# Supplementary material for: Inhibition of protein translational machinery in triple-negative breast cancer as a promising therapeutic strategy
Source: Cell Rep Med. 2024 May 9;5(5):101552. doi: 10.1016/j.xcrm.2024.101552 (PMC11148772; doi:10.1016/j.xcrm.2024.101552)
Supplement: Table S1. List of proteins identified in proteomic analysis in TNBC cells by SU056 treatment, related to Figure 4 [file mmc3.xlsx]

## Sheet: Results_table
Supplementary Table 1 - TNBC Shotgun Proteomics Dataset SU056
Gene Name = Gene Name of the Identified Proteins.
From column B to S = Z-score at the protein level of each protein in each biological condition in the header.
Np = Peptide Spectrum Matches of each identified protein.
Count = Percentage of samples in which each protein have been quantified.
Each set of 4 columns from V to AG contains the statistics of each treated cell line vs. control. p-value is p-value of Student's T-test -log(p-value) is -log in base 10 of p-value, Diff. is the average treatment minus control, Sign. Is the product of Diff. multiplied by -log(p-value).
The last set of 3 columns is the Pearson correlation of the trend in the header and its corresponding statistical test.
	0	0	0	2	2	2	0	0	0	2	2	2	0	0	0	0	0	0
	MDA-MB-231-Control (DMSO)	MDA-MB-231-Control (DMSO)	MDA-MB-231-Control (DMSO)	MDA-MB-231-SU056 (12h treatment)	MDA-MB-231-SU056 (12h treatment)	MDA-MB-231-SU056 (12h treatment)	MDA-MB-468-Control (DMSO)	MDA-MB-468-Control (DMSO)	MDA-MB-468-Control (DMSO)	MDA-MB-468-SU056 (12h treatment)	MDA-MB-468-SU056 (12h treatment)	MDA-MB-468-SU056 (12h treatment)	MCF12A-Control (DMSO)	MCF12A-Control (DMSO)	MCF12A-Control (DMSO)	MCF12A-SU056 (12h treatment)	MCF12A-SU056 (12h treatment)	MCF12A-SU056 (12h treatment)
	Sample_03_01	Sample_03_02	Sample_03_03	Sample_03_01	Sample_03_02	Sample_03_03	Sample_03_01	Sample_03_02	Sample_03_03	Sample_03_01	Sample_03_02	Sample_03_03	Sample_03_01	Sample_03_02	Sample_03_03	Sample_03_01	Sample_03_02	Sample_03_03			MDA-MB-231				MDA-MB-468				MCF12A				MDA-MB-231+MDA-MB-468_vs_MCF12A
Gene Name	126	126	126	127	127	127	128	128	128	129	129	129	130	130	130	131	131	131	Np	Count	p-value	-log(p-value)	Diff	Sign	p-value	-log(p-value)	Diff	Sign	p-value	-log(p-value)	Diff	Sign	Pearson	Z-pearson	p-value
RBM27	-0.0601691			2.64995			-0.0091541			2.12635			0.30621			0.384463			1	0.333333			2.71012				2.1355				0.0782529		0.979169	20.4595	2.74942e-14
ARL1			-0.0736951			1.23225			-0.0162808			1.76937			0.140769			-0.0479545	1	0.333333			1.30594				1.78565				-0.188724		0.972504	17.7168	3.72022e-13
RPL26;RPL26L1		0.177417			1.85174			-0.0132705			2.3353			0.060549			-0.50357		1	0.333333			1.67432				2.34857				-0.564119		0.970405	17.0492	7.40791e-13
TRMT112			-0.00102322			1.63506			-0.419677			1.53849			0.0211035			0.241735	1	0.333333			1.63608				1.95816				0.220632		0.968456	16.4892	1.345e-12
FAM98B		0.0110268			0.868591			-0.137422			0.954356			0.124805			-0.282795		1	0.333333			0.857564				1.09178				-0.4076		0.963974	15.3753	4.65126e-12
NUTF2		0.5092			2.40225			0.0844214			1.86661			-0.21216			-0.209222		2	0.333333			1.89305				1.78219				0.00293834		0.96037	14.6181	1.13073e-11
STMN1;STMN2	0.198745	0.00886522		1.51517	2.20014		0.060167	0.00947619		1.74995	1.44696		0.176228	-0.241737		0.0519568	0.472133		1	0.666667	0.0386951	1.41234	1.75385	2.47703	0.00951208	2.02172	1.56363	3.16124	0.424641	0.371978	0.2948	0.109659	0.958075	14.1868	1.90888e-11
TMED2	-0.0733603			1.90719			0.26421			1.10078			-0.00757207			0.144635			1	0.333333			1.98056				0.836567				0.152207		0.93401	11.0922	1.26271e-09
DSG2			0.268923			3.18868			0.487345			3.55805			-0.0742688			1.61862	1	0.333333			2.91975				3.0707				1.69288		0.928098	10.5754	2.77092e-09
GPR108	-0.396776			0.910415			0.0162112			0.678594			0.0952105			-0.0278002			1	0.333333			1.30719				0.662383				-0.123011		0.925584	10.3738	3.79356e-09
LUC7L;LUC7L2			-0.416794			2.59889			-0.00679354			1.3334			0.327994			-0.0648966	1	0.333333			3.01568				1.3402				-0.392891		0.912412	9.45832	1.6716e-08
VIM;GFAP		-0.272343			1.47603			0.640393			2.19835			0.411565			-0.00290595		1	0.333333			1.74837				1.55795				-0.414471		0.908271	9.21039	2.53969e-08
PSMB1	-0.0187967	0.119415	-0.27213	1.42776	1.35217	0.835386	-0.543428	0.34417	0.180386	1.50204	1.32344	0.93299	-0.0213627	-0.290699	0.526968	-0.0872416	-0.435881	-0.418727	2	1	0.00446732	2.34995	1.26227	2.96629	0.0170891	1.76728	1.25912	2.22521	0.220761	0.656077	-0.385585	-0.252974	0.900951	8.80901	5.07786e-08
ASNS			0.0902761			1.80924			0.410502			4.08022			-0.0848946			-1.00724	1	0.333333			1.71896				3.66972				-0.922343		0.880676	7.88736	2.69013e-07
SERPINB1	0.0329156	-0.0925469		0.409198	0.878375		-0.308255	-0.131513		0.906956	1.15042		0.333832	-0.0922253		0.176873	-0.024228		2	0.666667	0.109099	0.962179	0.673602	0.648126	0.0142069	1.8475	1.24857	2.30674	0.867655	0.0616528	-0.0444808	-0.00274237	0.880037	7.86195	2.82108e-07
SEPTIN7	0.606309	-0.382354	0.260223	1.27017	1.63005	1.42983	-0.0679247	-0.241771	-0.30293	0.611486	1.12498	1.59985	-0.108119	0.400767	-0.1442	-0.347745	-0.807074	-0.684361	3	1	0.0140877	1.85116	1.28196	2.3731	0.0110057	1.95838	1.31631	2.57785	0.0412022	1.38508	-0.662543	-0.917675	0.870485	7.50343	5.5654e-07
ERAP1			-0.00344444			1.10264			-0.0078663			2.75668			0.363578			-0.191692	1	0.333333			1.10609				2.76455				-0.55527		0.869892	7.48242	5.7945e-07
ARPP19		-0.459378	0.156198		0.645695	1.36659		0.00233533	-0.0166709		1.43607	1.51009		0.613971	-0.223848		-0.514742	-0.626419	1	0.666667	0.134587	0.870998	1.15773	1.00838	0.000665721	3.17671	1.48024	4.7023	0.211731	0.674216	-0.765641	-0.516207	0.867196	7.38843	6.94544e-07
SNU13		0.119873			2.3862			0.469732			1.06982			-0.378069			-0.435211		1	0.333333			2.26633				0.600092				-0.0571418		0.8655	7.33067	7.76796e-07
SRP19	-0.143431	0.303245		1.06271	1.11655		0.354273	-0.0546634		0.48843	1.35665		0.164284	-0.371795		-0.184872	-0.407423		1	0.666667	0.0462206	1.33516	1.00972	1.34815	0.248615	0.604473	0.772733	0.467096	0.575563	0.239907	-0.192392	-0.0461561	0.863736	7.27167	8.71289e-07
TRAP1	-0.488738	0.561582	0.122598	1.97721	2.49156	1.95996	-0.438789	0.303636	0.26563	1.21479	1.34776	0.992862	0.723101	-0.558244	-0.143744	0.099469	-0.251672	0.371148	2	1	0.00407735	2.38962	2.07776	4.96506	0.0121892	1.91403	1.14164	2.18514	0.882383	0.0543429	0.0659438	0.00358358	0.862901	7.24411	9.19409e-07
UBE2N;UBE2NL	-0.174288	-0.766727	0.600019	1.30843	1.54589	2.36805	0.057745	0.0344651	0.330683	1.18912	1.23341	1.58117	0.124738	0.618306	-0.600798	0.104395	-0.304836	-1.00861	2	1	0.0219772	1.65803	1.85446	3.07474	0.00157688	2.8022	1.1936	3.34472	0.401713	0.396084	-0.450433	-0.178409	0.855357	7.00522	1.47149e-06
RER1			-0.124974			0.81966			-0.391287			1.62249			0.474386			0.0911603	1	0.333333			0.944634				2.01378				-0.383226		0.853888	6.9607	1.60762e-06
CBX3	0.245512	0.46224	-0.0450006	2.20748	1.87756	1.9655	-0.222125	-0.209392	-1.09265	1.18675	1.41565	1.12015	0.259721	0.254696	0.74846	-0.480265	-0.736862	0.354212	4	1	0.000530978	3.27492	1.79593	5.88154	0.00462024	2.33534	1.7489	4.08428	0.126331	0.898491	-0.708598	-0.636668	0.853453	6.94762	1.65005e-06
TOMM70			-0.16352			1.92959			0.0115751			0.618253			0.0271908			-0.542575	1	0.333333			2.09311				0.606678				-0.569766		0.849175	6.82194	2.12161e-06
HPCAL1		-0.341811			1.65219			0.410617			1.80059			0.140197			-1.5456		1	0.333333			1.994				1.38997				-1.68579		0.845479	6.71723	2.62004e-06
COX4I1		1.23413	0.152341		3.21518	2.17252		0.275161	-0.293603		1.8488	1.52027		-0.61821	0.547303		0.223441	0.795774	1	0.666667	0.116807	0.93253	2.00061	1.86563	0.0356005	1.44854	1.69376	2.45348	0.489523	0.310227	0.545061	0.169093	0.839889	6.56527	3.56773e-06
RBM42	0.0217792			0.616734			-0.0219169			1.47166			0.0772341			0.428864			1	0.333333			0.594955				1.49358				0.35163		0.833794	6.40762	4.93003e-06
CANX	-0.117259	-0.15269	-0.462312	1.24916	1.50584	1.40535	0.0455373	-0.276953	-0.219604	0.78282	0.288008	0.504916	-0.309906	0.222285	0.393921	-0.702836	-0.542008	-0.195581	9	1	0.000251147	3.60007	1.63087	5.87124	0.0178943	1.74729	0.675588	1.18044	0.0881789	1.05464	-0.582241	-0.614052	0.833187	6.39235	5.08774e-06
TUBA1B;TUBA4A;TUBA1C		-1.20014	1.20506		2.06567	1.68479		0.340117	-0.447825		1.98439	1.49604		0.259303	-0.122508		0.207856	0.257568	1	0.666667	0.263869	0.578612	1.87277	1.08361	0.0607298	1.2166	1.79407	2.18266	0.48329	0.315792	0.164315	0.0518892	0.833144	6.39126	5.0992e-06
ATP1B3		0.0561065			0.812681			0.218463			2.72996			-0.171728			-0.427968		1	0.333333			0.756574				2.5115				-0.25624		0.829468	6.30043	6.15352e-06
MYH9;MYH11	-0.149958	-0.313102	0.153163	1.61546	1.07179	0.649527	0.09584	-0.055176	-0.745088	1.51956	1.03527	0.735526	-0.554894	0.233557	0.350356	-1.01905	-0.23483	0.554971	2	1	0.0174453	1.75832	1.21556	2.13734	0.018188	1.74021	1.33159	2.31726	0.674231	0.171191	-0.242643	-0.0415383	0.81454	5.95717	1.26342e-05
NCLN			-0.2824			1.23589			0.476938			2.45039			-0.405937			-1.98262	1	0.333333			1.51829				1.97345				-1.57668		0.812122	5.90509	1.41083e-05
UBAP2L			0.582347			3.68157			0.0934321			1.51282			-0.253484			1.14362	1	0.333333			3.09922				1.41939				1.3971		0.807614	5.81032	1.72598e-05
ATAD3C;ATAD3A			0.0206661			1.81997			0.0469309			0.56639			-0.0692381			-0.95572	1	0.333333			1.79931				0.519459				-0.886482		0.805833	5.7737	1.86635e-05
FAM49B	-0.0113443	0.122308		1.92355	2.46714		-0.288043	0.230383		1.73133	1.75617		0.564869	-0.0890284		1.56214	1.29198		1	0.666667	0.0166816	1.77776	2.13986	3.80417	0.0207685	1.6826	1.77258	2.98253	0.0782519	1.1065	1.18914	1.31579	0.803202	5.72043	2.0917e-05
RPL35A	0.0210467			0.525016			0.105919			1.13914			-0.108933			-0.912373			2	0.333333			0.503969				1.03322				-0.80344		0.798497	5.62748	2.55384e-05
PRPSAP2	-0.0418644			3.11272			0.109429			1.18601			0.174766			1.051			1	0.333333			3.15458				1.07658				0.876237		0.795093	5.56201	2.94106e-05
HSP90AA1;HSP90AB1;HSP90AB4P;HSP90AB3P	0.348181	-0.232028	0.17977	1.27114	0.8619	0.941831	-0.430806	0.39503	0.346404	1.39123	0.766646	0.640995	-0.233191	-0.0427319	0.0135292	0.201911	0.746763	0.379857	2	1	0.012174	1.91457	0.926316	1.77349	0.0791868	1.10135	0.829413	0.913471	0.0400476	1.39742	0.530308	0.741065	0.792947	5.52148	3.21034e-05
PKM	0.010183	0.0204954	-0.137612	0.477045	0.532541	0.82222	0.164045	0.249186	0.33603	0.656084	1.29255	0.843345	-0.0401789	-0.243405	-0.31807	-0.650226	-0.866972	-0.79054	32	1	0.00550631	2.25914	0.646247	1.45996	0.0251896	1.59878	0.680908	1.08862	0.00553771	2.25667	-0.568695	-1.28336	0.791842	5.50084	3.35703e-05
TIPRL			0.0530322			1.16885			-0.00719461			0.369811			0.00762837			0.282137	1	0.333333			1.11582				0.377006				0.274508		0.791459	5.49372	3.40923e-05
GNB1;GNB2;GNB4	0.343952	0.0526761		2.85675	2.42647		0.547736	-0.143177		1.20135	0.720616		-0.505992	0.0628393		-1.67377	-1.24446		1	0.666667	0.0111179	1.95398	2.4433	4.77415	0.213203	0.671206	0.758703	0.509246	0.0738394	1.13171	-1.23754	-1.40054	0.789233	5.45264	3.7268e-05
TPD52L2	-1.10117	0.367615	-0.741383	1.29001	1.23124	0.969748	0.0333292	-0.246684	0.54119	0.5753	1.35276	0.900931	0.183697	-0.575922	0.44725	0.24407	-0.427529	-0.617171	3	1	0.021667	1.6642	1.65531	2.75477	0.0609755	1.21484	0.83372	1.01284	0.518082	0.285602	-0.285218	-0.0814588	0.788119	5.4323	3.89516e-05
MDH1	-0.189784	-0.238575	0.5408	1.07667	1.10435	1.46799	-0.402932	0.00867888	-0.803927	1.10599	0.464513	1.39842	0.225415	0.859087	0.0922794	-0.345277	-0.81498	-1.00303	3	1	0.0138859	1.85743	1.17886	2.18964	0.0185173	1.73242	1.38903	2.4064	0.0222148	1.65336	-1.11336	-1.84078	0.785073	5.37741	4.38906e-05
USP5		-0.0181671			0.590589			-0.0761935			1.16783			0.108236			-1.13176		1	0.333333			0.608756				1.24403				-1.23999		0.779903	5.28654	5.3516e-05
EIF5A	-0.365253	0.134553	0.362538	1.91015	1.85272	1.44241	0.243743	1.11315	0.245682	1.20205	0.991669	0.358977	0.15893	-0.301692	0.0898306	-0.699585	-0.714916	-0.307082	4	1	0.00290519	2.53683	1.69115	4.29014	0.4566	0.340464	0.316705	0.107827	0.0469089	1.32874	-0.556217	-0.73907	0.772273	5.15745	7.10162e-05
REEP5			0.00435167			0.98547			-0.0779292			1.27053			0.331789			0.908279	1	0.333333			0.981119				1.34846				0.57649		0.76971	5.11534	7.79048e-05
STRAP	-0.390006	0.177014	-0.0521171	0.952616	1.83837	1.91908	0.653663	0.00522353	-0.756656	0.655555	1.31103	1.00112	0.978206	-0.404036	0.184311	-1.41104	-0.979422	-0.528673	2	1	0.00910842	2.04056	1.65839	3.38404	0.0853655	1.06872	1.02183	1.09205	0.0611495	1.21361	-1.22587	-1.48773	0.763945	5.02283	9.55255e-05
BLVRB	-0.161261	0.254037		1.88507	2.02463		-0.321422	-0.727851		1.75891	1.12108		-0.124081	0.539838		1.28882	1.17144		2	0.666667	0.0129204	1.88872	1.90846	3.60455	0.0351094	1.45458	1.96463	2.85771	0.0937121	1.0282	1.02225	1.05108	0.762381	4.99825	0.000100854
SLC7A5	0.322479	-0.208429		1.78776	1.92735		-0.00482278	0.0714573		0.726211	0.142795		-0.401971	0.287781		-0.0619735	-0.222707		1	0.666667	0.0224587	1.64862	1.80053	2.96838	0.305868	0.514465	0.401185	0.206396	0.832194	0.0797753	-0.0852452	-0.00680045	0.762112	4.99404	0.000101799
P4HB	-0.214777	-0.445468	-0.251142	0.276057	0.375869	0.15502	-0.0447516	0.161801	0.199736	0.759064	1.07163	0.877737	0.0152039	0.227837	0.114171	-0.135437	-0.510193	-0.202707	11	1	0.00395454	2.4029	0.572778	1.37633	0.00255208	2.59311	0.797216	2.06727	0.0371189	1.4304	-0.401849	-0.574807	0.759877	4.95931	0.000109923
CHMP4B	0.647027			3.13239			-0.196474			0.980769			-0.0475376			-1.87966			1	0.333333			2.48536				1.17724				-1.83212		0.759309	4.95056	0.000112072
PSMC5	-0.37726	-0.0191887		1.27719	1.03029		0.524305	-0.181688		1.94509	2.22881		-0.0460278	0.393087		1.30549	0.945416		3	0.666667	0.0249116	1.6036	1.35197	2.16801	0.0372495	1.42888	1.91564	2.73722	0.0786192	1.10447	0.951926	1.05138	0.758533	4.93863	0.000115071
NCBP2	-1.02896	-0.743245	-0.432307	1.5557	1.24011	1.42229	-0.650017	0.189228	-0.464626	1.13477	0.987299	1.56358	0.706255	-0.0293243	0.297474	0.990411	0.920088	0.196621	1	1	0.000391573	3.40719	2.14087	7.29435	0.00751376	2.12414	1.53702	3.26485	0.317796	0.497851	0.377572	0.187975	0.757004	4.91528	0.000121177
SDCBP	-0.323511		0.316077	0.790033		1.5657	0.131351		0.152897	0.713725		1.97994	0.396592		-0.392809	0.985966		-0.237268	1	0.666667	0.143129	0.844272	1.18159	0.997579	0.197432	0.704582	1.20471	0.848815	0.659775	0.180604	0.372458	0.0672674	0.755092	4.88635	0.000129199
JPT2		0.304908			1.08569			-0.226067			1.34758			0.0535069			1.01231		1	0.333333			0.78078				1.57365				0.958805		0.753569	4.86351	0.000135911
MYO1B	0.368897	-0.418357		1.40499	1.15467		0.178945	-0.141713		1.29426	0.533932		-0.42198	0.839278		0.267862	0.487826		2	0.666667	0.0873161	1.05891	1.30456	1.38141	0.162168	0.790036	0.895481	0.707462	0.816288	0.0881567	0.169195	0.0149157	0.75335	4.86024	0.000136901
SNRNP200	-0.000545246		0.0315187	0.35808		0.74268	-0.000938244		-0.0568432	1.63748		1.91907	0.189666		-0.000416856	0.604762		0.499201	3	0.666667	0.109233	0.961648	0.534893	0.514379	0.00625001	2.20412	1.80716	3.9832	0.0521228	1.28297	0.457357	0.586777	0.751816	4.83746	0.000144002
PAK3;PAK2			-0.0382837			0.790066			0.163282			1.37118			-0.310881			-1.80948	1	0.333333			0.82835				1.2079				-1.49859		0.75093	4.82437	0.000148247
PCNP	0.0187696	-0.401668	0.19291	2.08794	1.07659	2.38066	0.0400136	-0.320248	0.58509	2.00455	0.116278	1.06249	-0.266174	0.701415	-0.386071	-0.651175	0.998579	-0.339657	2	1	0.0115253	1.93835	1.91172	3.70559	0.188112	0.725584	0.959488	0.696189	0.983082	0.0074102	-0.0138075	-0.000102316	0.747845	4.77928	0.000163873
H3-3A	0.153365	0.0406165		1.20717	1.96856		0.480253	-1.45779		3.26544	1.63319		-0.799182	1.04396		0.996595	0.521582		2	0.666667	0.0606364	1.21727	1.49088	1.81479	0.146226	0.834976	2.93808	2.45323	0.572364	0.242328	0.636702	0.154291	0.746467	4.75937	0.000171288
XRCC5	-0.798384	0.158547	0.068513	0.623468	0.743946	-0.0601486	-0.249042	0.252462	0.0197754	0.951875	0.994648	1.07963	0.434208	-0.281902	0.0840416	-0.069961	-0.399245	-0.203209	11	1	0.187783	0.726344	0.626196	0.454834	0.00260014	2.585	1.00098	2.58755	0.254333	0.594597	-0.302921	-0.180116	0.745314	4.74281	0.000177717
HSPA4L;HSPH1		0.585649	-0.689505		1.11478	1.88773		0.500912	-0.615227		1.78782	0.500671		-0.487719	0.602503		-1.16622	0.188035	1	0.666667	0.172633	0.762875	1.55318	1.18488	0.293858	0.531863	1.2014	0.638981	0.593795	0.226364	-0.546485	-0.123704	0.744706	4.73412	0.000181189
CLTB			-0.690966			0.232188			-0.100861			1.75495			0.257928			-0.425613	1	0.333333			0.923154				1.85581				-0.683541		0.741136	4.68363	0.000202755
SNRPC	-0.225805	-0.125		1.03427	1.49506		-0.106402	0.0861695		0.061728	0.397904		0.164853	-0.121477		-0.255793	-0.840887		1	0.666667	0.0257883	1.58858	1.44007	2.28766	0.341145	0.467061	0.239932	0.112063	0.222193	0.65327	-0.570028	-0.372382	0.740564	4.67562	0.000206405
DPYSL3;DPYSL2		0.226365			1.63265			0.275703			1.03011			-0.326256			-2.01125		1	0.333333			1.40629				0.754404				-1.68499		0.735873	4.61078	0.000238518
HSP90AA1;HSP90AB1;HSP90AB3P;HSP90AA5P	0.238465	-0.125216	0.129663	1.76079	2.84978	3.32757	-0.133941	-0.257686	0.163504	1.03924	0.561326	0.134846	-0.0805785	0.160363	0.0479483	0.304617	0.197365	-0.358912	1	1	0.00573405	2.24154	2.56508	5.74972	0.0866591	1.06219	0.654512	0.695213	0.982342	0.0077373	0.00511213	3.95541e-05	0.734798	4.59612	0.00024645
UQCRC2	-0.0752543		0.0797058	1.38596		1.1434	-0.497192		0.297894	0.309622		1.39644	0.330092		-0.258797	-0.765277		-1.89564	1	0.666667	0.0127473	1.89458	1.26246	2.39183	0.292712	0.533559	0.952682	0.508312	0.165285	0.781767	-1.36611	-1.06798	0.733839	4.58312	0.000253707
NMT1			-0.0829769			0.17119			-0.000252069			1.15681			0.162164			-0.215446	1	0.333333			0.254167				1.15707				-0.37761		0.732691	4.56761	0.000262644
ANXA11	-0.0122611	-0.245121		2.73878	2.13609		-0.341224	-0.0970109		0.304948	0.423172		0.214968	0.444669		-1.07985	-0.941275		3	0.666667	0.0154819	1.81017	2.56612	4.64513	0.0500842	1.3003	0.583178	0.758306	0.00986614	2.00585	-1.34038	-2.68861	0.729573	4.52596	0.000288251
HSPD1	0.920966	0.377263	0.157842	1.16589	0.929786	0.649487	0.248361	-0.481308	0.395374	0.943649	0.768441	0.904434	-0.288953	-0.413818	-0.357719	0.240556	0.409776	0.248218	21	1	0.188698	0.724233	0.429699	0.311202	0.0414905	1.38205	0.818033	1.13056	0.000583524	3.23394	0.653013	2.11181	0.728305	4.50919	0.000299262
IMMT	0.45824	-1.57881	-0.585528	1.57173	0.915214	1.81332	0.219335	0.156306	-0.388476	2.07494	1.78254	1.44999	-0.627879	1.06491	0.90871	0.12015	1.09199	0.57633	3	1	0.0363191	1.43986	2.00212	2.88278	0.00256575	2.59078	1.77344	4.59459	0.820362	0.0859944	0.147577	0.0126908	0.728301	4.50914	0.000299295
RPS15	0.119506	-0.0929088	0.446302	0.622641	0.887157	1.35929	-0.0355275	0.315397	0.0961124	1.00185	0.409352	1.58273	-0.429354	0.388829	-0.847635	-0.828527	-1.14745	-1.5856	3	1	0.0400467	1.39743	0.798731	1.11617	0.0692347	1.15968	0.872652	1.01199	0.103605	0.984617	-0.891139	-0.877431	0.727843	4.50311	0.000303357
EIF3I	0.076726	0.0916292	0.0803415	0.875693	-0.138495	0.383505	-0.534784	-0.36586	-0.150307	1.19209	1.77271	2.01956	0.241028	-0.0329917	-0.0634469	0.292027	-0.110278	0.0213343	5	1	0.377107	0.423535	0.290669	0.123108	0.00171683	2.76527	2.01177	5.5631	0.904722	0.0434849	0.0194979	0.000847866	0.727173	4.49431	0.000309382
EHD1	0.14354	0.547321	-0.796001	0.501243	0.448569	0.662483	0.309186	-0.277206	0.245961	1.2265	1.11806	1.00824	0.0105738	0.160559	0.544904	-0.403346	-0.261551	0.116645	3	1	0.22858	0.640963	0.572478	0.366937	0.00641166	2.19303	1.02496	2.24776	0.130835	0.883276	-0.421429	-0.372238	0.725543	4.473	0.000324476
PSMD12			0.00115132			0.720666			0.0310452			2.39804			-0.00398536			0.955552	1	0.333333			0.719515				2.36699				0.959538		0.724743	4.46262	0.000332102
ACO1		-0.11619			1.86514			0.047375			1.8513			0.137363			1.79141		1	0.333333			1.98133				1.80393				1.65404		0.721839	4.42519	0.000361098
NARS1	0.232264	0.135079	-0.204458	1.14393	1.53722	1.28184	-0.0578611	-0.344739	-0.767069	0.775119	0.80477	-0.238434	-0.109816	-0.20998	0.487228	-0.639645	-0.568271	0.470735	2	1	0.00195378	2.70912	1.2667	3.43165	0.104526	0.980774	0.837041	0.820948	0.512173	0.290584	-0.301538	-0.0876219	0.721661	4.42291	0.000362947
EEF1A1;EEF1A2;EEF1A1P5	-0.21908	-0.0248456	-0.813382	1.1241	1.64339	1.03595	0.017017	-0.0585182	0.251656	0.252623	0.399781	0.311939	0.111229	-0.0117626	0.210133	0.312958	-0.580367	-0.0407483	10	1	0.00593809	2.22635	1.62025	3.60725	0.0706109	1.15113	0.251396	0.289389	0.484437	0.314762	-0.205919	-0.0648155	0.720034	4.40218	0.000380178
AP2A2			-0.0359681			0.0896129			0.0290625			0.608805			-0.0148481			0.068656	1	0.333333			0.125581				0.579742				0.0835041		0.719726	4.39828	0.00038351
ETF1	-0.0259792			0.276956			-0.165628			1.90304			0.103984			-1.3213			2	0.333333			0.302935				2.06867				-1.42529		0.717718	4.37293	0.000405896
TSN	0.367311		-0.0568305	2.13432		2.15634	-0.119877		-0.162702	0.440814		0.448405	0.298656		0.222635	0.169615		0.496717	2	0.666667	0.0111955	1.95096	1.99009	3.88258	0.00137478	2.86177	0.585899	1.6767	0.707919	0.150016	0.07252	0.0108792	0.716566	4.3585	0.000419224
HADH			-0.0171846			0.508941			-0.182494			3.13457			0.45068			0.348766	1	0.333333			0.526125				3.31707				-0.101914		0.70764	4.24905	0.000535631
NDUFV1		0.0701099			1.21584			-0.434599			1.22322			0.169183			1.14411		1	0.333333			1.14573				1.65782				0.974926		0.704409	4.21045	0.000583989
MCM6			-0.14752			1.83149			-0.066886			0.0964483			0.00443819			-0.14809	1	0.333333			1.97901				0.163334				-0.152528		0.702195	4.1843	0.000619193
SNRPE	-1.34296	-0.440034	1.02657	0.640654	0.29355	1.20468	0.97714	-0.205766	-0.351433	1.75557	2.16461	1.65777	0.388971	0.266479	-0.649821	-0.143858	0.14605	-0.492539	1	1	0.262006	0.581688	0.9651	0.561387	0.0185503	1.73165	1.71934	2.97729	0.683006	0.165575	-0.165325	-0.0273737	0.701304	4.17385	0.000633852
VAMP8			0.555068			5.11259			0.385826			1.24134			-0.317083			-4.43164	1	0.333333			4.55752				0.855509				-4.11456		0.69695	4.12331	0.000709785
PSMA7;PSMA8	-0.1808		0.0404783	-0.0201471		0.251266	-0.0773402		0.0876765	1.15445		0.905707	0.201303		-0.202515	-0.69406		-0.432693	2	0.666667	0.399986	0.397955	0.18572	0.0739084	0.0205551	1.68708	1.02491	1.72911	0.144169	0.841127	-0.562771	-0.473362	0.696948	4.12329	0.000709814
AKR1B15;AKR1B10			0.526672			1.57779			-0.11317			0.470642			0.327402			-0.630899	1	0.333333			1.05112				0.583812				-0.958301		0.696578	4.11903	0.000716609
RPS4Y1;RPS4X	-0.591407	0.76314	-0.163479	0.904398	0.0977852	0.433871	0.39522	-0.11335	0.189647	1.86897	1.92956	2.00794	-0.143795	0.054448	0.0953737	0.605876	0.185392	0.361136	1	1	0.362235	0.44101	0.475933	0.209891	0.000313833	3.5033	1.77832	6.22998	0.0551912	1.25813	0.382126	0.480764	0.690662	4.05188	0.00083279
SRM	-0.0203358			1.3526			0.0146632			0.105652			0.0438921			-0.0466612			1	0.333333			1.37293				0.0909886				-0.0905532		0.690546	4.05058	0.000835219
BARX1		-0.114724			-0.0922289			-0.959618			1.91933			0.0923656			-0.959504		1	0.333333			0.0224948				2.87895				-1.05187		0.685464	3.99416	0.000947518
SLC25A11		0.227706			0.383305			0.307507			4.05345			-0.032745			-0.147421		1	0.333333			0.155599				3.74594				-0.114676		0.684139	3.97964	0.000978775
RDX	-0.21822	-0.98527	0.35677	0.613126	0.763641	0.673265	-0.381673	-0.112056	-0.142759	0.335002	0.595378	1.1472	0.458646	0.53359	-0.225588	0.320692	0.180914	-0.190217	2	1	0.0690694	1.16071	0.965584	1.12077	0.0235936	1.62721	0.904689	1.47211	0.62334	0.205275	-0.151753	-0.0311511	0.68291	3.96623	0.00100854
CDV3		0.411726	0.103445		1.68534	0.58808		0.0865244	-0.0338156		0.261464	1.6115		-0.0198272	-0.0565515		0.706661	0.484032	3	0.666667	0.26287	0.580259	0.879125	0.51012	0.311392	0.506692	0.910126	0.461153	0.030279	1.51886	0.633536	0.962251	0.67924	3.92657	0.00110196
PREP	0.0635634			1.30906			-0.378678			0.405597			0.370708			0.459939			2	0.333333			1.2455				0.784275				0.0892308		0.676579	3.89815	0.0011741
PCNA	0.986735	-0.700401	-0.342269	2.72649	1.0292	1.06619	0.0641243	0.00787044	0.121845	1.2688	0.297399	0.785654	-0.696104	0.506828	0.268107	-0.923873	0.491338	0.333855	4	1	0.0989602	1.00454	1.62594	1.63332	0.063458	1.19751	0.719339	0.861418	0.923577	0.034527	-0.0591704	-0.00204297	0.667808	3.80645	0.00144034
GMFB	-0.478617	-0.397922		0.799368	1.57917		0.319517	-0.272219		-0.161988	1.24928		0.715637	-0.0260722		-0.364901	-1.1097		1	0.666667	0.0534016	1.27245	1.62754	2.07095	0.566866	0.246519	0.519996	0.128189	0.175718	0.755185	-1.08208	-0.817171	0.665299	3.78075	0.00152512
COPE	-0.640423		0.225022	1.25429		0.869564	0.0834794		-0.322401	1.07609		-0.0446586	-0.253007		0.704319	0.112196		0.0942371	1	0.666667	0.115507	0.937392	1.26963	1.19014	0.398162	0.39994	0.635178	0.254033	0.822044	0.0851047	-0.122439	-0.0104202	0.659478	3.72202	0.00173774
ATAD3A	0.0359081	-0.324354		1.30504	0.586134		0.0378389	-0.179925		0.868339	0.164653		-0.101853	0.8173		-0.5486	0.241655		2	0.666667	0.113417	0.945324	1.08981	1.03022	0.251709	0.599101	0.587539	0.351995	0.487777	0.311779	-0.511196	-0.15938	0.659238	3.71962	0.00174702
TRMT6			-0.0298199			0.873238			-0.0831009			0.637092			0.355421			0.731163	1	0.333333			0.903058				0.720193				0.375742		0.65707	3.69807	0.00183262
ANP32C;ANP32A		0.0343513			1.93578			0.173302			0.039302			-0.195056			-0.132206		1	0.333333			1.90143				-0.134				0.06285		0.650512	3.63384	0.00211282
HADHA	-0.557706	0.84476	1.02504	0.586351	1.91298	1.82755	0.279157	-0.57932	0.0933556	0.779795	0.590942	0.821568	0.635746	-0.00109066	-0.634472	0.341989	0.192374	-0.148895	4	1	0.201853	0.694964	1.00493	0.698389	0.0415888	1.38102	0.799704	1.10441	0.76103	0.118598	0.128428	0.0152313	0.645429	3.58504	0.00235348
POR			0.112614			3.87737			-0.0497189			0.446217			0.226461			0.932152	1	0.333333			3.76476				0.495936				0.705691		0.645039	3.58133	0.00237285
RARS	-0.248691	0.233482		0.851104	1.22763		0.208757	-0.217481		0.0239165	0.0462041		0.0026048	-0.0418496		-0.455173	-0.671502		2	0.666667	0.0757832	1.12043	1.04697	1.17306	0.870479	0.0602415	0.0394223	0.00237486	0.0388586	1.41051	-0.543715	-0.766917	0.644078	3.57221	0.00242109
IPO5;RANBP6			0.382401			0.380286			0.551874			1.14559			-0.155072			-0.255718	1	0.333333			-0.00211531				0.593716				-0.100646		0.640797	3.54128	0.00259196
ILF3	0.0162027	-0.124211	0.0277078	1.04081	-0.493083	0.699714	-0.796483	-0.0188181	-0.167092	0.35934	0.58838	0.892791	0.118534	0.236013	-0.158012	-0.25055	-0.0549543	-0.822691	8	1	0.397446	0.400722	0.442579	0.177351	0.0295882	1.52888	0.940968	1.43863	0.162475	0.789214	-0.441577	-0.348499	0.639193	3.52627	0.00267903
TCP1	-0.146913	0.301797	-0.216646	1.15493	0.752476	0.881097	-0.203817	0.238075	-0.299431	0.652449	0.137105	0.591999	-0.00765158	0.000734821	0.332331	0.476875	0.503597	0.712018	12	1	0.00915339	2.03842	0.950089	1.93668	0.077225	1.11224	0.548909	0.610519	0.027505	1.56059	0.455692	0.711148	0.638865	3.52322	0.00269711
SRRM1	0.0126142	-0.220523	0.143501	0.475424	0.500921	1.3821	-0.49455	0.146316	-0.483332	1.51367	0.787445	0.338567	0.304699	0.608984	0.184492	-1.7132	-1.96457	-1.15758	2	1	0.0631948	1.19932	0.807619	0.968593	0.0452732	1.34416	1.15708	1.5553	0.0018432	2.73443	-1.97784	-5.40826	0.637964	3.51483	0.00274737
IPO9	-0.313239			0.0858495			0.141548			5.75324			0.0589591			0.235241			1	0.333333			0.399088				5.6117				0.176282		0.637736	3.51272	0.00276016
FAM120A	-0.0789417	-0.357563	-0.079812	0.688056	0.65644	1.36786	-0.257663	0.230285	-0.0302874	0.174653	-0.149226	0.236486	0.310838	0.173628	-0.340991	-0.833814	-0.625385	-0.770211	2	1	0.0125782	1.90038	1.07622	2.04524	0.595336	0.225238	0.106526	0.0239936	0.0189894	1.72149	-0.790962	-1.36163	0.637695	3.51233	0.00276249
SERBP1	-0.074636	0.13019	-0.558154	0.353217	1.24895	0.504853	-0.756106	-0.404525	-0.620781	0.399284	0.144969	0.602432	0.592308	-0.0749507	0.712766	-0.818051	-0.970146	-0.766717	7	1	0.0646937	1.18914	0.869873	1.0344	0.00430345	2.36618	0.976032	2.30947	0.00750515	2.12464	-1.26168	-2.68061	0.637564	3.51111	0.00276991
LMNA;LMNB1;LMNB2			-0.0260956			0.552239			0.263876			2.38106			0.0495766			1.09223	1	0.333333			0.578335				2.11718				1.04265		0.636601	3.50219	0.00282479
TUBB4A;TUBB4B	-0.444854	-0.559141	-0.277104	0.704353	0.969225	0.0168706	-0.821048	0.389686	-0.112295	-0.19206	0.384575	1.01532	0.233867	0.0756349	-0.14772	0.105703	-1.03572	-0.774197	2	1	0.0284805	1.54545	0.990516	1.53079	0.303475	0.517878	0.583829	0.302352	0.161377	0.792157	-0.621998	-0.49272	0.632505	3.46455	0.00306826
SEPTIN10	-0.201706	0.0361249	-0.221168	0.431315	1.24001	0.240318	0.280642	0.0641676	0.050986	0.30651	0.413089	1.38068	0.0130461	-0.164084	0.0757117	-1.10088	-1.5768	-1.8025	1	1	0.0732355	1.13528	0.766131	0.869772	0.179548	0.74582	0.56816	0.423745	0.00257121	2.58986	-1.46828	-3.80265	0.629032	3.43302	0.00328781
LCP1;PLS3		0.0143037			1.58501			-0.0781271			-0.10049			0.000420512			-0.543387		1	0.333333			1.5707				-0.0223631				-0.543807		0.62873	3.43029	0.00330753
UBA1	-0.00248094	-0.501947	-0.0697551	0.411039	0.384609	0.26707	-0.101443	0.256043	-0.0739673	0.30973	0.347072	0.0867927	-0.181805	-0.00907384	0.2768	-0.0323025	0.182423	0.174838	11	1	0.0284302	1.54622	0.545634	0.84367	0.191342	0.71819	0.220987	0.158711	0.625856	0.203526	0.0796789	0.0162167	0.628628	3.42937	0.00331419
LSM8		0.057321	0.128602		0.130274	-0.0635809		-0.354852	0.400806		1.08441	1.5948		0.143203	-0.580622		-0.706125	-0.949244	1	0.666667	0.622085	0.20615	-0.0596151	-0.0122897	0.101913	0.99177	1.31663	1.30579	0.251743	0.599043	-0.608975	-0.364802	0.626517	3.41039	0.0034547
RCC2		-0.0302368			2.61417			-0.351245			0.0667506			0.561522			-0.0829432		1	0.333333			2.64441				0.417996				-0.644465		0.620529	3.35723	0.00387985
HPRT1	0.0988561	0.0444551	0.164858	1.46344	1.3502	2.32607	0.698755	-0.116708	-0.306618	0.376805	0.760809	-0.618692	-0.181621	-0.277257	0.0847656	-0.467172	-0.216777	0.0345404	2	1	0.00654627	2.18401	1.61051	3.51737	0.882153	0.054456	0.0811646	0.0044199	0.638569	0.194792	-0.0917654	-0.0178752	0.62015	3.3539	0.00390813
PAPOLB	-0.236759	-0.22801	-1.13944	2.85376	3.21224	2.70789	-0.46529	1.03156	-1.31653	1.37441	0.597742	0.446066	0.150988	0.257578	1.95193	0.593139	-0.640555	1.71478	1	1	0.000510474	3.29203	3.45937	11.3883	0.228807	0.640531	1.05616	0.676503	0.809254	0.0919149	-0.231043	-0.0212363	0.619296	3.3464	0.00397247
TPM2;TPM4	-0.0289993	0.0752937		1.20426	1.67095		0.123715	-0.226794		0.353435	0.363457		0.563435	0.203423		-1.80013	-1.61996		1	0.666667	0.0274046	1.56218	1.41446	2.20963	0.144314	0.840691	0.409986	0.344671	0.00911881	2.04006	-2.09347	-4.27082	0.616523	3.3222	0.00418727
VAPB	0.118388			0.528487			0.0599765			1.48029			-0.10764			0.994431			1	0.333333			0.410099				1.42031				1.10207		0.616078	3.31833	0.00422264
PABPC1;PABPC4	-0.026358	-0.000443455	0.206191	0.81019	0.711487	0.347366	0.616435	-0.131131	-0.335516	0.180709	0.57771	0.52798	-0.35286	0.175251	-0.261184	0.222746	-0.0961441	0.625303	1	1	0.0238745	1.62207	0.563218	0.913577	0.295564	0.529349	0.37887	0.200555	0.20826	0.681394	0.396899	0.270445	0.615844	3.3163	0.00424126
NME2P1;NME1;NME2	-0.351803	0.19374	-0.067508	1.66848	0.757568	1.624	0.535014	-0.666506	0.526102	0.127299	-0.0155081	0.463575	-0.123997	0.211173	-0.184014	-0.284148	0.238495	-0.567769	2	1	0.0132127	1.87901	1.42521	2.67798	0.893755	0.0487816	0.0602523	0.00293921	0.553005	0.257271	-0.172195	-0.0443007	0.615669	3.31478	0.0042553
HNRNPC;RALYL		0.258373			2.50141			0.0534463			-0.156881			-0.619491			-0.405214		1	0.333333			2.24304				-0.210327				0.214277		0.613753	3.29821	0.00441117
SCP2			0.137836			1.26443			-0.205506			0.376701			0.457109			0.567059	1	0.333333			1.12659				0.582207				0.10995		0.610908	3.27378	0.00465108
GTF2I	-0.33332	-0.101567	-0.804611	-0.0681432	0.748253	0.20562	-0.521306	0.220952	0.90057	1.07543	0.995654	1.83948	1.05045	-0.312524	-0.431299	-1.33107	-1.18585	-1.31597	1	1	0.0889702	1.05076	0.708409	0.744365	0.0878348	1.05633	1.10345	1.16561	0.0445995	1.35067	-1.37984	-1.86371	0.606085	3.23284	0.00508166
YWHAE	-0.518064	-0.400049	-0.0788546	1.21021	0.207681	0.634157	0.0805287	0.315972	-0.39052	0.430261	0.0506167	0.106633	0.0728058	-0.142828	0.0608078	-0.673493	0.29334	0.0851108	7	1	0.0332621	1.47805	1.01634	1.5022	0.462887	0.334525	0.193843	0.0648455	0.768172	0.114542	-0.095276	-0.0109131	0.60517	3.22513	0.00516691
PRMT1	-0.551501	-0.253897	0.241707	0.0788359	0.396381	1.04864	0.814071	-1.0499	0.268136	1.83607	0.708352	1.97299	-0.0184444	0.880468	-0.314355	-0.0201684	0.716645	-0.570928	6	1	0.131174	0.882151	0.695848	0.613843	0.0938408	1.02761	1.49504	1.53631	0.799295	0.0972929	-0.140707	-0.0136897	0.603262	3.20913	0.00534825
MYH9;MYH10	-0.358287	-0.218885	0.313051	1.06146	1.02678	1.14189	0.0855491	0.333599	-0.411817	0.0820878	-0.180383	0.107975	0.0144244	-0.0487356	-0.08213	-0.0343521	0.0168874	-0.0510055	8	1	0.00493797	2.30645	1.16475	2.68644	0.997531	0.00107354	0.000782554	8.40101e-07	0.670717	0.173461	0.0159904	0.0027737	0.601598	3.19525	0.00551051
RAC2;RAC1	-0.0352171			3.92186			0.154205			-0.350718			-0.0968243			-1.32895			1	0.333333			3.95708				-0.504924				-1.23212		0.601362	3.19329	0.00553386
EIF6	-0.944721	0.0844011	0.288467	0.847254	0.936941	2.44099	0.630131	1.02312	-0.767545	1.14437	0.989861	0.610044	0.664105	-0.0115018	-0.427863	0.676065	0.410513	0.855024	3	1	0.0675901	1.17012	1.59901	1.87103	0.335254	0.474626	0.619526	0.294043	0.170912	0.767226	0.572287	0.439074	0.596475	3.15291	0.0060352
LAP3	0.157875	0.323279	-0.690969	0.299857	0.646276	0.49439	-0.762081	0.396744	0.446085	0.176181	1.17266	1.37502	0.688518	-0.505848	0.0137122	0.270945	-0.633493	-0.209141	2	1	0.170611	0.767992	0.550112	0.422482	0.178997	0.747153	0.881038	0.658271	0.586427	0.231786	-0.256024	-0.0593429	0.596205	3.1507	0.00606389
SRRM2		-0.278177	-0.333911		-0.157641	0.510825		-0.369572	-0.302357		0.948379	0.833737		0.515613	0.558847		-0.132199	-0.202192	1	0.666667	0.286773	0.542462	0.482636	0.261812	0.0029197	2.53466	1.22702	3.11009	0.00339254	2.46948	-0.704426	-1.73956	0.595593	3.14569	0.00612941
RPS21	0.121942	0.0311701	-0.346678	1.15062	0.255699	0.567887	-0.602249	-0.117101	0.276675	0.253496	0.129128	0.734849	0.202204	0.112875	0.269073	-0.0596843	0.519984	-0.561382	3	1	0.0729833	1.13678	0.72259	0.821423	0.173236	0.761361	0.520049	0.395945	0.509405	0.292937	-0.228412	-0.0669103	0.594365	3.13565	0.00626258
MYL6	0.287716	0.515503	0.0964465	0.92134	0.416462	0.969088	0.110965	-0.138782	0.393882	1.04888	0.460996	0.694548	-0.20001	-0.0800079	0.101953	0.394192	1.17799	0.304638	4	1	0.0938126	1.02774	0.469075	0.482086	0.0561105	1.25096	0.612786	0.766568	0.0781576	1.10703	0.684961	0.758272	0.594056	3.13313	0.00629642
RCC1	-0.560723	0.400001	-0.705981	0.646742	2.12747	0.692601	-0.182028	-0.429814	1.14939	-0.225268	0.639661	1.8274	0.839382	-0.16305	-0.559567	0.407008	-0.757736	-0.510163	1	1	0.0728746	1.13742	1.44451	1.64301	0.502123	0.29919	0.568081	0.169964	0.583152	0.234218	-0.325885	-0.0763282	0.586795	3.07454	0.00713509
RPL7A	0.444588	0.187058	0.0808888	1.46039	0.977869	1.28574	-0.000201872	0.516084	0.0237917	0.315858	0.364898	-0.554749	-0.455279	-0.624223	-0.147489	-0.6965	-0.701823	-0.592141	8	1	0.00483082	2.31598	1.00382	2.32483	0.708097	0.149907	-0.137889	-0.0206705	0.152024	0.818089	-0.254491	-0.208196	0.586705	3.07382	0.00714603
FNTA		-0.239908			1.44933			0.12484			0.0937586			-0.0335517			-2.47368		1	0.333333			1.68924				-0.031081				-2.44013		0.578704	3.01057	0.00817173
SLC1A5	-0.418548	-0.132207	0.388219	0.681271	1.07921	1.40678	-0.616054	-0.341469	-0.414778	0.0773148	0.205538	0.240217	0.549741	0.0248329	-0.36785	-2.00177	-2.42088	-2.57779	1	1	0.0245809	1.6094	1.10993	1.78632	0.00274678	2.56118	0.63179	1.61813	0.00161708	2.79127	-2.40239	-6.7057	0.578532	3.00922	0.0081951
CAV1	0.375127	-0.480863	-0.145401	2.43782	1.74514	-0.229715	0.591325	0.400809	1.14965	0.954863	0.637711	1.10038	-0.370597	0.0754097	0.0444164	-0.633747	0.428694	0.516882	3	1	0.169388	0.771118	1.40146	1.08069	0.523233	0.281305	0.183725	0.0516827	0.66104	0.179772	0.187533	0.0337132	0.578195	3.00659	0.00824074
MAT2A			0.12329			2.50502			-0.105932			-0.17868			0.137923			-0.213049	2	0.333333			2.38173				-0.072748				-0.350972		0.577711	3.00281	0.00830679
HSP90AB1;HSP90AB3P;HSP90AB2P	0.747974			0.979695			0.392244			0.806518			-0.0160751			-1.24523			1	0.333333			0.231721				0.414275				-1.22915		0.577195	2.99879	0.00837761
SAR1A	0.277784	-0.619776	-0.481963	0.561873	0.907403	0.73452	0.260098	-0.41704	0.808483	1.40865	0.152601	1.76666	-0.151949	0.689668	-0.515544	0.207391	1.05721	0.33177	2	1	0.0271393	1.5664	1.00925	1.58089	0.21388	0.66983	0.892125	0.597572	0.303237	0.518218	0.524732	0.271926	0.576653	2.99457	0.00845265
RPS16	1.12312	-0.229658	0.0479761	1.61748	0.809547	0.698817	1.12084	-0.52695	-0.289181	1.41665	0.384147	0.125604	-0.919799	-0.125943	0.196829	-1.90222	-0.627573	-0.673218	3	1	0.222035	0.653579	0.728136	0.475894	0.451123	0.345705	0.540565	0.186876	0.215118	0.667323	-0.784701	-0.523649	0.576099	2.99026	0.00852979
SSBP1	-0.070814	0.907548	-0.947855	0.803931	2.5781	-0.650359	1.22128	-1.00405	0.325006	1.5601	0.805304	1.8917	-0.253127	-0.546688	0.70301	-0.761884	-0.277651	0.0352165	3	1	0.428381	0.36817	0.947597	0.348877	0.161453	0.791953	1.23829	0.980665	0.532053	0.274045	-0.302504	-0.0828999	0.575299	2.98405	0.0086422
RAD23B	-0.0033147	0.218154	-0.143269	0.125548	-0.0588172	0.548731	-0.141918	-0.216642	0.725641	0.540065	0.65241	1.91634	0.186792	0.17737	-0.721312	-0.638059	-0.733969	-1.28804	2	1	0.433339	0.363172	0.181297	0.065842	0.162723	0.788551	0.913911	0.720665	0.101907	0.991797	-0.767639	-0.761342	0.573538	2.97043	0.00889359
H4C1	-0.23129	0.570315	-0.131146	0.910062	1.09891	0.34714	-0.367259	0.0758315	0.362429	0.13219	0.138596	0.291492	0.00401803	-0.232973	0.029245	-1.29189	-1.33043	-1.03381	8	1	0.101856	0.992014	0.716076	0.710357	0.495327	0.305108	0.163759	0.0499642	0.000771937	3.11242	-1.15214	-3.58594	0.573485	2.97003	0.00890123
PSMC3		-0.0771712	-0.0565214		0.247438	-0.268242		-0.0811849	-0.138186		0.236127	1.13025		0.115996	-0.112909		-0.442846	-0.779557	2	0.666667	0.847147	0.0720413	0.0564445	0.00406634	0.218759	0.660035	0.792875	0.523325	0.0949246	1.02262	-0.612745	-0.626606	0.570516	2.9472	0.00933863
COX5B	0.355194		0.0970116	0.768084		1.64908	0.78189		-0.0186115	0.661193		0.0194645	-0.665347		-0.488971	-0.137472		0.431766	2	0.666667	0.165672	0.780751	0.982478	0.767071	0.943149	0.0254197	-0.0413106	-0.0010501	0.13564	0.867613	0.724306	0.628417	0.569126	2.93657	0.00954906
H2AC11;HIST2H2AC;HIST2H2AA3;HIST2H2AB;HIST1H2AH;HIST1H2AA;H2AC14;H2AFJ	0.734386			6.5134			0.594332			-0.649513			-0.895884			-1.95348			1	0.333333			5.77902				-1.24385				-1.0576		0.568773	2.93388	0.00960298
RPL4	0.00217568	-0.0488072	0.214667	0.0443875	0.809399	1.0613	-0.0911305	-0.330734	0.426793	0.517701	-0.132675	0.424655	-0.286875	0.47018	-0.404771	-0.657257	-0.951218	-1.2876	10	1	0.139345	0.855907	0.58235	0.498438	0.424606	0.372014	0.268251	0.0997931	0.05359	1.27092	-0.891537	-1.13307	0.568455	2.93146	0.00965187
LIMA1			-0.00211577			1.69627			-0.137503			-0.0101847			0.350749			0.148881	1	0.333333			1.69838				0.127318				-0.201868		0.567974	2.92779	0.00972627
EEF1G	-0.207581	-0.0422661	0.136207	2.62578	2.64619	2.60448	-0.0494306	0.247517	-0.331417	-0.446797	-0.0564109	-0.269347	0.293605	-0.0801857	0.489514	-0.356726	-0.812219	-0.568282	11	1	1.18106e-05	4.92773	2.66337	13.1243	0.350308	0.45555	-0.213075	-0.097066	0.0187143	1.72783	-0.813387	-1.40539	0.566697	2.91809	0.00992573
SRI	0.149708	0.0545729		1.16196	-0.00160084		-0.916959	-0.644683		0.789369	0.0595284		-0.468066	0.548047		-0.305111	0.154985		1	0.666667	0.498874	0.302009	0.47804	0.144372	0.0904793	1.04345	1.20527	1.25764	0.855655	0.0677012	-0.115053	-0.00778925	0.565312	2.9076	0.0101456
HNRNPR;SYNCRIP	-0.00807315	-0.270789	1.39347	0.810147	0.454427	1.10976	-0.178389	0.561636	-0.876667	0.450805	1.24909	0.679698	0.596615	-0.23849	-0.0910283	0.322261	0.0106702	0.0334777	3	1	0.487873	0.311693	0.419908	0.130882	0.115818	0.936225	0.957671	0.896596	0.910371	0.0407815	0.0331042	0.00135004	0.562907	2.88948	0.0105366
BANF1	0.19145	-0.718051	-0.792714	0.734096	1.90189	0.793723	-1.3018	-0.747938	0.90374	0.526504	0.837807	2.23214	0.57561	0.56913	-0.301233	1.74149	0.776345	-0.651175	2	1	0.0328069	1.48403	1.58301	2.34924	0.134675	0.870714	1.58082	1.37644	0.674296	0.17115	0.341051	0.0583708	0.560321	2.87011	0.01097
PTRH1		-0.0604717			0.197376			-0.128977			0.285898			0.00820892			-1.2198		1	0.333333			0.257847				0.414875				-1.22801		0.560181	2.86906	0.0109938
RPLP0	-0.178767	1.08574	-0.79118	1.40222	0.653686	1.1176	-0.794474	0.403536	0.0429335	-0.085546	0.947115	0.420679	0.321774	-0.625186	0.575988	0.39364	-0.692487	-0.594142	3	1	0.161385	0.792137	1.01924	0.807376	0.306051	0.514207	0.543417	0.279429	0.483651	0.315468	-0.388522	-0.122566	0.559863	2.86669	0.011048
NONO	0.890455	0.296082	-1.52026	1.03619	1.09449	0.736777	-0.155074	0.384913	-0.238628	0.633997	-0.0241491	0.976244	-0.127479	0.0518719	0.30716	-0.458011	-0.372879	0.665628	5	1	0.219438	0.658688	1.06706	0.70286	0.206154	0.685807	0.531627	0.364594	0.746957	0.126705	-0.132272	-0.0167594	0.557888	2.852	0.0113902
BSG	-0.707408	0.176193	0.388675	1.20582	2.37938	1.21032	0.230986	0.810227	-0.552825	0.524772	1.12777	-0.400052	0.339649	-0.844619	-0.0404921	-4.02015	-2.32644	-2.17695	3	1	0.0329918	1.48159	1.64602	2.43873	0.690384	0.160909	0.2547	0.0409837	0.0179318	1.74638	-2.65936	-4.64424	0.557546	2.84946	0.0114503
PSMD4	-0.155651	0.291886	-0.0768357	1.33119	0.647539	0.152193	0.0376425	-0.832583	0.565239	1.20035	-0.318563	1.33067	-0.133206	0.948324	-0.547684	-0.751609	0.276585	-0.306306	2	1	0.134293	0.871946	0.690508	0.602086	0.289977	0.537636	0.814049	0.437662	0.549969	0.259661	-0.349588	-0.0907746	0.556894	2.84463	0.0115654
COX6A1	0.0349403	-0.308539		-0.175929	-0.375527		0.171773	-0.0751132		2.05818	1.53913		-0.248938	0.168805		-1.84973	-1.10268		1	0.666667	0.556683	0.254392	-0.138929	-0.0353424	0.0259154	1.58644	1.75032	2.77678	0.0784868	1.1052	-1.43614	-1.58723	0.556627	2.84265	0.0116129
SHMT2	-0.0448255	0.0140941	0.292647	1.10451	0.718361	1.80651	0.539124	0.789386	-1.05612	0.099315	0.924481	0.367687	0.162554	-0.590405	0.37005	0.434756	0.317496	0.273971	3	1	0.0285694	1.5441	1.12249	1.73324	0.583901	0.233661	0.373031	0.0871627	0.288809	0.539389	0.361341	0.194903	0.552765	2.81421	0.0123161
MVP	0.768498	-0.67292	0.504149	0.888826	0.988319	0.755895	0.50659	-0.508592	0.687225	0.863925	-0.0877805	0.681692	-1.15423	0.420432	-0.913349	-0.784777	-0.0501762	-1.3817	4	1	0.204959	0.688334	0.677771	0.466533	0.614922	0.21118	0.257538	0.0543867	0.775768	0.110268	-0.189837	-0.020933	0.551219	2.80289	0.0126068
ALYREF	0.728322	0.646265	-0.907903	3.19387	2.72219	0.814503	-0.784326	-0.898078	1.54055	0.311263	-0.116711	3.67749	0.709336	0.924933	-0.95798	0.640242	1.3237	-0.788091	1	1	0.0814419	1.08915	2.08796	2.27411	0.405127	0.392409	1.33796	0.525029	0.856039	0.0675062	0.166521	0.0112412	0.548235	2.78117	0.0131827
SRSF4	-0.875261		0.789712	0.222794		0.753892	-0.612441		-0.073856	2.50338		1.35129	1.49172		-0.0836627	-0.201763		0.634658	1	0.666667	0.605135	0.218148	0.531117	0.115862	0.0702693	1.15323	2.27048	2.6184	0.639417	0.194216	-0.487579	-0.0946955	0.547759	2.77773	0.0132763
ETHE1	0.178796			1.14607			-0.232125			0.287573			0.156784			0.711716			1	0.333333			0.967275				0.519698				0.554932		0.547603	2.77659	0.0133072
H1-4;H1-3;H1-2;HIST1H1T;H1-1	0.414987	0.539022		0.188774	0.783925		1.14743	0.380908		1.90465	0.735124		-1.27187	-1.07527		-1.83195	-1.51096		1	0.666667	0.978265	0.00954343	0.00934554	8.91885e-05	0.510052	0.292385	0.555718	0.162484	0.11811	0.927712	-0.497886	-0.461895	0.547265	2.77415	0.0133741
BOLA2	-0.405752		0.158962	-0.080801		0.544064	0.186709		-0.281377	0.849337		0.397626	0.350141		0.333568	-0.913672		-0.859656	1	0.666667	0.487949	0.311626	0.355027	0.110635	0.175262	0.756313	0.670815	0.507346	0.0005284	3.27704	-1.22852	-4.0259	0.546216	2.76657	0.0135835
RPL18	0.732693	0.512049	-0.752328	2.31132	1.36488	1.55387	-0.147651	-0.461904	0.553484	-0.205612	-0.750455	0.909205	-0.254707	0.257778	-0.249019	-1.40615	-0.78288	-1.60823	4	1	0.0443587	1.35302	1.57922	2.13672	0.995985	0.00174735	0.00306919	5.36294e-06	0.0170491	1.7683	-1.18377	-2.09326	0.546046	2.76534	0.0136177
RPN1	0.509377	0.569023	-0.904266	1.86207	1.17311	1.29886	0.390836	0.126204	-0.911285	0.565378	0.15266	0.994648	-0.819856	-0.00940271	0.825398	0.155104	0.294433	1.34799	6	1	0.0578113	1.23799	1.38663	1.71664	0.206106	0.68591	0.70231	0.481722	0.377931	0.422588	0.600461	0.253748	0.545831	2.76379	0.0136611
HDLBP	0.250665	-0.406523	0.041244	0.341052	-0.83139	0.971951	-0.341431	0.151624	-1.21682	1.16995	1.41473	0.600173	-0.0752648	-0.128284	0.264429	-0.424096	0.102922	0.209396	2	1	0.741805	0.12971	0.198742	0.0257789	0.0306329	1.51381	1.53049	2.31688	0.815736	0.0884502	-0.0575524	-0.00509052	0.54503	2.75802	0.0138235
TIAL1	0.00463249			2.02902			-0.28045			0.230286			0.284733			0.975163			1	0.333333			2.02438				0.510736				0.69043		0.543269	2.74536	0.0141857
ANP32B	0.0676937	-0.124254	0.296443	1.34458	2.57443	2.94982	-0.309093	-0.132269	0.468123	-0.967269	-0.0120839	0.437873	0.36076	-0.377028	-0.631838	-1.30268	-1.77029	-3.46569	3	1	0.0115014	1.93925	2.20965	4.28506	0.711229	0.147991	-0.189414	-0.0280314	0.0528768	1.27673	-1.96352	-2.50689	0.542252	2.73809	0.0143981
ATL3	-0.345806		0.121674	0.666469		1.02843	0.0750344		-0.366605	0.611418		-0.372452	-0.101571		0.199108	-2.13231		-1.73796	1	0.666667	0.0832385	1.07968	0.959516	1.03597	0.671452	0.172985	0.265268	0.0458874	0.0152637	1.81634	-1.9839	-3.60344	0.541754	2.73452	0.0145032
KIFBP	0.13234			3.79016			0.216834			-0.367939			-0.000808121			-0.0776613			1	0.333333			3.65782				-0.584773				-0.0768532		0.541127	2.73004	0.0146361
DDX39A	-0.134032			1.25362			0.0013077			-0.174948			-0.0179517			-1.89439			1	0.333333			1.38766				-0.176256				-1.87644		0.539649	2.71952	0.0149533
SRSF4;SRSF6	-0.486585			0.271299			-0.160939			-0.0541599			0.176953			-0.840895			1	0.333333			0.757885				0.10678				-1.01785		0.537819	2.70654	0.0153531
SPR			-0.00789962			0.0613169			0.284053			1.65557			-0.00278583			0.513533	1	0.333333			0.0692166				1.37152				0.516319		0.534402	2.68244	0.0161216
EPPK1;PLEC		0.222314	-0.312791		1.51119	1.42295		0.411127	-0.204409		1.03975	0.0709235		-0.0933591	0.429441		0.246875	1.52797	2	0.666667	0.0306787	1.51316	1.51231	2.28837	0.513478	0.289478	0.451978	0.130837	0.407625	0.389739	0.719383	0.280372	0.531811	2.66429	0.0167236
SUGP2	0.364226	0.958263	0.362299	8.63552	7.27018	7.88684	-0.627183	0.120314	0.649777	-1.05493	-1.34073	-1.25066	-0.257621	-0.0492061	-0.417693	-1.37189	-1.50466	-1.58362	1	1	7.56732e-05	4.12106	7.36925	30.3691	0.029248	1.5339	-1.26308	-1.93744	0.00054051	3.2672	-1.24521	-4.06836	0.531491	2.66205	0.0167993
GPS1			-0.0167525			1.34535			-0.146991			-0.316328			0.016521			-1.40738	1	0.333333			1.3621				-0.169338				-1.4239		0.53034	2.65403	0.017073
LUC7L2			-0.146363			0.286348			0.233893			0.949618			-0.201537			-2.86993	1	0.333333			0.432711				0.715724				-2.66839		0.530088	2.65227	0.0171335
RPL23	0.185435	0.230685	-0.0663252	1.32839	1.81791	1.02312	0.0182555	0.484325	-0.156987	-0.33698	0.241981	-0.265406	-0.0648755	-0.294933	0.0763824	-0.413727	-1.07613	-0.193584	4	1	0.00694207	2.15851	1.27321	2.74823	0.423498	0.373149	-0.235333	-0.0878142	0.178603	0.748112	-0.466671	-0.349123	0.529939	2.65123	0.0171692
SPTBN1	0.214075	-0.588446	-0.640323	0.0601242	-0.219854	0.00416072	-0.203298	0.416393	0.625768	0.821499	0.880117	1.17658	-0.10107	0.265731	-0.13367	-0.653211	-0.599235	-0.513227	7	1	0.378539	0.42189	0.286375	0.120819	0.0668853	1.17467	0.679779	0.798515	0.0111883	1.95123	-0.598888	-1.16857	0.527306	2.63297	0.0178111
RAB5C	0.0178365	0.088762	-0.641471	1.79253	0.896932	0.396176	-0.326511	0.783755	-0.176852	0.38472	-0.245762	-0.0370406	-0.541174	-0.133871	0.5861	-0.928965	-1.07025	-0.459749	1	1	0.0621148	1.2068	1.20684	1.45642	0.88734	0.0519098	-0.0594917	-0.00308821	0.104639	0.980307	-0.790006	-0.774448	0.527065	2.6313	0.0178708
HMGB2	-0.666613	-0.45171	0.946573	1.72298	1.01004	2.57446	0.0209536	-0.157947	-0.470158	-0.659102	0.355379	-0.447135	0.346416	0.167336	-0.382275	-0.998847	-1.30694	-1.72729	2	1	0.054535	1.26332	1.82641	2.30735	0.894969	0.0481921	-0.0479019	-0.00230849	0.0103305	1.98588	-1.38818	-2.75676	0.525337	2.61938	0.0183029
EIF4B	0.333414	-1.30434	0.419539	1.19937	2.43755	1.13115	0.112867	-0.673211	0.957903	-0.220412	-0.452552	1.0519	0.425135	0.641704	-0.631987	-0.944698	-0.955447	-1.47219	5	1	0.065299	1.18509	1.77315	2.10135	0.992987	0.00305662	-0.00620638	-1.89706e-05	0.0419866	1.37689	-1.26906	-1.74736	0.524061	2.61061	0.0186269
SF3A3	0.194275	-0.299629		2.2178	1.46034		-0.542257	0.348895		-0.134053	-0.197474		-0.134658	0.170142		0.415725	-0.269131		2	0.666667	0.0526514	1.27859	1.89174	2.41876	0.891295	0.0499788	-0.0690823	-0.00345265	0.895763	0.047807	0.0555548	0.00265591	0.522621	2.60073	0.0189979
PRDX1;PRDX4	0.272808		-0.20329	3.15714		3.48851	0.721041		0.1686	-1.13357		-0.522471	-0.901167		-1.19795	-1.92422		-1.70136	1	0.666667	0.00769081	2.11403	3.28807	6.95106	0.0906981	1.0424	-1.27284	-1.32681	0.0543439	1.26485	-0.763229	-0.965369	0.522355	2.59891	0.0190669
RPL12	0.266651	-0.342693	0.135825	-0.0852641	0.4404	-0.996836	0.224633	0.18802	0.148776	1.68455	2.04041	1.50482	0.0223856	-0.199562	-0.167471	-0.97893	-1.47397	-0.276564	5	1	0.637187	0.195733	-0.233828	-0.0457678	0.000609228	3.21522	1.55612	5.00327	0.0882107	1.05448	-0.794938	-0.838245	0.521782	2.59499	0.0192166
HMGB3;HMGB2			0.453267			4.291			-0.143334			-0.62117			0.00615219			-0.450831	1	0.333333			3.83773				-0.477836				-0.456984		0.521095	2.5903	0.019397
CTSB	0.877586	-0.299509		1.43138	-0.197859		0.632616	0.00910467		1.60721	0.742478		-0.576728	0.402923		-0.398535	0.526824		1	0.666667	0.77531	0.110525	0.327724	0.0362215	0.250301	0.601538	0.853983	0.513703	0.843441	0.0739455	0.151047	0.0111692	0.520239	2.58446	0.0196238
EIF3B	0.0902611	0.419424	-0.0255706	0.036127	-0.146834	-0.241782	0.454495	0.0175448	0.00526024	1.27767	1.05372	2.12232	0.0694266	0.178888	-0.870212	-0.727041	-0.791313	-0.0889739	7	1	0.148877	0.827173	-0.278868	-0.230672	0.0206659	1.68475	1.32547	2.23308	0.459107	0.338086	-0.328477	-0.111053	0.519509	2.5795	0.0198186
MIF	-0.167609			0.0841377			-0.0086667			0.22415			-0.00628666			-1.07052			1	0.333333			0.251747				0.232817				-1.06423		0.518685	2.5739	0.0200402
PEA15	0.2611	-0.934178	0.408567	0.247939	2.33046	0.117493	0.428394	-0.376661	0.449229	-0.401195	1.01198	0.770674	0.649958	-0.47177	-0.433574	-1.01248	-0.81359	-0.61725	2	1	0.301983	0.520018	0.9868	0.513153	0.598679	0.222806	0.2935	0.0653936	0.131098	0.882404	-0.72931	-0.643546	0.517838	2.56815	0.0202701
HSPA5;HSPA8;HSPA2	0.211505	-0.411014	0.262553	0.357091	-0.379689	-0.164714	-0.0285409	0.142965	0.150855	0.471782	1.07031	0.643414	-0.346941	-0.103602	-0.491453	-0.391496	-0.251117	-0.107341	1	1	0.799703	0.0970713	-0.0834518	-0.00810078	0.0268537	1.571	0.640077	1.00556	0.670732	0.173451	0.0640145	0.0111034	0.517006	2.56252	0.0204979
PLIN3	-0.228477	-0.258652	-0.421774	1.14993	0.431793	0.166533	-0.452404	0.434556	0.281755	0.215143	0.778783	0.634415	-0.0382436	0.191168	0.338104	0.791744	-0.0119038	0.515784	6	1	0.0417947	1.37888	0.885719	1.2213	0.230373	0.637568	0.454811	0.289973	0.36049	0.443106	0.268198	0.11884	0.51697	2.56227	0.0205078
NIBAN2	0.146208	-0.318334	0.00265372	0.030032	1.228	-1.08162	-0.34757	-0.419685	0.941137	1.08607	2.34832	1.3885	0.508733	-0.357926	0.380509	-0.682206	-1.59678	-0.768735	2	1	0.873755	0.0586102	0.115293	0.00675735	0.0565767	1.24736	1.54967	1.933	0.039856	1.39951	-1.19301	-1.66963	0.514873	2.54812	0.0210903
HSPE1	1.88095	0.925364	-0.275882	1.41452	0.941581	-0.322295	1.08058	-0.29368	0.293714	1.50662	0.897326	2.35395	-0.907044	-0.281705	-0.262489	-0.823266	-0.0339804	0.23646	6	1	0.848267	0.0714676	-0.165541	-0.0118308	0.102273	0.990239	1.22576	1.21379	0.508735	0.293508	0.276817	0.0812481	0.513734	2.54046	0.0214118
PAFAH1B2		0.0184484	-0.275812		1.49897	0.594586		0.21692	-0.244182		-0.00282246	-0.168498		-0.327644	0.602379		-0.923492	-0.443408	2	0.666667	0.132013	0.879383	1.17546	1.03368	0.79645	0.0988413	-0.0720289	-0.00711943	0.257309	0.589545	-0.820817	-0.483908	0.513562	2.5393	0.0214608
LARS	0.852979	0.103312	-0.953602	2.17777	1.31733	0.510212	0.583643	0.426854	-1.44042	1.04492	1.95654	1.25082	-0.812696	-0.243512	1.26051	0.617862	0.608775	2.31266	2	1	0.134072	0.872661	1.33421	1.16431	0.0916548	1.03784	1.56074	1.6198	0.255626	0.592394	1.11167	0.658545	0.512339	2.53111	0.0218106
PRDX4	-0.101106	-0.256322	-0.00488948	0.392718	-0.395071	-0.649611	-0.471372	0.507155	0.164631	1.17258	1.40037	2.32672	0.0595919	0.441721	-0.252718	-0.343411	-0.973057	-1.15821	2	1	0.779354	0.108265	-0.0965488	-0.0104529	0.0261731	1.58214	1.56642	2.47831	0.0461889	1.33546	-0.907757	-1.21228	0.51221	2.53024	0.0218479
SF1	0.305661	0.620509	-0.946753	1.18643	1.7644	0.531856	0.0756113	-1.14563	0.130952	0.614184	-0.45966	0.755466	-0.0681744	0.750038	0.816583	-0.983136	-0.20234	-0.736119	2	1	0.1219	0.913995	1.16776	1.06732	0.337657	0.471524	0.616353	0.290625	0.0357297	1.44697	-1.14001	-1.64957	0.512063	2.52926	0.0218903
TOP2A	-0.14993			4.19778			-0.0102072			0.716134			0.151217			2.75126			1	0.333333			4.34771				0.726342				2.60004		0.511681	2.5267	0.0220008
HEXB	0.362581	0.300594	0.416348	2.58199	2.28184	2.7401	-0.179303	-0.134201	0.286401	0.480374	0.664024	0.485664	0.0552722	0.209205	-0.0360545	1.82813	1.70151	1.44518	1	1	9.60478e-05	4.01751	2.1748	8.73729	0.0260492	1.58421	0.552388	0.875096	0.000289839	3.53784	1.58213	5.59734	0.511072	2.52263	0.0221778
PSMA3	-0.0848772	-0.180043	-0.412846	0.015536	-0.00612991	-0.000298386	0.0011447	-0.831607	0.460869	1.17449	0.878978	2.05393	0.364536	1.10722	-0.190466	-0.296377	-0.193262	-0.558991	2	1	0.0789331	1.10274	0.228958	0.252481	0.0447911	1.34881	1.49233	2.01287	0.118197	0.927392	-0.776639	-0.720248	0.51089	2.52141	0.0222308
TUBB4A;TUBB;TUBB4B;TUBB3;TUBB2A;TUBB2B	0.391913	-0.370207	0.225027	2.11571	1.81587	4.06733	1.391	1.35645	0.16326	-0.0301421	0.0579613	-0.349281	-0.985193	-0.578828	-0.42498	-0.96668	-0.810745	-0.98109	1	1	0.0253764	1.59557	2.58406	4.12305	0.0631587	1.19957	-1.07739	-1.2924	0.218269	0.661007	-0.256504	-0.169551	0.510808	2.52087	0.0222547
PSMD3	0.227059	-0.211244	-0.563973	1.5555	1.39618	0.418344	-0.503666	1.04996	-0.0878774	-0.509018	1.55435	0.280906	0.313758	-0.455398	0.512063	-0.0211034	-1.97802	0.0848505	3	1	0.0365946	1.43658	1.30606	1.87627	0.722675	0.141057	0.289276	0.0408043	0.357314	0.44695	-0.761567	-0.340382	0.508839	2.50775	0.0228356
ANXA8;ANXA8L1	0.492453	-0.306357	-0.169475	1.2224	0.667745	0.435486	0.553987	0.0900123	0.196785	0.528267	-0.133016	0.247837	-1.2771	-0.648678	-0.452934	-0.22814	0.402961	0.120603	4	1	0.0860639	1.06518	0.769672	0.819838	0.795165	0.0995427	-0.0658986	-0.00655972	0.0445526	1.35113	0.891378	1.20437	0.507972	2.50198	0.0230953
COPB1	-0.841017	0.090135		1.42243	2.35466		-0.231003	-0.0547608		-0.237963	-0.149924		0.659337	0.0972472		0.383231	-0.753901		2	0.666667	0.0752446	1.12352	2.26398	2.54364	0.655849	0.183196	-0.0510614	-0.00935425	0.467941	0.329809	-0.563627	-0.185889	0.506811	2.49428	0.023446
EEF1D	-0.502032	0.0389641	-0.216642	0.343787	1.0372	0.27355	-0.178766	-0.0440376	0.110049	0.203277	0.236912	-0.18124	0.275862	-0.404809	0.248931	0.152324	-0.273269	0.222252	6	1	0.0547793	1.26138	0.778082	0.98146	0.476672	0.321781	0.123901	0.0398691	0.982778	0.00754446	-0.00622591	-4.69711e-05	0.506474	2.49205	0.0235486
TMEM199		0.516253			3.2625			-0.0271206			-0.715356			-0.315239			-1.56784		1	0.333333			2.74625				-0.688235				-1.2526		0.504948	2.48197	0.0240171
CEP170			0.195082			3.22894			-0.0568306			-0.892023			-0.297188			-1.68306	1	0.333333			3.03385				-0.835192				-1.38587		0.500155	2.4505	0.0255334
CLTC	-0.499216	-0.644674	-0.416939	0.0861427	0.795097	0.18711	0.0529382	0.522945	-0.0795815	0.300895	0.330565	0.15966	0.0825204	-0.189664	0.166255	0.303023	-0.114976	0.155934	21	1	0.0192613	1.71531	0.876393	1.50329	0.632727	0.198784	0.0982725	0.019535	0.591185	0.228277	0.0949564	0.0216763	0.498918	2.44243	0.0259361
H2BC12;H2BC11;HIST1H2BO;HIST1H2BB;H2BFS;HIST1H2BD;H2BC4;HIST2H2BE;HIST2H2BF;HIST1H2BH;H2BC1;H2BC15;H2BC14;H2BC13	0.508568	-0.50308	0.125835	1.23133	0.370931	1.24281	-0.563985	0.574788	0.155099	-0.643762	0.0807031	0.527323	-0.478574	-0.0598083	-0.64968	-0.317411	-0.092996	-0.320836	4	1	0.0935068	1.02916	0.904584	0.930959	0.894631	0.0483563	-0.0672125	-0.00325014	0.469394	0.328463	0.152273	0.0500161	0.497413	2.43263	0.0264323
IMUP	-0.604836			1.25804			0.51355			1.70284			-0.226336			2.09034			1	0.333333			1.86288				1.18929				2.31667		0.497409	2.43261	0.0264336
CAPZB	0.432576	-0.346704	-0.047078	1.42834	2.00292	1.70925	-0.378576	-0.251458	0.352794	-0.784718	-0.173844	0.0776367	0.182769	-0.0111722	-0.169163	0.0797467	-0.153444	-0.708681	4	1	0.00376728	2.42397	1.70057	4.12214	0.587113	0.231278	-0.201229	-0.0465398	0.362975	0.440124	-0.261604	-0.115138	0.495862	2.42257	0.0269506
STON2	0.444329			2.88132			0.0391846			-0.504634			-0.330553			-0.279701			1	0.333333			2.43699				-0.543818				0.0508523		0.495008	2.41705	0.0272393
FEN1	-1.55569	0.306093	1.56254	2.60423	2.73619	3.34928	-1.19239	0.0688233	0.811319	0.557159	0.585568	0.638384	-0.240611	0.750004	-0.289386	3.13002	0.65133	-0.0776393	3	1	0.0404098	1.39351	2.79225	3.89104	0.299102	0.524181	0.697787	0.365767	0.321864	0.492328	1.16123	0.571708	0.49367	2.4084	0.0276961
YWHAQ;YWHAB;YWHAZ	0.193187	-0.486609	0.326458	1.71072	1.06668	1.86887	-0.434391	0.410277	0.321019	-0.289434	-0.110078	0.0834817	0.0532464	-0.018601	-0.291759	0.254117	0.480633	-0.36221	2	1	0.0119264	1.92349	1.53774	2.95784	0.518258	0.285454	-0.204312	-0.0583217	0.484709	0.314519	0.209884	0.0660126	0.491866	2.39679	0.0283209
JPT1	0.246645			-0.464084			-0.00224482			2.0424			-0.0274998			-1.92778			1	0.333333			-0.710729				2.04464				-1.90028		0.49184	2.39662	0.0283299
CTNNA1		0.643004	-1.20415		2.17924	1.67497		0.466403	-0.309385		0.471375	-0.468781		-0.721451	0.888967		-0.930393	0.650423	1	0.666667	0.147543	0.831082	2.20768	1.83476	0.910774	0.0405895	-0.0772121	-0.003134	0.861141	0.0649257	-0.223743	-0.0145266	0.488174	2.37314	0.0296315
CIAPIN1	-0.174468	0.112132		0.772467	0.142006		-0.405655	0.405486		0.12772	0.356432		0.503925	-0.46452		-1.68868	-1.23008		2	0.666667	0.293834	0.531898	0.488404	0.259781	0.623537	0.205138	0.24216	0.0496762	0.109985	0.958668	-1.47909	-1.41795	0.487773	2.37058	0.0297763
PRPF19	-0.393296	-0.352701	0.229117	1.00201	0.984643	1.05366	0.0690579	-0.517285	0.662803	0.888076	-0.421879	0.87737	0.14798	0.477189	-0.374171	0.336028	1.30716	-0.0778308	3	1	0.00421514	2.37519	1.18573	2.81634	0.53312	0.273175	0.37633	0.102804	0.412558	0.384515	0.438121	0.168464	0.48757	2.36929	0.02985
TUBB;TUBB4B;TUBB2A;TUBB2B	0.0850818	-0.405685	0.210461	1.13239	0.857021	0.955646	0.17386	0.368385	-0.748337	0.134841	0.20348	-0.424455	-0.223172	0.068361	0.833719	-0.465518	-0.545943	-0.346991	1	1	0.00760182	2.11908	1.0184	2.15807	0.924753	0.033974	0.0399861	0.00135849	0.101392	0.993995	-0.67912	-0.675042	0.485864	2.35843	0.0304735
LSM4			-0.0148764			1.6053			0.0687497			-0.141976			-0.0132381			0.415612	1	0.333333			1.62018				-0.210726				0.42885		0.485135	2.3538	0.030743
CNN2	0.037614	-0.0376531	-0.0222744	1.31167	1.01569	0.470164	0.356352	0.205712	-0.457593	0.488825	0.334259	-0.954357	-0.640557	-0.737783	0.76083	-1.34151	-0.731867	-0.863074	2	1	0.0191464	1.71791	0.939946	1.61474	0.887485	0.0518388	-0.0785814	-0.00407357	0.210189	0.67739	-0.77298	-0.523609	0.483933	2.34618	0.0311908
MARCKS	0.845344	0.250869	-0.412733	3.18622	1.92325	1.23744	-2.47799	1.57622	0.542723	-2.64073	1.66779	3.80848	1.38858	-1.22768	0.0665149	-2.38137	-5.38511	-4.7932	4	1	0.0493005	1.30715	1.88781	2.46765	0.661102	0.179731	1.06486	0.191389	0.0230829	1.63671	-4.26236	-6.97625	0.482325	2.33602	0.0317971
C1QBP	-1.00647	0.226679	0.0794763	-0.0850509	-0.0199287	0.331418	0.0191468	0.308136	0.455881	0.699549	1.73348	1.61304	0.553051	-0.168673	-0.291575	0.873513	-0.0423391	-0.491098	5	1	0.49289	0.30725	0.308918	0.0949149	0.0361804	1.44153	1.08763	1.56785	0.872066	0.0594508	0.0824244	0.0049002	0.481039	2.32791	0.0322881
PSMD2	-0.526141	-0.451856	-0.0771944	-0.019042	0.289874	-0.0763005	0.225514	0.263089	-0.321204	0.610367	0.440443	0.645298	0.250789	0.0453928	-0.340767	0.0234421	0.143349	0.431083	6	1	0.081118	1.09088	0.416574	0.454434	0.0627081	1.20268	0.50957	0.612847	0.368391	0.433691	0.214153	0.0928762	0.480643	2.32542	0.0324402
CCDC124	0.616186	-0.294728	-0.160801	0.961125	2.40975	1.45323	-0.277709	0.28628	-0.0731191	-0.284767	-0.941989	0.341694	0.109465	-0.388975	0.23593	-1.04551	-0.747855	-1.80493	1	1	0.0384087	1.41557	1.55448	2.20048	0.53708	0.269961	-0.273505	-0.0738356	0.0322856	1.49099	-1.1849	-1.76668	0.480443	2.32416	0.0325177
VDAC1	0.165403	1.11241	-0.810736	1.40649	0.781082	-0.062142	0.434793	0.477736	-0.292448	0.970389	0.441697	-0.146936	-0.550635	-0.652205	0.528028	-1.27525	-0.959892	-0.417296	10	1	0.473586	0.324602	0.552784	0.179435	0.626167	0.20331	0.215023	0.0437163	0.21946	0.658644	-0.659209	-0.434184	0.47953	2.31842	0.0328714
PGRMC1	1.00392	-0.46054		3.6649	3.0512		-1.66906	0.0959249		-1.33152	0.286321		1.24527	-0.591222		-0.149322	-0.977915		1	0.666667	0.0602523	1.22003	3.08636	3.76544	0.845947	0.072657	0.263965	0.0191789	0.469901	0.327994	-0.89064	-0.292124	0.478358	2.31107	0.0333294
LBR			-0.0624329			-0.474248			0.019723			1.62926			-0.040553			-0.528107	1	0.333333			-0.411816				1.60954				-0.487554		0.477829	2.30776	0.0335375
SARNP	0.58756	-0.840709	0.439273	2.56815	1.21584	1.86508	0.791474	-0.562269	-1.02471	1.34213	-0.553146	-0.115344	-1.41265	0.836031	0.590047	-1.05673	0.824457	0.707202	2	1	0.0382808	1.41702	1.82098	2.58037	0.569212	0.244726	0.489714	0.119846	0.877509	0.0567482	0.153834	0.00872981	0.474441	2.28662	0.0348937
LGALS3		0.377472			2.83344			0.0644232			-0.239337			-0.257351			0.737876		1	0.333333			2.45597				-0.30376				0.995227		0.472857	2.27678	0.0355409
PDLIM5		0.215294	-0.282087		1.76433	0.974729		-0.213467	0.211235		-0.582117	-0.234123		-0.0432668	-0.0598571		-1.06016	-0.750548	1	0.666667	0.0950992	1.02182	1.40293	1.43354	0.276417	0.558436	-0.407004	-0.227285	0.0314247	1.50273	-0.853795	-1.28302	0.47157	2.26881	0.0360729
ITGA3		-0.1725			2.84049			0.0415637			-0.735709			0.0226411			-0.386251		1	0.333333			3.01299				-0.777273				-0.408892		0.469697	2.25724	0.0368574
RAN	-0.151416	0.991668	1.04817	-0.976202	-0.894282	1.01096	-0.146823	-0.0784626	0.628202	2.05511	3.01607	2.60037	0.359449	0.208207	-1.06773	-0.794829	-1.11125	-1.98513	5	1	0.29328	0.532717	-0.915982	-0.487959	0.00288423	2.53997	2.42288	6.15404	0.12113	0.916749	-1.13038	-1.03627	0.468644	2.25076	0.0373035
PPA2		-0.229717	0.33784		0.652832	0.798765		-0.372589	0.373824		-0.373499	0.0799757		-0.0265234	-0.370711		-0.576113	-1.42234	2	0.666667	0.148909	0.82708	0.671737	0.55558	0.767873	0.114711	-0.147379	-0.016906	0.22174	0.654157	-0.80061	-0.523724	0.467257	2.24223	0.0378973
FANCD2	-0.344591			1.22432			0.155266			-0.341875			0.208578			-0.686822			1	0.333333			1.56891				-0.497141				-0.895401		0.466448	2.23727	0.0382468
RBM8A	-0.686142	0.627488	0.403231	-1.00721	0.16265	0.594385	-1.07554	0.384919	0.689704	2.00409	2.34912	1.87539	1.24112	-0.836025	-0.403771	0.629258	-0.436524	-0.731576	1	1	0.767773	0.114767	-0.19825	-0.0227525	0.0210295	1.67717	2.0765	3.48265	0.823405	0.0843865	-0.180055	-0.0151942	0.465588	2.232	0.0386204
EIF2A	-0.225262		0.172203	0.407646		0.821221	-0.264695		0.235878	-0.422995		0.483066	0.516057		-0.542444	-0.210089		-0.744613	1	0.666667	0.154976	0.809734	0.640963	0.51901	0.939391	0.0271535	0.0444447	0.00120683	0.51569	0.287611	-0.464157	-0.133497	0.459681	2.19603	0.0412582
SERPINB6	-0.929497	-1.37696	-0.7539	0.175153	-0.24078	-0.96155	0.423496	-0.00748908	0.0451238	1.98922	1.52944	2.55068	0.199435	0.701942	0.225658	-0.4506	0.329105	0.143434	2	1	0.149355	0.825782	0.677726	0.559654	0.00452958	2.34394	1.8694	4.38177	0.267624	0.572475	-0.368365	-0.21088	0.459237	2.19334	0.0414613
STOML2	0.628742	-0.521318	0.0535308	1.63009	0.613925	0.845828	0.776568	0.500801	-0.704851	1.60533	0.417217	-0.145852	-1.09595	0.142264	0.213044	-0.220042	0.667236	1.13767	3	1	0.0971475	1.01257	0.976297	0.988567	0.561771	0.250441	0.434726	0.108873	0.253931	0.595285	0.77517	0.461447	0.458667	2.1899	0.0417231
TLN2	-0.187567	0.0980384	-0.176873	-0.559488	-0.227102	0.0691699	0.173836	-0.271666	-0.157806	0.772463	1.07987	0.796001	0.209146	-0.061455	0.0947498	-1.77965	-1.95369	-1.77455	1	1	0.502476	0.298885	-0.15034	-0.0449342	0.00432597	2.36392	0.967989	2.28824	4.04107e-05	4.3935	-1.91678	-8.42136	0.457921	2.18539	0.0420675
HSP90B1;HSP90B2P	0.234994	0.271011		2.30683	3.0771		1.71945	0.3108		0.372227	-0.977673		-0.693935	-0.310529		-1.34434	-0.796252		1	0.666667	0.0240907	1.61815	2.43896	3.9466	0.309258	0.509678	-1.31785	-0.67168	0.231501	0.635447	-0.568061	-0.360973	0.456789	2.17856	0.0425944
MARS	1.13337	-0.25518	-0.939848	2.82573	0.845365	0.564299	-1.08076	-0.13695	-0.444003	-0.0815872	0.261898	-0.454885	-0.697175	0.35915	1.05408	-1.69176	-0.82711	-0.244322	3	1	0.201153	0.696473	1.43235	0.997593	0.253008	0.596866	0.462379	0.275978	0.153864	0.812863	-1.15975	-0.942717	0.456193	2.17497	0.0428733
USP14	-0.496162	0.293326	0.207333	1.38811	0.805636	1.0492	-0.461895	0.206245	0.0648806	0.351131	0.0780735	0.0375024	0.38917	0.858451	0.82201	0.266913	-0.761262	-0.768454	2	1	0.0232235	1.63407	1.07948	1.76395	0.386882	0.412422	0.219159	0.0903858	0.0416299	1.38059	-1.11081	-1.53358	0.454836	2.16681	0.0435133
PABPC1;PABPC3	1.05375	-0.527493	0.235056	1.99769	2.10154	1.74987	0.674439	0.00301528	0.0268769	0.709862	-0.635573	-0.886153	-0.819133	0.341406	0.404419	-1.73661	-0.813902	-1.12406	2	1	0.0223321	1.65107	1.69593	2.8001	0.404011	0.393607	-0.505398	-0.198928	0.067209	1.17257	-1.20042	-1.40758	0.454491	2.16473	0.0436774
TPI1	0.133063	-0.345904	-0.0630456	0.140732	0.477215	0.41895	1.1642	0.793676	-0.0113743	0.875172	1.44938	-0.50071	-0.503914	-0.982951	-0.771302	-0.555236	-0.60668	-0.358445	12	1	0.0652156	1.18565	0.437595	0.518834	0.954582	0.0201866	-0.0408866	-0.000825361	0.194329	0.711462	0.245935	0.174973	0.454156	2.16272	0.0438368
HDAC2	0.328503	0.504183		0.224838	0.887522		-0.813268	-0.405991		0.421568	0.149786		0.291052	-0.0768919		0.285336	0.0156922		1	0.666667	0.722842	0.140956	0.139837	0.019711	0.0673101	1.17192	0.895306	1.04923	0.86655	0.0622062	0.0434341	0.00270187	0.45349	2.15873	0.0441549
U2AF2		-0.0322267	0.136938		-0.0719296	-0.409892		0.439877	-0.748381		0.616903	1.46313		0.0986174	0.124984		-1.22889	-0.971109	1	0.666667	0.260857	0.583598	-0.293267	-0.17115	0.24321	0.614019	1.19427	0.733302	0.0112394	1.94926	-1.2118	-2.36212	0.451136	2.14466	0.045292
CCT8	0.376725	0.153509	0.528554	1.53059	2.09459	2.98414	0.0793794	-0.0850898	-0.11094	-0.391309	0.385586	0.0713868	0.239302	0.157117	-0.455863	1.1743	0.56548	0.826873	5	1	0.0133181	1.87556	1.85018	3.47011	0.807406	0.092908	0.0607713	0.00564614	0.0358496	1.44552	0.875366	1.26535	0.450936	2.14346	0.0453898
TALDO1	-0.635159	0.675344	0.0711352	0.894765	0.532202	1.22931	0.208413	-0.123465	-0.548238	0.233306	-0.052698	0.111839	0.413697	0.154893	-0.0774054	0.072904	0.0178273	0.530851	3	1	0.119067	0.924208	0.848318	0.784022	0.342521	0.465312	0.251913	0.117218	0.850183	0.0704877	0.0434662	0.00306383	0.450416	2.14036	0.0456439
ABCE1	-0.591507	-0.184272	0.353518	-0.439011	1.20159	0.515016	-0.198184	0.47997	-0.211531	0.400018	0.518678	0.266941	0.70697	-0.349833	-0.175094	0.290081	-0.713434	-0.0799173	2	1	0.360186	0.443473	0.566619	0.25128	0.195685	0.708442	0.371794	0.263395	0.630369	0.200405	-0.228438	-0.0457801	0.450087	2.1384	0.0458056
ARPC1B	0.466025			1.68567			-0.524787			-0.502282			0.0399778			-2.90656			1	0.333333			1.21964				0.0225056				-2.94653		0.449902	2.1373	0.0458962
FLOT1		-0.0624325			1.49167			-0.0415357			-0.470916			0.000898195			-3.21472		1	0.333333			1.5541				-0.429381				-3.21562		0.448339	2.128	0.0466696
PAK2	-0.189085	-0.310872	-0.564675	0.282916	0.289583	0.286166	-0.274363	0.177117	0.814349	0.813091	0.172291	0.322972	0.580818	-0.436979	-0.0489696	-0.740323	0.513567	-0.184504	2	1	0.0044115	2.35541	0.641099	1.51005	0.622795	0.205655	0.197084	0.0405312	0.736999	0.132533	-0.16871	-0.0223596	0.444428	2.10484	0.0486437
KHDRBS1	-0.4238	0.20176	0.191311	0.0532108	1.18041	0.0361213	-0.0475173	-1.13134	1.04103	0.629392	-0.310978	1.14203	0.523573	0.291443	-0.699752	-1.5477	-0.974986	-2.4213	4	1	0.371836	0.429649	0.433492	0.186249	0.520808	0.283323	0.532758	0.150942	0.0402316	1.39543	-1.68642	-2.35328	0.441438	2.08724	0.0501903
FUS	0.322581	-0.232478	-0.126424	2.1218	0.503572	1.24242	-0.370227	-1.07546	0.840492	0.739356	-0.627259	0.197801	-0.743664	1.14125	-0.0576955	-0.207321	0.535903	-0.508999	4	1	0.0591253	1.22823	1.30137	1.59838	0.679658	0.167709	0.30503	0.0511564	0.797438	0.0983031	-0.173435	-0.0170492	0.441259	2.08619	0.050284
PSMA7		-0.00234071			-0.258777			0.0188131			2.11766			-0.0173048			0.69292		1	0.333333			-0.256437				2.09885				0.710225		0.439604	2.07649	0.0511555
HNRNPM	0.448652	-0.0264125	-0.130531	1.40946	1.10359	1.29914	-0.00753872	0.0129142	-0.560472	-0.0539073	-0.358246	-0.572673	-0.49847	0.0631516	0.366966	-0.539236	-0.168362	0.0393488	9	1	0.00416984	2.37988	1.1735	2.79278	0.583765	0.233762	-0.143243	-0.0334849	0.547598	0.261538	-0.199966	-0.0522987	0.438175	2.06813	0.0519161
PFN1	-0.0493375	-0.178178	-0.404038	0.412442	0.823134	0.544558	0.631961	0.45682	0.886883	0.287919	0.65077	0.0211689	-0.359081	-0.33204	-0.195452	0.269213	0.106636	0.224555	6	1	0.00725981	2.13907	0.803896	1.71959	0.200395	0.698114	-0.338602	-0.236383	0.00211281	2.67514	0.495659	1.32596	0.436304	2.05722	0.0529234
DPYSL2	-0.606997	0.942495	-0.927663	0.937897	1.0282	0.606522	0.202275	-0.580445	1.16244	-0.334044	-0.36652	0.851521	-0.047158	-0.484845	-0.314793	-0.06073	-0.541569	-1.06951	5	1	0.149061	0.826635	1.05493	0.872041	0.759458	0.119496	-0.211104	-0.0252261	0.435869	0.360644	-0.275003	-0.0991781	0.434519	2.04684	0.0538967
SBDS	0.116891	-0.105728	-0.471068	1.15584	1.65309	0.965704	0.31796	0.0613558	0.356564	0.235007	-0.4618	-0.180135	-0.312921	-0.0470889	0.225092	0.0313155	0.32096	0.317227	3	1	0.00615507	2.21077	1.41151	3.12052	0.162155	0.790071	-0.380936	-0.300966	0.215804	0.665941	0.26814	0.178566	0.434439	2.04637	0.0539408
MYH9;MYH10;MYH11	0.19906	-0.0262837		0.677251	0.818048		-0.111172	-0.424474		0.670944	0.928189		-0.0804833	0.246474		1.35951	1.10824		1	0.666667	0.0380758	1.41935	0.661262	0.938562	0.0342194	1.46573	1.06739	1.5645	0.0306281	1.51388	1.15088	1.74229	0.432633	2.0359	0.0549376
PFKP	-0.000601342	0.262978	-1.51122	1.66272	-0.397478	-1.02144	0.419368	0.168675	0.321623	1.80919	1.92061	1.37953	-1.30157	0.547225	0.827297	-0.482086	-0.739215	1.00506	3	1	0.63885	0.194601	0.497551	0.0968239	0.0014853	2.82818	1.39989	3.95914	0.916263	0.0379797	-0.0963984	-0.00366118	0.431916	2.03175	0.0553373
HSP90AA1;HSP90AB1	0.294597	-0.0972351	0.285674	0.272347	0.00676493	-0.271147	0.654817	0.255185	-0.289531	1.58192	0.705722	1.03896	-0.817774	-0.438303	-0.281506	-0.311318	0.613915	0.51544	3	1	0.479372	0.319328	-0.158357	-0.0505677	0.0735581	1.13337	0.902045	1.02235	0.0783084	1.10619	0.785206	0.868589	0.431456	2.02909	0.0555946
EIF3H	0.0948259	-0.16393	0.0351884	-0.167147	0.666563	-0.150442	-0.318238	-0.0202887	0.978277	1.27587	0.993748	1.07322	-0.10617	0.301965	0.167701	0.754624	0.159041	0.154304	2	1	0.678572	0.168404	0.12763	0.0214934	0.0879193	1.05592	0.901029	0.95141	0.370009	0.431788	0.234825	0.101394	0.43053	2.02374	0.0561148
ANXA1	-0.0477879	-0.164541	0.276839	0.777605	0.957069	0.83998	-0.232358	-0.173843	0.598911	0.328278	0.0442488	0.916431	-0.0364279	0.173822	-0.436729	1.07581	1.0957	0.329159	14	1	0.00416282	2.38061	0.836714	1.99189	0.380528	0.419613	0.365415	0.153333	0.0392803	1.40583	0.933334	1.3121	0.428848	2.01405	0.0570676
HMGA1	-1.26273	-1.34044	-1.67857	1.06059	0.729533	2.55676	3.74207	1.62013	-0.645887	2.43002	1.70979	-1.86355	-0.917272	0.0548875	0.767636	-4.30829	-2.92423	-2.55946	3	1	0.0075437	2.12242	2.87621	6.10451	0.680516	0.167161	-0.813352	-0.135961	0.0110473	1.95674	-3.23241	-6.325	0.42725	2.00487	0.0579828
NUCKS1	0.264449	0.264042	1.28796	1.78798	2.82045	2.69431	-0.0148264	-0.165246	-0.142044	-1.30174	-1.20089	0.436536	-0.0348807	-0.552695	-0.416386	-3.24239	-3.17465	-5.64259	1	1	0.0178455	1.74847	1.82876	3.19754	0.361907	0.441403	-0.581324	-0.256598	0.0111589	1.95238	-3.68522	-7.19494	0.426297	1.9994	0.0585331
MYH9;MYH10;MYH11;MYH14	-0.0525575	-0.394436	0.229051	-0.581725	-0.923695	1.03699	-0.051185	0.0111334	-0.0938722	0.971686	0.91197	1.2202	0.270856	0.51846	-0.409716	-0.426816	-0.363502	-1.28492	3	1	0.901116	0.0452192	-0.0834945	-0.00377555	0.000404849	3.39271	1.07926	3.66161	0.114452	0.941375	-0.818278	-0.770307	0.425682	1.99588	0.0588907
ATP2A1;ATP2A2;ATP2A3	-0.135283		0.166696	1.27843		1.056	-0.223934		0.531041	0.808411		0.0376898	0.219714		-0.262504	0.835706		1.2729	1	0.666667	0.0255106	1.59328	1.15151	1.83468	0.666914	0.17593	0.269497	0.0474126	0.0806212	1.09355	1.0757	1.17633	0.424537	1.98933	0.0595588
CALU	-1.10417	-1.13046	-0.328033	-0.410977	-0.455107	0.72769	0.172572	0.577143	-0.429568	1.04245	1.9107	1.11975	0.518516	-0.249639	0.179496	0.909631	0.176623	0.285443	5	1	0.159383	0.797559	0.808089	0.644499	0.0361135	1.44233	1.25092	1.80423	0.388832	0.410238	0.307774	0.126261	0.42311	1.98118	0.0603992
EIF3D			-0.0978934			2.966			-0.13116			-1.28577			0.0683249			-2.18067	1	0.333333			3.06389				-1.15461				-2.24899		0.422682	1.97874	0.0606525
PNP	0.503974	-0.532653	0.877293	0.358385	0.818522	0.0496128	0.209833	0.368786	-0.793365	0.379528	0.945796	-0.389622	-0.341123	-0.246879	-0.00456755	-0.695748	-1.15839	-0.113319	3	1	0.80487	0.0942741	0.125969	0.0118756	0.510242	0.292224	0.383483	0.112063	0.223608	0.650513	-0.458298	-0.298128	0.421072	1.96958	0.0616122
HSP90AA1;HSP90AB1;HSP90AB4P;HSP90AB3P;HSP90AB2P	0.801646	-0.373188	-0.138778	1.28879	0.2518	1.26863	-0.100555	0.00129677	-0.145891	-0.216639	-0.323842	-0.241947	-0.535766	0.525321	0.000709583	-1.75457	-1.69399	-1.71453	1	1	0.165699	0.78068	0.839848	0.655652	0.0298616	1.52489	-0.179093	-0.273096	0.00499716	2.30128	-1.71778	-3.95309	0.419728	1.96194	0.0624208
DHX36	-0.130814	-0.155871	-0.0922432	1.09648	1.17609	1.88317	0.491519	-0.0672345	0.148774	-0.561597	0.0139494	-1.00277	-0.148809	-0.00401038	-0.128465	-0.809575	-1.09072	-0.852517	1	1	0.003814	2.41862	1.51156	3.65588	0.103111	0.986695	-0.707825	-0.698408	0.00111567	2.95247	-0.823842	-2.43236	0.416494	1.94364	0.0643947
TPM3;TPM4	-0.502084	0.515141		0.547287	0.36469		0.36861	-0.517856		-0.34269	0.123739		-0.0125032	-0.18106		-1.20495	-1.40017		1	0.666667	0.476116	0.322287	0.44946	0.144855	0.950854	0.0218863	-0.0348525	-0.000762794	0.011246	1.949	-1.20578	-2.35007	0.415169	1.93616	0.065215
RHOC;RHOA;RHOB	-0.323316		0.328031	1.30805		0.273921	-0.421313		0.888447	-0.105878		1.02142	0.462349		-0.491553	0.59834		-0.00194303	1	0.666667	0.325927	0.486879	0.788631	0.383968	0.819531	0.0864346	0.224203	0.0193789	0.634639	0.197473	0.3128	0.0617697	0.414756	1.93383	0.0654725
DDX42	-0.632963	1.64973	-0.455185	0.559624	0.391599	-0.493072	0.258452	1.26867	-0.647191	1.7425	1.46591	0.314949	0.527986	-1.50413	0.10992	-2.73767	-2.35735	-0.453383	2	1	0.967791	0.0142185	-0.034477	-0.000490213	0.279579	0.553495	0.881143	0.487708	0.172101	0.764218	-1.56073	-1.19274	0.41359	1.92728	0.0662013
SND1	-0.08272	0.184746	0.591177	0.517251	0.833487	1.05794	-0.0805129	0.0320862	0.522153	-0.10652	0.0298701	0.911896	0.329897	0.34522	-0.861406	0.684732	0.27977	-0.663823	16	1	0.0849161	1.07101	0.571825	0.61243	0.76031	0.119009	0.120507	0.0143414	0.788196	0.103366	0.162322	0.0167786	0.412933	1.92358	0.0666146
RAB1C;RAB1B		-0.00782794			0.683398			-0.585925			-0.208998			0.436416			-0.539193		1	0.333333			0.691226				0.376927				-0.975609		0.412305	1.92006	0.0670107
DDX5	-0.249271	0.0236843	0.167887	0.122241	0.11679	0.812582	0.0381315	0.0200568	-0.458052	0.484102	-0.208996	0.30059	0.159069	0.31794	-0.110919	0.214764	0.175577	0.0732569	9	1	0.230117	0.638052	0.369771	0.235933	0.284561	0.545825	0.325186	0.177495	0.817751	0.0873791	0.0325025	0.00284004	0.412146	1.91917	0.0671115
EZR;MSN;RDX	-0.213755	1.74954	-1.56236	0.607706	1.97751	0.312879	1.84469	-0.313361	-0.677495	1.99477	0.30062	-0.117119	-0.866741	-0.383692	0.83437	-1.4168	-0.77356	0.480492	5	1	0.42157	0.37513	0.974887	0.365709	0.686908	0.163102	0.441478	0.0720057	0.597322	0.223792	-0.431268	-0.0965142	0.410591	1.91046	0.0681003
PDCD6IP	0.35294	0.0409642	-0.434865	1.12403	1.57436	1.61324	-0.117569	0.0569329	-0.0374213	0.460855	0.131612	-1.13791	0.35518	0.030932	1.22945	-1.42134	-1.36774	-0.173984	3	1	0.00640652	2.19338	1.45087	3.1823	0.776044	0.110113	-0.149129	-0.0164211	0.0480546	1.31827	-1.52621	-2.01195	0.409499	1.90435	0.0688007
GNL3		0.28066			1.69024			-0.0165977			-0.572634			-0.0298666			-0.744247		1	0.333333			1.40958				-0.556037				-0.714381		0.40885	1.90073	0.0692187
LRRC59	-0.206774	-0.143223	-0.458629	2.331	1.67474	0.885567	0.221441	0.652892	0.303049	-1.19634	-0.316617	0.177177	-0.152368	-0.284081	-0.424619	-0.314237	-0.439757	0.0179653	3	1	0.0114141	1.94256	1.89998	3.69082	0.118692	0.925577	-0.837721	-0.775375	0.804436	0.0945083	0.0416802	0.00393913	0.406307	1.88655	0.0708733
APMAP		-0.0355563	0.0734537		2.65455	1.8013		0.369578	-0.361572		-0.504917	-0.120682		-0.209039	0.343998		0.621956	0.724569	2	0.666667	0.0358812	1.44513	2.20897	3.19226	0.523199	0.281333	-0.316802	-0.0891269	0.16407	0.784971	0.605783	0.475522	0.40582	1.88385	0.0711927
S100A7;S100A7A			0.108575			2.36132			-1.31411			-1.55031			0.0954544			-3.2445	1	0.333333			2.25275				-0.236202				-3.33995		0.40485	1.87846	0.0718322
H2AZ1;H2AFV	-0.561373	0.0240103	0.0643826	0.217094	1.44743	-0.59598	0.499977	-0.816447	-0.238777	0.674507	1.43213	1.29077	0.492492	-0.559764	0.290879	0.526392	0.700599	1.27503	3	1	0.4588	0.338377	0.513841	0.173872	0.0418943	1.37785	1.31755	1.81538	0.126065	0.899407	0.759471	0.683074	0.404473	1.87637	0.0720813
HSP90AA1;HSP90AA2P	1.28161	-0.586813	-0.470497	3.41511	1.47894	1.53029	0.593685	-0.128152	0.182856	-0.152729	-0.579577	-0.905981	-1.48638	0.0346475	0.317612	-1.41279	-0.107102	-0.506565	2	1	0.0782035	1.10677	2.06668	2.28735	0.0651381	1.18617	-0.762225	-0.904125	0.684572	0.164581	-0.297444	-0.0489535	0.40172	1.86113	0.0739189
PTGES3	0.0662827	0.0659478		-0.0676551	0.638809		0.300554	-0.206582		0.0633792	0.173824		0.0992234	-0.276842		-0.102008	0.116752		3	0.666667	0.597781	0.223458	0.219462	0.0490404	0.808478	0.0923319	0.0716153	0.00661238	0.701598	0.153912	0.0961817	0.0148035	0.397649	1.8387	0.0766897
TOP1	1.12161		-1.23553	1.02763		-1.06216	0.106389		0.00181732	2.52636		1.53499	-1.23572		1.71067	-1.99242		0.532285	3	0.666667	0.982182	0.007808	0.0396953	0.000309941	0.058103	1.2358	1.97657	2.44265	0.667427	0.175596	-0.967542	-0.169897	0.396717	1.83359	0.0773322
CD2AP	0.0801097			1.3276			-0.00108438			-0.582873			-0.130161			-0.630743			2	0.333333			1.24749				-0.581789				-0.500582		0.394633	1.82218	0.0787824
CSE1L	-0.547622	0.0737479	-0.542207	-0.351807	0.516693	-0.178828	-0.0924917	-0.510951	0.455045	0.68202	0.619789	0.585009	0.394069	0.275503	0.322755	0.0597879	-0.347647	0.103656	8	1	0.376549	0.424178	0.334046	0.141695	0.0733009	1.13489	0.678405	0.769916	0.0567324	1.24617	-0.392177	-0.488719	0.39257	1.81091	0.0802336
SEPTIN2	-0.0957676	0.24797	-0.270606	0.997332	0.630042	0.557272	-0.794449	1.11804	-0.327706	0.407734	0.104827	0.622344	0.497557	-0.562008	0.357346	0.44021	0.250296	0.768053	4	1	0.0198243	1.7028	0.767684	1.30721	0.558069	0.253312	0.379674	0.0961761	0.347181	0.459444	0.388555	0.178519	0.390345	1.7988	0.081817
AK1	-0.171462			-0.955633			0.631532			3.21551			-0.10964			-0.28511			2	0.333333			-0.784172				2.58398				-0.17547		0.389963	1.79672	0.0820912
NME2P1;NME2	-0.562189	-0.537385	0.471044	-0.175729	-0.181365	0.605162	0.810895	0.819451	0.591935	1.07855	0.926272	0.415588	-0.104237	-0.154304	-0.282205	-0.456751	-0.0623977	-0.79147	3	1	0.533235	0.273081	0.292199	0.0797942	0.772884	0.111886	0.0660428	0.00738925	0.302962	0.518612	-0.256624	-0.133088	0.388496	1.78875	0.0831474
FXR1	-0.241012	0.0194588		0.991223	-0.433809		0.769564	-0.241388		0.548734	1.80499		-0.131078	0.0712558		0.620988	0.809061		1	0.666667	0.644597	0.190712	0.389483	0.0742791	0.375055	0.425905	0.912774	0.388755	0.0327014	1.48543	0.744936	1.10655	0.388373	1.78809	0.0832361
SRSF3;SRSF7	0.657156	-0.117141	-0.415073	1.61952	0.848763	1.18545	-0.349937	-0.25059	0.342317	0.165063	-0.243959	-0.665838	-0.205387	0.220809	0.056431	-0.574581	0.287133	0.328232	1	1	0.0392305	1.40638	1.17626	1.65427	0.641845	0.19257	-0.162175	-0.03123	0.975688	0.0106891	-0.0103566	-0.000110703	0.386168	1.77615	0.0848407
NACA	-0.254698	-0.0715534	0.311291	-0.000409817	-0.454799	0.173885	0.0521186	0.361091	-0.578571	1.06792	0.951726	0.261839	-0.0357106	-0.0688208	0.113294	-0.0772298	-0.0727933	0.371101	2	1	0.741234	0.130044	-0.0887878	-0.0115464	0.0945529	1.02432	0.815615	0.835454	0.679096	0.168069	0.0707718	0.0118945	0.38527	1.7713	0.0854989
EIF3G	-0.22602	-0.16268	0.237898	0.316992	0.379518	0.617044	-0.0899948	-0.843951	0.265607	0.923528	0.687744	0.237694	0.132556	0.358336	-0.324078	0.620153	0.973943	0.840102	4	1	0.0466558	1.33109	0.488119	0.649733	0.0942137	1.02589	0.839102	0.860823	0.0285901	1.54378	0.755795	1.16678	0.38518	1.77081	0.0855652
PEX14		-0.116434			0.459586			-0.0812213			-0.261435			0.138153			-1.0746		1	0.333333			0.576019				-0.180214				-1.21275		0.38343	1.76138	0.0868572
RPL13	-1.17408	0.607155	0.929129	0.467967	1.63601	1.57549	1.50013	0.258885	-0.843641	0.777606	1.28216	-1.26663	-0.465061	-0.449852	0.0964171	0.137417	-0.534179	0.171733	5	1	0.217517	0.662507	1.10575	0.73257	0.970405	0.0130471	-0.0407457	-0.000531613	0.538967	0.268438	0.197822	0.053103	0.382583	1.75682	0.0874868
PABPC1;PABPC4;PABPC1L;PABPC3			0.201659			2.15498			0.284421			-0.755057			-0.251265			-0.537961	1	0.333333			1.95332				-1.03948				-0.286697		0.382382	1.75574	0.0876373
SLC25A3	0.0704759	-0.0971824	0.0955461	2.47161	2.37105	1.80594	-0.620408	-0.949525	1.26959	-1.78737	-0.761256	1.0264	0.738195	0.624865	-1.01239	0.0483952	-0.0754532	-1.82264	2	1	0.000528068	3.27731	2.19325	7.18796	0.723841	0.140357	-0.407294	-0.0571666	0.425523	0.371077	-0.733456	-0.272168	0.381607	1.75157	0.088216
ATXN10	-0.00520249			3.57554			-0.520487			0.0439805			0.66662			2.37576			1	0.333333			3.58075				0.564468				1.70914		0.379989	1.74289	0.0894325
MYOF	-0.796145	-0.957657	-0.967655	-0.56327	-0.38026	-0.530074	0.358485	-0.402145	-0.144823	0.870969	0.621858	1.3868	-0.0850395	0.805899	0.479277	-0.728064	-0.646236	-0.879193	6	1	0.00626248	2.20325	0.415951	0.916445	0.0321611	1.49267	1.0227	1.52656	0.0128554	1.89091	-1.15121	-2.17684	0.379506	1.7403	0.0897969
XPO5			-0.0557363			2.49236			-0.247593			-0.818447			0.330692			-0.0407369	1	0.333333			2.5481				-0.570853				-0.371429		0.377756	1.73094	0.0911264
SERPINH1	-0.738038	0.365341	-1.95233	0.304911	-0.266544	0.326702	0.667132	0.492719	-0.993965	1.74496	1.58355	-0.445778	-0.725696	-0.40652	1.22063	-0.445185	-0.714626	0.800959	6	1	0.267628	0.572468	0.896697	0.51333	0.36165	0.441712	0.905618	0.400022	0.854475	0.0683005	-0.14909	-0.0101829	0.375627	1.71957	0.0927593
SEPTIN9	-0.0622083	0.056135		0.0809015	-0.293269		-0.445488	0.297479		1.02106	1.68612		0.331674	-0.182317		0.691512	0.609352		4	0.666667	0.651585	0.186029	-0.103147	-0.0191884	0.103397	0.985493	1.42759	1.40688	0.157449	0.802861	0.575753	0.46225	0.373835	1.71004	0.094146
ANPEP	1.88461	0.0575921	0.723764	3.22663	1.50416	1.0113	-0.412615	0.210956	0.26388	0.313206	-0.361299	-0.159775	-0.225168	-0.241462	-0.679163	-0.283549	0.263047	0.522032	4	1	0.298005	0.525776	1.02537	0.539115	0.775593	0.110366	-0.0900295	-0.00993622	0.121552	0.915237	0.549108	0.502564	0.373399	1.70772	0.0944855
HSPA8;HSPA9;HSPA2		0.145409	-0.491817		1.29277	1.20232		-0.0368734	0.410162		-0.575058	-0.6536		0.0235924	-0.0623307		-1.29108	-0.896324	1	0.666667	0.0476663	1.32179	1.42075	1.87793	0.0717449	1.14421	-0.800973	-0.916481	0.0335826	1.47389	-1.07434	-1.58345	0.37291	1.70512	0.094867
RPS20	-0.698189	1.4121	0.150168	2.72748	4.08878	1.72816	1.04538	-0.474227	-0.189269	0.242659	-0.662309	-1.58402	-0.260701	-0.833451	0.0917844	-0.382608	-0.337412	0.711607	3	1	0.0494691	1.30567	2.56012	3.34265	0.3218	0.492414	-0.795183	-0.39156	0.500372	0.300707	0.331318	0.0996298	0.372738	1.7042	0.0950011
H2AC11;H2AFX;HIST2H2AC;HIST2H2AA3;HIST2H2AB;HIST1H2AH;HIST1H2AA;H2AC14;H2AFJ	-0.0452076	0.0359349	-0.114722	0.429942	-0.249731	0.51062	0.178181	-0.269113	-0.227428	-0.144072	-0.000960621	0.061467	0.0646844	0.242222	0.143273	-1.31447	-1.0223	-1.18038	1	1	0.329816	0.481728	0.271609	0.130841	0.640342	0.193588	0.0782649	0.0151511	0.000180406	3.74375	-1.32244	-4.9509	0.371695	1.69867	0.0958181
HNRNPCL2;HNRNPCL3;HNRNPCL1;HNRNPC;HNRNPCL4	-0.0258052	-0.797963	0.418171	-0.229821	0.480851	0.520828	-0.270504	-0.354142	-0.642611	-0.087981	0.446381	-0.352583	0.449053	0.0518533	0.216668	-0.420971	-0.499909	-0.462683	4	1	0.413919	0.383085	0.392485	0.150355	0.178795	0.747646	0.424358	0.317269	0.00397073	2.40113	-0.700379	-1.6817	0.370573	1.69272	0.0967016
HNRNPA2B1	0.228458	-0.00202194	0.474217	0.19737	0.356681	0.817057	-0.20942	0.162442	-0.379933	0.156225	0.484198	-0.554478	0.00735022	0.0287982	0.227118	-0.271502	-0.724453	-0.140289	16	1	0.388355	0.410771	0.223485	0.0918013	0.647014	0.189086	0.170952	0.0323247	0.0703192	1.15293	-0.466504	-0.537844	0.368754	1.6831	0.0981434
MROH2A			0.11056			1.83533			-0.582231			-1.1016			0.122613			-1.67766	1	0.333333			1.72477				-0.519371				-1.80028		0.368709	1.68287	0.0981787
ZMPSTE24		0.348089	0.199065		0.345881	-0.104695		-0.0320548	-0.669056		2.19413	0.732002		-0.610806	0.905788		0.318659	1.16852	1	0.666667	0.58519	0.232703	-0.152985	-0.0356	0.150789	0.821631	1.81362	1.49013	0.563681	0.248967	0.596097	0.148408	0.367488	1.67642	0.0991538
LMNB1	-0.337458	0.503192	-0.172413	0.066677	-0.195192	-0.676481	-0.54511	-0.249085	-0.449016	0.249026	0.641997	1.14491	0.0479157	-0.157617	0.535919	-0.272801	-1.22064	-0.174657	6	1	0.473779	0.324424	-0.266106	-0.0863312	0.0161838	1.79092	1.09305	1.95756	0.149393	0.825671	-0.698105	-0.576405	0.366893	1.67328	0.0996304
EIF5A;EIF5AL1	0.39163	-0.424605	-0.153035	0.258874	0.968944	0.440838	0.265864	0.1176	-0.0197978	0.703517	0.94547	1.4411	-0.204463	0.212056	-0.011121	1.40044	1.21634	1.3371	2	1	0.126264	0.89872	0.618222	0.555609	0.0173422	1.7609	0.908808	1.60032	0.000561816	3.25041	1.31913	4.28772	0.365619	1.66658	0.100656
ACTBL2	0.488206	-1.26499	0.734691	-0.0623996	0.693761	-0.00505383	-0.281867	-0.458368	0.230341	1.02792	1.84693	0.161825	0.345751	-0.407655	0.232784	0.256489	0.811528	0.562236	2	1	0.757841	0.120422	0.2228	0.02683	0.0889446	1.05088	1.18219	1.24234	0.162166	0.790041	0.486458	0.384322	0.364045	1.6583	0.101931
CAP2;CAP1	-0.465322	-0.577099	1.26408	1.50572	1.1654	2.73242	0.6324	-1.45017	-0.0758116	-0.0616374	-1.55456	0.26471	0.352347	0.969688	-1.34488	-0.839526	0.355681	-1.28371	1	1	0.0862163	1.06441	1.72729	1.83855	0.862891	0.0640441	-0.152633	-0.00977526	0.53034	0.275445	-0.58157	-0.160191	0.363668	1.65632	0.102238
ANXA5	-0.940933	-0.152978	-0.515002	-0.186188	-0.0339282	-0.291073	1.04708	0.155933	-0.047804	1.78636	1.51	0.589058	0.0801506	0.597852	0.78361	0.134816	-0.808256	-0.224919	13	1	0.201487	0.695753	0.365908	0.254582	0.13923	0.856267	0.910068	0.779261	0.0854675	1.0682	-0.786657	-0.840307	0.363587	1.6559	0.102304
VARS	0.103427	-0.511869	0.266911	0.845625	0.928248	1.78257	-0.532607	-0.229776	-0.0748373	-0.34162	0.255453	-0.361206	0.548679	0.0799678	-0.33632	0.546885	0.6454	0.316402	3	1	0.0320662	1.49395	1.23266	1.84153	0.621078	0.206854	0.129949	0.0268805	0.212471	0.6727	0.405453	0.272749	0.363218	1.65396	0.102604
DLST	0.0740677	0.0240015	-0.0311835	1.30312	1.72722	2.41779	0.232507	0.484319	-0.62449	-0.197432	-0.154669	-0.678922	-0.287037	0.128288	0.156444	0.836279	-0.0562071	0.715596	1	1	0.00533466	2.27289	1.79375	4.077	0.374914	0.426068	-0.374453	-0.159542	0.187193	0.72771	0.499324	0.363363	0.360436	1.63939	0.104887
TFRC	-0.617352	0.288366	-0.318222	0.94902	0.952766	1.52667	-0.213554	-0.28552	0.338773	-0.323928	-0.150868	-0.733667	0.270501	0.0993464	0.460325	0.157236	-0.548524	-0.940366	5	1	0.0144076	1.84141	1.35855	2.50165	0.25353	0.59597	-0.349387	-0.208225	0.099729	1.00118	-0.720609	-0.721458	0.360322	1.6388	0.104981
CALR	-0.403141	-0.30743	-0.37381	0.398587	0.319981	0.747686	-0.468942	-0.376373	-0.444476	-0.17263	0.081471	-0.611444	0.0485793	0.143909	0.800247	0.0191682	-0.338878	-0.650151	15	1	0.00320042	2.49479	0.850212	2.1211	0.392225	0.406465	0.19573	0.0795571	0.0987903	1.00529	-0.654199	-0.657657	0.358697	1.63031	0.106328
PWP2		-0.142226			0.506458			0.0778856			-0.318589			-0.0106643			-0.55965		1	0.333333			0.648685				-0.396474				-0.548985		0.357852	1.62591	0.107032
HNRNPA0	0.249226	-0.287521	0.0554958	1.84615	2.32533	2.28569	0.339111	-0.20066	-0.364267	-0.359037	-0.579578	-0.548088	-0.0019132	0.15027	0.367547	0.283577	0.854529	0.58466	4	1	0.000613142	3.21244	2.14666	6.896	0.133055	0.875969	-0.420296	-0.368166	0.110274	0.957527	0.402287	0.385201	0.354559	1.60878	0.109799
HMGN2	-1.81994	-1.03219	0.823097	-1.05062	-0.0330257	-0.0638407	0.0636734	0.104566	-1.21624	2.09063	1.45656	0.7136	0.134162	0.355934	-0.239307	0.590163	-0.175105	0.328003	2	1	0.747473	0.126405	0.293851	0.0371441	0.0396749	1.40148	1.7696	2.48006	0.594211	0.22606	0.164091	0.0370942	0.354197	1.6069	0.110106
ELAVL1	0.509487		0.0808086	1.62556		1.45582	0.0197376		-0.417732	0.13541		-0.90909	-0.461409		0.546204	-0.236844		0.299354	2	0.666667	0.0325907	1.48691	1.24554	1.852	0.771612	0.112601	-0.187843	-0.0211513	0.986196	0.00603684	-0.0111423	-6.72641e-05	0.352789	1.59961	0.111302
PRKCSH	0.239442	0.125671	-0.3782	-0.47766	-0.46145	-0.477935	-0.399181	0.344403	-0.519807	1.29154	2.00623	2.15137	0.563183	-0.416797	0.668445	0.38524	0.182878	0.080411	4	1	0.0693257	1.15911	-0.467986	-0.542446	0.00609554	2.21499	2.00791	4.44749	0.884111	0.0534932	-0.0554336	-0.00296532	0.352634	1.5988	0.111434
HSP90AB1;HSP90B1	0.515353	0.0993313	-0.314946	0.393984	0.646596	0.307771	0.18438	0.173031	-0.161031	0.431243	0.0353251	-0.176554	-0.0611861	-0.214384	0.170232	-0.450746	0.277372	0.398932	2	1	0.250552	0.601103	0.349538	0.210108	0.889611	0.0508	0.0312115	0.00158554	0.721115	0.141995	0.110298	0.0156618	0.352032	1.59569	0.111948
SLC3A2	0.310499	0.011289	0.57959	0.232228	-0.854553	-0.383518	0.520474	0.985836	-0.621682	1.09781	2.0272	3.07102	0.404259	0.151413	-0.932856	0.601785	0.412787	-0.664094	4	1	0.147712	0.830584	-0.63574	-0.528036	0.0759027	1.11974	1.77047	1.98247	0.691783	0.16003	0.242554	0.038816	0.347609	1.57287	0.115761
RPL10;RPL10L	0.606504			4.56434			0.0934357			-2.11132			-0.472738			-1.79815			1	0.333333			3.95784				-2.20476				-1.32541		0.347235	1.57094	0.116087
GNB2	-0.21756	-0.205509	0.200191	0.590002	0.725524	-0.374463	-0.410593	0.270512	-0.110365	-0.133453	0.372507	-0.0282648	0.597545	-0.282564	0.0154821	-0.358943	-0.660689	0.127194	2	1	0.356443	0.44801	0.38798	0.173819	0.572122	0.242511	0.153745	0.0372849	0.303606	0.517689	-0.407633	-0.211027	0.346894	1.56918	0.116384
ACTL6A			0.297565			3.44289			-0.106549			-1.48145			-0.00401419			-0.834818	1	0.333333			3.14533				-1.3749				-0.830803		0.34582	1.56367	0.117322
UBE2D3;UBE2D2	-0.212898	0.20914		1.15938	0.775027		0.148366	-0.212539		-0.414308	-0.202494		0.184541	0.20806		-0.211108	-0.03274		2	0.666667	0.0768723	1.11423	0.96908	1.07978	0.3175	0.498256	-0.276315	-0.137676	0.0714502	1.146	-0.318224	-0.364684	0.345787	1.5635	0.117351
LDHA	-0.794949	-0.418075	-0.697097	-0.989832	-0.556974	-0.817517	-0.166252	-0.0378163	0.323815	1.69935	0.681499	0.986591	-0.0723192	0.3486	-0.0889316	-0.915275	-0.88929	-1.20132	18	1	0.421093	0.375622	-0.151401	-0.0568694	0.0320384	1.49433	1.08256	1.61771	0.00366227	2.43625	-1.06441	-2.59317	0.345305	1.56102	0.117774
LSM7		-0.353231	0.452753		1.85298	0.0831603		0.478445	-0.443647		0.122513	-0.929017		-0.799952	0.118398		-1.32524	-0.46148	1	0.666667	0.444644	0.351988	0.91831	0.323234	0.608579	0.215683	-0.420651	-0.0907271	0.47315	0.325002	-0.552585	-0.179591	0.34063	1.53709	0.121911
GOT2	0.644307	-0.581938	0.073493	0.148506	-0.189171	-0.108303	0.0250195	-0.0121645	0.514964	-0.29654	0.471843	0.925819	-0.24572	-0.167349	0.0437018	-1.44562	-0.933021	-1.8846	5	1	0.809442	0.091814	-0.094943	-0.0087171	0.653905	0.184485	0.191101	0.0352553	0.0107965	1.96672	-1.29796	-2.55271	0.338567	1.52657	0.123759
DLAT		0.57588			2.19178			0.259424			-0.320665			-0.31913			0.789522		2	0.333333			1.61589				-0.580089				1.10865		0.337283	1.52004	0.124916
PRPSAP1	-0.156113	0.0698447	-0.0381232	1.26626	1.7469	1.40708	-1.68183	-1.09456	-0.918421	0.865142	0.0984542	0.24752	1.56389	0.998122	1.93441	0.514044	1.26277	0.353157	1	1	0.000643267	3.19161	1.51488	4.83489	0.00766133	2.1157	1.63531	3.45982	0.113642	0.944462	-0.788816	-0.745007	0.336236	1.51472	0.125864
NME2	0.318515	0.0460063	-0.0809788	1.56218	1.65735	1.56947	1.18567	1.15467	0.980634	-0.502462	-0.852641	-0.321499	-0.993943	-0.896522	-1.1131	-1.05755	-1.04296	-0.975056	2	1	0.000248181	3.60523	1.50182	5.4144	0.00058677	3.23153	-1.66586	-5.38327	0.740451	0.130504	-0.0240002	-0.00313211	0.335207	1.50949	0.126799
HSP90AA1;HSP90AB1;HSP90AB4P;HSP90AB3P;HSP90AA5P	-0.154285	0.0185076	0.448185	2.18692	2.29709	2.3234	0.104433	-0.539674	0.142758	-0.88073	-0.83988	-1.61722	0.0593636	-0.0250913	0.00828641	-0.941115	-0.662493	-0.93982	1	1	0.000298032	3.52574	2.165	7.63323	0.0390686	1.40817	-1.01512	-1.42946	0.00084657	3.07234	-0.861995	-2.64834	0.332774	1.49717	0.129021
PPP1R14B	0.269779	-0.464832	0.267158	0.389746	0.170415	2.65011	0.0160648	0.273942	-0.621336	0.475562	0.313123	-0.824773	-0.114214	0.126119	0.060501	0.259158	0.487568	-0.0442226	2	1	0.275763	0.559463	1.04605	0.585229	0.850013	0.0705742	0.0984138	0.00694548	0.284015	0.546659	0.210033	0.114816	0.331235	1.48939	0.130436
ISG15		0.573758	-0.785045		-0.611903	-0.152025		-0.276498	0.461504		0.893638	1.34802		0.408372	0.29304		-0.890455	-0.7336	1	0.666667	0.737167	0.132434	-0.276321	-0.0365942	0.140974	0.850862	1.02832	0.874961	0.00693651	2.15886	-1.16273	-2.51018	0.330681	1.48659	0.130948
ATP1A1	-0.49379	-0.181175	0.712493	-0.515105	0.314719	0.142185	-0.00808137	-0.28806	0.132253	1.24517	0.455662	0.480801	0.371742	0.642085	-0.10642	-0.0703201	-0.21881	0.0568628	5	1	0.9458	0.0242005	-0.0319098	-0.000772233	0.0527748	1.27757	0.781841	0.99886	0.178169	0.749168	-0.379891	-0.284602	0.330406	1.4852	0.131203
PSMC2	1.08512		-0.569388	2.23775		0.94379	-2.0946		1.54521	-2.28813		1.91099	1.52669		-1.3597	-1.33179		-3.85268	1	0.666667	0.332086	0.478749	1.3329	0.638126	0.978088	0.00962211	0.0861228	0.000828683	0.297383	0.526684	-2.67572	-1.40926	0.330151	1.48392	0.131438
AP2A2;AP2A1		-1.27881	0.929233		-0.798567	0.79646		0.76736	-0.145532		2.00542	1.0522		0.549207	-0.467357		0.546887	0.38759	1	0.666667	0.910164	0.0408803	0.173733	0.00710227	0.206254	0.685597	1.21789	0.834984	0.494462	0.305867	0.426313	0.130395	0.329843	1.48237	0.131723
TMPO	-1.31016	-0.253911	-1.19782	-0.509552	-0.326682	-0.631283	-0.148692	-0.463975	0.278106	0.248241	-0.00490322	0.709434	0.244323	0.238093	0.156775	-0.997494	-1.83588	-1.70368	5	1	0.280947	0.551375	0.431457	0.237895	0.225762	0.646349	0.429111	0.277355	0.00274383	2.56164	-1.72541	-4.41989	0.328891	1.47757	0.132607
HSPB1	-0.0198622	1.48001	0.627886	2.07347	1.78299	1.40721	0.17034	-0.464325	-0.489605	-0.523005	-0.60253	-0.164261	-0.283763	-0.473128	-0.568736	0.20049	0.207527	0.499354	12	1	0.0898569	1.04645	1.05854	1.10771	0.543615	0.264708	-0.168735	-0.0446656	0.00451122	2.34571	0.744333	1.74599	0.328451	1.47535	0.133015
ANP32A	0.292063	-0.100119	-0.312612	0.0535022	0.215596	1.73631	-0.546851	0.295634	1.36046	0.122125	-0.52142	1.08968	0.0326248	0.543825	-0.981157	0.2691	-0.505295	-0.850661	2	1	0.277636	0.556524	0.708692	0.394404	0.85642	0.067313	-0.139617	-0.00939807	0.704088	0.152373	-0.227383	-0.0346471	0.327252	1.46932	0.134133
VPS35	0.234979	-0.481057	0.369261	-0.14732	0.098462	0.278031	-0.291799	-0.444644	0.194205	0.69611	0.315646	0.198085	-0.155505	0.394526	-0.0231139	0.169884	0.434467	-0.0834162	3	1	0.909313	0.0412865	0.0353301	0.00145865	0.0751185	1.12425	0.584026	0.656593	0.672377	0.172387	0.101676	0.0175276	0.326389	1.46498	0.13494
EIF2S1	-0.421641	0.503009	-0.744082	-0.649097	0.884977	0.215952	0.00333668	0.0481661	0.92149	-0.0100766	1.15263	0.282982	0.093942	-0.419188	0.164496	0.392604	-1.73951	-0.721706	2	1	0.556929	0.2542	0.371515	0.0944393	0.759199	0.119645	0.150848	0.0180481	0.378354	0.422101	-0.635953	-0.268437	0.326116	1.46361	0.135196
H3C1;H3-3A;HIST3H3;H3F3C;HIST2H3A	0.189015	-0.0832869	0.725118	1.07389	0.516137	1.56505	0.666458	0.566053	0.343572	-0.841192	-0.516652	0.473019	-0.093113	-0.0121325	-0.301768	-1.92187	-1.41699	-2.05797	2	1	0.114474	0.941292	0.774744	0.72926	0.113823	0.943771	-0.820303	-0.774178	0.00145682	2.83659	-1.66327	-4.71803	0.32583	1.46217	0.135464
UQCRFS1	0.693934	0.748672	-0.249171	1.34047	0.571751	0.0411697	-0.00616227	-0.107728	0.115302	0.589897	-0.0940483	0.877067	-0.546518	0.130317	0.144377	0.634832	0.731055	0.537979	1	1	0.637194	0.195728	0.253319	0.0495815	0.19633	0.707013	0.457168	0.323224	0.0365757	1.43681	0.72523	1.04202	0.325361	1.45982	0.135905
HMGN1	0.223997			2.56033			-0.497202			-0.447259			0.117659			1.38404			1	0.333333			2.33633				0.0499422				1.26638		0.324277	1.45438	0.136925
FKBP2	0.750052	-0.227713	-0.584961	1.45664	0.886413	0.809573	0.0962442	0.251311	-0.443484	0.582235	1.22196	-0.281022	-0.223025	0.000990309	1.12781	0.624847	0.69531	1.77669	2	1	0.0750612	1.12458	1.07175	1.20527	0.32703	0.485413	0.539702	0.261978	0.262179	0.581402	0.730359	0.424632	0.324143	1.45371	0.137051
TMX1	-0.754559	-0.388516		0.23433	0.536989		-0.228826	0.0964639		-0.327676	-0.0693518		0.656328	0.0732139		-0.29351	-0.80974		1	0.666667	0.0563972	1.24874	0.957197	1.19529	0.589228	0.229717	-0.132333	-0.030399	0.142858	0.845094	-0.916396	-0.774441	0.32414	1.4537	0.137054
DNPH1	1.12739	-1.94232		1.35845	-0.0180392		0.557345	-0.117045		-0.405432	1.95605		-0.388322	1.11117		-0.660276	0.491875		1	0.666667	0.587347	0.231106	1.07767	0.249056	0.695496	0.157705	0.555158	0.0875514	0.683831	0.165052	-0.445625	-0.0735511	0.323682	1.4514	0.137487
NME1;NME2	1.18114	0.985506	0.0585861	4.05165	2.82555	2.47737	0.712135	1.40558	-0.397379	-1.15519	-0.23499	-1.68496	-0.841849	-0.729506	0.0129497	-0.863516	-1.07318	-0.233064	3	1	0.0157391	1.80302	2.37644	4.28478	0.0768698	1.11424	-1.59849	-1.78111	0.609529	0.215005	-0.203785	-0.0438149	0.322719	1.44658	0.138398
PSIP1;HDGF;HDGFL2;HDGFL3	-1.52095	1.89586		1.3417	4.37781		-1.04878	2.4437		-2.57572	0.986563		0.396654	-1.92584		-0.817484	-2.68896		1	0.666667	0.362788	0.440347	2.6723	1.17674	0.610446	0.214353	-1.49204	-0.319823	0.575566	0.239905	-0.988629	-0.237177	0.322413	1.44505	0.138688
HNRNPL	-0.347424	0.30165	0.308367	0.752981	0.201503	0.193875	-0.0474159	0.0530422	-0.41147	-0.0965465	0.480497	-0.223683	0.0927839	-0.641941	0.874238	-0.411979	-0.447284	-0.0207962	6	1	0.359628	0.444147	0.295255	0.131137	0.505947	0.295895	0.188704	0.0558365	0.430495	0.366032	-0.401713	-0.14704	0.321666	1.44132	0.139396
RPS29	0.00812736			2.71562			-0.00644281			-1.77455			-0.450797			-1.77181			1	0.333333			2.7075				-1.76811				-1.32101		0.32126	1.43928	0.139783
RPL27	0.627462	-0.0293897	0.318575	1.6015	1.61893	2.62175	0.687414	-0.134536	0.0726937	-0.828669	-1.12156	-1.16371	-0.397442	0.07412	-0.539066	-1.61721	-1.32187	-1.65708	4	1	0.0132286	1.87849	1.64184	3.08418	0.00969757	2.01334	-1.2465	-2.50963	0.00430589	2.36594	-1.24459	-2.94462	0.319976	1.43287	0.141007
HNRNPUL1	0.39859			1.84567			-0.109272			-0.676476			-0.0706675			-0.0169121			2	0.333333			1.44708				-0.567203				0.0537554		0.319496	1.43048	0.141465
SUPT16H	0.427758	-0.998102	0.336485	0.330215	0.11471	0.891407	-0.0920294	0.225185	-0.144497	0.423175	0.582605	0.303241	0.254167	0.192336	0.434456	0.277386	1.03273	-0.0428666	2	1	0.367546	0.434688	0.523397	0.227515	0.0354823	1.44999	0.440121	0.63817	0.713853	0.146391	0.128765	0.01885	0.316319	1.41467	0.144518
S100A13	0.886389	-0.0961175	-0.723731	1.03729	1.39763	1.30511	0.207365	0.909262	-1.12679	0.529199	0.106336	-1.02658	-0.223083	-0.436228	0.939559	-0.527884	-0.253266	0.869092	2	1	0.0635375	1.19697	1.2245	1.46569	0.874861	0.0580611	-0.126961	-0.00737148	0.920649	0.0359059	-0.0641019	-0.00230164	0.315742	1.4118	0.145075
ENO1;ENO2;ENO3	-0.174763	-0.0430745	0.133066	-0.222613	0.194536	0.343225	0.382002	-0.385771	0.0226604	1.15497	-0.217281	0.691323	-0.454135	0.472829	-0.0720239	0.0720782	0.613466	0.123723	3	1	0.524482	0.280269	0.133307	0.0373617	0.308137	0.511256	0.536706	0.274394	0.419067	0.377716	0.287532	0.108606	0.315416	1.41018	0.14539
GARS1	-0.0630076	0.561506	-0.219869	0.193193	-0.051186	-0.143949	0.0790546	0.778923	-0.851869	0.897433	0.877691	0.598458	-0.253992	-0.539336	0.255448	0.186187	-0.0437287	0.905325	6	1	0.736261	0.132968	-0.0935236	-0.0124356	0.176993	0.752044	0.789158	0.593481	0.224716	0.648366	0.528555	0.342697	0.313005	1.39823	0.14773
MTA2			-0.0239326			0.240447			0.21554			-0.0682607			0.0111863			-0.504554	1	0.333333			0.26438				-0.2838				-0.51574		0.310266	1.38468	0.150408
THOP1	-0.110647			1.79963			-0.000769095			-0.681956			0.411178			-0.0990095			2	0.333333			1.91028				-0.681187				-0.510187		0.309333	1.38008	0.151325
PPP1CB	1.07212	-0.555	0.906767	3.73443	3.10032	2.99436	0.00196546	0.890042	-1.14754	-0.697999	-0.601477	-0.781938	-0.157203	-0.251209	0.921306	0.577941	1.29205	1.1314	1	1	0.00777562	2.10927	2.80174	5.90962	0.362091	0.441183	-0.608628	-0.268516	0.128491	0.891127	0.829501	0.73919	0.30902	1.37853	0.151633
SH3BGRL3	0.278032	0.610226	-1.08884	-0.527714	1.72947	-0.666136	1.49038	-0.873035	1.6206	1.7871	0.702478	1.9718	-0.338261	-0.0666473	0.429241	0.0977075	0.125266	0.364804	2	1	0.805823	0.0937601	0.245401	0.0230089	0.457385	0.339718	0.741146	0.25178	0.4779	0.320663	0.187815	0.0602252	0.308474	1.37584	0.152171
RBMX		-0.325905	0.254435		-0.280898	0.946765		0.0467256	-0.659674		0.654294	0.0590004		0.187323	0.373033		0.452668	0.22838	1	0.666667	0.641561	0.192762	0.368669	0.0710654	0.287591	0.541225	0.663121	0.358898	0.718749	0.143422	0.0603466	0.00865506	0.307593	1.3715	0.15304
IMPAD1	-0.139782			-0.727665			0.104682			3.53764			0.272985			1.67577			1	0.333333			-0.587883				3.43296				1.40279		0.305829	1.36282	0.154786
GEMIN4			-0.253792			-1.40554			0.0339567			3.70909			0.911152			-0.23728	1	0.333333			-1.15175				3.67514				-1.14843		0.305331	1.36037	0.155281
TUBA1B		-0.0436432			0.624388			-0.0640691			3.28654			0.368381			3.58534		1	0.333333			0.668031				3.35061				3.21696		0.305013	1.35881	0.155596
AP1G1	0.0493822	-0.0921805		0.947495	0.946238		-0.228478	0.186983		-1.00751	-0.525503		0.0342434	-0.0761479		-1.50873	-2.09161		1	0.666667	0.00530174	2.27558	0.968266	2.20337	0.143781	0.842298	-0.74576	-0.628152	0.0266861	1.57371	-1.77922	-2.79998	0.304403	1.35581	0.156204
GNE	0.00578597			1.09044			0.118965			4.42489			0.689466			4.98843			1	0.333333			1.08466				4.30593				4.29896		0.303097	1.34941	0.157507
UGP2	-0.166864	-0.501065	0.52704	0.697535	1.0928	1.17994	-0.637833	-0.59696	-0.0145786	-0.103527	-0.232426	-0.419238	0.398098	0.50572	-0.0130358	0.545626	0.354469	-0.0839438	2	1	0.0370959	1.43067	1.03705	1.48369	0.497769	0.302972	0.164727	0.0499077	0.923813	0.0344161	-0.0248766	-0.000856157	0.302919	1.34853	0.157684
BZW2	-1.03424	1.22082		2.21416	1.69243		-0.170486	-0.406042		-0.199893	-1.03846		0.118848	-0.0306357		0.430773	0.260932		1	0.666667	0.249263	0.603342	1.86	1.12222	0.526708	0.27843	-0.330913	-0.092136	0.116501	0.93367	0.301747	0.281732	0.302673	1.34733	0.15793
SNRNP70	0.376787	-1.29017	-0.1955	1.2288	0.0407142	0.968678	-0.233891	-0.169029	0.187273	-0.314866	-0.427652	-0.627446	-0.105568	0.540694	-0.0507436	-1.37292	-0.0530811	-1.01433	2	1	0.140203	0.853241	1.11569	0.951953	0.0735669	1.13332	-0.384772	-0.436069	0.101832	0.992116	-0.94157	-0.934147	0.30226	1.34531	0.158343
H1-4;H1-3;H1-2	-0.275929	0.605566	-0.519702	-0.423359	0.363477	-0.512524	-0.114678	0.62389	0.0126537	-0.309141	0.520251	0.187181	0.00159728	-0.815555	-0.0406321	-2.32243	-3.1694	-2.41412	3	1	0.78684	0.104114	-0.127447	-0.013269	0.90716	0.0423159	-0.0411919	-0.00174307	0.00339111	2.46966	-2.35045	-5.80481	0.301802	1.34306	0.158801
HNRNPUL2	-0.326098			0.435751			-0.402406			0.459184			0.584069			0.782879			2	0.333333			0.761849				0.86159				0.19881		0.299563	1.33211	0.16105
RPS6KA3;RPS6KA2;RPS6KA1	0.311621	0.26254	-0.0134999	-0.128502	0.443008	0.302759	0.239219	-0.25634	0.00467382	0.599725	1.28762	1.22786	0.575961	-0.487928	-0.0688888	0.722456	1.24925	0.989485	1	1	0.92921	0.0318862	0.0188677	0.00060162	0.0165103	1.78224	1.04255	1.85808	0.0466563	1.33109	0.980681	1.30537	0.298643	1.32762	0.161978
EEF1B2	-1.44265	-0.908957	-0.979232	-0.14428	0.588204	0.39562	0.131012	0.343796	0.00276797	0.818711	-0.440367	-0.478486	0.755193	0.0760949	0.361478	-1.0723	-0.452917	-0.186537	6	1	0.00728455	2.1376	1.39013	2.97153	0.682649	0.165803	-0.192572	-0.031929	0.0419058	1.37773	-0.968175	-1.33388	0.298638	1.3276	0.161983
SRP14	0.425654			1.97715			-0.249804			-0.568464			-0.0554358			0.60872			1	0.333333			1.5515				-0.31866				0.664156		0.298159	1.32526	0.162467
DYNC1I2	-0.628767	-0.872318	1.18145	-0.171562	0.812295	1.36443	0.143965	0.0302265	-0.19563	0.846481	0.279594	0.0938051	0.130035	0.508839	-0.0336392	1.02786	0.840422	-0.261275	2	1	0.381259	0.41878	0.77493	0.324525	0.169738	0.770221	0.413773	0.318696	0.483653	0.315466	0.333925	0.105342	0.296347	1.31643	0.164301
SOD2	1.18741	-0.177956	0.470774	1.05577	-0.476294	0.462973	0.53978	0.220854	0.0845629	1.75472	1.81625	0.451403	-1.23538	-0.399213	-0.107622	0.835982	1.56165	1.10818	2	1	0.818422	0.0870225	-0.14593	-0.0126991	0.0850354	1.0704	1.05906	1.13362	0.0118121	1.92767	1.74934	3.37216	0.296165	1.31554	0.164486
BID	0.160184	-0.0520019		-0.669333	-0.42206		0.548425	-0.770219		2.16829	3.44258		-0.164308	0.474876		1.03763	1.71509		3	0.666667	0.0665038	1.17715	-0.599787	-0.706042	0.086248	1.06425	2.91633	3.10371	0.119858	0.921332	1.22108	1.12502	0.295251	1.31109	0.165414
RAB14	0.327599	0.89889	0.539183	1.44922	2.24089	1.99544	0.24571	-2.44893	0.590395	-0.358521	-0.622133	-0.943133	-0.389249	1.36915	0.204699	-0.784524	-0.176632	-1.68284	1	1	0.0104356	1.98148	1.30663	2.58906	0.920501	0.0359757	-0.103654	-0.00372901	0.13243	0.878012	-1.2762	-1.12052	0.292397	1.29723	0.168324
CKAP4	-0.1817	-0.0017114	-0.799354	-0.143826	-0.462678	-0.892331	-0.557715	0.0601051	-0.210223	0.326031	0.801862	0.623982	0.0470781	-0.160598	0.340322	-0.492538	-0.965165	-0.118789	3	1	0.624202	0.204675	-0.172024	-0.0352089	0.0223176	1.65135	0.819902	1.35395	0.102377	0.989799	-0.601098	-0.594966	0.29187	1.29467	0.168863
ATP5F1C	1.17239	-0.102007	0.0247547	2.41038	0.87169	1.11127	-0.512502	0.323979	0.00609822	-0.976077	0.581688	0.0358975	0.169925	-0.400555	0.0280297	0.202662	0.746175	0.88544	2	1	0.154252	0.811768	1.0994	0.892459	0.915152	0.0385068	-0.0586886	-0.00225991	0.0655989	1.1831	0.678959	0.803279	0.290956	1.29024	0.169799
MDH2	0.757212	0.560867	0.980801	0.890634	0.380638	0.899583	-0.0881651	0.275685	0.204135	0.277202	0.074545	0.230459	-0.157817	-0.130749	-0.502769	0.0438126	0.310627	0.342934	11	1	0.848941	0.0711225	-0.0426746	-0.00303513	0.643349	0.191553	0.0635167	0.0121668	0.031397	1.50311	0.496236	0.745899	0.290886	1.2899	0.169871
PHF6			-0.59887			2.40362			-0.0730893			-1.21707			0.27284			-0.00448273	1	0.333333			3.00249				-1.14398				-0.277323		0.290855	1.28975	0.169903
LSM12		-0.0385193	0.191332		0.435087	1.25402		0.901029	0.469039		0.112793	-0.530546		0.00620369	-0.13302		-1.15889	-0.999293	1	0.666667	0.21264	0.672355	0.768146	0.516467	0.147428	0.831419	-0.893911	-0.743214	0.0106962	1.97077	-1.01569	-2.00168	0.288601	1.27885	0.17222
H1-4;H1-5;H1-3;H1-2;H1-1			0.315958			1.68127			-0.10059			-1.28851			-0.290283			-1.99817	1	0.333333			1.36532				-1.18792				-1.70788		0.28812	1.27652	0.172716
EIF4A3	0.223855	0.016854	-0.28691	-0.145825	-0.0369442	0.151258	-0.184205	0.0660733	-0.170588	0.24302	0.485033	-0.413418	-0.091481	0.0116046	0.386394	-0.657374	-0.94596	-0.321781	2	1	0.978633	0.00938012	0.00489649	4.59296e-05	0.512913	0.289956	0.201118	0.0583154	0.0325025	1.48808	-0.743878	-1.10695	0.2868	1.27015	0.174078
AGFG1		0.254611			2.37811			-0.889428			-1.45021			0.188432			-0.693974		1	0.333333			2.1235				-0.560779				-0.882407		0.286341	1.26793	0.174553
MAP4	1.09449	0.79068	-1.4886	1.37638	1.16191	-0.215105	0.62558	0.24016	-0.738967	0.491932	0.595889	-0.764709	-0.52784	-0.453214	0.9757	-1.33347	-0.998824	0.692669	2	1	0.538351	0.268934	0.642202	0.17271	0.917954	0.0371789	0.0654465	0.00243323	0.531016	0.274893	-0.544758	-0.14975	0.285009	1.26151	0.175932
RAB2A	0.237333		0.231935	-0.852839		-0.144008	0.119676		-0.0727446	1.31112		1.12079	-0.158577		-0.178218	0.0722431		-0.0589525	1	0.666667	0.174519	0.758158	-0.733057	-0.555773	0.0126344	1.89845	1.19249	2.26388	0.118583	0.925978	0.175043	0.162086	0.28421	1.25767	0.176761
EIF4H	-1.30754	0.151002	-0.42448	0.11061	2.41707	2.63176	-0.965818	-0.245248	1.56973	-1.17043	-1.24924	-0.390141	1.0207	-0.634076	-0.705779	0.338679	-1.00806	-2.30801	3	1	0.0693533	1.15893	2.24682	2.60391	0.258557	0.587443	-1.05616	-0.620434	0.403606	0.394043	-0.886081	-0.349154	0.283485	1.25418	0.177514
S100A6	-2.02277	-0.932742	-2.1529	-0.278195	0.121335	1.29547	2.20496	1.34534	0.000255237	3.32776	2.21669	-2.63652	0.033952	-0.426631	0.343976	-0.793365	-0.379353	-0.109639	7	1	0.0270039	1.56857	2.08234	3.26631	0.917412	0.0374355	-0.214209	-0.00801901	0.241581	0.616938	-0.411218	-0.253696	0.28246	1.24925	0.178581
CBR3;CBR1	0.486416	-0.654829	0.15971	0.549069	0.606468	1.00903	-0.0399978	0.284031	-0.272727	-0.611394	0.842794	-0.308063	0.391855	0.0472384	0.0883438	0.253998	-0.249589	0.446312	2	1	0.121035	0.91709	0.724422	0.66436	0.974567	0.0111882	-0.0159899	-0.000178899	0.918316	0.0370078	-0.0255722	-0.00094637	0.280531	1.23999	0.180593
PRMT5	0.132613		-0.567607	0.419206		0.698493	0.641659		0.0461325	2.15225		3.07795	0.489356		-0.0735837	2.65527		3.29209	1	0.666667	0.175623	0.755418	0.776346	0.586466	0.0540056	1.26756	2.27121	2.87889	0.0228058	1.64196	2.76579	4.5413	0.279959	1.23724	0.181192
NAA50		0.0746331	-0.0490841		0.501213	0.385233		-0.402148	0.258303		0.0550544	-0.184239		0.0274763	0.157575		0.288332	0.0343123	2	0.666667	0.0366798	1.43557	0.430449	0.61794	0.985244	0.0064564	0.00733059	4.73292e-05	0.677332	0.169199	0.0687964	0.0116403	0.279883	1.23687	0.181271
CLTA	-0.735076	-0.855974	-0.41223	-0.734491	-0.095355	0.667916	0.0304756	0.0327304	0.024076	0.509718	0.0620367	0.926837	0.492435	0.401537	-0.311124	0.296329	0.548512	-0.458526	2	1	0.223482	0.650758	0.613784	0.399424	0.132679	0.877197	0.470437	0.412666	0.876339	0.0573277	-0.0655114	-0.00375562	0.279684	1.23592	0.181479
XRCC6	0.290139	0.111688	-0.378237	0.408683	0.584846	0.313666	0.0317662	-1.10653	0.615847	0.0637205	-0.524511	0.689817	0.0400134	0.664074	-0.58259	-0.181969	0.356726	-0.153823	11	1	0.117463	0.930099	0.427868	0.397959	0.728315	0.137681	0.229314	0.0315722	0.937271	0.0281346	-0.033521	-0.000943099	0.277443	1.22519	0.183828
VCL	-0.43267	0.032257	0.0604429	0.437327	0.354311	0.183847	-0.0859904	0.105624	0.125378	0.0402935	0.110836	-0.647872	0.115722	-0.249136	0.185671	-0.242355	-0.388652	-0.205716	9	1	0.0678263	1.1686	0.438485	0.512414	0.442452	0.354134	-0.213918	-0.0757555	0.112123	0.950307	-0.296327	-0.281601	0.276966	1.22291	0.184329
FLNC	0.00488008			2.43501			-0.0402434			-0.174718			0.0676592			1.97987			1	0.333333			2.43013				-0.134475				1.91221		0.276799	1.22211	0.184504
RBM15	0.00687841			1.57967			-0.0949341			-0.867251			-0.0379197			-0.172836			1	0.333333			1.57279				-0.772317				-0.134917		0.275608	1.21642	0.185757
RTCB	-0.0448491	0.235293	-0.193145	0.611813	1.00563	-0.250623	0.347983	-0.298243	0.00540311	1.8865	0.0428803	0.043458	-0.530077	0.553623	0.16184	0.10144	0.405678	1.60163	2	1	0.308547	0.510678	0.456506	0.233127	0.375871	0.424961	0.639232	0.271649	0.313679	0.503514	0.64112	0.322813	0.275442	1.21563	0.185931
GLO1	-0.172776	0.00526201		0.751609	0.115403		-0.652803	0.616636		-0.334855	-0.442969		-0.141701	0.269237		-1.70642	-1.17955		2	0.666667	0.257857	0.588621	0.517263	0.304472	0.619357	0.208059	-0.370828	-0.0771542	0.0458117	1.33902	-1.50675	-2.01758	0.27508	1.2139	0.186313
U2AF1L5;U2AF1		0.915393	-0.3675		1.67809	-0.186265		-0.203551	0.0671495		0.484553	0.658124		-0.230782	0.327468		0.452748	1.37589	1	0.666667	0.717116	0.144411	0.471964	0.0681567	0.0577811	1.23821	0.639539	0.791887	0.24962	0.602721	0.865974	0.52194	0.275013	1.21358	0.186383
GSTO1	-1.18019	0.627305	-0.276688	-0.791267	0.0256736	-0.395833	0.875225	0.860376	-0.0393721	1.18871	1.83662	1.32265	0.265086	-0.398987	0.106643	0.627776	-1.14807	0.386563	3	1	0.856231	0.0674089	-0.110617	-0.00745659	0.0706514	1.15088	0.883919	1.01728	0.955	0.0199966	-0.0354911	-0.0007097	0.273238	1.20511	0.188255
LDHB	-0.710981	-0.31577	0.239591	0.111162	0.462548	0.662545	0.421093	1.33406	1.59095	-0.26896	1.22714	0.193761	-0.0749846	-1.25514	-1.07034	0.0505572	-0.405035	-0.236973	9	1	0.102257	0.990309	0.674472	0.667935	0.266654	0.574053	-0.73139	-0.419856	0.196854	0.705855	0.603004	0.425634	0.272269	1.20049	0.18928
ITGB4	-0.922894		1.06818	1.49753		2.70083	0.643054		0.0589345	-0.70107		0.200984	0.231049		-0.62667	1.63465		0.583755	2	0.666667	0.223602	0.650525	2.02653	1.31831	0.379646	0.420621	-0.601037	-0.252809	0.193803	0.71264	1.30701	0.931428	0.272253	1.20042	0.189297
SF3B2	0.448695	1.12215	-1.34082	2.24927	1.44937	1.878	-0.697696	0.397131	-0.983645	-1.13823	-0.129423	-1.75759	-0.178887	-0.793222	0.993699	-0.532598	-1.84943	0.293491	3	1	0.0817332	1.0876	1.78221	1.93833	0.411906	0.385202	-0.580344	-0.22355	0.436755	0.359762	-0.703377	-0.253048	0.272075	1.19957	0.189486
GGCT			0.168823			1.45412			-0.118855			-0.654861			0.183867			-0.123378	1	0.333333			1.2853				-0.536006				-0.307245		0.271843	1.19846	0.189731
PPIF	0.369168		-0.208571	0.523489		0.274666	0.273037		-0.219515	-0.172086		-0.146921	-0.304572		0.21018	-0.413346		-0.0888501	2	0.666667	0.417475	0.379369	0.318779	0.120935	0.528882	0.276642	-0.186265	-0.0515285	0.571761	0.242785	-0.203902	-0.0495043	0.271237	1.19558	0.190372
RPS2	0.524506	0.0596255	-0.485266	0.467967	0.0484956	-0.389435	0.865212	-0.173302	0.290572	1.25386	-0.216656	-0.0654506	-0.363508	0.0648596	0.0443198	-1.07843	-0.81666	-0.61295	7	1	0.981602	0.00806452	0.00938772	7.57074e-05	0.995168	0.0021034	-0.00357708	-7.52401e-06	0.0179353	1.74629	-0.751237	-1.31188	0.27079	1.19346	0.190845
PSAP	0.40163		-0.295783	0.21441		0.278199	0.289489		-0.090471	0.285632		0.51879	-0.650139		-0.253285	0.780651		0.58644	2	0.666667	0.636245	0.196376	0.19338	0.0379752	0.307365	0.512345	0.302702	0.155088	0.0358429	1.4456	1.13526	1.64113	0.270373	1.19147	0.191287
HSP90B1	-0.267843	-0.0763161	-0.127453	-0.295374	0.0920247	-0.379196	-0.148378	0.579527	-0.305345	0.485224	0.889978	0.124865	0.0381941	-0.245245	0.523583	-0.108455	-0.670864	0.027213	13	1	0.824295	0.0839175	-0.0369778	-0.00310309	0.261778	0.582067	0.458088	0.266638	0.314471	0.502419	-0.356213	-0.178968	0.26916	1.18571	0.192575
PRDX3	-0.963104	0.446475	-0.102659	-0.287962	0.0438656	0.182945	-0.384519	1.55124	-0.363046	0.81643	1.08694	0.0529656	0.523501	-1.02335	0.342072	0.0659084	-0.408361	-0.246163	2	1	0.689795	0.16128	0.186045	0.0300054	0.618312	0.208792	0.384223	0.0802228	0.791288	0.101665	-0.143614	-0.0146005	0.267315	1.17695	0.194535
PGAM1	0.158274	-0.166436	-0.231301	0.0138488	-0.141306	-0.876484	-0.28129	0.848999	1.0916	0.731727	1.34278	1.50369	-0.100211	-0.00337226	-0.124461	0.367287	-0.511958	-0.225395	6	1	0.443323	0.35328	-0.254826	-0.090025	0.256829	0.590355	0.63963	0.377609	0.865155	0.0629061	-0.0473404	-0.002978	0.266567	1.17341	0.195332
EIF4A3;EIF4A1;EIF4A2	0.158721	0.929691	-0.738085	0.281096	0.618918	0.586796	0.620555	-0.349762	0.129321	0.474749	0.245661	-1.36202	-0.617632	-0.43343	0.0874271	-1.24237	-1.45594	-0.136287	3	1	0.485742	0.313595	0.378828	0.118798	0.617404	0.209431	-0.347241	-0.072723	0.246873	0.607527	-0.623657	-0.378888	0.264783	1.16496	0.197234
GAR1		-0.232011	0.18696		-0.50945	-0.721348		0.162132	-0.113299		1.21571	0.100861		-0.396747	0.0239674		-1.28702	-0.87008	1	0.666667	0.127483	0.894547	-0.592874	-0.530353	0.38467	0.414912	0.633871	0.263	0.0947868	1.02325	-0.892158	-0.912902	0.260419	1.14435	0.201901
GLRX3	0.948158	-0.359315	-0.559244	0.29478	0.654978	-0.138238	0.296166	0.561742	-0.355245	0.340361	0.619879	-0.0567746	-0.109182	-0.19417	0.137979	-0.368063	-0.0688165	0.673893	4	1	0.645838	0.189877	0.260641	0.0494896	0.711036	0.148108	0.133601	0.0197874	0.701296	0.154099	0.134129	0.0206691	0.260354	1.14404	0.20197
MT2A;MT1A;MT1G;MT1H;MT1X	0.622103	0.450317	1.29528	0.835892	0.616979	0.855467	1.49592	-0.718489	1.87319	1.2179	-1.4871	2.30446	-0.675408	-0.104352	-1.40322	-0.738851	0.202917	-0.733693	1	1	0.944879	0.0246237	-0.0197871	-0.000487233	0.8896	0.0508053	-0.205121	-0.0104212	0.567409	0.246104	0.30445	0.0749262	0.259201	1.13861	0.203207
ATXN2L		0.295193	-0.299181		0.396553	0.688121		-0.580626	0.552073		-0.558532	-0.230521		0.155675	-0.196862		-0.553936	-0.97296	2	0.666667	0.241819	0.616509	0.544331	0.335585	0.585085	0.232781	-0.38025	-0.088515	0.113236	0.946015	-0.742854	-0.702751	0.258789	1.13667	0.203649
PRKCI	-0.0707955			-1.56222			-0.0329631			2.51915			0.165053			-0.919847			1	0.333333			-1.49142				2.55211				-1.0849		0.257441	1.13033	0.205096
TBCA	-0.655061	-0.746648	-0.288631	-0.45871	0.140934	0.0554624	0.306297	0.689318	-0.584324	1.1835	-0.444429	0.232998	0.0113272	-0.0873155	0.050671	-0.855825	0.106549	0.175903	2	1	0.111423	0.953026	0.476009	0.453649	0.772538	0.11208	0.186927	0.0209508	0.614992	0.211131	-0.182685	-0.0385705	0.256913	1.12785	0.205663
SF3B3	-0.478844	0.505177		-0.012313	0.76702		0.378133	-0.360314		0.334325	0.0504681		-0.329381	-0.211764		0.759772	0.237398		1	0.666667	0.620404	0.207325	0.364187	0.0755051	0.688335	0.1622	0.183487	0.0297616	0.10281	0.987963	0.769158	0.759899	0.255287	1.12021	0.207412
RPA1	-0.430299	-0.387179		0.133905	0.977671		-0.445979	0.366796		-0.778454	0.0344502		0.706553	-0.526709		0.0573218	-1.15732		2	0.666667	0.149862	0.824308	0.964527	0.795067	0.621479	0.206574	-0.332411	-0.0686673	0.536683	0.270282	-0.639923	-0.17296	0.254371	1.11591	0.208399
RPL18A	-0.334278	1.35486	0.329122	-0.124453	1.85476	0.404756	-0.353269	0.86974	-0.48806	-0.580484	1.2162	-0.321148	0.100088	-1.75421	-0.102779	0.439548	-0.84244	0.280292	4	1	0.750673	0.124549	0.261786	0.0326052	0.899301	0.0460947	0.0953846	0.00439673	0.487098	0.312384	0.544768	0.170177	0.253755	1.11302	0.209062
PSME1	-0.809968	0.493147	0.511194	0.0964239	0.694288	1.25842	-0.556842	-0.0528544	-0.143547	-0.126997	-0.296869	0.191247	0.68998	0.0848206	-0.502596	0.675291	0.11903	-0.16195	5	1	0.324833	0.488339	0.618252	0.301917	0.457025	0.34006	0.173542	0.0590145	0.790701	0.101988	0.120056	0.0122442	0.253196	1.1104	0.209664
ASPH	0.0459946	-0.00954746		-0.533192	0.0643355		-0.834076	0.959566		0.352537	0.693636		-0.516654	0.188508		0.162639	-2.88689		1	0.666667	0.488411	0.311214	-0.252652	-0.078629	0.664142	0.177739	0.460342	0.0818206	0.523959	0.280703	-1.19805	-0.336296	0.252075	1.10515	0.210873
YWHAQ	0.898836	-0.067629	1.27239	0.0494784	0.684471	0.305631	-0.548896	-0.341191	-0.504242	0.114569	0.263575	0.100672	0.0628605	0.0812541	-0.0930373	-0.077075	-0.270282	-0.329538	6	1	0.465202	0.332358	-0.354671	-0.117878	0.00158737	2.79932	0.624382	1.74785	0.0615213	1.21097	-0.242657	-0.293852	0.251688	1.10334	0.211291
TBRG4		0.244709			1.38606			0.180491			-0.858862			-0.476515			-0.446998		1	0.333333			1.14135				-1.03935				0.0295178		0.251433	1.10215	0.211565
CIDEB	-1.80654	-0.342181	0.115223	-0.807432	-0.519865	0.127164	2.60983	0.417596	0.0540288	2.33021	1.08149	0.127685	-0.192337	0.0330757	0.0886266	-1.10748	-0.922533	-1.30743	1	1	0.687598	0.162666	0.277787	0.0451865	0.888471	0.051357	0.152642	0.00783921	0.00149196	2.82624	-1.08893	-3.07759	0.251427	1.10212	0.211572
GALE	-0.846517		0.00878602	-1.2707		1.41902	0.0970689		-0.0110919	0.357093		0.0838288	0.675866		-0.619168	-0.187657		-0.990244	1	0.666667	0.760172	0.119088	0.493029	0.0587138	0.350586	0.455205	0.177472	0.0807863	0.502838	0.298572	-0.617299	-0.184308	0.249998	1.09543	0.213115
PGAM2;PGAM1			0.0610379			0.906156			-0.186195			-0.763303			-0.00646218			-0.778887	1	0.333333			0.845118				-0.577108				-0.772425		0.247246	1.08259	0.216088
HMGA2		0.750725	0.867475		3.25557	3.47352		0.339585	0.491921		-0.308448	-2.54375		-1.20685	-0.430844		0.327214	-0.0674135	1	0.666667	0.00233223	2.63223	2.55544	6.72651	0.24187	0.616418	-1.84185	-1.13535	0.161117	0.79286	0.948749	0.752225	0.246503	1.07912	0.216891
VASP	-0.0952264	0.290147	0.079057	0.841643	0.551579	0.193335	-0.256172	0.440722	-0.283392	0.091447	-0.270079	-0.589387	-0.0809275	-0.167053	0.215115	-0.249322	-0.542413	0.0214985	3	1	0.115314	0.938117	0.437527	0.410451	0.508951	0.293324	-0.223059	-0.0654287	0.285971	0.543678	-0.24579	-0.133631	0.246055	1.07704	0.217376
ADH5	0.263667	0.0923744	-0.393409	-0.251745	-0.517563	0.809057	0.597344	1.24725	-1.60023	0.98864	1.61606	-0.748072	-0.569658	-0.864854	0.9816	-0.498456	-1.02728	0.199678	1	1	0.957233	0.0189825	0.0257059	0.000487962	0.654862	0.18385	0.537422	0.0988051	0.6881	0.162349	-0.29105	-0.0472515	0.245966	1.07662	0.217472
RBMXL2;RBMX;RBMXL1			-0.00989233			-0.644985			-0.440713			0.544364			0.417638			-1.80033	1	0.333333			-0.635093				0.985078				-2.21797		0.244966	1.07197	0.218554
KTN1	0.13226	0.0191306	-0.624168	0.637826	0.0240387	-0.61844	-0.508163	0.0970198	0.40909	0.523515	0.82179	0.930438	0.0404886	-0.170535	0.398951	0.679602	0.628814	0.609885	3	1	0.711045	0.148103	0.172068	0.0254838	0.061994	1.20765	0.759265	0.916927	0.0304443	1.51649	0.549799	0.833767	0.244948	1.07188	0.218574
LGALS1	-0.568921	0.237993	0.303893	-0.123559	-0.149979	0.329486	1.17407	-0.496	0.844666	1.20939	0.216105	0.855336	-0.986183	-0.489093	-1.47181	0.360385	1.02645	0.259625	8	1	0.935443	0.0289825	0.0276607	0.000801675	0.689328	0.161574	0.2527	0.0408297	0.0146551	1.83401	1.53118	2.80821	0.242545	1.0607	0.221176
TPR	-0.480357	0.415168	-0.101985	-0.968895	0.521553	0.0843233	-0.0968833	0.224719	-0.0438634	1.12488	0.613858	0.0582327	0.634143	-0.773966	0.0882332	-0.231728	-0.0238613	0.250464	2	1	0.904854	0.0434216	-0.0652817	-0.00283464	0.1525	0.816731	0.571001	0.466354	0.973182	0.0118059	0.0154878	0.000182846	0.23976	1.04778	0.224192
BCAP31	-0.693959	-0.318238	0.677074	-0.0772697	0.0823801	-0.205618	-0.496776	-0.63566	0.149102	-0.456372	-0.60437	0.470937	0.390462	0.428305	-0.682503	-1.08904	-1.34567	-2.72692	3	1	0.919572	0.0364144	0.0448719	0.00163398	0.767395	0.114981	0.131176	0.0150828	0.047673	1.32173	-1.76596	-2.33412	0.239667	1.04735	0.224293
IPO5	-0.181335	-0.50829	0.313926	0.638283	-0.196845	0.110231	-0.398203	0.445251	-0.0323101	0.0609983	0.565325	0.686489	0.282291	-0.0421979	0.384709	0.555594	0.80028	-0.207666	3	1	0.416515	0.380369	0.309123	0.117581	0.2357	0.62764	0.432692	0.271575	0.624671	0.204349	0.174469	0.0356525	0.238301	1.04101	0.225774
NEFL;NEFM;VIM;INA	-0.301731	-0.167755	-0.345349	-1.77334	-0.319977	-0.614662	-1.31834	4.23047	0.985997	-0.485988	4.8446	2.69749	0.238885	-1.36665	-1.30601	-0.101272	-1.61586	-1.46295	1	1	0.230684	0.636982	-0.631046	-0.401965	0.661965	0.179165	1.05266	0.1886	0.744608	0.128072	-0.248768	-0.0318603	0.234513	1.0235	0.229879
HYOU1	0.365861	-0.46522	-1.3774	2.44094	2.94863	1.01368	-1.09357	0.729773	-0.852275	-1.02092	-0.52561	-2.36335	-0.625449	-0.89346	1.60832	0.000212716	-1.74764	1.16646	3	1	0.0267123	1.57329	2.62667	4.13251	0.320608	0.494026	-0.897934	-0.443603	0.856647	0.0671979	-0.22346	-0.0150161	0.228727	0.996832	0.236148
ACTN4;SPTBN4	-0.0223831	-0.31045	0.259774	-0.714043	-0.0847672	1.05921	0.772757	0.136654	-0.562619	-0.517739	0.590817	-0.385768	-0.0327397	-0.451367	-0.181442	-0.905332	-1.05394	-1.24071	1	1	0.848216	0.0714935	0.111152	0.00794662	0.6945	0.158328	-0.219827	-0.0348047	0.0056714	2.24631	-0.84481	-1.8977	0.228469	0.995648	0.236427
HSP90AA1;HSP90AA5P	0.61394	-0.0476271		0.283098	1.08607		0.501113	-0.438726		-1.13193	-0.345813		-0.788926	-0.57792		-1.01269	-1.26213		2	0.666667	0.521009	0.283155	0.401429	0.113666	0.335667	0.474092	-0.770065	-0.365081	0.108762	0.963522	-0.453983	-0.437423	0.228346	0.995081	0.236561
ITGB1	-0.365193	-0.179105	-0.198284	-0.248804	-0.399279	-1.15664	-1.47959	0.519383	1.0165	0.193224	2.14797	2.51877	0.646345	-0.136947	-0.269675	1.02472	-0.0801251	-0.0324143	5	1	0.284965	0.545209	-0.354049	-0.193031	0.201909	0.694845	1.60122	1.1126	0.651633	0.185997	0.224154	0.0416919	0.227316	0.990345	0.237676
GSPT1;GSPT2			-0.285385			-0.243254			-0.0639359			-0.135546			0.123745			-1.67271	1	0.333333			0.0421311				-0.0716098				-1.79645		0.226575	0.986943	0.238478
HCFC1		0.00544377			1.77277			0.12082			-1.10595			-0.0779565			-0.38023		1	0.333333			1.76732				-1.22677				-0.302274		0.226343	0.985876	0.23873
ANP32C;ANP32D;ANP32A			-0.00966315			-0.295045			-0.0217358			0.761854			0.146975			0.203373	1	0.333333			-0.285381				0.78359				0.056398		0.223891	0.97463	0.241381
UTP14C;UTP14A			-0.154918			-0.648557			0.178044			1.95091			0.0930704			0.909896	1	0.333333			-0.493639				1.77286				0.816826		0.221956	0.965771	0.243471
PRPF8	0.433127	-0.429631	0.012446	1.55459	1.12293	1.83535	0.10314	0.0442563	-0.316327	-0.247414	-0.520675	-0.696396	-0.202257	0.457313	-0.0384285	0.339496	0.774421	0.984794	4	1	0.00983208	2.00735	1.49898	3.00898	0.079959	1.09713	-0.431851	-0.473798	0.0843672	1.07383	0.627361	0.673677	0.221346	0.962977	0.244131
KYNU	1.08362	-1.22016	1.12972	-0.527112	0.20425	0.660592	-0.663098	0.757206	0.699099	0.51901	0.864428	1.34654	0.740882	-0.189416	-0.788152	0.0536991	0.826084	-0.411461	2	1	0.80969	0.0916812	-0.218481	-0.0200306	0.284165	0.54643	0.645589	0.352769	0.702644	0.153264	0.235003	0.0360176	0.220901	0.960942	0.244611
RPS8	-0.213737	0.698105	0.154247	-0.75494	0.114115	-1.06726	0.375236	-1.00599	0.255097	1.90239	-0.0223975	1.64373	-0.218563	0.432732	-0.223219	-0.693128	0.136026	-0.386134	3	1	0.15124	0.820334	-0.782233	-0.641692	0.15709	0.803851	1.29979	1.04484	0.393108	0.405488	-0.311395	-0.126267	0.220342	0.958386	0.245214
SLC25A5;SLC25A4;SLC25A6	-0.988869		1.08452	-0.511118		0.469776	-1.53182		1.9347	-0.326088		2.05001	0.914456		-1.47724	0.768323		-2.39122	1	0.666667	0.957806	0.0187224	-0.0684951	-0.00128239	0.783028	0.106223	0.66052	0.0701622	0.81413	0.0893064	-0.530053	-0.0473371	0.218091	0.948105	0.247641
RPL28	1.15189	-0.789364	0.273002	2.3642	0.62752	0.700019	0.529087	-0.485502	0.458451	0.415117	-1.27759	-0.06547	-1.41455	1.03766	0.0249524	-1.45635	0.938699	-0.0706116	4	1	0.27078	0.567384	1.01874	0.578015	0.471761	0.326278	-0.47666	-0.155524	0.940644	0.0265749	-0.0787738	-0.00209341	0.217841	0.946963	0.247911
CMPK1		-0.354992			0.541801			-0.299876			0.606605			0.319407			1.49171		1	0.333333			0.896793				0.90648				1.1723		0.216191	0.939438	0.249687
RPSA	-0.245117	0.866072	0.0890656	1.32789	1.12637	1.9191	-0.543395	0.484028	-0.0754331	-0.862104	-0.381354	-1.10004	0.333756	-0.502101	-0.22988	0.022098	-0.522674	0.172711	9	1	0.0396743	1.40149	1.22111	1.71138	0.113537	0.944864	-0.736234	-0.695641	0.945826	0.0241889	0.023453	0.000567302	0.214628	0.932318	0.251367
RRS1	1.58214	-1.57146		1.46411	-0.544359		0.233279	-0.379134		1.44012	0.18373		-1.06799	1.09204		-0.655104	1.82089		2	0.666667	0.83056	0.0806292	0.454536	0.0366489	0.332969	0.477596	0.884851	0.422602	0.761393	0.118391	0.570868	0.0675858	0.214563	0.932022	0.251437
DYNLRB2;DYNLRB1		-0.597599	0.629872		0.273155	0.841438		0.103074	-0.217404		-0.397363	0.0707273		0.369368	-0.391169		0.302494	-0.140595	1	0.666667	0.507562	0.294511	0.54116	0.159377	0.744173	0.128326	-0.106153	-0.0136222	0.854006	0.0685392	0.0918498	0.00629531	0.21389	0.928954	0.252161
RPS23	-0.00645517			-0.168394			-0.0680273			-0.00973111			-0.000229534			-0.782297			1	0.333333			-0.161939				0.0582962				-0.782068		0.211641	0.918729	0.254573
DNM1L	0.0832863	-0.0617201		1.81227	0.538655		0.0505182	0.545012		-0.713667	-0.796536		-0.360827	0.307607		-0.648597	-0.847776		1	0.666667	0.210824	0.67608	1.16468	0.787415	0.052288	1.2816	-1.05287	-1.34935	0.174416	0.758413	-0.721577	-0.547253	0.211041	0.916002	0.255216
GDI1	-0.343365	0.103888		0.218308	-0.249673		0.381366	-0.165852		1.26225	1.57379		0.355072	0.0203913		1.21956	1.5837		1	0.666667	0.778328	0.108837	0.104056	0.0113252	0.0531756	1.27429	1.31026	1.66965	0.0390827	1.40801	1.2139	1.70919	0.210899	0.915359	0.255367
API5	0.441181	-0.233333	-0.234189	0.192842	0.0646731	-0.359776	0.690235	-0.408897	-0.662643	2.0509	0.795301	0.758978	-0.565195	0.568292	0.988861	-0.158306	1.50946	1.12622	4	1	0.932374	0.03041	-0.0253067	-0.000769577	0.0888853	1.05117	1.32883	1.39683	0.51	0.29243	0.495141	0.144794	0.210305	0.912658	0.256004
AK4	0.24592		-0.00820969	1.42201		1.11373	-0.691519		0.486743	-1.07536		-0.291644	0.0450192		-0.370135	0.463793		-0.255353	1	0.666667	0.0289208	1.53879	1.14901	1.76809	0.497797	0.302948	-0.581115	-0.176048	0.586345	0.231847	0.266778	0.0618516	0.208832	0.905976	0.257579
FDPS	-0.637744	0.19908	0.456365	-0.444433	0.736664	0.674009	0.00809701	0.155309	-0.747941	-0.338351	0.0572107	0.0347724	0.692601	-0.649169	0.143389	0.0654632	-0.256844	-0.388949	3	1	0.566129	0.247085	0.31618	0.0781233	0.732748	0.135046	0.112722	0.0152226	0.568586	0.245204	-0.255717	-0.0627029	0.208192	0.903073	0.258263
LMAN2	0.235365	0.815267	-1.16705	0.369562	0.389995	0.313522	-1.02865	0.456089	0.315952	0.119973	0.448751	0.185047	0.528098	-0.630385	0.191773	0.559407	-0.280262	0.762315	2	1	0.53765	0.2695	0.396499	0.106857	0.524708	0.280083	0.336793	0.0943299	0.536013	0.270825	0.317325	0.0859395	0.207701	0.900845	0.258787
EEF1B2;EEF1D			-0.308156			-1.21185			0.267201			1.97625			0.189314			-0.320319	1	0.333333			-0.90369				1.70905				-0.509633		0.207095	0.898098	0.259434
PKM;PKLR	-1.35008	-0.747675	0.0475191	-0.746775	-0.192895	-0.727544	0.779966	1.11542	-0.701608	1.0155	1.926	0.912435	0.980756	-0.324505	0.175693	0.408432	-0.24355	-0.144826	1	1	0.787772	0.103599	0.127673	0.0132268	0.240868	0.61822	0.886718	0.548187	0.564087	0.248654	-0.270629	-0.067293	0.20632	0.894588	0.26026
ACTR1A	0.196762	-0.173706		-0.158038	1.33309		0.371595	-0.375031		-0.00920829	0.0839088		-0.26165	0.265214		0.72655	0.175881		2	0.666667	0.53159	0.274423	0.575995	0.158067	0.926765	0.0330305	0.0390686	0.00129046	0.35952	0.444277	0.449433	0.199673	0.204828	0.887838	0.261848
DHX15	-0.657591	-0.35465	-0.713359	0.0777305	0.87666	-0.802992	0.18849	-0.661824	0.30669	-0.201298	-0.0749179	0.355071	0.466389	-0.363516	0.228538	-0.46111	0.0185853	0.134849	2	1	0.277111	0.557346	0.625666	0.348713	0.825855	0.0830961	0.0818331	0.00680001	0.525719	0.279246	-0.213029	-0.0594874	0.201522	0.872894	0.265357
ATP1A1;ATP1A3;ATP1A2	-0.446862	-0.00335957	0.21437	0.778885	0.0947159	0.155804	-1.35579	0.175338	-1.01681	-0.0747327	0.771633	0.330872	1.14956	0.101764	0.566663	1.23205	-0.473598	0.5984	2	1	0.222958	0.651778	0.421752	0.274889	0.109839	0.959244	1.07501	1.0312	0.805003	0.0942026	-0.153713	-0.0144801	0.201047	0.870751	0.26586
AHCYL1	-0.0264979			0.57758			-0.401148			0.692066			0.310892			1.59336			1	0.333333			0.604078				1.09321				1.28246		0.200004	0.866044	0.266963
PYCR1	-0.260852	0.0591334	-0.841056	-0.22795	-0.241172	-0.386307	-0.190801	-0.46574	-0.074897	1.40273	0.939489	0.653189	-0.0592245	1.02624	0.865992	0.333193	-0.177589	0.977703	1	1	0.827372	0.082299	0.0624486	0.00513945	0.00735979	2.13313	1.24228	2.64996	0.649512	0.187413	-0.233235	-0.0437112	0.196457	0.850063	0.270701
DDX46		-0.0222533			-1.15907			-0.139309			0.957659			0.312961			-2.32793		1	0.333333			-1.13681				1.09697				-2.64089		0.195562	0.846033	0.271642
SLC16A3	0.662305	-1.32808	-0.386625	2.46505	-1.13105	-0.522272	-2.1184	1.9659	1.66098	-1.35471	1.95708	2.24861	0.302492	0.0227328	-0.315548	0.00623626	0.548699	-0.24219	1	1	0.645483	0.190115	0.621378	0.118133	0.810733	0.0911221	0.4475	0.0407771	0.748462	0.12583	0.101023	0.0127117	0.195132	0.844103	0.272092
PSMD11	-0.178931	-0.820557	0.746936	0.747358	0.423246	0.801267	0.0834579	-0.356881	0.0896605	-0.200018	-0.126141	0.238577	-0.11487	0.513482	-0.359809	0.720682	1.0648	-0.0177224	2	1	0.18982	0.721659	0.741474	0.535091	0.880757	0.055144	0.0320598	0.00176791	0.234271	0.630282	0.57632	0.363244	0.191222	0.82654	0.276179
PSMB5		0.506232	-0.830695		0.443138	1.407		0.0282601	-0.379602		-0.98424	-1.04226		-0.184672	0.355762		-1.32781	-1.08081	1	0.666667	0.317824	0.497814	1.0873	0.541274	0.0554941	1.25575	-0.837581	-1.05179	0.049175	1.30826	-1.28985	-1.68746	0.189364	0.818209	0.27811
GMPS	1.00277	-0.0839408	-0.912442	0.713482	0.2581	-1.15144	-0.330058	0.0488263	0.398599	1.009	0.659759	0.558805	-0.728632	-0.0173841	0.469725	-0.00632816	0.533373	0.762593	3	1	0.941068	0.026379	-0.0620824	-0.00163767	0.048549	1.31382	0.703398	0.924138	0.277833	0.556217	0.521976	0.290332	0.188565	0.814629	0.278939
TACO1	0.273316	-0.482559		-0.798091	-2.0622		0.172511	-0.169563		1.00508	2.11688		-0.241538	0.104683		-1.39833	-1.12451		2	0.666667	0.213678	0.670241	-1.32552	-0.888419	0.115489	0.937461	1.55951	1.46198	0.0325639	1.48726	-1.19299	-1.77429	0.188499	0.814333	0.279007
SUMF2	0.108003	0.0258082		1.83613	1.54659		-0.52268	-0.114229		-1.86435	-1.17251		0.459321	-0.251933		-1.20354	-1.20756		1	0.666667	0.00847335	2.07194	1.62445	3.36578	0.0961721	1.01695	-1.19997	-1.22031	0.0665077	1.17713	-1.30924	-1.54115	0.187911	0.811701	0.279616
CAPNS1	-0.996151	0.144589	0.59779	-0.0203417	-0.224334	-0.101856	0.318403	0.178013	-0.538085	1.23805	0.354005	0.298703	0.114789	0.0895401	0.0729493	0.247627	0.391066	0.344606	4	1	0.951515	0.0215843	-0.03092	-0.000667389	0.185782	0.730996	0.644142	0.470866	0.00587694	2.23085	0.23534	0.525008	0.186222	0.804141	0.281361
MTHFD1		0.382659	-0.532024		1.05111	0.746573		-0.678934	0.691582		-1.44718	0.0996238		0.451888	-0.461911		-0.658616	-0.570011	4	0.666667	0.180854	0.742671	0.973522	0.723007	0.578056	0.23803	-0.680102	-0.161885	0.315645	0.500801	-0.609302	-0.305139	0.18595	0.802925	0.281641
AHNAK	-0.405844	-0.514235	-0.65859	-0.380751	-0.321988	-0.584759	-0.367624	0.0302654	0.36045	-0.279181	0.369714	0.478599	0.209912	0.040178	0.0247506	-0.360685	-0.844334	-0.794687	35	1	0.420277	0.376465	0.0970567	0.0365384	0.596181	0.224622	0.182013	0.0408842	0.00999811	2.00008	-0.758182	-1.51643	0.183782	0.793233	0.283871
U2AF1L5;U2AF1;U2AF1L4	-0.455032	-0.141163	0.0768377	1.59061	0.346908	0.258275	-0.0466726	-0.291643	0.272694	-0.762643	-1.02945	-0.614002	0.0836484	0.140827	0.0175652	-1.51669	-0.438961	-1.31767	1	1	0.118724	0.925462	0.905051	0.837589	0.0185976	1.73054	-0.780158	-1.3501	0.024476	1.61126	-1.17179	-1.88805	0.181905	0.784852	0.285793
SPTAN1	0.178444	-1.03405	0.337116	-0.0145551	-0.556118	0.255268	0.329519	0.0698941	-0.468946	0.173083	0.798296	0.0555581	-0.246299	0.182254	0.34845	-0.199825	0.29438	-0.206015	9	1	0.897708	0.0468647	0.0676943	0.00317247	0.329244	0.482482	0.36549	0.176342	0.615442	0.210813	-0.131955	-0.0278177	0.177691	0.766068	0.290077
RPL34	-1.13153	0.811798	0.37388	-0.306205	1.94695	1.75779	-0.631541	0.966658	0.0530074	-1.79711	-0.137914	-1.05635	0.854931	-0.907817	-0.266367	-0.585015	-2.25698	-1.63281	3	1	0.297323	0.526772	1.1148	0.587245	0.166399	0.778848	-1.1265	-0.87737	0.122596	0.911522	-1.38518	-1.26263	0.177172	0.76376	0.290601
SUN1	-0.163888			-0.999034			-0.12155			1.81605			0.155108			0.505417			1	0.333333			-0.835146				1.9376				0.350308		0.173644	0.748072	0.294148
DDX3X	0.175367	0.895134	-0.180584	1.33621	2.77028	2.50806	-0.247475	-0.393616	-0.596201	-2.5115	-1.77076	-1.62525	0.11579	-0.634271	0.0444297	-0.69293	-1.54788	-1.61884	3	1	0.0245284	1.61033	1.90821	3.07285	0.00599185	2.22244	-1.55674	-3.45976	0.041674	1.38013	-1.12853	-1.55753	0.173434	0.74714	0.294358
SFN	1.63939	0.89279	1.91822	1.5311	0.236747	1.53154	0.646438	-0.0812428	0.458665	0.267858	-0.336328	0.0379501	-1.18929	-0.908279	-1.88482	-0.312095	0.852569	0.14295	9	1	0.508496	0.293712	-0.383669	-0.112688	0.278175	0.555682	-0.35146	-0.1953	0.0252203	1.59825	1.55527	2.48571	0.172715	0.743949	0.295076
CCT2	-0.0790566	-0.164938	-0.372108	-0.230946	-0.35422	-0.878544	0.41267	-0.0754008	0.215645	0.823749	0.712862	1.20817	-0.123456	0.0833891	-0.0727057	0.0798173	0.2689	0.320546	12	1	0.262368	0.58109	-0.282536	-0.164179	0.0240334	1.61919	0.730623	1.18301	0.0533328	1.27301	0.260679	0.331845	0.171858	0.740142	0.295931
OSTC	-0.230954	0.338489		0.406898	0.327059		-0.83016	0.39892		-0.633651	0.172904		0.8012	-0.682744		0.137315	-1.04144		1	0.666667	0.389744	0.409221	0.313211	0.128173	0.985809	0.00620706	-0.0147528	-9.15716e-05	0.643524	0.191435	-0.511291	-0.097879	0.171733	0.739591	0.296054
HSP90AA1;HSP90AB1;HSP90AA2P	0.0177157	-0.469562	0.345368	-0.169363	1.17429	0.0506596	0.52563	-0.151641	-0.371466	-0.530406	-0.0978685	-0.59441	0.440516	-0.43222	-0.022167	-1.4306	-0.713784	-0.474317	1	1	0.46382	0.333651	0.387356	0.129241	0.26037	0.58441	-0.408402	-0.238674	0.0855649	1.0677	-0.868277	-0.927063	0.170327	0.733352	0.297452
ATP5PD	0.353929	-0.0442382		0.546444	1.39857		-0.0912386	-0.625491		-0.502847	-0.273204		-0.226591	0.344021		0.774018	0.262707		2	0.666667	0.224224	0.649319	0.817659	0.530921	0.928054	0.032427	-0.0296609	-0.000961812	0.353055	0.452158	0.459647	0.207833	0.170183	0.732712	0.297594
NCL	0.154825	0.20844	-0.137348	-0.332458	-0.144446	0.177327	-0.00734616	0.132029	0.10755	-0.188495	0.0953609	0.144676	-0.184172	-0.429368	-0.185222	-0.189179	-0.285495	-0.720633	14	1	0.394015	0.404487	-0.175165	-0.070852	0.620338	0.207372	-0.0602303	-0.0124901	0.509413	0.29293	-0.132182	-0.03872	0.168641	0.725879	0.299119
RANBP1	-0.465974	-0.486002	1.04048	-0.0666019	-0.288948	-0.181929	0.383707	-0.431305	0.076816	-0.212948	-0.120846	1.28565	0.200568	0.483389	-0.881613	-0.355702	0.0215463	-1.36527	2	1	0.70317	0.15294	-0.208661	-0.0319126	0.599467	0.222235	0.307546	0.0683475	0.441723	0.35485	-0.500589	-0.177634	0.168595	0.725676	0.299164
PRDX2;PRDX1	-1.31639	0.517033	1.49892	-0.969615	1.85064	1.63021	1.0134	-0.260737	-0.719687	0.951824	-0.830945	-0.505612	0.169127	-0.017193	-0.1556	0.0186213	0.00226282	-0.309458	1	1	0.64788	0.188505	0.603889	0.113836	0.862561	0.06421	-0.139236	-0.00894033	0.541004	0.266799	-0.0949693	-0.0253378	0.166775	0.717617	0.300954
RAB11A;RAB11B	-0.0557541	-0.562143	-0.0051278	0.0924534	-0.035151	0.131762	0.222722	-0.396033	-0.0824783	0.249633	0.0441791	-0.154903	0.317246	0.531368	-0.164608	-0.836529	0.10833	0.244791	1	1	0.216903	0.663734	0.270696	0.17967	0.57093	0.243417	0.131566	0.0320255	0.382948	0.41686	-0.389138	-0.162216	0.164711	0.708485	0.302973
SHROOM2		-0.152693			0.444821			-1.06109			-1.38567			0.00426369			-1.79582		1	0.333333			0.597514				-0.324575				-1.80008		0.16432	0.706756	0.303354
MSN	-0.802598	-0.72598	-0.627633	-0.460798	-0.601059	-0.578202	-0.171493	1.39791	1.19131	-0.227677	1.03116	1.21432	0.368079	-0.514949	-0.574628	-0.0767126	-0.992885	-0.931214	14	1	0.061418	1.2117	0.172051	0.208475	0.851815	0.0696547	-0.133308	-0.00928553	0.372061	0.429386	-0.426438	-0.183106	0.163007	0.700955	0.304629
GDI2	0.13307	-0.28427	-0.830911	-0.542512	-0.539381	-0.520226	-0.103292	0.0236999	-0.551652	0.29131	0.822965	1.11362	-0.00657069	0.385625	0.509963	0.295839	-0.31987	-0.086852	8	1	0.500256	0.300807	-0.206669	-0.0621676	0.0327405	1.48491	0.953046	1.41519	0.233288	0.632108	-0.3333	-0.210682	0.162756	0.699846	0.304872
MYH10	-0.0720581			-0.0806126			-0.323248			0.290983			0.0575737			0.41909			1	0.333333			-0.00855453				0.614231				0.361516		0.162026	0.696625	0.305578
PSMB6	-0.302846			-1.55944			0.444449			3.75838			0.0503348			1.87195			1	0.333333			-1.25659				3.31393				1.82162		0.161874	0.69595	0.305725
CDC42	-0.977497	0.322859	-0.277527	-1.06143	-0.46727	-0.519868	0.221636	-0.42183	0.269174	0.308421	0.788961	0.768259	0.386499	-0.248465	-0.0631082	-0.211526	-0.790245	-0.853299	5	1	0.426669	0.369909	-0.372136	-0.137656	0.0928835	1.03206	0.598887	0.618088	0.08161	1.08826	-0.643332	-0.70011	0.161442	0.694045	0.306142
HNRNPH3	0.0139337	0.118657	0.591036	1.11225	1.29202	1.2419	0.331264	0.0235616	-1.03742	-0.725087	-0.226985	-0.503557	0.714088	0.246298	0.731239	-0.122697	-0.15299	0.332927	2	1	0.00627939	2.20208	0.974181	2.14523	0.588675	0.230125	-0.257677	-0.0592978	0.0713722	1.14647	-0.544795	-0.624592	0.160901	0.691656	0.306663
COX5A	-0.609773	-0.107504	0.737314	0.226561	-0.113978	0.970754	-0.180882	0.704735	-0.331419	-0.421805	1.23557	0.336977	0.0504636	-0.0361905	-0.18085	1.39168	0.252424	0.509793	3	1	0.523025	0.281477	0.354434	0.099765	0.609846	0.21478	0.319436	0.0686084	0.0925897	1.03344	0.773491	0.799355	0.15982	0.68689	0.307701
CNN3;CNN2		-0.547341			-0.888237			-0.382109			0.940253			0.247478			-0.0131971		1	0.333333			-0.340896				1.32236				-0.260675		0.158786	0.682327	0.308691
RPL17	0.512294	0.580388	0.236819	-0.392221	-0.811906	-0.79604	0.0996538	0.240264	-0.29971	1.80096	0.541543	0.579449	-0.231552	-0.128076	-0.00265029	-0.77414	-0.623629	-0.317124	7	1	0.00302625	2.51909	-1.10989	-2.79592	0.0965805	1.01511	0.960583	0.975098	0.039612	1.40217	-0.450871	-0.6322	0.15749	0.676616	0.309926
CAPZA1	-0.236213	-0.128192		1.00944	-0.121872		-0.148928	-0.240696		-0.0637973	-0.63579		-0.0587734	0.508029		-0.420841	0.00985008		2	0.666667	0.385468	0.414012	0.625986	0.259166	0.646137	0.189675	-0.154981	-0.0293962	0.350372	0.455471	-0.430123	-0.195909	0.157185	0.675272	0.310216
MATR3	0.176517	-0.47292	-0.0711815	-0.0792094	-0.239939	0.764071	-0.284424	0.0499082	-0.000121647	-0.116353	-0.327684	-0.265949	-0.0102341	0.24169	0.211634	-0.437398	-0.252982	-1.2046	6	1	0.498564	0.302279	0.270836	0.081868	0.262359	0.581105	-0.15845	-0.0920758	0.0612913	1.2126	-0.779358	-0.945051	0.154766	0.664626	0.312503
TMED10	0.654605		-0.433424	2.0417		0.221893	1.52655		-0.51705	1.23685		-1.02643	-1.16672		1.06279	0.0125908		1.21508	2	0.666667	0.437043	0.359475	1.02121	0.367099	0.817805	0.0873501	-0.399542	-0.0349001	0.651581	0.186031	0.665802	0.12386	0.152578	0.655002	0.314555
SLC2A1	-0.975822	0.280026	-0.818236	0.852486	0.177919	-0.951494	0.429479	-0.72659	0.396718	0.812807	0.0892938	0.486995	0.300334	0.815981	1.14882	-0.726738	-0.226094	0.491506	1	1	0.464929	0.332613	0.530981	0.176611	0.377842	0.42269	0.42983	0.181685	0.102744	0.988242	-0.908821	-0.898135	0.151542	0.650451	0.31552
STMN2	0.608758	-0.361095		0.301601	0.359042		0.479268	-0.551321		0.800115	0.946704		-0.268855	0.489139		1.17876	1.65487		1	0.666667	0.71215	0.147429	0.20649	0.0304426	0.222697	0.652285	0.909436	0.593211	0.100024	0.999894	1.30667	1.30653	0.151174	0.648835	0.315862
CNN3	-1.07544	0.708158	0.294174	-1.10927	0.462358	0.775944	-0.589861	-0.397541	-0.0705424	-0.896737	0.077825	0.933737	1.18294	-0.38604	-0.599721	0.914371	-0.775065	-1.94219	2	1	0.936458	0.0285119	0.0673799	0.00192113	0.516533	0.286902	0.390923	0.112157	0.542112	0.265911	-0.66669	-0.17728	0.150472	0.645752	0.316513
RPS17	-0.217424	-0.0423231	0.0858956	-1.01596	-0.731279	0.0713719	0.070227	-0.0871409	-0.0696037	0.262478	-0.158701	0.661819	0.4816	0.0320804	-0.723848	-1.50304	-0.793048	-1.26133	4	1	0.211773	0.674129	-0.500671	-0.337517	0.305743	0.514643	0.284038	0.146178	0.0524863	1.27995	-1.11575	-1.42811	0.149462	0.641317	0.317447
NAPA	-0.467306	0.326827		0.734092	1.01919		-0.16933	0.0505364		0.574067	0.960825		0.468682	0.0187642		2.57222	1.73022		1	0.666667	0.153946	0.812632	0.946882	0.769467	0.0653596	1.18469	0.826843	0.979553	0.0572917	1.24191	1.9075	2.36894	0.14836	0.636481	0.318461
HMGB1P1;HMGB1	-1.15464	1.05149	0.199949	-0.771193	1.21966	0.207343	-0.633691	0.697816	-0.344518	-0.417382	0.540162	-0.193146	1.27861	-1.18403	-0.228597	-0.030362	-1.52828	0.0922489	2	1	0.839423	0.0760193	0.186336	0.0141651	0.894808	0.0482702	0.0700088	0.00337933	0.642559	0.192087	-0.444124	-0.0853104	0.145422	0.623601	0.321141
RCN1	0.749636	-0.706317	-0.126015	-0.176632	1.00712	1.58849	-0.496877	-0.261066	0.51705	-0.329134	0.0679912	0.70896	0.772229	-0.0461964	-0.56215	1.11367	1.71811	0.422646	2	1	0.281166	0.551037	0.833891	0.459504	0.622071	0.20616	0.22957	0.0473283	0.12878	0.89015	1.03018	0.917018	0.145362	0.623341	0.321195
HSPA1A;HSPA1B;HSPA6	1.66396	-0.212922	0.287605	0.939053	-0.427013	0.269108	0.722944	0.0580701	-0.437628	2.00675	0.935679	0.935401	-0.973032	0.422961	-0.0113318	0.709457	1.93807	1.97843	1	1	0.665885	0.176601	-0.319164	-0.0563647	0.0741798	1.12971	1.17815	1.33097	0.0419649	1.37711	1.72912	2.3812	0.14471	0.620485	0.321785
KHSRP	-0.081091	0.0320331	-0.790734	0.373782	-0.299897	-0.410186	0.708092	1.00296	-0.564538	0.618328	1.02853	-0.599328	-0.194911	-0.500597	0.626281	-0.963874	-0.760488	0.58339	3	1	0.661399	0.179536	0.16783	0.0301316	0.963931	0.0159539	-0.0329944	-0.000526388	0.577904	0.238145	-0.357248	-0.0850767	0.144645	0.620198	0.321844
HSP90AA1	0.069453	-0.266505	0.218339	-0.230087	-0.393842	-0.357186	0.109419	-0.469603	0.420792	1.00525	0.410531	0.957249	-0.242429	0.461281	-0.386694	0.500919	0.475584	0.274703	19	1	0.0924365	1.03416	-0.334134	-0.345547	0.0755661	1.12167	0.770809	0.864596	0.156481	0.805538	0.473016	0.381032	0.142685	0.611617	0.323607
EGFR	1.25734	0.583165	0.339728	1.44844	1.22364	0.872804	-0.680454	-0.486021	-1.67352	-0.607221	-0.880286	-0.528914	0.426673	-0.147366	0.518119	-0.255863	-0.0594585	0.299643	10	1	0.23004	0.638197	0.454888	0.290308	0.51298	0.2899	0.274524	0.0795843	0.363013	0.440077	-0.271034	-0.119276	0.142421	0.610466	0.323842
PSME3	-0.593552	-0.596289	1.74415	-1.25545	-1.23756	1.17843	0.391241	0.440291	-2.17979	2.06396	2.13884	-1.58382	-0.303855	-0.34969	1.25448	-0.994798	-1.29502	0.464481	2	1	0.60866	0.215625	-0.622961	-0.134326	0.42855	0.367999	1.32241	0.486647	0.345633	0.461384	-0.808757	-0.373148	0.142399	0.610368	0.323863
CUTA	0.100124	-0.529937	-0.375761	-1.39193	-1.18376	-1.08766	-0.543167	-0.188063	0.806588	0.604952	1.68308	1.76779	0.514436	-0.171658	-0.226366	-0.18889	-0.468699	-1.08442	3	1	0.0104952	1.97901	-0.952591	-1.88519	0.07361	1.13306	1.32682	1.50337	0.156865	0.804473	-0.619474	-0.49835	0.140803	0.603388	0.325285
YBX3;YBX1;YBX2	-0.396425	0.250448	0.0219291	-1.29545	-1.84283	-0.949681	0.0250977	0.220789	-0.966935	1.8349	2.10835	1.52299	-0.0220213	-0.508702	0.593449	0.101135	-0.177181	0.0432263	2	1	0.0147619	1.83086	-1.3213	-2.41912	0.0070001	2.1549	2.06243	4.44432	0.92775	0.0325691	-0.0318484	-0.00103727	0.140508	0.6021	0.325546
CFL1	-0.538726	0.34438	-0.222138	0.0817659	-0.0859576	-0.0659376	-0.544027	-0.59333	-1.12089	0.0370043	0.673033	-0.0624142	1.08177	0.310695	1.53003	-0.401987	-0.965147	-0.0272658	9	1	0.684092	0.164886	0.115451	0.0190363	0.0304725	1.51609	0.968625	1.46852	0.032621	1.4865	-1.43897	-2.13903	0.13986	0.599265	0.32612
H2AZ1;H2AC11;H2AFX;HIST2H2AC;HIST2H2AA3;H2AFV;HIST2H2AB;HIST1H2AH;HIST1H2AA;H2AC14;H2AFJ	0.367967			-0.0199332			0.232825			-1.09098			-0.460301			-4.23672			1	0.333333			-0.3879				-1.32381				-3.77642		0.139603	0.598143	0.326347
RPS18	-0.245838	-0.045299	0.218581	0.368302	0.239262	-0.250507	-0.122187	0.168681	-0.263856	-0.85647	-0.483526	0.0313721	0.223079	-0.0921381	-0.26867	-0.935456	-1.12966	-0.979308	2	1	0.569733	0.244328	0.143204	0.0349889	0.273981	0.56228	-0.363754	-0.204531	0.00336997	2.47237	-0.968899	-2.39548	0.137802	0.590276	0.32793
PSMA5	-0.437358	-0.863938	-0.572894	0.927409	0.991496	-0.626282	-0.172687	-0.452146	-0.175187	-0.0286435	0.451036	1.13324	1.10445	1.43234	1.52923	0.823226	0.563793	0.333701	5	1	0.124143	0.906077	1.0556	0.956459	0.0880454	1.05529	0.785216	0.828634	0.0149592	1.82509	-0.781766	-1.4268	0.136204	0.583299	0.329324
HSD17B10	-0.816391	0.89115	0.0538121	-0.929793	-0.903848	-0.867602	0.621812	-0.243642	-0.313721	0.853397	0.668045	2.40863	0.392997	-0.192981	-0.394481	0.00863604	0.140512	-0.514812	2	1	0.128416	0.89138	-0.943271	-0.840813	0.109697	0.959805	1.28854	1.23675	0.862712	0.0641343	-0.0570664	-0.00365991	0.135855	0.581777	0.329626
TUBA1C	-0.275494	0.362654	0.0490078	-1.23246	0.103862	0.940561	-0.341576	0.873674	-0.210962	1.44005	-0.325484	-0.0784053	0.361146	-0.771343	0.0495399	0.175352	-0.249268	-0.391766	2	1	0.877705	0.0566516	-0.10807	-0.00612232	0.741129	0.130106	0.238343	0.0310098	0.930713	0.0311842	-0.0350087	-0.00109172	0.133021	0.56942	0.332065
HNRNPC	-0.583276	1.01216	-0.277192	0.135876	0.76465	0.231124	-0.601149	-0.0340053	0.122051	-0.265017	0.261187	0.435402	0.527374	-0.502703	0.105893	1.17864	0.0783194	0.431546	5	1	0.568614	0.245182	0.326654	0.0800897	0.359226	0.444632	0.314892	0.140011	0.304366	0.516603	0.519315	0.26828	0.132291	0.56624	0.332688
RSU1		0.00800474	-0.945425		-0.463922	-1.5984		0.261665	0.205346		2.94583	3.45776		-0.197181	1.17541		2.4408	2.24911	1	0.666667	0.527065	0.278135	-0.562453	-0.156438	0.00744213	2.1283	2.96829	6.31742	0.115717	0.936603	1.85584	1.73819	0.131497	0.562783	0.333362
SEC24B		-0.0770071			-0.0135916			-0.212539			-0.115873			0.314861			-0.577017		1	0.333333			0.0634155				0.0966666				-0.891878		0.130495	0.558417	0.334209
NRAS;HRAS;KRAS	0.387142	-0.466864	-0.0149585	0.700099	0.340404	0.843928	-0.0302396	-0.126398	-0.238135	-0.500771	-1.29213	-1.05624	0.138909	0.0065081	-0.205628	-2.38232	-0.464097	-0.993948	1	1	0.0842117	1.07463	0.659704	0.708936	0.0278194	1.55565	-0.818125	-1.27272	0.0958092	1.01859	-1.26005	-1.28348	0.128765	0.55089	0.335661
S100A4	-0.273118	0.158248		0.0934205	-0.450639		0.646716	0.0827046		0.503838	-0.154711		0.140699	0.983094		-2.28422	-1.32846		1	0.666667	0.760379	0.11897	-0.121174	-0.0144161	0.703782	0.152562	-0.190146	-0.029009	0.065339	1.18483	-2.36823	-2.80595	0.128683	0.550534	0.335729
RALY	0.249837	-0.756722	0.870835	2.81063	2.39256	2.09239	-0.792923	-0.510049	0.728355	-1.81802	-1.69677	-0.509227	0.358069	0.732571	-0.856882	1.13543	1.29517	-0.0479105	1	1	0.0111506	1.9527	2.31054	4.5118	0.140383	0.852686	-1.1498	-0.980419	0.325697	0.487187	0.71631	0.348976	0.126241	0.539916	0.337753
SF3B1	0.694226	-0.457568	-0.194673	0.891775	0.781641	0.759507	-0.00863847	-0.439087	-0.355297	-0.346062	0.788285	-0.634577	-0.248779	-0.194881	0.664896	0.812356	0.979791	1.27889	2	1	0.0855927	1.06756	0.796979	0.850826	0.676983	0.169422	0.203556	0.034487	0.0434779	1.36173	0.949932	1.29355	0.125481	0.536611	0.338378
BZW1	0.157247	0.63061	-0.242095	0.319625	-0.508399	-0.55609	-0.37521	-0.128204	0.148468	0.36325	0.274456	0.606193	-0.169191	0.0862418	-0.0176248	0.109228	-0.22421	-0.0395101	1	1	0.320908	0.493619	-0.430209	-0.212359	0.042102	1.3757	0.532948	0.733176	0.889707	0.0507531	-0.0179724	-0.000912154	0.125368	0.53612	0.338471
H1-4;H1-5;H1-2	0.234546		0.0895145	0.177513		0.636008	-0.342136		0.17325	-1.39325		-1.42509	0.103632		-0.371206	-3.20944		-3.46502	1	0.666667	0.415849	0.381064	0.24473	0.0932578	0.035949	1.44431	-1.32472	-1.91332	0.00700982	2.15429	-3.20344	-6.90116	0.124805	0.533674	0.338931
GANAB	-0.273735	-0.27835	-0.299377	0.601136	0.429393	0.823912	-0.910504	0.5266	0.0637863	-0.453804	0.284301	-0.336566	0.386643	-0.366178	0.251645	1.31539	0.0555745	0.552752	7	1	0.00140283	2.85299	0.901968	2.57331	0.903779	0.0439377	-0.0619837	-0.00272342	0.272943	0.563928	0.550536	0.310463	0.124041	0.530356	0.339553
SLC25A13			0.223545			0.863047			0.0545237			0.640376			-0.00518309			2.0101	2	0.333333			0.639502				0.585852				2.01528		0.123585	0.528377	0.339923
DNAJA1	-0.449334	-0.528529	0.154543	0.716558	0.661192	0.0459296	0.247888	0.127884	-0.393269	-1.1024	-0.363751	-0.235497	0.575357	-0.204183	-0.0474991	-0.768048	-0.401523	-0.357346	5	1	0.0697042	1.15674	0.749	0.866399	0.168317	0.773871	-0.561382	-0.434437	0.0853979	1.06855	-0.616864	-0.659152	0.123279	0.527049	0.340171
PGAM1;PGAM4	-0.0940395	-0.310281	-0.418527	-0.189549	0.195197	-0.592039	1.1699	0.53799	0.0474487	0.423015	-0.418924	-0.354826	-0.37176	-0.132134	-0.279074	-2.06123	-1.45148	-0.662981	1	1	0.765142	0.116258	0.0788187	0.00916329	0.172176	0.764027	-0.702025	-0.536365	0.0511864	1.29085	-1.13091	-1.45983	0.122977	0.525738	0.340415
HNRNPH1;HNRNPF	0.524986	0.178929	-0.313545	-0.831936	-0.988743	-0.504662	-0.307888	0.765591	0.0840943	0.985711	2.23003	0.896563	0.0159959	-0.656432	0.358216	0.56915	-0.239575	0.255171	1	1	0.0325878	1.48695	-0.905237	-1.34604	0.0891271	1.04999	1.19017	1.24966	0.489082	0.310619	0.288989	0.0897652	0.121683	0.520123	0.341456
AIMP2	-0.368111	0.129033	0.531291	-0.713597	-1.06901	0.506653	0.282079	-0.044732	0.657595	1.4145	0.577188	1.09275	0.227374	-0.0017378	-0.608579	0.257498	1.08695	-0.543489	2	1	0.390584	0.408286	-0.522722	-0.21342	0.0828846	1.08153	0.729834	0.789335	0.49992	0.3011	0.394633	0.118824	0.120811	0.516339	0.342153
ACAT1	-0.904936	0.321913	-0.302233	-0.762421	-1.60793	-0.340125	-0.266172	0.0530082	0.361225	1.50413	1.57766	1.07875	0.509966	-0.303273	0.0397905	0.318225	0.516783	0.157609	3	1	0.302212	0.519688	-0.608407	-0.316182	0.00498324	2.30249	1.33749	3.07956	0.388955	0.410101	0.248711	0.101997	0.120785	0.516229	0.342173
PRDX1	0.802233	1.21307	1.72841	2.06705	2.1906	2.85292	0.195312	0.738681	-0.448279	-0.381821	-1.60649	-1.21784	-0.232723	-0.151873	-0.409634	0.341647	0.282908	0.233707	9	1	0.0363258	1.43979	1.12228	1.61585	0.0689464	1.16149	-1.23062	-1.42935	0.0025873	2.58715	0.550831	1.42508	0.11942	0.51031	0.343256
B2M	0.0555206	-0.492145	0.281718	-0.517703	0.294538	0.286872	-0.901673	-0.140355	-0.280984	-0.482847	-0.33924	0.278737	0.171717	0.354032	-0.378774	0.523705	-0.628791	-0.829447	1	1	0.847008	0.0721124	0.0728706	0.00525487	0.475741	0.322629	0.259888	0.0838473	0.490723	0.309164	-0.360503	-0.111454	0.11918	0.509269	0.343446
CAPN2	-0.00918275	-0.391605	-0.476525	-0.566773	0.20526	-0.152635	0.0870449	0.837798	-0.109989	0.188394	1.47349	0.511354	0.390388	-0.315845	0.341829	0.734226	-0.25708	0.883904	11	1	0.671924	0.17268	0.121055	0.0209037	0.400729	0.39715	0.452795	0.179827	0.499215	0.301712	0.314892	0.0950068	0.118553	0.506551	0.34394
RPL32	-0.594903	1.00324	1.10842	1.86588	1.96421	2.04583	-0.296489	0.165389	0.369459	-1.81357	-1.54159	-2.02419	-0.26341	-0.854224	-0.567186	-0.478379	-0.971625	-1.25051	1	1	0.0584871	1.23294	1.45306	1.79153	0.00149043	2.82669	-1.87257	-5.29317	0.297537	0.52646	-0.338566	-0.178241	0.114674	0.489751	0.34695
SAE1	1.22119	-0.0846885	0.0619752	2.28558	1.59701	1.12003	-0.214416	-0.475219	0.0541215	-0.492871	-0.689588	0.137294	-0.318985	0.636126	-0.0365574	1.13351	1.77368	1.59613	2	1	0.0763961	1.11693	1.26805	1.41632	0.664894	0.177248	-0.136551	-0.0242033	0.0145992	1.83567	1.40758	2.58385	0.113502	0.48468	0.347844
PDAP1		0.165966	-0.179005		2.17127	1.26179		0.229126	-0.689677		-0.767167	-2.19909		-0.552811	0.66954		-1.00682	0.213228	3	0.666667	0.0712616	1.14714	1.72305	1.97659	0.278699	0.554865	-1.25285	-0.695163	0.650754	0.186583	-0.45516	-0.0849251	0.11332	0.483891	0.347983
SEC31A	-0.268149			-2.45916			0.0461472			2.28897			0.0132793			-1.54031			1	0.333333			-2.19101				2.24282				-1.55359		0.112267	0.479337	0.348779
VIM;PRPH	0.719213	0.0135768	1.27965	1.80214	1.31944	2.23858	1.98264	1.69503	3.03752	0.655071	-0.905174	0.164509	-0.76812	-0.574305	-1.12965	0.202501	0.915686	-0.0585533	1	1	0.0691768	1.16004	1.11591	1.2945	0.0211364	1.67497	-2.26693	-3.79703	0.0242433	1.61541	1.17724	1.90172	0.110636	0.472289	0.35
CELF2;CELF1	0.2013		-0.353498	-1.09585		-0.137864	-0.8578		0.190557	0.358626		0.535263	0.587794		-0.374621	-0.414842		-0.639034	1	0.666667	0.431626	0.364892	-0.54076	-0.197319	0.279722	0.553273	0.780566	0.431866	0.328316	0.483708	-0.633525	-0.306441	0.11008	0.469887	0.350413
GLRX	-0.234097	0.0101314		0.252059	0.836788		0.224034	-0.3386		-0.974462	-0.746055		0.121084	0.0641049		-0.927758	-1.27997		1	0.666667	0.174085	0.759239	0.656406	0.498369	0.118159	0.927533	-0.802976	-0.744787	0.0215171	1.66722	-1.19646	-1.99476	0.10855	0.463275	0.351543
RPL13A;RPL13AP3	0.158423	-0.365464	0.711919	0.813108	-0.364169	0.533995	0.197586	0.208279	-0.120673	-0.603148	0.0637457	0.104118	-0.465766	-0.0104105	-0.645016	0.223171	0.178529	-0.0687408	1	1	0.75269	0.123384	0.159352	0.0196615	0.397	0.40121	-0.240159	-0.0963542	0.08177	1.08741	0.484717	0.527084	0.106599	0.454853	0.352964
SEC61G	-0.129981		0.105176	-2.90943		-1.45153	-0.0388948		-0.288136	2.26867		2.22074	-0.157077		0.366451	-0.18101		-1.98614	1	0.666667	0.0990512	1.00414	-2.16808	-2.17706	0.0027654	2.55824	2.40822	6.16081	0.333473	0.476939	-1.18826	-0.566729	0.105835	0.451555	0.353515
ARF3;ARF1	0.0390149	0.69507	-0.313278	0.521426	-0.255802	-0.890923	0.467945	0.431556	-0.170078	0.360613	0.782919	-0.120804	-0.443581	-0.628304	0.0169487	-0.226871	-0.434342	0.132676	3	1	0.527134	0.278079	-0.348702	-0.0969668	0.78373	0.105833	0.0977681	0.0103471	0.526854	0.27831	0.175466	0.048834	0.105627	0.450658	0.353664
ATP5PF	0.459051	1.11108	-0.264323	-0.163963	-0.243287	0.275855	-0.700307	-0.0389204	-0.122114	0.134915	1.00978	1.01555	0.660504	-0.501443	0.0813057	1.03085	0.401697	0.503781	1	1	0.326453	0.486179	-0.479069	-0.232913	0.0485282	1.31401	1.00719	1.32346	0.218803	0.659947	0.565321	0.373082	0.10475	0.446874	0.354292
COTL1	0.22938	-0.338596	0.276471	0.537451	-0.173832	0.468807	-0.218838	-0.448993	0.0596061	-0.386328	0.0665195	0.378673	-0.0249404	0.32703	-0.309581	0.787988	0.494102	0.0124545	4	1	0.501716	0.299542	0.221724	0.0664157	0.450753	0.346062	0.222363	0.0769514	0.210807	0.676115	0.434012	0.293442	0.104437	0.445525	0.354514
PIN1	-0.0209345			-1.64768			0.120866			1.81631			0.351026			-1.09144			1	0.333333			-1.62675				1.69544				-1.44247		0.10442	0.445451	0.354526
CCAR1		-0.636414			-2.02859			-0.013065			1.59006			0.15984			-1.39912		1	0.333333			-1.39218				1.60312				-1.55896		0.102432	0.436882	0.355929
CORO1C	-0.229876	0.652156	-0.96329	0.29857	0.585546	-0.701949	0.0212059	0.696566	-0.273467	-0.198852	0.373876	0.848147	0.114407	-0.88839	0.777608	0.596016	0.0287578	0.445651	3	1	0.712249	0.147368	0.241059	0.0355244	0.667764	0.175377	0.192956	0.03384	0.526432	0.278658	0.3556	0.0990906	0.101984	0.434949	0.356242
HMOX2	-0.172929			0.535199			0.1376			0.161003			-0.0295354			1.09518			1	0.333333			0.708127				0.0234032				1.12472		0.101301	0.432005	0.356717
PTMA	-0.326767	0.290173	0.618266	0.443802	1.21587	1.13793	0.00944034	-0.156611	-0.88129	-1.58034	-0.7681	-0.69962	0.350219	0.010407	0.520065	-0.289516	-1.41055	-1.30413	2	1	0.116665	0.933061	0.738643	0.689199	0.162234	0.789857	-0.673201	-0.531732	0.0287657	1.54113	-1.29496	-1.9957	0.10106	0.430967	0.356884
ILF3;STRBP	0.727291	0.845727	-0.51523	0.0362172	0.303369	-0.504419	-0.228077	-0.208066	0.40071	0.0218903	-0.00818338	0.422889	0.113721	-0.239077	0.0051497	-0.587268	-0.429011	-0.385336	1	1	0.45733	0.33977	-0.40754	-0.13847	0.561414	0.250717	0.157343	0.0394484	0.024243	1.61541	-0.427136	-0.690002	0.0997426	0.425293	0.357791
TARS1	-0.14136	-0.715688	0.583488	0.102211	-0.295602	1.4593	-0.428319	-0.8865	1.61157	0.0939955	0.23877	1.73852	0.288765	1.30971	-1.47478	2.28129	2.10728	-0.561403	2	1	0.474481	0.323782	0.513157	0.166151	0.559541	0.252168	0.591512	0.149161	0.371598	0.429926	1.23449	0.530741	0.0988746	0.421555	0.358384
ACO2	0.154728	-0.298672	0.00945951	0.0630855	0.211495	0.920095	0.175594	0.817601	-1.03922	-0.421212	1.34892	0.405662	0.380445	-0.415244	0.353259	1.49307	0.558855	1.24522	3	1	0.209154	0.679533	0.443054	0.30107	0.571473	0.243004	0.4598	0.111733	0.0601959	1.22043	0.992896	1.21176	0.0985987	0.420367	0.358571
UAP1	-0.290567	0.12014		-0.465044	1.77175		-0.371454	0.434582		-0.387711	0.467775		0.401181	-0.399003		1.80538	-0.207367		1	0.666667	0.582634	0.234604	0.738564	0.17327	0.989812	0.00444732	0.00846805	3.76601e-05	0.537965	0.269246	0.797917	0.214836	0.0982321	0.418789	0.358819
QARS	-0.640079		0.243252	-0.822772		-0.2432	0.155961		-0.436346	0.722429		0.436477	-0.142357		1.01131	-1.35761		0.27656	3	0.666667	0.591262	0.22822	-0.334573	-0.0763563	0.160124	0.795543	0.719646	0.572509	0.432463	0.364051	-0.975001	-0.35495	0.0977415	0.416677	0.35915
KIF3B;KIF3A	-0.0336706			1.26156			0.0251752			0.380715			0.212566			2.37217			1	0.333333			1.29523				0.355539				2.1596		0.0969875	0.413432	0.359657
RPLP2	-0.346797	0.553468	0.201413	0.400075	-0.598926	-0.246856	0.767188	-0.0514599	-0.00395155	0.409924	-0.145965	-0.0679123	0.0434793	0.212545	-0.304796	-1.39242	-0.901635	-0.541829	5	1	0.508717	0.293524	-0.284597	-0.0835359	0.616572	0.210016	-0.17191	-0.0361039	0.0327081	1.48534	-0.929038	-1.37994	0.0963487	0.410684	0.360083
VAPA	-0.816414	-0.895319	1.13201	1.51057	0.333352	0.234152	-0.703051	0.697226	-0.197265	-0.8523	0.465868	0.959275	1.31004	0.297364	-0.379451	1.44896	1.1428	0.318067	2	1	0.31921	0.495923	0.88593	0.439353	0.722327	0.141266	0.258644	0.0365376	0.400041	0.397895	0.560626	0.22307	0.095551	0.407252	0.360612
COPA		-0.689292	0.110835		-0.83629	-1.09391		-0.521696	0.181506		1.49481	1.63229		0.648107	0.214628		0.868759	0.227386	2	0.666667	0.249073	0.603673	-0.675869	-0.408004	0.0401497	1.39632	1.73365	2.42072	0.791483	0.101558	0.116705	0.0118524	0.0950902	0.40527	0.360915
FLNA;FLNC	1.50255		0.303405	1.52002		1.85895	-0.969041		-0.299212	-1.79598		-0.267248	0.987697		-0.549903	0.312117		-0.32863	1	0.666667	0.334094	0.476131	0.786503	0.374479	0.680817	0.16697	-0.397487	-0.0663683	0.810639	0.0911725	-0.227153	-0.0207101	0.0929382	0.396018	0.362318
SLC9A3R1		0.0733906			0.979407			0.443356			-1.34721			-0.4052			-1.55049		1	0.333333			0.906016				-1.79057				-1.14529		0.0907969	0.386816	0.363686
PRDX6	0.219757	-0.376664	0.223159	-0.257324	-0.960965	-1.18152	-0.595726	0.161545	0.445768	1.04672	0.802721	0.881827	0.375436	-0.120165	-0.397992	-0.249943	0.0515436	-0.438142	7	1	0.0744386	1.1282	-0.822022	-0.927406	0.0467871	1.32987	0.906561	1.20561	0.571479	0.243	-0.164606	-0.0399994	0.0906934	0.386372	0.363752
GARNL3	0.151684	-0.405256		-0.78691	-0.525925		-0.22438	-0.713941		0.308632	-0.516733		-0.253122	0.622381		-2.313	-0.974239		1	0.666667	0.227172	0.643646	-0.529631	-0.340895	0.526172	0.278872	0.36511	0.101819	0.149595	0.825082	-1.82825	-1.50846	0.0881684	0.375529	0.365328
KARS1		1.29	-0.911731		0.405019	0.00476114		-0.136272	-0.0957871		-0.53079	0.634656		0.0280343	-0.00555445		-0.531202	0.537283	3	0.666667	0.990045	0.00434522	0.0157539	6.84543e-05	0.800407	0.0966894	0.167963	0.0162402	0.989153	0.00473631	-0.00819943	-3.88351e-05	0.0880747	0.375127	0.365386
CLINT1	-0.261916	0.213507		-1.09009	-1.11091		-0.139583	0.117329		0.157911	-0.0993511		0.288758	-0.199951		-2.9834	-2.9927		1	0.666667	0.0455588	1.34143	-1.0763	-1.44378	0.844733	0.0732804	0.0404072	0.00296106	0.00643285	2.1916	-3.03245	-6.64592	0.0878366	0.374105	0.365533
OLA1	0.787029	-0.484442	-0.268182	1.07346	-0.366383	-0.298742	-0.9473	0.31428	0.519668	-1.28081	0.543561	-0.480822	-0.147934	-0.0969589	0.126796	-0.543728	-1.35502	-1.01076	3	1	0.848511	0.0713427	0.124642	0.00889231	0.626351	0.203182	-0.368241	-0.0748199	0.0203811	1.69077	-0.93047	-1.57321	0.0871709	0.371248	0.365941
SRSF9	0.371709	-0.160806	-0.127542	0.696909	0.953042	-0.563221	-0.175018	-0.33717	0.549894	-0.814165	-0.949296	-0.715592	-0.556401	-0.161759	-0.135116	-1.04821	-1.13196	-1.20502	1	1	0.539599	0.267929	0.334456	0.0896105	0.0405174	1.39236	-0.838919	-1.16808	0.0041814	2.37868	-0.84397	-2.00753	0.0844764	0.359689	0.367564
CCDC6		0.0991956			-0.158089			-0.0146981			0.199843			-0.0574887			-0.0252397		1	0.333333			-0.257284				0.214541				0.032249		0.0841587	0.358326	0.367752
COPB2	-0.861141		0.217273	-0.671822		-0.0387488	-0.0397006		0.0394066	0.789746		0.385105	0.342848		-0.0813599	0.584136		0.082839	3	0.666667	0.962309	0.0166855	-0.0333517	-0.000556489	0.104208	0.9821	0.587572	0.577055	0.599864	0.221947	0.202743	0.0449983	0.0841503	0.35829	0.367757
CTNND1	-0.0744188	-0.107917	0.186794	-0.26787	0.0630949	0.233928	0.38444	-0.273892	-0.33589	0.877927	0.0957421	0.480833	-0.547832	0.341508	0.472867	0.719578	1.03943	0.275687	3	1	0.964595	0.0156552	0.00823117	0.000128861	0.157676	0.802233	0.559948	0.449209	0.204911	0.688434	0.589385	0.405753	0.0834467	0.355274	0.368173
MYL12B;MYL12A	-0.32713	0.346145	0.212672	1.23189	1.66852	0.834029	-0.166625	-0.539724	0.690882	-1.84978	-1.05424	-0.177817	0.448921	-0.00093181	-0.474396	0.237615	-0.0816938	-0.747208	3	1	0.0211252	1.6752	1.16758	1.95593	0.166321	0.779053	-1.02212	-0.796289	0.657639	0.182012	-0.188293	-0.0342716	0.0832482	0.354423	0.368289
HSPA5	-0.145136	0.151389	-0.0880443	-0.0602791	0.187789	0.45599	0.903371	0.489358	0.751439	0.712952	0.605887	0.434254	-0.282668	-0.146521	-0.224224	0.915206	0.798357	0.697714	21	1	0.272815	0.564131	0.221764	0.125104	0.421327	0.375381	-0.130358	-0.048934	0.000161197	3.79264	1.02156	3.87443	0.0822084	0.349965	0.368896
RPS5	-1.09744	1.31065	-0.172227	-0.669092	0.468454	0.358112	-0.373786	1.17746	0.257737	-0.273845	0.304352	-0.102857	0.866567	-1.27106	-0.383727	0.0335074	-1.26521	-0.450738	5	1	0.963122	0.0163188	0.0388325	0.0006337	0.476761	0.321699	-0.37792	-0.121577	0.702679	0.153243	-0.298075	-0.0456779	0.0821401	0.349672	0.368935
ANXA4	0.724046	1.65349	-3.57359	0.644686	1.47031	-2.89985	0.00625719	-0.432699	0.928325	1.048	-0.459504	1.05761	-0.683954	-0.689928	1.66842	-1.36483	-0.989341	1.40057	2	1	0.950974	0.0218313	0.137065	0.0029923	0.585644	0.232367	0.38141	0.0886268	0.739879	0.13084	-0.416049	-0.0544357	0.0820754	0.349395	0.368973
H2AC11;HIST2H2AA3;HIST1H2AH;H2AC14	0.0902237	-0.65838	0.532957	0.492139	0.639862	0.191332	-0.23251	-0.1975	-0.796974	-0.781448	-0.459282	-1.27699	-0.0588036	-0.253946	0.347387	-0.943068	-0.616314	-0.728223	1	1	0.290242	0.53724	0.452844	0.243286	0.233783	0.631186	-0.430244	-0.271564	0.0184047	1.73507	-0.774081	-1.34309	0.0811605	0.345474	0.3695
WDR1	-0.0810635	-0.235661	-1.44528	-0.630098	-0.180865	-1.22268	-0.420617	0.483823	0.749194	0.652799	0.80743	0.876308	0.536945	-0.903494	0.383653	-0.205142	0.0661572	0.291523	6	1	0.871767	0.0595996	-0.0905453	-0.00539646	0.231234	0.635949	0.508046	0.323091	0.929412	0.0317917	0.0451451	0.00143524	0.0803391	0.341955	0.369969
PPP1CC;PPP1CA;PPP1CB	0.261354	-0.649503	0.547561	1.97135	-0.152808	0.951494	0.524932	-0.715269	0.13031	0.260478	-1.52246	-0.193014	-0.999488	1.01477	-0.0437964	-0.351609	1.47979	-0.227966	4	1	0.288525	0.539816	0.870207	0.469752	0.512759	0.290087	-0.464989	-0.134887	0.727843	0.137962	0.309575	0.0427096	0.0768717	0.327107	0.371902
NAMPT	-1.28412	-2.66655	-1.47101	0.196126	-2.43221	-0.799081	-1.13524	1.38485	0.808788	-0.0846508	2.4175	0.746278	0.655853	1.3091	1.75263	-0.837701	-0.78956	-0.327189	6	1	0.417154	0.379704	0.795505	0.302056	0.559497	0.252202	0.673578	0.169878	0.00614658	2.21137	-1.89067	-4.18098	0.0767549	0.326607	0.371966
ARF4;ARF3;ARF1;ARF5	-0.373785	0.585543	-0.243908	0.660708	0.239149	-0.3722	-0.565556	-0.213933	-0.455936	-0.223911	-0.337646	0.217434	0.467406	-0.552821	0.284486	0.082383	0.36744	0.238292	2	1	0.682942	0.165616	0.186603	0.0309045	0.209018	0.679817	0.297101	0.201974	0.642004	0.192462	0.163014	0.0313741	0.0749769	0.318998	0.372926
MYO1C		0.0213055	-0.196019		-1.46399	0.152213		0.212646	-0.299369		1.15905	0.0198832		0.0872488	0.296247		-0.83785	-0.315099	1	0.666667	0.557787	0.253531	-0.568532	-0.144141	0.417534	0.379308	0.632828	0.240037	0.112128	0.950286	-0.768222	-0.730031	0.0738969	0.314377	0.373499
AARS	-0.197546	0.263821	0.103422	0.188815	0.693983	0.0426936	0.685588	-0.798997	-0.0661876	1.07421	-0.0543971	-0.539149	-0.908259	0.685974	0.766134	0.192593	0.379314	0.699178	4	1	0.351653	0.453886	0.251931	0.114348	0.748979	0.12553	0.220085	0.0276274	0.68997	0.16117	0.242412	0.0390695	0.0737742	0.313853	0.373564
RBBP4;RBBP7		0.218994			4.26038			-0.00810516			-4.52096			-0.372594			-1.99552		1	0.333333			4.04138				-4.51285				-1.62292		0.0730638	0.310814	0.373936
MPHOSPH10			0.149682			-1.34516			0.0669211			1.57032			-0.353016			0.0543501	1	0.333333			-1.49484				1.5034				0.407366		0.0730491	0.310751	0.373944
ILF2	-0.0800385	-0.23863	0.286377	0.328868	0.407169	-0.712785	-0.171212	-0.231669	0.217951	0.80259	0.84718	1.65416	0.216071	0.385572	0.0734106	1.75964	1.76385	1.36786	9	1	0.964686	0.0156141	0.0185146	0.000289089	0.0200311	1.6983	1.16295	1.97504	0.000911171	3.0404	1.40543	4.27307	0.0715118	0.304178	0.374738
SAFB2;SAFB			-0.250967			2.04043			-0.0832578			-0.144391			0.776629			2.6669	1	0.333333			2.2914				-0.0611333				1.89027		0.0706006	0.300282	0.375202
S100A9	-0.125462	2.08097	0.777036	-1.04995	-1.06737	-0.0542461	-1.04531	-2.45999	-2.16541	1.62781	-0.112399	1.07911	-0.863682	1.75111	0.51983	-0.502627	0.913222	-0.231588	4	1	0.0864937	1.06302	-1.6347	-1.73771	0.014743	1.83142	2.75508	5.04569	0.662803	0.178615	-0.409418	-0.0731284	0.069188	0.294245	0.37591
RPL26	0.479226	0.252625	-0.0119426	0.563654	0.408982	0.235426	0.407704	0.126013	0.519344	-1.32645	-0.649322	-0.896324	-0.767536	-0.62759	-0.731168	-1.30764	-1.57561	-1.36695	1	1	0.394398	0.404065	0.162718	0.0657487	0.00470548	2.3274	-1.30839	-3.04513	0.00149909	2.82417	-0.707967	-1.99942	0.0683714	0.290756	0.376313
ATP5F1A	0.582335	0.861004	-0.264137	0.821313	1.15952	0.0451486	-0.0346597	0.130931	-0.143832	-0.401024	0.351419	0.182617	-0.388367	-0.564158	0.379315	0.745262	0.406577	1.63047	8	1	0.582435	0.234752	0.28226	0.0662613	0.815481	0.0885862	0.0601908	0.00533208	0.074283	1.12911	1.1185	1.26292	0.0674	0.286606	0.376787
CAPG	-0.625375	-0.137409	0.604497	-1.50037	-0.45428	-0.976781	1.05502	-0.130629	-0.286362	2.18599	0.796067	0.917561	-0.10684	0.156452	-0.147593	-0.40577	0.277762	0.300372	2	1	0.119465	0.922761	-0.924381	-0.852983	0.151295	0.820174	1.0872	0.891691	0.737263	0.132378	0.0901145	0.0119291	0.0667427	0.283798	0.377104
CAVIN1	-0.656906	-0.14112	0.159294	-0.0374099	-0.308254	1.20377	0.283758	-0.122824	0.407055	0.298952	-0.513249	-0.0810587	0.349352	0.147763	-1.05991	-0.00579746	0.657652	0.279568	3	1	0.394062	0.404436	0.498948	0.201792	0.368272	0.433831	-0.287782	-0.124848	0.358167	0.445914	0.498073	0.222098	0.0659107	0.280245	0.377502
DYNC1H1	0.0126112	0.114947	-0.290758	-0.546076	0.0873372	-0.8226	0.680656	-0.108846	-0.347365	0.878157	0.983434	-0.0234897	-0.413154	-0.127943	0.502263	-0.014502	-0.237007	0.543352	16	1	0.275878	0.559283	-0.372713	-0.208452	0.293944	0.531736	0.537885	0.286013	0.772542	0.112078	0.110226	0.0123539	0.0652821	0.277561	0.377799
DEK	0.229359	0.0851175	-0.211845	0.147291	0.449759	0.0338479	-0.598476	-0.489432	1.06251	-0.193811	-0.0762272	0.840095	0.476164	0.063165	-0.433356	0.702348	0.891748	-0.162829	1	1	0.382517	0.41735	0.176089	0.0734907	0.767808	0.114747	0.198484	0.0227756	0.349897	0.45606	0.441765	0.201471	0.0648239	0.275604	0.378014
HMGN2;HMGN3	-0.493607	-0.102473	-0.110976	-1.40759	-0.853905	-0.39365	0.152948	-0.326707	-0.115209	0.114502	0.264332	0.241888	0.200081	0.148604	-0.138199	-1.21356	-1.71822	-1.37813	1	1	0.1125	0.948846	-0.649363	-0.616146	0.10711	0.970169	0.30323	0.294184	0.00116372	2.93415	-1.5068	-4.42118	0.0646788	0.274984	0.378082
HM13	-0.16049	-1.74648	0.641287	1.35263	0.591117	0.614287	-1.21585	0.287512	0.461016	-0.801948	-0.572758	0.202302	0.256064	0.854722	-0.447	1.55762	1.331	-0.483648	2	1	0.162197	0.789958	1.27457	1.00686	0.720925	0.14211	-0.235028	-0.0333999	0.480852	0.317988	0.580394	0.184558	0.0642988	0.273363	0.378258
RPL30	-0.317663	1.00315	-0.321773	-0.606201	-0.85548	-1.90916	0.238578	1.10705	-0.0563738	1.34078	1.71425	0.164058	-0.440412	-0.507691	0.258167	-0.522627	-1.93472	-0.312452	3	1	0.104526	0.980778	-1.24485	-1.22092	0.331914	0.478975	0.643277	0.308113	0.287189	0.541832	-0.693289	-0.375646	0.0618242	0.262801	0.379386
SCOC	-0.29983	0.0647775		-1.33465	-1.12638		0.101838	0.00264116		1.35235	0.826553		-0.13132	0.0522428		-0.468523	-0.624083		1	0.666667	0.0337907	1.4712	-1.11299	-1.63743	0.0605526	1.21787	1.03721	1.26319	0.0520018	1.28398	-0.506765	-0.650677	0.0610634	0.259554	0.379724
MAPRE1	-0.476769	-0.318739	0.341347	1.15601	1.71767	1.40229	-0.201482	-0.470246	-0.000633021	-1.22885	-1.14851	-1.60214	0.522203	0.413195	-0.0754431	-0.0643949	-0.230333	-0.153801	2	1	0.00617327	2.20948	1.57671	3.48371	0.00482689	2.31633	-1.10238	-2.55348	0.0832484	1.07962	-0.436161	-0.47089	0.0607521	0.258226	0.379862
PRDX2	-0.398477	-0.663475	0.348573	1.02812	0.198952	-0.0354425	-0.0706484	0.178018	-0.49519	-0.475526	-0.344482	-0.431462	0.126217	0.493585	0.413595	-0.737981	-0.182852	0.174753	4	1	0.224692	0.648413	0.635003	0.411744	0.223958	0.649833	-0.287883	-0.187076	0.108511	0.964524	-0.593159	-0.572116	0.0607437	0.258191	0.379865
RPS25	0.487719	0.14417	0.709804	0.812233	1.64989	1.19975	0.286882	-0.0384239	0.696003	-1.04066	-1.17125	-1.02738	0.139864	0.0376392	-0.214726	-0.911597	-0.663723	-1.09306	3	1	0.0574251	1.2409	0.773392	0.9597	0.00303343	2.51807	-1.39458	-3.51165	0.00577312	2.23859	-0.877053	-1.96336	0.060354	0.256528	0.380036
TUBB4A;TUBB4B;TUBB3	0.587664	-0.216657	-0.459378	1.65732	1.17311	1.21609	-1.10412	1.73642	-0.478337	-1.41858	0.472422	-2.12914	0.155171	-1.02142	0.379667	0.0733019	-0.0778214	0.803564	1	1	0.0173481	1.76075	1.3783	2.42684	0.405902	0.391579	-1.07642	-0.421503	0.450227	0.346569	0.428543	0.14852	0.0594968	0.252871	0.380409
MYH9	-0.251629	-0.0594871	-0.114086	-0.343169	-0.287552	-0.37963	0.0905799	-0.247595	-0.0416496	0.182435	-0.0941335	0.367736	-0.112465	0.19167	-0.0560831	-0.274438	-0.210824	-0.325509	43	1	0.0365726	1.43684	-0.195049	-0.280256	0.259904	0.585187	0.218234	0.127708	0.0486051	1.31332	-0.277964	-0.365055	0.0588183	0.249978	0.3807
SERPINB5	-0.044376	1.68632	1.09627	-0.146709	1.54525	1.17608	-1.23907	2.34406	1.07583	-2.23839	2.22485	-0.566617	0.21913	-2.58241	-1.65574	1.23724	-0.430537	0.165942	8	1	0.943455	0.025279	-0.0545285	-0.00137842	0.611291	0.213752	-0.920328	-0.196722	0.1573	0.803271	1.66389	1.33656	0.0582379	0.247502	0.380947
NPM1	-0.129542	0.212802	-0.0738638	0.294879	0.0977686	-0.322541	-0.283809	0.329579	-0.120104	-0.778457	-0.606034	-0.532104	0.261712	-0.460546	-0.113573	-1.42309	-1.49494	-1.20803	10	1	0.928108	0.0324014	0.0202368	0.000655702	0.0358218	1.44585	-0.614087	-0.887879	0.00488603	2.31104	-1.27122	-2.93784	0.0575899	0.24474	0.381219
MSH6	-0.106361			0.254719			-0.246829			0.20672			0.309398			0.806622			1	0.333333			0.36108				0.453549				0.497224		0.0561767	0.238714	0.381804
PTRH2	-0.4071	0.195008	0.218222	1.17555	0.91437	1.29263	-0.0737341	-0.311821	0.553504	-0.867644	-1.13056	0.228732	0.195441	0.498953	-0.707319	1.0771	0.850243	0.176339	1	1	0.00848802	2.07119	1.12547	2.33107	0.257734	0.588828	-0.645808	-0.380269	0.193647	0.71299	0.705535	0.503039	0.0549592	0.233525	0.382297
MCM7		-0.569567	-0.350271		-0.951377	0.15458		0.489079	-0.0812897		0.731563	0.855504		0.449462	-0.00904876		0.594046	0.559281	1	0.666667	0.923063	0.0347688	0.0615211	0.00213902	0.180753	0.742915	0.589639	0.438052	0.261191	0.583042	0.356457	0.207829	0.0547052	0.232443	0.382398
HSPA1A;HSPA1B	0.48275	0.36844	-0.831327	0.806846	0.84457	0.537572	-0.213032	0.0269891	0.177011	-0.385936	0.741746	0.335026	-0.0678802	-0.362907	-0.150575	1.57251	1.37909	2.36694	19	1	0.168919	0.772321	0.723042	0.55842	0.540154	0.267483	0.233289	0.0624008	0.00334515	2.47558	1.96664	4.86857	0.0520189	0.220997	0.383444
TXNRD1	-0.0321564	-0.1207		1.15599	0.935897		0.266325	-0.134244		-0.126364	-0.0552272		-0.259508	0.335203		1.63386	1.54384		2	0.666667	0.0109857	1.95917	1.12237	2.19892	0.521332	0.282885	-0.156836	-0.0443667	0.0356023	1.44852	1.551	2.24666	0.05182	0.220149	0.383519
RPL36A	-0.159904			-1.13259			-0.525649			0.14595			0.241448			-1.83864			1	0.333333			-0.972686				0.671599				-2.08008		0.0494521	0.210064	0.384396
PPIB	-0.819497	-0.328373	1.14053	0.0463555	-0.562222	0.324021	-0.563018	-0.100735	-0.00935177	-0.822328	0.175801	0.597514	0.866423	0.363023	-0.765491	0.522571	-0.27677	-1.29335	3	1	0.928551	0.0321943	-0.0615012	-0.00197999	0.670934	0.17332	0.20803	0.0360559	0.518983	0.284847	-0.503833	-0.143516	0.0483913	0.205548	0.384776
H2BC1;H2BC13			0.0871783			2.89547			-0.0538042			-1.75851			0.0158385			1.65349	1	0.333333			2.8083				-1.70471				1.63766		0.0459521	0.195164	0.38562
DCTPP1			-0.0561844			-1.40722			0.0615258			-0.711855			-0.776033			-3.9939	1	0.333333			-1.35103				-0.77338				-3.21787		0.0455124	0.193293	0.385768
SLC25A4;SLC25A6	-0.583395		0.373643	-2.56736		-1.98088	0.264843		-0.167899	1.73033		2.03872	0.19839		-0.200372	-0.876094		-1.56475	1	0.666667	0.0608859	1.21548	-2.16924	-2.63668	0.0203048	1.6924	1.83605	3.10734	0.0920075	1.03618	-1.21943	-1.26355	0.0448366	0.190417	0.385992
MFF	-0.153175	0.237663	-0.575618	0.0700438	0.603407	-1.37679	-0.487542	-0.347272	-0.261496	-0.0958969	-0.682455	0.163854	0.491659	-0.0642854	0.211965	-1.0474	-1.20525	-0.0488126	1	1	0.916859	0.0376975	-0.070737	-0.00266661	0.568536	0.245242	0.160604	0.0393868	0.0685588	1.16394	-0.98027	-1.14097	0.0444926	0.188953	0.386105
RBMX;RBMXL1		-0.596852	0.442123		-0.866922	0.0107807		0.84327	-0.858086		0.877826	-0.772325		-0.174453	0.393176		-1.47108	-0.603364	1	0.666667	0.657405	0.182167	-0.350707	-0.0638873	0.964128	0.0158654	0.0601587	0.000954442	0.157521	0.802663	-1.14658	-0.920321	0.0429942	0.182578	0.386587
MT2A	1.0633	-0.271592		3.35178	-0.276465		1.57729	-0.473856		0.643844	-0.625496		-1.39075	1.02909		0.852683	2.82346		1	0.666667	0.614589	0.211415	1.1418	0.241395	0.696879	0.156843	-0.542541	-0.0850937	0.324996	0.488122	2.0189	0.985472	0.042568	0.180765	0.386722
EIF3L	0.188318	-0.293559	0.0209256	-1.50027	-1.39023	-1.57529	0.129525	0.387555	-0.320632	1.77984	0.901983	1.75772	-0.0865357	0.044386	-0.0529082	-0.512235	-0.302451	-0.225278	3	1	0.000641417	3.19286	-1.46049	-4.66315	0.0164131	1.78481	1.41436	2.52437	0.0288288	1.54017	-0.314969	-0.485107	0.0424964	0.18046	0.386744
NPEPPSL1;NPEPPS	-0.362721	-1.13469	0.183986	1.03165	1.42021	0.446582	0.546155	-0.610277	0.0905557	-0.1425	-0.475527	0.217504	-0.0184411	0.975091	-0.341354	1.22149	1.87647	1.68568	1	1	0.0419393	1.37738	1.40395	1.93377	0.734521	0.133996	-0.142319	-0.0190701	0.0345609	1.46142	1.38944	2.03055	0.0421737	0.179087	0.386845
SSR4	-0.620544			-1.55595			0.0441025			3.35417			0.911674			2.64205			2	0.333333			-0.935405				3.31006				1.73038		0.0420474	0.17855	0.386884
TXN	0.0838106	0.691063	-0.0437493	-0.692617	-0.321946	0.672967	0.706126	1.6413	0.445606	-0.404754	1.44369	0.61352	-0.0869964	-0.782285	-0.684413	0.481418	-0.585254	0.0209484	6	1	0.486104	0.31327	-0.357573	-0.112017	0.587878	0.230713	-0.380194	-0.0877157	0.264013	0.578374	0.490269	0.283559	0.0416442	0.176835	0.387008
IARS		-0.796013	0.212806		-2.6508	-0.837931		-0.143408	0.189388		1.77066	1.39195		0.283097	-0.268751		0.175158	-1.08366	4	0.666667	0.296351	0.528194	-1.45276	-0.767339	0.0251831	1.59889	1.55831	2.49157	0.571114	0.243277	-0.461424	-0.112254	0.0415701	0.17652	0.387031
RPL24		-0.82609	1.0534		-0.58885	1.43195		1.67249	-2.55141		1.52892	-2.72812		-0.38506	0.364667		-1.15649	0.142111	3	0.666667	0.844149	0.0735811	0.307894	0.0226552	0.962262	0.0167069	-0.160144	-0.00267551	0.575581	0.239894	-0.496993	-0.119226	0.0401185	0.170345	0.387468
PPAN		0.0757228			1.37226			-0.0692334			-0.957847			-0.0180822			0.606615		1	0.333333			1.29654				-0.888614				0.624698		0.0389048	0.165184	0.387821
BRIX1	-0.17129			-1.07667			-0.0365232			2.36522			0.19116			2.18857			1	0.333333			-0.905384				2.40174				1.99741		0.0377212	0.160152	0.388156
RPS26	-0.28368	0.290331	-0.00716595	-1.2895	-0.330662	-0.0395588	-0.0606358	0.168257	0.025192	1.32282	1.14039	0.0810725	-0.144984	0.0643041	0.139623	0.731206	-0.352294	0.654674	1	1	0.25095	0.600414	-0.553069	-0.33207	0.110156	0.95799	0.803825	0.770056	0.417071	0.37979	0.324881	0.123386	0.0373072	0.158391	0.388271
PRCP	-0.659357			-2.3082			0.0905612			2.05905			0.0195561			-0.339313			1	0.333333			-1.64884				1.96848				-0.358869		0.035786	0.151925	0.388682
NDUFA13			-0.012494			-1.57916			-0.0774535			1.29721			-0.0032948			-0.721476	1	0.333333			-1.56667				1.37466				-0.718181		0.0341208	0.144846	0.389112
RRP9		0.140081	-0.151369		0.750067	2.1705		-0.207087	0.0804925		-1.11197	-0.382931		0.530126	-0.322143		1.40909	0.891513	1	0.666667	0.180551	0.7434	1.46593	1.08977	0.222938	0.651816	-0.684155	-0.445943	0.170714	0.76773	1.04631	0.803284	0.033237	0.141091	0.389333
ALDH1A3	0.635267		0.675162	1.08217		0.151906	-0.193333		-0.428788	-0.137593		0.0417662	-0.250146		0.364625	0.672685		0.555514	1	0.666667	0.94211	0.0258983	-0.0381785	-0.000988761	0.21736	0.66282	0.263147	0.174419	0.217109	0.663322	0.55686	0.369378	0.0322465	0.136882	0.389573
WDR33		1.25136	-0.757978			1.15648		-0.218259	0.144183			0.450534		-0.416728	0.194431		4.23116	1.1745	2	0.555556			0.90979				0.487572		0.212756	0.672119	2.81398	1.89133	0.0307221	0.130404	0.389929
UBE2L5;UBE2L3	-0.173484	0.186021		0.610121	0.0350985		-0.443439	0.114692		-0.334922	-1.08242		-0.0198503	0.65216		-0.811241	-1.35558		1	0.666667	0.449336	0.347429	0.316341	0.109906	0.363554	0.439431	-0.544298	-0.239181	0.0836518	1.07752	-1.39956	-1.50807	0.0302391	0.128352	0.390038
ANP32E	0.570191	0.629768	-0.641546	-0.143659	0.370658	-2.15956	-0.500239	-0.389251	0.782391	0.613947	-0.482177	1.87468	0.315257	0.424207	-0.646834	-0.473656	-0.171323	-0.343048	3	1	0.396962	0.401251	-0.830326	-0.333169	0.425573	0.371026	0.704516	0.261394	0.363251	0.439793	-0.360219	-0.158422	0.0282942	0.12009	0.39046
RPL31	1.33816	1.07817	1.14022	2.37319	2.80619	2.03011	-0.00416899	0.0971047	0.454751	-2.9968	-2.65892	-2.38318	-0.159286	-0.431391	-0.880387	-1.84383	-1.95574	-1.68186	4	1	0.00688681	2.16198	1.21765	2.63253	0.000221998	3.65365	-2.8622	-10.4575	0.00400989	2.39687	-1.33679	-3.20411	0.0269481	0.114373	0.390737
FABP5		0.233577	0.31303		0.471914	1.27423		-0.386274	1.51413		-1.52486	0.755053		0.285349	-0.639851		0.959691	-0.689309	2	0.666667	0.275193	0.560363	0.59977	0.336089	0.58805	0.230586	-0.948834	-0.218788	0.772444	0.112133	0.312442	0.0350351	0.0251123	0.106576	0.391092
IMPDH2	-0.0922129	-0.174645	-1.11419	-0.0336007	-1.01208	-0.311727	0.72944	-0.142362	-0.00839197	0.400786	0.412895	-0.76174	-0.787419	0.179676	0.586782	-1.1988	-0.610471	-0.331984	6	1	0.98652	0.00589397	0.00787955	4.64418e-05	0.730149	0.136588	-0.175582	-0.0239824	0.215669	0.666213	-0.706764	-0.470856	0.0245364	0.10413	0.391198
ENO1	-0.132784	-0.0875838	-0.435389	-0.36583	-0.62248	-0.611121	0.059246	-0.066398	0.334503	0.130431	0.734045	0.696351	-0.185128	-0.341241	-0.450649	0.200768	0.415038	0.369702	23	1	0.0842057	1.07466	-0.314558	-0.338042	0.146098	0.835356	0.411158	0.343464	0.0029203	2.53457	0.654175	1.65805	0.0234874	0.0996763	0.391385
CNPY2	0.129836	-0.606434		1.25817	0.707179		-0.026829	0.0319952		-0.954031	-0.752748		-4.79984e-05	0.0413065		-0.0182232	0.724403		1	0.666667	0.11737	0.930442	1.22097	1.13604	0.0146753	1.83341	-0.855973	-1.56935	0.465669	0.331923	0.33246	0.110351	0.0233344	0.0990264	0.391412
RACK1	0.63376	0.503095	-1.11904	0.701535	-0.517859	-0.467197	-0.356092	1.27547	-0.455458	0.281113	0.0389985	-0.317946	-0.354679	-0.472516	0.187384	-0.396234	-0.640619	0.329471	9	1	0.89134	0.0499568	-0.100445	-0.00501791	0.806268	0.0935205	-0.15392	-0.0143947	0.952477	0.0211454	-0.0225238	-0.000476274	0.0205726	0.0873008	0.391863
EIF4G1	-0.262403	-0.303605	-0.294775	0.683126	0.334373	-0.359724	-0.199075	0.334291	0.172633	-0.841797	-1.16315	-0.811187	-0.176213	-0.0577064	-0.0860207	-1.28111	-1.26054	-1.19905	4	1	0.174259	0.758805	0.506186	0.384096	0.00580736	2.23602	-1.04133	-2.32843	1.24809e-05	4.90375	-1.14025	-5.59151	0.0201673	0.0855799	0.391925
ANXA3	-0.0212874	0.0589112	-0.600835	0.727685	0.318899	-0.598532	0.0391859	-0.429891	0.133718	-0.149958	-0.224782	1.23824	0.0167061	0.103563	0.287383	0.803214	1.39701	0.558159	2	1	0.489823	0.309961	0.337088	0.104484	0.50188	0.2994	0.373496	0.111825	0.040083	1.39704	0.783577	1.09469	0.0198427	0.084202	0.391973
RPL38	0.420552	0.389554	-0.17372	0.032194	-0.550202	0.0537919	0.471087	0.0179827	0.762536	-0.480497	-0.322251	-0.506096	-0.728527	-0.430202	-0.814081	-1.44884	-1.20644	-1.08841	3	1	0.255201	0.593118	-0.366867	-0.217596	0.0189691	1.72195	-0.853483	-1.46966	0.0199663	1.6997	-0.590296	-1.00333	0.0185543	0.0787329	0.392158
PRDX5	1.16578	1.2582	-1.83341	0.94823	0.690106	-0.0463283	0.100883	0.0660557	-0.491965	-0.274929	-0.368428	-1.25051	-0.561337	-0.537018	1.28552	-1.02056	-0.837766	0.409564	3	1	0.768211	0.11452	0.333812	0.038228	0.225579	0.646701	-0.522946	-0.33819	0.51217	0.290585	-0.545308	-0.158459	0.0176111	0.074729	0.392285
PDIA4	0.267338	0.0929448	-0.777428	-0.209948	-0.250412	-0.277169	-0.288323	0.164969	0.348861	0.201755	0.439104	-0.39613	-0.238685	-0.138998	0.263116	-0.0958383	-0.616488	-0.111136	8	1	0.758035	0.120311	-0.106795	-0.0128485	0.984619	0.00673166	0.00640718	4.3131e-05	0.361837	0.441487	-0.236298	-0.104323	0.0174587	0.0740824	0.392305
RAC1			0.0760829			1.29415			-0.0425175			-0.655994			0.0782011			1.07009	1	0.333333			1.21807				-0.613477				0.991885		0.0165582	0.0702602	0.392419
SSR1	-0.216815	-0.339255	0.294445	0.00798701	0.174626	-0.122114	-0.303251	-0.600995	-0.285836	1.12478	-0.0677475	-0.00384396	0.194227	0.531895	0.670716	0.120452	1.34182	0.611692	1	1	0.639502	0.194158	0.107375	0.0208477	0.135345	0.868558	0.747756	0.64947	0.586376	0.231824	0.225707	0.0523242	0.0163401	0.0693343	0.392446
H2BC11;HIST1H2BO;HIST1H2BB;HIST2H2BE;HIST2H2BC;HIST2H2BD	0.227846	-0.342318	-0.15745	-0.62036	-1.67362	-1.18041	-0.24768	0.221784	0.310645	1.32215	0.30839	0.917248	-0.230943	0.299947	-0.109093	-1.18127	-0.244228	-0.692375	2	1	0.0372331	1.42907	-1.06749	-1.52552	0.0919071	1.03665	0.754345	0.781992	0.0925216	1.03376	-0.692593	-0.715973	0.0160135	0.0679481	0.392485
EIF2S3;EIF2S3B	0.202	-0.141942		0.43224	1.22114		0.688438	-0.879602		-0.445664	-1.69068		-0.442059	0.457757		-0.986557	-0.0722565		2	0.666667	0.205322	0.687564	0.79666	0.547755	0.433769	0.362741	-0.972588	-0.352798	0.490392	0.309456	-0.537256	-0.166257	0.0158477	0.0672444	0.392505
COPG2	0.424708	-0.580022		-0.506519	-0.26902		0.102439	-0.703336		0.237078	0.634816		-0.00919065	0.466531		0.0710491	0.317171		3	0.666667	0.60902	0.215369	-0.310113	-0.0667885	0.242884	0.614602	0.736396	0.45259	0.909128	0.041375	-0.0345598	-0.00142991	0.0144541	0.0613298	0.392662
>sp|A6NIZ1|RP1BL_HUMAN Ras-related protein Rap-1b-like protein OS=Homo sapiens OX=9606;RAP1B;RAP1A	-0.0582362	-0.430859	0.143772	1.44571	1.00403	1.04595	0.0861567	-0.666489	0.128173	-0.682949	-1.42995	-0.671159	-0.329895	0.835521	-0.134905	0.391085	1.00744	0.258734	1	1	0.00429801	2.36673	1.28034	3.03022	0.0970219	1.01313	-0.777298	-0.787504	0.372962	0.428335	0.428846	0.18369	0.0103266	0.0438142	0.393044
NUDC	-0.702581	-0.171301	0.679977	-1.2839	-0.179917	0.671882	0.153283	0.172354	0.0756928	0.237927	0.634468	0.541936	0.433457	0.0137872	-0.425182	1.07543	0.207839	-0.403224	1	1	0.788412	0.103247	-0.199344	-0.0205817	0.0520625	1.28347	0.337667	0.433387	0.594714	0.225692	0.285995	0.0645467	0.00961739	0.040805	0.393097
YWHAH	0.0815791	0.456257		0.494927	0.94966		0.297347	-0.474019		-0.293739	-0.553242		-0.120472	0.0598514		0.321419	0.51894		1	0.666667	0.263687	0.578912	0.453375	0.262464	0.496735	0.303875	-0.335155	-0.101845	0.0779536	1.10816	0.45049	0.499217	0.00746382	0.0316672	0.393234
CSTB	0.644652	-0.323128	-0.0117462	0.16504	-1.25701	0.320169	0.154573	-0.343643	-1.46527	0.676865	0.316827	-0.857283	-0.663864	0.525362	0.792314	-1.22359	0.0954474	0.434282	3	1	0.566128	0.247086	-0.360525	-0.0890807	0.420984	0.375735	0.596916	0.224282	0.542318	0.265746	-0.449224	-0.119379	0.00646002	0.0274081	0.393287
ICAM1	-0.0384165			-1.15477			-0.582308			1.60587			0.472125			1.00623			1	0.333333			-1.11635				2.18818				0.534102		0.00564206	0.0239376	0.393324
PSMA1	0.0958664	0.204185	-0.619497	1.45656	1.63703	0.857442	0.135246	0.0978618	-0.432937	-0.395064	-0.688186	-1.95276	-0.0892914	-0.570332	1.01437	0.124505	0.524117	1.22497	4	1	0.0152151	1.81773	1.42349	2.58752	0.138519	0.85849	-0.945393	-0.81161	0.423681	0.372961	0.506283	0.188824	0.00550878	0.0233721	0.393329
HSPA1A;HSPA1B;HSPA8;HSPA6;HSPA7;HSPA2	0.00900877	-0.517436	0.798566	0.283895	-0.0269674	0.414785	0.0336871	0.14051	0.117131	-0.394755	-0.834119	-0.162339	-0.603707	-0.507144	-0.935221	-0.125767	0.386242	-0.27905	1	1	0.76876	0.114209	0.127191	0.0145264	0.0483379	1.31571	-0.560847	-0.737914	0.0476228	1.32219	0.675832	0.893576	0.00391287	0.016601	0.393385
HLA-H;HLA-A;HLA-C	-1.02383	0.758608	-0.00317279	-0.150611	0.936574	0.885736	-1.27552	0.623999	-0.990023	-1.49173	0.284029	-0.450998	0.142573	0.516838	-0.610859	1.6603	0.801918	-0.659248	1	1	0.360059	0.443626	0.646698	0.286892	0.994531	0.00238159	-0.00571876	-1.36198e-05	0.48125	0.317629	0.584805	0.185751	0.0038569	0.0163636	0.393387
SAP18	-0.388507		0.119369	1.05867		0.349742	-0.487136		0.644385	-0.161659		-0.742473	0.245761		-0.211286	0.457517		0.597934	1	0.666667	0.194305	0.711516	0.838774	0.596801	0.491801	0.30821	-0.530691	-0.163564	0.166268	0.779191	0.510488	0.397767	0.00352291	0.0149465	0.393396
PCBP3;PCBP4;PCBP1;PCBP2	-0.259886	0.135528	0.0951446	-0.611371	-0.173566	-0.0569879	0.447144	-0.658067	0.318976	-0.549302	0.59987	0.203004	0.179016	-0.338502	-0.158415	-0.0886283	-0.138353	-0.728132	1	1	0.267294	0.573011	-0.270904	-0.155231	0.925169	0.033779	0.0485061	0.00163849	0.452239	0.344632	-0.212404	-0.0732013	0.00184403	0.00782355	0.39343
DSP	0.189388	0.591447	-0.230748	1.27413	1.04225	0.214645	-1.69189	-1.11983	0.499656	-1.07362	-0.991711	0.254673	0.687375	0.557946	-0.421841	1.60662	1.02606	-0.290045	2	1	0.173856	0.759809	0.660313	0.501712	0.841705	0.0748403	0.167135	0.0125085	0.486568	0.312857	0.506383	0.158426	0.00161906	0.00686908	0.393433
TUFM	0.475069	0.0101429	0.87075	0.0729567	0.0225461	0.735547	1.00482	-0.649274	-0.285417	0.69453	-0.785197	-0.42759	-0.705599	0.200942	-0.453109	-0.804651	0.850353	0.0883013	9	1	0.632558	0.198899	-0.17497	-0.0348015	0.784667	0.105315	-0.196128	-0.0206551	0.543838	0.26453	0.363923	0.0962687	0.00153234	0.00650119	0.393434
COX6B1		0.139446			1.81249			-0.0502618			-1.36587			-0.0417371			0.836405		1	0.333333			1.67305				-1.31561				0.878142		0.0011482	0.0048714	0.393438
H2AFY	-0.0390823	-0.15506	-0.649436	-0.657901	-2.19296	-0.894897	0.613527	-0.094154	-0.723494	0.621204	0.0611523	0.611247	-0.357219	0.554077	0.0772478	-2.27538	-0.949888	-0.903568	3	1	0.132121	0.87903	-0.967394	-0.850368	0.30846	0.510801	0.499242	0.255013	0.0479977	1.31878	-1.46765	-1.93551	-8.85267e-05	-0.000375587	0.393442
FKBP3	-0.217413	-1.07523	1.95496	0.887621	0.102161	-0.0587857	0.29982	-0.700341	0.641761	-0.121753	-0.322749	-0.0790599	-0.410539	0.853574	-0.644646	0.348611	0.523181	-0.726651	4	1	0.929275	0.0318558	0.0895598	0.002853	0.567415	0.246099	-0.254934	-0.062739	0.858403	0.066309	0.115584	0.00766428	-0.00178071	-0.00755494	0.393431
STIP1	-0.558857	-0.133394	0.710494	-1.95736	-0.412355	-0.163886	-0.93698	0.523958	0.272828	-1.03566	0.635956	1.05	0.776913	-0.238777	-0.464817	0.254094	-1.58387	-2.30775	4	1	0.275326	0.560153	-0.850614	-0.476474	0.752761	0.123343	0.263497	0.0325005	0.220529	0.656535	-1.23695	-0.8121	-0.00338137	-0.014346	0.3934
HSP90AB1;HSP90AB3P	-0.331636	0.452788	0.194227	0.378153	1.07625	0.966661	-0.0785845	-0.13438	0.064037	-1.2767	-0.134845	-0.953682	0.446061	-0.332211	-0.235767	0.560446	-0.435633	0.00716188	9	1	0.0909272	1.04131	0.701896	0.730889	0.098884	1.00487	-0.738766	-0.742367	0.833887	0.0788926	0.0846306	0.00667672	-0.0043962	-0.0186517	0.39337
LMNB2	0.321518	0.00443381	-0.332892	0.597582	0.957573	0.808741	0.544348	-0.866531	0.326375	-1.22876	-1.48847	-0.41647	-0.413525	0.392392	-0.128092	-0.468409	-0.0491204	-0.787661	3	1	0.0215681	1.66619	0.790279	1.31675	0.127155	0.895668	-1.04597	-0.936837	0.292857	0.533344	-0.385322	-0.205509	-0.0048277	-0.0204824	0.393355
MYH9;MYH11;MYH14	0.224283		0.101157	0.962574		-1.18083	0.243115		-0.31914	0.128925		-0.369123	-0.529696		0.165984	-1.00834		0.268254	2	0.666667	0.823734	0.0842128	-0.271848	-0.022893	0.847261	0.071983	-0.0820866	-0.00590884	0.819933	0.0862215	-0.188189	-0.016226	-0.00642225	-0.0272479	0.393288
FKBP1A	-0.0922026	-0.055148	-0.0762607	0.495002	0.111914	-1.19509	0.508053	0.409605	-0.0158193	0.481572	0.510534	-0.57123	-0.438084	-0.137705	0.838502	-0.72365	-0.69742	0.235127	3	1	0.823955	0.0840966	-0.121523	-0.0102196	0.702427	0.153399	-0.160321	-0.0245931	0.387052	0.41223	-0.482886	-0.19906	-0.00673411	-0.0285711	0.393273
HSP90AB1	0.0405319	0.13718	-0.394994	-0.801363	-0.911559	-0.942425	0.0944994	-0.25559	-0.0366346	1.12192	0.862413	0.838019	-0.079209	0.0164095	0.438373	0.0479872	0.325898	0.131828	13	1	0.00862586	2.0642	-0.812688	-1.67755	0.00181032	2.74224	1.00669	2.7606	0.820473	0.0859356	0.0433797	0.00372786	-0.00929814	-0.0394504	0.393119
FUBP1	0.738353	-0.0257877	-0.529357	0.947693	0.73979	0.527391	0.323809	-0.273397	-0.247872	-0.231473	-0.280742	-0.280233	-0.42715	0.222641	0.603573	0.286195	1.11598	1.19068	2	1	0.155835	0.807334	0.677222	0.546744	0.368034	0.434112	-0.198329	-0.0860972	0.154963	0.809772	0.731263	0.592156	-0.009645	-0.0409222	0.393095
RPS7	-0.0312473	0.065492	0.464065	-0.262645	-0.181064	0.0815879	-0.289104	0.0526225	0.195683	-1.29079	-0.579826	-1.22177	0.0546995	-0.458415	-0.256545	-1.75227	-2.10992	-2.63384	4	1	0.193557	0.713191	-0.28681	-0.204551	0.0192203	1.71624	-1.0172	-1.74575	0.00278558	2.55508	-1.94526	-4.97029	-0.00973309	-0.041296	0.393089
CCT3	0.728796	0.081178	-0.807654	1.57962	0.764365	-0.0442578	0.194291	-0.0322474	0.246321	-0.27704	-0.632399	-0.780328	-0.579069	-0.0977018	0.544466	-0.364857	0.619033	0.843256	9	1	0.301838	0.520226	0.765803	0.398391	0.0152989	1.81534	-0.699377	-1.26961	0.452914	0.343984	0.409912	0.141003	-0.00974664	-0.0413535	0.393088
ALDOA	0.328049	0.0258987	-0.195831	-0.0769289	-0.901304	-0.310472	0.127962	0.300737	0.179533	0.186951	0.533608	0.155056	-0.0658467	-0.0689617	-0.286809	-0.480109	-0.384462	-0.22279	15	1	0.169904	0.769796	-0.482274	-0.371253	0.535362	0.271353	0.0891276	0.024185	0.101686	0.992737	-0.221915	-0.220303	-0.0098732	-0.0418905	0.393078
PDIA3	-0.534175	-0.460553	0.0865868	-0.797429	0.233647	-0.00139294	0.0153014	-0.787521	0.027936	0.0984548	-0.464216	0.17966	0.169359	0.373707	0.0628805	0.180492	0.213025	-0.743742	9	1	0.77178	0.112507	0.114322	0.0128619	0.610537	0.214288	0.186061	0.0398705	0.38442	0.415194	-0.318724	-0.132332	-0.0108967	-0.0462334	0.392999
S100A2	0.984499	3.54619	4.5854	-0.792156	3.08145	6.60044	-1.30172	1.03262	3.67811	-3.89235	-1.16072	0.0689935	-2.2229	-2.79741	-3.64939	1.55298	1.8684	1.34987	6	1	0.97631	0.0104125	-0.0754468	-0.000785588	0.205921	0.6863	-2.79769	-1.92006	0.000528531	3.27693	4.48032	14.6817	-0.0112407	-0.0476931	0.392971
PSAT1	0.43828	0.328589	-0.4128	0.954678	0.593679	0.722637	0.124169	0.592098	-0.312291	-0.906665	-0.865488	-0.70837	-0.0713901	-0.191541	0.0539649	-0.311374	-0.553593	0.0557362	3	1	0.0902842	1.04439	0.638975	0.667338	0.0230162	1.63797	-0.9615	-1.5749	0.353462	0.451658	-0.200088	-0.0903713	-0.0115787	-0.0491275	0.392942
PCBP2	-0.772501	0.43879	-0.225501	-1.70429	-1.22658	-0.255484	-0.350111	0.149463	0.0302807	0.424871	0.30006	0.618034	0.489455	0.20804	-0.314343	-0.250155	-1.53818	-1.31013	2	1	0.187613	0.726738	-0.875714	-0.636414	0.0462258	1.33512	0.504444	0.673491	0.0657044	1.18241	-1.16054	-1.37223	-0.0133745	-0.0567482	0.392774
NOLC1	0.540682	0.414101	-0.267144	-0.439546	-0.353547	-0.5156	0.738193	-0.00282349	-0.0152176	0.576172	-0.233601	0.0879188	-0.526339	0.143186	-0.625501	-1.2231	-0.846633	0.111166	3	1	0.0595638	1.22502	-0.665444	-0.815181	0.792134	0.101201	-0.0965538	-0.00977137	0.533103	0.273189	-0.316637	-0.0865019	-0.0152367	-0.0646513	0.392576
UQCRC1	-0.536999	0.335378	-0.211284	1.12288	1.48128	1.41407	-0.0814923	0.146356	-0.337402	-0.609952	-0.944246	-0.704867	0.501058	0.307746	0.527238	1.24561	0.719001	1.19657	3	1	0.0059762	2.22358	1.47705	3.28432	0.0181344	1.7415	-0.662176	-1.15318	0.0285969	1.54368	0.608379	0.939144	-0.0153115	-0.0649687	0.392567
YARS	0.0088532	-0.227479	0.106294	-0.0946651	-1.51807	0.109665	0.179377	0.402052	-0.640186	0.790601	0.714376	-0.321947	-0.295526	0.0587418	0.566376	-0.537283	-0.162768	0.109095	3	1	0.424214	0.372415	-0.463579	-0.172644	0.435997	0.360517	0.413929	0.149228	0.381763	0.418206	-0.306849	-0.128326	-0.0155713	-0.0660713	0.392537
MKI67	0.494755		-0.542652	1.40283		0.820815	0.00696463		-0.0355381	-1.99131		-1.43523	-0.0291015		0.0406733	-1.3544		-0.732251	2	0.666667	0.196377	0.70691	1.13577	0.802887	0.0258956	1.58677	-1.69898	-2.6959	0.0786633	1.10423	-1.04911	-1.15846	-0.0159084	-0.0675022	0.392498
CLIC4	-0.861436	-0.159984	0.538219	0.121458	-0.211413	0.0412131	-0.295207	-0.462724	-0.685717	0.223596	-0.761168	-1.20849	-0.0236456	0.143635	0.364224	-1.02034	-0.289961	-0.635869	4	1	0.745475	0.127567	0.144819	0.0184741	0.829218	0.0813315	-0.100803	-0.00819846	0.0275315	1.56017	-0.810127	-1.26394	-0.0163876	-0.0695361	0.39244
TPT1;>sp|Q56UQ5|TPT1L_HUMAN TPT1-like protein OS=Homo sapiens OX=9606		0.449287	-0.286882		-1.54491	-1.68249		0.374264	-0.100429		2.10532	0.864325		-0.885082	0.361256		-0.199164	0.0844744	1	0.666667	0.0455051	1.34194	-1.6949	-2.27445	0.179622	0.745639	1.3479	1.00505	0.779248	0.108324	0.204569	0.0221597	-0.0186328	-0.079066	0.392147
PGLS	-0.182855		-0.215293	0.586128		0.684188	0.380324		-0.642851	0.657655		-0.779926	0.0550922		0.961987	0.390616		1.78334	1	0.666667	0.0038103	2.41904	0.834232	2.01804	0.943883	0.0250819	0.0701281	0.00175895	0.558387	0.253064	0.578438	0.146382	-0.0201646	-0.0855687	0.391925
NDUFA5	-0.633891		1.25204	0.219768		0.100556	0.914275		-0.909951	0.927701		0.772871	0.204881		-0.22313	1.53221		2.20393	1	0.666667	0.889243	0.0509796	-0.148912	-0.00759145	0.45199	0.344871	0.848124	0.292493	0.0421812	1.37488	1.87719	2.58092	-0.0202318	-0.085854	0.391915
H2AFY;H2AFY2	0.0895676	-0.245154		-0.17388	-0.310417		0.138739	-0.373537		0.433012	0.527199		-0.144698	0.231822		0.539778	0.844929		1	0.666667	0.459173	0.338024	-0.164355	-0.055556	0.14873	0.827602	0.597505	0.494496	0.115773	0.936392	0.648792	0.607523	-0.0203117	-0.0861931	0.391903
FLNA	0.481684	0.566017	1.07387	1.01684	0.689593	1.0057	-0.786181	-0.59949	-1.1605	-0.989576	-1.20763	-1.17426	-0.174035	0.0797694	0.156707	-0.0743232	-0.221227	-0.263057	42	1	0.409308	0.387949	0.196854	0.0763693	0.197798	0.703777	-0.275099	-0.193609	0.146618	0.833813	-0.207016	-0.172613	-0.020551	-0.087209	0.391867
BAG6		0.00441379			0.854398			0.117758			0.209858			-0.0405277			2.18546		1	0.333333			0.849984				0.0921008				2.22599		-0.0207537	-0.0880695	0.391836
XPO1	0.215551	-0.0954259	-0.437518	-0.834349	-0.947669	-1.80611	-0.0241141	0.0152417	0.227572	1.36648	1.28564	1.25408	-0.108877	-0.0869012	0.269732	0.123922	0.37243	0.637992	3	1	0.0388768	1.41031	-1.09024	-1.53758	0.000133128	3.87573	1.22917	4.76391	0.140342	0.852812	0.353464	0.301438	-0.0240245	-0.101957	0.39129
RBM3	-0.693967		0.655218	-0.322366		1.07607	1.74943		-1.45444	0.747257		-0.195824	-0.231484		0.217172	1.11081		1.63882	1	0.666667	0.722922	0.140909	0.396228	0.0558319	0.945786	0.0242072	0.12822	0.00310385	0.0574783	1.2405	1.38197	1.71433	-0.0241021	-0.102286	0.391277
TAGLN2;TAGLN3	2.5902	-2.71865	0.314167	0.0941108	-2.26792	-1.16108	1.91588	-0.775972	-1.11693	2.96468	-2.28416	-1.97482	-1.02853	-1.47204	-1.2994	-1.69348	-1.47292	-1.46398	1	1	0.52386	0.280785	-1.17354	-0.329511	0.833069	0.0793189	-0.439094	-0.0348284	0.137368	0.862113	-0.276806	-0.238638	-0.0251917	-0.106913	0.391077
RHOA	0.415187	-0.9083	0.375494	0.106254	-0.734002	0.371801	-0.128587	0.152597	-0.0330614	-0.313608	-0.332335	-0.392582	-0.244411	0.410554	-0.257419	-0.718062	-0.487274	-0.885073	2	1	0.93696	0.0282791	-0.0461089	-0.00130392	0.016211	1.79019	-0.343158	-0.614318	0.0553577	1.25682	-0.666378	-0.837518	-0.0255871	-0.108592	0.391002
SRP72	0.466864		-0.584883	0.673877		-0.374976	0.676595		-0.753667	0.903806		-0.390893	-0.25474		1.4068	-0.727285		1.80026	1	0.666667	0.805321	0.0940309	0.20846	0.0196017	0.788641	0.103121	0.294993	0.0304199	0.981515	0.00810322	-0.0395439	-0.000320433	-0.0288043	-0.122257	0.390352
HSP90AB1;HSP90AB2P	1.28657	-0.287464	-0.792853	2.13755	1.04869	0.192249	0.447679	0.236347	0.0133403	-0.730899	-1.27418	-2.14951	-1.10559	0.196768	0.604947	-1.523	-0.307751	0.445305	2	1	0.277509	0.556723	1.05741	0.588686	0.0200319	1.69828	-1.61732	-2.74666	0.664504	0.177502	-0.360524	-0.0639937	-0.0291467	-0.123712	0.390279
RPL19	-0.433033	0.162202	0.375642	-1.14143	1.04514	0.809583	-0.498169	0.222921	0.235535	-2.376	-0.650491	-0.144065	1.21073	-0.894522	-0.567474	-0.230374	-1.42836	-2.29922	1	1	0.795973	0.0991014	0.202829	0.0201007	0.219637	0.658294	-1.04362	-0.687005	0.236232	0.626662	-1.23556	-0.774281	-0.0307862	-0.130677	0.389914
H1-3	0.350478	0.152458		-0.530401	0.533025		0.13901	-0.342185		-0.39706	-1.09935		-0.615435	-0.30152		-1.12975	-0.960922		1	0.666667	0.689151	0.161686	-0.250156	-0.0404466	0.268082	0.571732	-0.646618	-0.369692	0.0811536	1.09069	-0.586858	-0.640081	-0.0309081	-0.131195	0.389886
ANXA6	0.263911	-0.00699298	-1.107	-0.933737	0.162109	-1.61273	0.476794	0.124984	1.65538	1.16689	0.770154	1.03092	0.231455	0.602014	1.07326	-0.60335	-0.698785	-0.173132	5	1	0.48513	0.314142	-0.511424	-0.16066	0.645578	0.190052	0.236935	0.0450298	0.0182096	1.7397	-1.12733	-1.96122	-0.0311289	-0.132133	0.389836
H1-5	1.14827	3.16221	1.24223	1.79637	2.65759	1.11792	-0.244075	-1.63391	0.441053	-0.885066	-2.88473	-0.592794	0.600262	0.910281	-0.476835	-1.08483	0.845981	-1.28749	4	1	0.99396	0.00263105	0.00638752	1.68058e-05	0.359978	0.443724	-0.975221	-0.432729	0.345866	0.461092	-0.85335	-0.393473	-0.0315665	-0.133992	0.389734
RPL36		0.00771516			0.128471			-0.326562			-0.845911			0.059692			-1.0509		1	0.333333			0.120756				-0.519349				-1.1106		-0.0320802	-0.136175	0.389613
RPL21	-0.566136	0.539134		-1.86802	-1.05229		0.651772	-0.228261		1.20333	1.02339		-0.0433595	-0.283251		-0.38018	-0.614122		1	0.666667	0.169785	0.770101	-1.44666	-1.11407	0.182486	0.738769	0.901609	0.666081	0.184507	0.733986	-0.333846	-0.245038	-0.0322753	-0.137004	0.389566
FAF2	-1.50709	2.84012	-0.661442	-1.81798	0.435386	-0.748152	-0.198707	0.280598	-0.0591508	0.223475	0.853843	0.562819	0.74955	-1.35377	0.578275	0.975423	-1.65229	-0.0515773	1	1	0.562537	0.249849	-0.934112	-0.233387	0.0800536	1.09662	0.539132	0.591222	0.829598	0.0811321	-0.234166	-0.0189984	-0.0324075	-0.137565	0.389534
HMGB1	0.769871	-0.535541	-0.13728	0.89608	0.338384	0.49308	-1.53342	0.0249295	0.0914374	-2.0445	-0.425228	0.294381	0.67007	-0.267683	-0.37207	0.992408	0.498443	-0.445146	5	1	0.265806	0.575434	0.543498	0.312747	0.786296	0.104414	-0.252764	-0.0263922	0.562241	0.250078	0.338462	0.0846418	-0.032849	-0.139442	0.389428
TTLL11	0.0946656	-0.281177	0.0422009	0.15289	0.40235	-0.227911	-0.202764	-0.443665	-1.19841	-0.304324	-0.673758	-1.26925	-0.739037	0.248177	1.19571	-0.719164	-0.923471	-0.415653	1	1	0.510154	0.292299	0.157213	0.0459532	0.760488	0.118908	-0.134162	-0.0159529	0.186091	0.730274	-0.921046	-0.672616	-0.0332931	-0.141329	0.389319
LGALS3BP	-0.114097	0.00161601		-0.297054	0.684372		-0.286402	0.153214		-0.754717	-0.215179		0.791154	0.0893798		-0.166488	-1.31946		1	0.666667	0.663263	0.178314	0.2499	0.0445606	0.352304	0.453082	-0.418354	-0.189549	0.221649	0.654335	-1.18324	-0.774235	-0.0341594	-0.145011	0.389103
CSNK2A1;CSNK2A3	-0.0116769			1.28285			-0.471918			-1.45483			0.351036			0.0317341			1	0.333333			1.29453				-0.982912				-0.319302		-0.0346763	-0.147208	0.388971
HDGF	-0.289808	1.45167	-0.406415	-0.721561	-0.121654	0.580746	1.43802	-0.922132	0.493708	0.792173	-1.91456	-0.0527241	-0.556747	-0.0406596	-0.851954	-0.938297	-0.385141	-1.08657	6	1	0.657227	0.182285	-0.339304	-0.0618498	0.52739	0.277868	-0.728236	-0.202354	0.372263	0.42915	-0.320216	-0.13742	-0.0357641	-0.151831	0.388688
SLC38A2	0.213376	-0.458526	0.370684	1.70246	1.03618	2.55246	0.111387	0.352247	-0.0779868	-1.01392	-1.30963	-1.61186	-0.0324851	-0.0207884	-0.357924	0.856861	1.59459	1.11654	1	1	0.0273968	1.5623	1.72185	2.69005	0.00248685	2.60435	-1.44035	-3.75119	0.00544854	2.26372	1.3264	3.00259	-0.0359988	-0.152829	0.388625
RPS27	-0.41901	0.204614	-0.535954	-1.36775	-0.872235	-1.47122	-0.207169	-0.0792161	0.370609	0.601425	0.972422	0.251799	0.2572	-0.44685	0.449322	-0.63045	-1.27371	-0.816151	1	1	0.0286745	1.5425	-0.986953	-1.52238	0.0997477	1.0011	0.580474	0.581111	0.0405399	1.39212	-0.993327	-1.38283	-0.0365871	-0.15533	0.388468
DSC2;DSC3			0.0600551			0.886784			-0.24599			0.736142			0.0690434			3.83005	1	0.333333			0.826728				0.982132				3.761		-0.0400932	-0.170238	0.387475
TUBB6		0.51968	-0.571465		0.791245	-0.0920107		0.324559	0.0289134		1.34494	0.542403		0.110952	0.608235		1.60981	3.18605	2	0.666667	0.646183	0.189645	0.37551	0.0712134	0.214762	0.668043	0.766934	0.512345	0.132483	0.877839	2.03833	1.78933	-0.040198	-0.170684	0.387444
HSPA8	-0.604762	0.00437766	0.548682	-0.109356	-0.126894	0.339361	0.10714	-0.161935	0.0648698	-0.150993	0.29854	-0.136476	0.0713686	-0.0615405	-0.212675	0.566907	0.0557444	0.134429	25	1	0.89481	0.0482693	0.0516045	0.00249091	0.998528	0.000639784	0.000332693	2.12852e-07	0.148092	0.829469	0.319976	0.26541	-0.0406618	-0.172656	0.387306
NQO1	0.5092	0.876097	-0.453509	1.7721	0.642051	0.814562	0.570668	0.462244	-0.661185	-0.327799	-0.701264	-1.8911	-0.895982	-0.316669	0.146545	-0.023059	0.0570455	1.22201	1	1	0.221952	0.653742	0.76564	0.500531	0.148548	0.828132	-1.0973	-0.908707	0.198542	0.702148	0.774036	0.543488	-0.0407565	-0.173059	0.387277
PSMD7	0.0297778	-0.190045	0.787072	1.39141	0.0686771	0.432087	-0.682478	-1.02174	1.33172	-0.885395	-1.56085	1.05858	0.319165	0.914853	-1.23673	0.942125	1.99224	-1.05755	2	1	0.440641	0.355915	0.421791	0.150122	0.768699	0.114243	-0.338387	-0.0386585	0.599664	0.222092	0.62651	0.139143	-0.0434147	-0.184367	0.386454
LYPLA2	0.52644	0.262593	-0.798954	-1.41815	-1.03876	0.308053	0.685546	-0.807189	-0.793274	0.773787	0.663219	0.205404	0.0857697	-0.132856	0.40677	-1.00292	0.7448	0.630888	1	1	0.342163	0.465767	-0.712981	-0.332083	0.179728	0.745385	0.852442	0.635397	0.994415	0.00243251	0.0043633	1.06138e-05	-0.0452765	-0.192289	0.385847
VBP1	-0.91944	-0.255027	-0.847266	-0.994805	-1.0526	-0.384266	0.73038	0.194861	-0.374692	0.911097	0.883719	0.838955	-0.768505	0.4894	0.852244	1.47124	0.295579	0.449829	1	1	0.672408	0.172367	-0.136644	-0.023553	0.0956255	1.01943	0.694407	0.707897	0.422818	0.373846	0.547835	0.204806	-0.0464111	-0.197118	0.385465
TMCO1	0.373607	-0.348613	-0.0682176	-0.855716	-0.272616	-0.816161	-0.152216	0.00546445	-0.0480279	0.583222	0.0846331	-0.385323	0.197972	-0.213385	-0.155502	-1.61487	-0.555747	-0.133297	1	1	0.0879788	1.05562	-0.633757	-0.669008	0.604533	0.21858	0.159104	0.0347769	0.196326	0.707021	-0.711001	-0.502693	-0.0494628	-0.21011	0.384392
TUBB8	-0.308812	0.0570169	0.122079	-2.17091	-0.893058	-2.09611	-0.445364	-0.637294	0.882888	1.13456	1.14159	1.51308	0.795656	-0.449463	-0.29677	-0.158708	0.0611273	-1.09456	2	1	0.0182606	1.73848	-1.67679	-2.91507	0.0545786	1.26298	1.32966	1.67933	0.477316	0.321194	-0.413855	-0.132928	-0.0498959	-0.211954	0.384235
RFC5		0.0782094			1.66989			-0.309568			-2.18388			0.00102509			-0.320587		1	0.333333			1.59168				-1.87431				-0.321613		-0.0500403	-0.212569	0.384182
CFL1;CFL2	-0.85149	0.229081	0.200316	-0.545635	-2.20066	-0.394172	-0.149912	-0.10049	-0.595751	0.869541	1.24563	0.662816	0.0756161	0.692332	1.07246	0.0273349	-0.410039	0.0930296	4	1	0.252975	0.596923	-0.906125	-0.540886	0.00650256	2.18692	1.20804	2.64189	0.0982288	1.00776	-0.710027	-0.715538	-0.0504879	-0.214475	0.384018
ANXA2P2;ANXA2	0.227221	0.157368	0.169846	0.735659	1.06052	1.39368	1.46514	1.48443	1.44099	-0.945469	-0.514553	-0.93721	-1.01459	-1.53999	-1.7415	0.600803	0.694762	1.03897	16	1	0.0100675	1.99708	0.878477	1.75439	9.28153e-05	4.03238	-2.2626	-9.12366	0.00096529	3.01534	2.2102	6.66452	-0.0524471	-0.222821	0.383281
CRABP2	-0.590853	1.44755	-0.390641	-1.64708	1.34721	-1.423	-1.93912	-1.34089	-0.449772	-0.440933	0.0676525	0.71356	3.24336	0.36107	0.929133	0.841324	-2.27566	-0.718945	2	1	0.563813	0.248865	-0.729645	-0.181583	0.0680777	1.167	1.35669	1.58325	0.15152	0.819531	-2.22895	-1.82669	-0.05439	-0.231099	0.382523
PSMG1		0.102442	0.711005		1.67205	-0.118912		0.475644	-0.140657		1.08587	-0.071054		-0.461711	0.377004		2.20223	2.77424	1	0.666667	0.733485	0.134609	0.369845	0.0497844	0.655701	0.183294	0.339915	0.0623044	0.0379587	1.42069	2.53059	3.59518	-0.0544735	-0.231455	0.38249
YWHAB	-0.363942	-0.683221	-0.00328894	-0.147246	-1.54008	0.713447	-0.0551859	-0.312998	-0.239899	0.178529	-0.231637	0.751891	0.207769	1.1889	0.0423615	0.409824	1.15213	-0.947895	3	1	0.972072	0.0123015	0.025526	0.000314008	0.214261	0.669056	0.435622	0.291455	0.718764	0.143413	-0.274991	-0.0394374	-0.0551116	-0.234175	0.382235
CNDP2	-0.365013	0.256114		0.197156	0.298434		-0.317291	0.349153		-0.335612	0.474612		0.388953	-0.314745		1.32194	0.383708		1	0.666667	0.438144	0.358383	0.302245	0.108319	0.927975	0.0324637	0.0535691	0.00173905	0.298753	0.524687	0.81572	0.427998	-0.0551393	-0.234293	0.382224
CCT5	0.418189	-0.337418	0.0703437	-0.594053	-0.779735	-0.461736	0.550497	-0.532806	0.231367	0.651195	-0.64968	1.1357	-0.223259	0.746634	-0.524029	-0.512252	0.21705	-0.698508	9	1	0.0491228	1.30872	-0.662213	-0.86665	0.659152	0.181015	0.296052	0.0535898	0.523737	0.280887	-0.331018	-0.0929786	-0.0553854	-0.235341	0.382125
RPS11	-0.383251	-0.587965	0.785576	-0.704983	-0.598588	0.252936	0.309192	-0.233998	0.414287	0.472858	-0.00217239	-0.0175357	0.0508323	0.237191	-0.451111	-0.16982	0.131229	-0.693817	4	1	0.61165	0.213497	-0.288332	-0.061558	0.964733	0.0155929	-0.0121101	-0.000188831	0.581409	0.235519	-0.189773	-0.0446952	-0.055469	-0.235698	0.382092
PMPCA			0.0568117			0.680802			0.248022			0.275503			-0.0287098			1.95449	1	0.333333			0.623991				0.0274809				1.9832		-0.0555369	-0.235988	0.382064
PYGB	0.854473	0.305027	0.128669	1.06606	0.521256	0.0615826	0.791575	1.15722	-0.771739	0.69523	1.51512	-0.60369	-0.179663	-0.687565	0.317289	1.48811	1.81563	2.56125	4	1	0.757331	0.120714	0.120243	0.014515	0.87506	0.0579622	0.143203	0.00830035	0.0076415	2.11682	2.13831	4.52642	-0.0568031	-0.241385	0.381547
NDUFS1	0.0849544	0.0736751		0.225831	-0.265772		-0.260985	-0.107762		0.21272	0.126111		0.195182	-0.0990599		0.235146	0.732359		1	0.666667	0.725432	0.139403	-0.0992853	-0.0138407	0.0566659	1.24668	0.353789	0.441061	0.270524	0.567795	0.435691	0.247383	-0.058215	-0.247405	0.380956
FABP5P3;FABP5	0.659953	1.02009	-0.0648562	0.677634	0.857108	1.07603	0.155279	1.60067	0.255737	-0.214029	0.45951	-0.441009	0.199431	-0.725539	0.288928	0.976802	0.514515	0.790648	2	1	0.383286	0.416477	0.331864	0.138214	0.243791	0.612982	-0.735737	-0.450993	0.0749638	1.12515	0.839715	0.944804	-0.0582345	-0.247488	0.380948
TUBB;TUBB3;TUBB2A;TUBB2B	-0.636615	0.119498	0.566597	-2.04284	-1.35486	-0.907961	0.389059	0.320725	0.0143311	0.852158	1.15104	1.2416	0.462631	-0.590312	0.042599	-0.394373	-0.0117461	-1.12763	1	1	0.0394569	1.40388	-1.45171	-2.03803	0.00697226	2.15663	0.840225	1.81205	0.341889	0.466115	-0.482889	-0.225082	-0.0585342	-0.248766	0.380821
NT5E	0.135733	0.156539	-0.742154	0.583683	-0.0843274	-0.645611	0.76475	-0.339526	0.423162	0.17469	-0.988509	-0.0757556	-0.85401	0.272056	-0.0425259	-0.935721	-0.130367	-0.0167382	3	1	0.837513	0.0770086	0.101209	0.00779396	0.294932	0.530279	-0.57932	-0.307201	0.747522	0.126376	-0.152782	-0.019308	-0.0590021	-0.250761	0.380622
RPS27A	-0.280009	0.151727	-0.530805	0.0936548	-0.157406	0.0227203	-0.0883784	-0.0256542	-0.206002	-0.0843862	0.0945496	0.397471	0.316379	-0.154806	-0.0358484	0.604312	0.608736	0.894412	1	1	0.387944	0.411231	0.206019	0.0847213	0.181713	0.740614	0.242556	0.179641	0.0180824	1.74274	0.660579	1.15122	-0.0591025	-0.25119	0.380578
TOMM40	0.75832	-0.330745	-0.50953	0.320795	0.0430084	-1.3402	-0.239407	0.692914	-0.631415	-0.0591919	-0.0356951	0.014893	-0.694526	-0.0548163	0.976071	-0.465774	-0.972473	0.259158	1	1	0.669672	0.174138	-0.298147	-0.0519187	0.937862	0.0278612	0.032638	0.000909332	0.481017	0.31784	-0.468606	-0.148942	-0.0604348	-0.256872	0.380001
HIST2H2AC;HIST2H2AA3	-0.260021	-0.00533301	0.15936	-0.40714	-0.564286	-1.35598	-0.101349	-0.308211	0.725728	1.23625	0.614451	1.33879	-0.673912	0.475792	0.229647	0.982175	0.5252	1.10267	1	1	0.0803482	1.09502	-0.740469	-0.810831	0.0693256	1.15911	0.957773	1.11016	0.0929926	1.03155	0.859508	0.886626	-0.0620616	-0.263814	0.37928
LASP1	-0.607731	-0.489166	-0.166538	0.5394	-0.67172	0.830198	0.0833233	0.263413	0.209514	-0.122556	-0.895618	-0.489767	-0.0425734	0.988866	0.227011	-0.376073	-0.0967258	-0.788606	4	1	0.24355	0.613412	0.653771	0.401031	0.0400407	1.3975	-0.688063	-0.961567	0.0923918	1.03437	-0.81157	-0.839461	-0.0620679	-0.263841	0.379277
RPL22	-0.282926	0.158596	-0.259521	-0.637117	-1.41863	-1.39286	-0.113101	0.254125	-0.137774	0.780026	0.356752	0.609293	-0.0143247	0.0964734	-0.311113	-0.917994	-0.907656	-0.0126407	1	1	0.0253959	1.59524	-1.02158	-1.62967	0.0302074	1.51989	0.58094	0.882963	0.172926	0.762139	-0.536442	-0.408844	-0.0623337	-0.264975	0.379157
CDK1		-0.285876	0.286672		-0.345677	0.200076		-0.766807	0.664604		-1.66073	0.549711		0.959905	-1.03476		-0.158745	-1.34072	2	0.666667	0.870233	0.0603643	-0.0731989	-0.0044186	0.738544	0.131623	-0.504407	-0.0663919	0.601512	0.220755	-0.712307	-0.157246	-0.0623763	-0.265157	0.379138
HNRNPD	0.0453077	-0.272495	-0.524629	-1.12473	-1.33088	-1.5242	0.164367	0.82185	-0.565864	0.38592	0.0668269	-0.454223	-0.443719	-0.393365	0.475771	-2.11238	-1.98208	-1.81021	5	1	0.00589662	2.2294	-1.076	-2.39882	0.779556	0.108152	-0.14061	-0.0152073	0.00402561	2.39517	-1.84778	-4.42575	-0.0628095	-0.267006	0.378942
RUVBL2			0.0332809			-0.398654			0.0863172			-0.207375			-0.155856			-0.984535	1	0.333333			-0.431935				-0.293692				-0.828679		-0.0632092	-0.268711	0.37876
SRPRB	-0.000271894	0.353809	0.191455	-0.45744	0.676509	0.776599	-0.26989	-0.567892	1.00352	-0.882768	-1.10381	0.677397	0.58922	0.0957967	-1.03321	0.243338	0.479865	-0.668381	1	1	0.731841	0.135583	0.150225	0.020368	0.542372	0.265703	-0.491641	-0.13063	0.83223	0.0797564	0.134337	0.0107142	-0.0637716	-0.271112	0.378502
SLC25A5;SLC25A6	-0.445017	-0.582263	1.25706	0.396427	-0.793964	0.96306	-0.386357	0.268332	-0.0275029	-0.364974	-0.502185	-0.0449015	0.497278	0.116376	-0.65477	0.18285	0.719356	-0.682174	2	1	0.893678	0.0488189	0.111915	0.00546356	0.333981	0.476279	-0.255511	-0.121695	0.877637	0.0566848	0.0870496	0.00493439	-0.0642805	-0.273284	0.378267
PA2G4	-0.0709586	-7.93821e-05	-0.0601382	0.121957	0.180196	0.117513	0.120451	0.331497	0.616948	-0.285626	-0.638563	-0.00842753	0.0292694	-0.0441869	-0.779232	-0.263256	-0.338265	-0.0457944	5	1	0.00356376	2.44809	0.183614	0.449505	0.0453536	1.34339	-0.667171	-0.896269	0.866247	0.0623582	0.0489447	0.0030521	-0.0648173	-0.275576	0.378017
ARL8A;ARL8B	-0.293537	0.153629	0.459724	0.594395	0.180446	-0.405781	0.49847	0.623764	-0.10759	1.18696	1.06568	-0.318453	0.0172535	-0.961258	0.427177	1.11212	2.06613	1.91379	1	1	0.966133	0.014963	0.0164143	0.000245607	0.596076	0.224698	0.306517	0.0688738	0.0210804	1.67612	1.86962	3.13371	-0.0664154	-0.2824	0.377261
SDHA	-0.428924	0.564985	0.639333	0.142435	-0.0575407	0.649342	-0.400039	-0.418379	0.373108	-0.102153	-0.683253	-0.874431	0.198206	-0.0621018	-0.0442548	-0.28546	-0.0865093	-1.07739	2	1	0.974508	0.0112148	-0.0137196	-0.000153862	0.310833	0.507473	-0.404842	-0.205447	0.177227	0.751469	-0.513735	-0.386056	-0.0673452	-0.286372	0.376814
DDX39B	0.0217929	-0.359209	-0.0201571	-1.29226	-1.16259	0.295144	-0.641417	-0.22775	0.444558	0.135915	0.388514	0.941469	1.07593	-0.0355921	-0.667352	0.025896	0.878032	-0.744457	2	1	0.314741	0.502046	-0.600711	-0.301585	0.186637	0.729001	0.630169	0.459394	0.923061	0.0347696	-0.0711705	-0.00247457	-0.0677492	-0.288098	0.376617
ARF6			0.154687			1.02353			-0.064959			-0.063441			0.0904197			2.23014	2	0.333333			0.868839				0.00151801				2.13972		-0.0692997	-0.294722	0.375854
IGF2BP2	-0.596495	1.00445		3.52446	2.40317		-0.145939	0.115451		-3.65241	-3.28339		-0.308062	-0.199962		0.695332	-0.233813		1	0.666667	0.105853	0.975295	2.75984	2.69166	0.00426132	2.37046	-3.45265	-8.18437	0.408859	0.388426	0.484772	0.188298	-0.0719457	-0.306033	0.374516
CD59		-0.161027	-0.769765		-2.04515	-2.76012		-0.649631	-0.0122263		1.59709	0.794615		-0.111015	0.486202		-1.61616	-0.5122	2	0.666667	0.0540225	1.26743	-1.93724	-2.45531	0.0965931	1.01505	1.52678	1.54977	0.184237	0.734624	-1.25177	-0.919581	-0.074705	-0.317834	0.373071
ETFB	0.800714	1.0701	-0.550673	-0.143871	0.492002	-0.472037	0.0740217	-0.210892	0.0766221	-0.0679829	-0.313064	-0.233027	-0.00935277	-0.472234	-0.250712	-0.897421	-0.49094	0.320752	2	1	0.450178	0.346616	-0.48135	-0.166843	0.19763	0.704146	-0.184609	-0.129992	0.784501	0.105407	-0.111771	-0.0117814	-0.0767367	-0.326529	0.371976
TRIP10		0.194901	-0.226428		-0.605889	0.591923		0.0973391	-0.282343		-0.0351615	0.175983		0.237717	0.257539		0.356561	0.0244371	1	0.666667	0.990221	0.00426792	0.00878061	3.74749e-05	0.531486	0.274508	0.162913	0.0447208	0.76403	0.116889	-0.0571286	-0.00667773	-0.0780627	-0.332206	0.371247
DARS	0.106275	-0.00384393	-0.101793	0.217147	0.799654	-0.344014	0.0640234	-0.245713	-0.0822971	-0.325164	-0.840657	-1.3888	-0.439868	-0.197231	0.354139	-0.832738	-0.813772	-0.523299	4	1	0.540918	0.266868	0.22405	0.0597918	0.0754022	1.12262	-0.763545	-0.857168	0.0694722	1.15819	-0.62895	-0.728442	-0.082747	-0.352274	0.368582
AK2	0.0412922	0.311884	-0.148226	0.658841	-0.0308974	-0.967799	-0.630116	0.392001	-0.343182	-1.01512	0.349963	-0.147727	0.0599998	-0.55049	0.165357	0.344741	-0.898324	-0.00730388	2	1	0.729671	0.136873	-0.181602	-0.0248564	0.885169	0.0529737	-0.077196	-0.00408936	0.864502	0.0632339	-0.0785846	-0.00496921	-0.0841166	-0.358146	0.367777
SET	-0.143259	0.440382	-0.291765	0.924664	0.834526	-0.280709	-0.185613	-0.701937	0.520191	-0.929523	-1.64206	-0.776847	-0.0598755	0.25833	-0.295526	-0.613577	-0.682611	-0.609205	3	1	0.334068	0.476166	0.491041	0.233817	0.0884887	1.05311	-0.993691	-1.04647	0.0205529	1.68713	-0.602774	-1.01696	-0.0850401	-0.362106	0.367228
PCBP3;PCBP2	0.0233065			1.7944			-0.030572			-2.04541			-0.0092841			0.346772			1	0.333333			1.7711				-2.01483				0.356056		-0.0875824	-0.373014	0.365689
TFRC;TFR2	-0.123362	0.00789116	0.0875725	-0.604196	0.0223936	0.777338	0.490506	-0.207346	-0.505578	0.216892	0.100972	0.0858263	0.123394	-0.0942002	-0.0186962	0.704234	1.0507	0.638389	1	1	0.862738	0.064121	0.0744781	0.00477561	0.522368	0.282024	0.208703	0.0588592	0.00513033	2.28985	0.794276	1.81878	-0.0888778	-0.378575	0.364889
YKT6		0.136555			1.77468			-0.683032			-2.37238			0.32085			-0.0298327		1	0.333333			1.63812				-1.68935				-0.350682		-0.0892375	-0.380119	0.364666
CTTN	1.27073	-0.243754	-0.376868	1.10954	-0.517044	1.65204	-1.10386	0.351637	-0.853756	-1.82706	-1.58863	-1.18707	0.0700858	0.1577	0.415601	-0.835628	-0.42821	-0.990142	1	1	0.560847	0.251156	0.531478	0.133484	0.109324	0.961285	-0.998925	-0.960252	0.0080426	2.0946	-0.965789	-2.02294	-0.0892949	-0.380366	0.36463
KIF5B		0.192596	-0.222709		0.836524	-0.18983		0.374517	-0.95928		-1.11551	-1.99878		-0.533441	0.650276		-2.40965	-0.573363	1	0.666667	0.603237	0.219512	0.338403	0.0742836	0.254629	0.594092	-1.26477	-0.751388	0.291735	0.535011	-1.54993	-0.829227	-0.0894306	-0.380948	0.364545
RPL3	0.182025	-0.267401	0.908222	-0.412501	0.334298	0.51303	0.029818	0.0324009	0.177311	-0.833591	0.202477	-0.0513675	0.138219	-0.332847	-0.572495	0.546025	0.0882661	-0.448143	10	1	0.785569	0.104816	-0.129339	-0.0135568	0.385247	0.414261	-0.307337	-0.127318	0.421487	0.375216	0.317757	0.119228	-0.0908877	-0.387206	0.363629
RBBP7		0.461093	-0.482899		-2.4411	-1.53358		-0.344186	0.14773		1.67112	2.43857		0.770769	-0.201565		0.76323	1.15049	3	0.666667	0.0944501	1.0248	-1.97643	-2.02544	0.0420088	1.37666	2.15307	2.96405	0.327619	0.484631	0.672258	0.325797	-0.0917392	-0.390865	0.363087
SH3KBP1		-0.274339			0.347419			0.054354			0.191665			0.091029			1.69977		1	0.333333			0.621759				0.137311				1.60874		-0.0919674	-0.391845	0.362942
DYNLL1;DYNLL2	0.0734746	-0.00608617	-0.0797059	0.595897	0.585281	0.277204	-0.624206	-0.19294	0.704307	-1.03478	-0.999199	-0.589235	0.496607	0.301136	0.0333891	-0.333253	-0.419008	-0.991189	1	1	0.0124478	1.90491	0.490233	0.933849	0.114973	0.939404	-0.83679	-0.786085	0.0252576	1.59761	-0.858194	-1.37106	-0.0921369	-0.392574	0.362833
H2AC11;H2AFX;HIST2H2AB;HIST1H2AH;H2AC14;H2AFJ	-0.272562	-0.075489	0.0274834	-0.373342	-0.134616	-0.692286	-0.541426	0.711276	-0.109998	1.29277	0.970621	1.36559	0.43143	0.0831583	0.694435	2.21022	1.59943	2.18213	1	1	0.186178	0.730071	-0.293226	-0.214076	0.0371232	1.43035	1.18971	1.70171	0.00392003	2.40671	1.59425	3.83691	-0.0927314	-0.395129	0.362451
PSMC4		-0.139008	0.0985628		-1.09558	-1.52492		-0.0725823	-0.197148		1.16032	0.493222		-0.2073	0.703171		-0.581987	-0.422269	2	0.666667	0.0343184	1.46447	-1.29003	-1.88921	0.105218	0.977909	0.961639	0.940395	0.246092	0.608902	-0.750064	-0.456716	-0.0931227	-0.396811	0.362199
PHB2	-0.410381	-0.235552	1.21009	-0.347907	-0.831361	0.275612	0.284229	-0.219419	0.0708284	0.372673	0.446597	0.93015	0.0599103	-0.0378963	-0.551528	1.17634	1.4441	0.39981	7	1	0.464218	0.333278	-0.489272	-0.163064	0.0774847	1.11078	0.537927	0.597521	0.0319122	1.49604	1.18325	1.7702	-0.0947877	-0.403969	0.361114
PGK1	0.374445	-0.206957	-0.359534	-0.699229	-0.655505	-0.878088	-0.0761017	0.380947	0.673685	0.956169	1.32947	0.907385	0.0243485	0.112251	0.363317	0.88439	0.626517	0.646883	13	1	0.043668	1.35984	-0.680258	-0.92504	0.044692	1.34977	0.738163	0.996351	0.0135001	1.86966	0.552625	1.03322	-0.0975896	-0.416023	0.359253
UBE2L3	0.479753	0.715643	-1.41938	-0.324336	0.108056	-1.26524	0.97504	0.240537	-1.49789	0.0728812	1.63747	-1.2091	-0.322188	-1.54848	2.13026	0.0930642	-0.754154	1.87474	4	1	0.622961	0.205539	-0.419177	-0.0861572	0.824337	0.0838953	0.26119	0.0219126	0.822808	0.0847017	0.318023	0.0269371	-0.101721	-0.433815	0.356426
RPL27A	0.419492	-0.751049	1.05883	-0.692815	-0.536467	0.467015	-0.124217	0.359032	-0.723447	0.358058	0.431083	0.0885998	-0.0151681	0.369653	-0.45199	0.512196	0.309518	0.616307	4	1	0.482797	0.316236	-0.496512	-0.157015	0.239592	0.620528	0.455457	0.282624	0.113988	0.94314	0.511842	0.482739	-0.103032	-0.439466	0.355508
DSTN	0.567567	0.425133	-0.368672	1.33736	-0.254428	0.00622397	0.329046	0.109135	-0.50872	-0.324116	-1.22257	-1.53414	-0.842104	0.291008	0.467382	-1.16977	-0.890226	-0.455629	3	1	0.799948	0.0969381	0.155043	0.0150296	0.0852153	1.06948	-1.00343	-1.07315	0.152733	0.816068	-0.810638	-0.661536	-0.105891	-0.451796	0.353474
SRP9	-0.0139744			-1.68005			0.0023378			1.33866			-0.0101815			0.13578			1	0.333333			-1.66607				1.33632				0.145962		-0.10695	-0.456369	0.352709
CAV3;CAV1	-0.116183			-1.65762			0.0395766			1.58987			-0.201242			1.08723			1	0.333333			-1.54143				1.5503				1.28847		-0.107638	-0.459339	0.352209
RPS3	0.590326	-0.155969	-0.265711	-0.862736	-0.705563	-0.778984	0.393368	-0.254624	-0.0718375	0.628903	0.553503	0.239293	-0.219607	-0.0538765	0.151071	-0.616441	-0.144999	0.032106	9	1	0.0371136	1.43047	-0.838643	-1.19965	0.117299	0.930704	0.451598	0.420304	0.412244	0.384846	-0.202307	-0.077857	-0.108178	-0.461671	0.351815
RBM28	0.36079	-0.382513	0.406823	-0.523972	-0.794601	-0.344796	1.15839	-1.03874	-0.284044	-0.0449964	-0.808604	0.319995	-1.01995	0.664191	-0.453492	-0.96191	-0.222333	-0.915966	1	1	0.0762366	1.11784	-0.682823	-0.763285	0.873484	0.058745	-0.123073	-0.00722991	0.477388	0.321129	-0.43032	-0.138188	-0.108183	-0.461693	0.351811
PHGDH	1.06929	0.952702	1.48339	0.244906	-0.177438	0.809722	-1.07288	-0.976809	-1.88106	-0.378966	-0.228477	-0.900085	0.767752	0.568735	1.48396	-0.321656	-0.919539	0.179573	5	1	0.0558349	1.25309	-0.876065	-1.09779	0.0831886	1.07994	0.807742	0.87231	0.0374488	1.42656	-1.29402	-1.846	-0.109058	-0.465469	0.351169
PRRC1		-0.258409			-1.16298			-0.000993862			0.667603			0.00587419			-0.235192		2	0.333333			-0.904575				0.668597				-0.241067		-0.109275	-0.466408	0.351009
ZNF512	-0.0166502	0.261947		-1.02603	-1.0104		-1.35132	-1.89684		0.577128	-0.0405148		0.736431	1.74262		-0.790919	0.144466		1	0.666667	0.0146278	1.83482	-1.14087	-2.09329	0.044282	1.35377	1.89239	2.56186	0.150712	0.821851	-1.56275	-1.28435	-0.109959	-0.469364	0.350503
TARDBP		-1.15249	0.604939		-0.743601	-1.17782		-0.24571	-0.176399		0.801992	0.435004		0.0210637	0.112186		0.632544	0.0333263	2	0.666667	0.527142	0.278073	-0.686936	-0.191018	0.0471203	1.32679	0.829553	1.10064	0.472217	0.325859	0.26631	0.0867795	-0.11037	-0.47114	0.350198
RPL7	-0.0788778	-0.0136685	0.705566	-1.45816	-0.427568	-0.934841	-0.191802	-0.127253	0.321486	0.0820178	-0.0417393	0.408395	-0.144373	-0.549665	-1.03034	-0.68646	-0.581735	-0.846321	6	1	0.0424411	1.37221	-1.14453	-1.57054	0.517755	0.285876	0.148748	0.0425234	0.652145	0.185656	-0.130044	-0.0241435	-0.111226	-0.474839	0.34956
SPCS2	-1.17613	-0.0333405	0.366112	-0.774318	-2.84919	-2.35579	0.451237	-0.467158	-0.96341	0.28734	1.12194	-1.02898	0.289371	-1.31532	1.05335	-3.36568	-1.0836	-1.45085	1	1	0.0925868	1.03345	-1.71198	-1.76925	0.578645	0.237588	0.453212	0.107678	0.117704	0.929208	-1.97585	-1.83597	-0.111835	-0.477469	0.349104
ATP5F1D	-0.702895	0.377143		-1.49629	-0.8812		0.254826	-0.263674		1.51705	1.06232		0.406374	-0.404773		0.922487	1.62412		2	0.666667	0.240579	0.618741	-1.02587	-0.634747	0.0642356	1.19222	1.29411	1.54287	0.140982	0.850835	1.2725	1.08269	-0.113752	-0.485763	0.347654
PUF60		0.392592	-0.349126		0.293952	0.264533		-0.00657194	-0.547284		-0.861545	-1.34739		-0.328252	0.550301		-1.2601	-0.563422	1	0.666667	0.559549	0.252162	0.25751	0.0649341	0.150528	0.822381	-0.827541	-0.680555	0.209656	0.678493	-1.02279	-0.693954	-0.115368	-0.492755	0.346417
GOT1	0.142905	-0.167326	0.0442988	-0.679171	0.507986	-0.163952	0.04384	-0.16293	0.239013	-0.189362	-0.0970508	1.1366	0.170471	0.0356314	-0.36877	1.06486	0.906053	0.488039	3	1	0.756054	0.121447	-0.118338	-0.0143718	0.611838	0.213364	0.24342	0.051937	0.0208725	1.68042	0.873872	1.46848	-0.115801	-0.494631	0.346083
PEPD	-0.426635	0.274893	0.102487	0.228445	2.06928	0.239844	-0.903174	2.10874	-1.0682	-2.28183	0.289059	-1.72447	1.26312	-1.80905	0.876646	1.51229	-1.67271	1.32719	1	1	0.253536	0.595961	0.862274	0.513881	0.377129	0.42351	-1.28487	-0.544154	0.853346	0.0688749	0.278684	0.0191943	-0.116591	-0.498051	0.345472
SFPQ	-0.390636	0.0957677	0.419222	0.363752	0.395492	0.831641	0.0658865	-0.372361	-0.423676	-1.11231	-0.39485	-0.791895	-0.0046452	-0.352186	0.252808	0.409514	-0.279847	0.648961	6	1	0.15532	0.808774	0.488843	0.395364	0.113817	0.943795	-0.522969	-0.493575	0.421718	0.374977	0.294217	0.110325	-0.116775	-0.498848	0.345329
TRIP6	0.278093		-0.525984	-1.04314		-0.710456	0.0137632		0.226476	0.690551		1.20156	0.51742		-0.508765	0.413189		1.28379	1	0.666667	0.225711	0.646447	-0.752853	-0.48668	0.0963289	1.01624	0.825934	0.83935	0.336377	0.473174	0.84416	0.399434	-0.118578	-0.50666	0.34392
DDX6	0.225118	-0.518629	-0.747706	0.113023	-0.00665249	-0.954242	0.709684	-0.167434	-0.538454	-0.162194	-0.303453	0.286774	-0.454208	0.0243841	0.741012	-0.521082	0.440291	0.178881	2	1	0.89243	0.0494256	0.0644488	0.00318542	0.889287	0.0509581	-0.0608898	-0.00310283	0.882362	0.0543534	-0.0710325	-0.00386086	-0.119899	-0.512386	0.342878
H3C1;HIST3H3;HIST2H3A	-1.10431		1.79394	-2.49427		1.12026	-1.47657		1.21872	-1.7074		0.274826	1.51369		-1.66657	0.686854		-3.23187	1	0.666667	0.699588	0.155158	-1.03182	-0.160095	0.75904	0.119736	-0.587366	-0.0703286	0.682214	0.16608	-1.19607	-0.198642	-0.120007	-0.512854	0.342792
PPA1	0.827479	-0.00338051	0.611298	0.505229	0.45563	0.386231	-0.439393	0.0514406	-1.09207	-0.893554	0.0481226	-0.488743	0.697794	-0.250762	0.702359	0.167656	-0.126751	0.551286	8	1	0.912385	0.039822	-0.0294356	-0.00117219	0.915241	0.0384643	0.0486162	0.00186999	0.644493	0.190782	-0.185733	-0.0354345	-0.120673	-0.51574	0.342263
TCEA1			0.400921			1.41453			-0.0127257			-1.89745			-0.136179			-0.211065	1	0.333333			1.01361				-1.88472				-0.0748867		-0.120756	-0.5161	0.342197
HNRNPA3	1.90012	0.15061	-0.595472	0.317715	0.412464	-1.3943	0.286248	-0.137678	-0.199412	0.702335	0.2798	-0.576492	-0.865528	-0.272023	0.551124	-0.686	0.571677	1.1243	5	1	0.495958	0.304555	-0.706461	-0.215156	0.726826	0.13857	0.152161	0.0210849	0.474582	0.323689	0.532136	0.172246	-0.121782	-0.520551	0.341377
PFKL		-1.19142	1.21461		-1.68034	-0.652447		0.109151	-0.345357		0.872847	0.318196		0.366907	-0.389133		0.143746	-0.555325	1	0.666667	0.462908	0.334506	-1.17799	-0.394043	0.184825	0.73324	0.713624	0.523258	0.741702	0.129771	-0.194677	-0.0252633	-0.122097	-0.521919	0.341124
ARCN1	0.025142	-0.580888		0.0343632	-0.458094		-0.495727	-0.30044		-0.0288431	0.629997		0.736275	1.16561		0.701542	0.239099		1	0.666667	0.881303	0.0548749	0.0660079	0.00362218	0.179029	0.747077	0.69866	0.521953	0.267134	0.573271	-0.480619	-0.275525	-0.123904	-0.529761	0.339665
ATAD1	-0.184098			1.33182			-0.232535			-0.746301			0.256529			2.49392			1	0.333333			1.51591				-0.513766				2.2374		-0.124376	-0.53181	0.339281
KPNB1	-0.0485068	-0.632528	-0.612603	-0.973642	-1.35779	-1.66576	0.168461	0.238368	-0.101076	1.56825	1.07793	0.0422622	-0.742541	0.226126	0.882086	-0.29626	0.208664	0.681405	9	1	0.0312759	1.50479	-0.901185	-1.3561	0.160398	0.794801	0.794229	0.631254	0.896687	0.0473594	0.0760458	0.00360148	-0.124884	-0.534017	0.338866
NDRG1	-0.102244	-0.111303	0.12174	-0.601601	-1.19847	-0.145785	-0.203377	0.669311	0.000732082	0.233796	1.71567	0.269031	-0.157487	-0.769975	-0.0309581	1.57936	1.01761	0.891099	2	1	0.12057	0.918761	-0.618018	-0.56781	0.351926	0.453548	0.583945	0.264847	0.0088815	2.05151	1.48216	3.04067	-0.125612	-0.53718	0.338271
PPP2CB;PPP2CA	0.255464		-0.271868	1.07042		-1.38687	0.754124		-0.630965	1.51558		-1.54273	-0.941616		0.986521	-0.487024		2.02423	2	0.666667	0.91588	0.0381615	-0.150024	-0.00572515	0.968359	0.0139636	-0.0751534	-0.00104942	0.683811	0.165064	0.746152	0.123163	-0.125666	-0.537418	0.338226
BPNT1	0.0103049		-0.380319	-0.968451		-1.7666	-0.462869		0.0590137	0.855887		0.551162	0.0556367		0.0854044	-0.639691		0.0429595	1	0.666667	0.116925	0.932094	-1.18252	-1.10222	0.0956562	1.01929	0.905452	0.922916	0.393166	0.405424	-0.368886	-0.149555	-0.126074	-0.53919	0.337891
GPI	0.854052	0.689371	-0.510945	1.15533	0.25585	-0.479834	-0.332614	-0.457987	-0.35983	-0.353443	-0.588069	0.207884	-0.375879	0.0814114	0.468356	0.244964	1.0103	0.953688	8	1	0.960469	0.0175168	-0.0337125	-0.000590536	0.592487	0.227321	0.138934	0.0315827	0.121978	0.91372	0.678356	0.619827	-0.126355	-0.540411	0.337659
DLD	-0.292771	0.775887	0.00329744	0.0735623	-0.0693273	-0.472654	0.143564	-1.28585	-0.209807	1.39562	-0.96588	0.446445	-0.658934	1.38037	0.133568	0.562167	1.5305	1.34071	3	1	0.424313	0.372314	-0.318278	-0.118499	0.410826	0.386342	0.742761	0.28696	0.264827	0.577039	0.859457	0.49594	-0.126939	-0.54295	0.337177
SRSF1	1.72708	-0.36186	0.196411	0.749431	-0.291311	0.401941	-0.255122	0.415147	-0.316164	0.267949	0.258924	-1.21389	-0.523108	-0.278373	0.467254	-0.174755	0.74568	0.761896	4	1	0.753531	0.122899	-0.233856	-0.0287406	0.76182	0.118147	-0.17696	-0.0209073	0.265448	0.57602	0.555683	0.320084	-0.127144	-0.543841	0.337008
EIF4A1;EIF4A2	0.100504	-0.505438	-1.27308	-1.03884	-1.77781	-1.71487	0.239508	-0.263868	0.417687	1.89869	0.505543	0.39797	-0.771225	0.520339	0.375507	-1.01549	0.899708	0.962984	3	1	0.10887	0.963091	-0.951171	-0.916064	0.200634	0.697595	0.80296	0.560141	0.769206	0.113957	0.240862	0.0274479	-0.127422	-0.54505	0.336778
GNB2;GNB4			-0.171792			-2.80338			0.166047			2.57585			0.0834704			1.251	1	0.333333			-2.63158				2.4098				1.16753		-0.129053	-0.552143	0.33542
ALDOC	-0.238213	0.118381	-0.307087	-1.13978	-1.71215	-0.541427	-0.00552901	1.04813	-0.807286	0.915422	1.16811	-0.0561879	-0.379999	-0.314116	0.48986	0.160205	-0.472334	0.354514	2	1	0.0526843	1.27832	-0.988813	-1.26402	0.412819	0.384241	0.597343	0.229524	0.837126	0.0772092	0.0822131	0.00634761	-0.129728	-0.555082	0.334854
TUBB8B;TUBB4A;TUBB;TUBB4B;TUBB2A;TUBB8;TUBB6;TUBB2B		0.151356	0.472797		-0.104708	-0.936213		-0.224512	0.241762		-0.586225	-0.84169		-0.29649	-0.782851		-1.85358	-1.2303	1	0.666667	0.20275	0.69304	-0.832537	-0.576981	0.112886	0.947359	-0.722583	-0.684545	0.126661	0.897357	-1.00227	-0.899395	-0.129843	-0.555579	0.334758
NUDT2	-0.038353			-1.60599			0.0521071			-0.303358			-0.075719			-2.64203			1	0.333333			-1.56763				-0.355465				-2.56631		-0.130134	-0.556847	0.334513
PSMD5		-0.396314			-1.13974			0.140917			0.645586			-0.00206111			-0.12718		1	0.333333			-0.743425				0.504669				-0.125119		-0.13061	-0.558919	0.334112
RPS28	0.0331463	0.073868	-0.203033	-0.0657495	-0.0276837	-0.898525	-0.0434792	0.0183401	0.0305056	-1.37508	0.00958238	0.156428	0.346592	-0.475935	-0.0956792	-0.724263	-1.02438	-0.785685	2	1	0.371484	0.43006	-0.298646	-0.128436	0.45379	0.343145	-0.404813	-0.138909	0.0390701	1.40816	-0.769768	-1.08395	-0.130845	-0.559943	0.333914
CLUH			-0.013155			0.228264			-0.120543			-2.26784			-0.145687			-2.52853	1	0.333333			0.241419				-2.14729				-2.38284		-0.132177	-0.565744	0.332785
NT5C2	-0.0354426	0.0261185		-0.888115	-0.445967		-0.225698	0.109136		0.938578	0.627925		0.177139	0.0725973		0.834785	0.674276		2	0.666667	0.0972681	1.01203	-0.662379	-0.670347	0.0663958	1.17786	0.841532	0.991207	0.0223631	1.65047	0.629663	1.03924	-0.132752	-0.568249	0.332295
ALDH3A2	-0.276345			-1.03133			0.343219			0.864509			-0.00637301			0.271186			1	0.333333			-0.754981				0.52129				0.277559		-0.133356	-0.57088	0.331779
YWHAQ;YWHAB;SFN;YWHAG;YWHAE;YWHAZ;YWHAH	0.269293	0.684978	-0.94563	-0.12519	0.355525	-0.367188	-0.486527	0.0542174	-0.545055	-0.595305	-0.349068	-0.786021	0.406001	-0.697815	0.498909	-0.650984	-0.933382	0.377629	1	1	0.931915	0.0306237	-0.0484979	-0.00148519	0.334355	0.475792	-0.25101	-0.119428	0.442539	0.354049	-0.471277	-0.166855	-0.133459	-0.57133	0.33169
NME1	0.132085	-0.700814	0.600589	0.763568	0.218285	1.03723	0.410995	-0.534708	0.442991	-0.494872	-0.59618	-0.249013	-0.387057	0.658035	-0.813748	1.23653	1.84619	1.0204	3	1	0.215238	0.667081	0.662406	0.441878	0.175937	0.754642	-0.553115	-0.417404	0.0368122	1.43401	1.54863	2.22075	-0.13497	-0.577918	0.330392
DKC1	0.278404		-0.214999	0.136714		-0.053925	0.110038		0.101469	0.361556		-0.439626	-0.356276		-0.182178	0.213788		0.825902	1	0.666667	0.974095	0.0113985	0.00969224	0.000110477	0.752399	0.123552	-0.144788	-0.0178888	0.13133	0.881637	0.789072	0.695675	-0.135764	-0.58138	0.329705
HARS	-0.240088		0.198507	-0.610941		-0.273267	-1.61634		1.58523	-1.35074		0.719749	1.14109		-1.01304	0.985303		-1.61548	3	0.666667	0.267363	0.572898	-0.421313	-0.24137	0.889429	0.0508888	-0.299941	-0.0152636	0.843201	0.074069	-0.379114	-0.0280806	-0.13613	-0.582977	0.329388
TMSB4X	-0.350849	0.488752	-0.449652	-0.808625	-0.667365	-1.11513	-0.711851	-0.0638962	-0.674802	0.0817704	0.178948	0.67182	0.496717	0.131034	2.07867	0.0480197	-1.2587	-0.408355	6	1	0.0800197	1.0968	-0.759791	-0.833341	0.0462326	1.33505	0.794362	1.06051	0.112043	0.950614	-1.44182	-1.37061	-0.136563	-0.584865	0.329012
AHSA1	0.451334	-0.78233	-0.0354676	-0.135591	-0.728606	-0.686695	-0.734872	-0.4531	-0.691921	0.0366008	0.237795	0.4721	0.887634	0.101202	0.948541	-0.0910694	1.29828	-0.344596	1	1	0.386389	0.412975	-0.394809	-0.163046	0.00465565	2.33202	0.875463	2.0416	0.569562	0.244459	-0.358255	-0.0875786	-0.137707	-0.589863	0.328013
HSPA6;HSPA7	0.0321035	0.16498	0.314396	0.337363	0.287641	-0.210389	0.498875	0.0632416	-0.392175	-0.428612	-0.69962	-0.58458	-0.264423	-0.266402	-0.334501	-0.782472	-0.451652	0.132813	1	1	0.875229	0.0578781	-0.032288	-0.00186877	0.0799597	1.09713	-0.627584	-0.688541	0.784172	0.105589	-0.0786617	-0.00830579	-0.138062	-0.591409	0.327703
BTF3L4	-0.0970735		0.211723	-0.122926		-0.781907	0.224245		-0.855242	0.646154		-0.289034	-0.0229223		0.172261	-0.742454		1.49399	1	0.666667	0.29625	0.528342	-0.509741	-0.269318	0.56056	0.251378	0.494058	0.124195	0.813643	0.0895658	0.301101	0.0269683	-0.138251	-0.592237	0.327537
NUMA1	-0.360083		0.358046	0.614119		1.04801	-0.685742		0.383465	-1.04333		0.0667672	0.797311		-0.358479	2.46386		0.883183	1	0.666667	0.185776	0.731011	0.832081	0.608261	0.704469	0.152138	-0.337142	-0.0512921	0.275804	0.5594	1.45411	0.813426	-0.138955	-0.59531	0.326919
HIST2H3A		-1.20324	0.928098		-0.550408	-2.22469		-0.0844164	0.102529		2.33802	1.55535		-0.489656	0.639706		2.99205	3.2132	1	0.666667	0.453703	0.343228	-1.24998	-0.429027	0.0405155	1.39238	1.93763	2.69791	0.034274	1.46504	3.0276	4.43554	-0.141463	-0.606272	0.324698
SLC25A5;SLC25A4;SLC25A6;SLC25A31			0.357499			1.27036			0.161518			-1.6393			-0.183449			-0.0166325	1	0.333333			0.912858				-1.80082				0.166817		-0.143999	-0.617372	0.322426
YWHAG	-0.233664	0.527779	0.417872	-0.970515	-1.0452	0.165649	-0.273166	0.0151441	1.52878	-0.121034	-0.371914	1.1708	-0.0499241	-0.536478	-1.64924	0.799598	0.389531	-0.47708	8	1	0.135791	0.867131	-0.854016	-0.740543	0.801401	0.0961503	-0.197636	-0.0190027	0.179512	0.745906	0.982565	0.732901	-0.144158	-0.618069	0.322283
RPL35	0.0496686	0.163659	0.662045	-1.26751	-0.534621	-1.04297	-0.432836	0.167685	1.30978	0.512199	0.608692	-0.163034	0.086869	-0.607314	-0.532451	-0.525285	-0.592153	-1.07389	3	1	0.0124324	1.90545	-1.24016	-2.36305	0.96168	0.0169696	-0.0289252	-0.00049085	0.246439	0.608291	-0.379477	-0.230833	-0.145249	-0.622845	0.321297
ARHGDIA	-0.0897159	0.296298	-1.16739	0.257996	0.372392	-0.0605242	0.711661	-0.342892	0.728287	0.537311	-0.0114874	0.131277	-0.0629118	0.403327	0.658473	0.74573	1.16511	1.5876	4	1	0.326504	0.486112	0.510223	0.248026	0.726385	0.138833	-0.146652	-0.0203602	0.0608281	1.2159	0.833185	1.01307	-0.145261	-0.622896	0.321286
KDM2A		0.026034			-1.43725			0.291332			1.18292			-0.418054			0.614283		1	0.333333			-1.46328				0.891586				1.03234		-0.145892	-0.625663	0.320714
H1-4;H1-5;H1-3;H1-2;HIST1H1T;H1-1	0.232111	0.104347	-0.515358	-1.85514	-1.34506	-2.18681	-1.01119	-0.610194	-0.796231	0.0243076	0.533966	0.205255	0.513387	-0.474484	0.423371	-1.34649	-1.62241	-1.04792	1	1	0.00669992	2.17393	-1.73604	-3.77402	0.00494699	2.30566	1.06038	2.44487	0.0138058	1.85994	-1.49303	-2.77695	-0.146049	-0.62635	0.320571
RHOC;RHOA	0.134731	0.0416078	-0.479902	0.0609542	1.05369	0.816927	0.0553797	-0.130246	-0.0649057	-0.369652	-0.178633	-1.38399	-0.264832	0.0849658	0.598773	1.14056	-0.0397784	1.28692	2	1	0.103969	0.983098	0.745046	0.732453	0.189072	0.723374	-0.5975	-0.432215	0.250819	0.60064	0.656265	0.394179	-0.146631	-0.628898	0.320042
VTA1	0.035426			1.34293			-0.669531			-2.92673			0.0796856			-0.986608			1	0.333333			1.30751				-2.25719				-1.06629		-0.14723	-0.631526	0.319495
TUBB4B	-0.674935	0.0424277	0.940383	0.653707	0.324378	-0.919407	-1.24606	0.629698	0.799644	-1.52645	0.0796967	-0.223605	0.544201	-0.90709	-0.303436	0.531831	-0.134715	-0.706109	1	1	0.907199	0.0422974	-0.0830658	-0.00351347	0.493036	0.307122	-0.617881	-0.189765	0.839827	0.0758104	0.119111	0.00902981	-0.148423	-0.636759	0.318402
RPS4Y1;RPS4X;RPS4Y2	0.000898091			1.23965			-0.44495			-2.70035			0.124668			-1.06515			1	0.333333			1.23875				-2.2554				-1.18982		-0.149324	-0.64071	0.317574
UROD	0.231302	-0.456338		-0.710256	-1.1382		0.286471	-0.256756		0.322974	0.348173		-0.397689	0.414712		-0.598613	-0.345938		2	0.666667	0.182906	0.737772	-0.81171	-0.598856	0.359495	0.444307	0.320715	0.142496	0.375694	0.425166	-0.480787	-0.204414	-0.150194	-0.644529	0.316771
ACTN4;ACTN1;ACTN2;ACTN3	0.48425	-0.333639	-0.385102	-0.768029	-0.214294	-0.527027	0.207494	0.628403	0.497886	-0.118115	0.40311	-0.434779	-0.337038	-0.331413	-0.204212	-0.433438	-0.983973	-0.434234	4	1	0.259908	0.585181	-0.424953	-0.248675	0.145551	0.836984	-0.494523	-0.413907	0.158358	0.800361	-0.326327	-0.261179	-0.151508	-0.6503	0.315552
HSPA8;HSPA2	0.178265	0.225913	-0.480047	-0.606204	-0.663	-1.24849	1.13374	0.0858548	0.82377	1.51287	0.817839	0.719399	-0.632233	-0.156391	0.0813249	0.553586	1.15265	1.02084	6	1	0.0567248	1.24623	-0.813941	-1.01436	0.447319	0.349382	0.335582	0.117246	0.0145586	1.83688	1.14479	2.10285	-0.153272	-0.658052	0.313907
PSMA6	-0.428677	-0.495652	0.0292128	-0.704122	0.16031	-0.806869	-0.834385	0.470883	0.0909225	-0.529033	0.696752	0.313183	0.910498	-0.436684	0.346826	0.796946	-0.0438192	-0.0538743	4	1	0.685292	0.164124	-0.151855	-0.024923	0.660505	0.180124	0.251161	0.0452401	0.937098	0.0282149	-0.0404628	-0.00114166	-0.153511	-0.659106	0.313682
NEDD8	-0.404244	-0.356971	0.446913	-0.58588	-0.363745	-0.294535	0.205612	0.306049	0.0245607	0.146504	-0.154071	1.03697	-0.0928212	0.167835	-0.62899	0.920012	0.645132	0.224322	1	1	0.345106	0.462047	-0.309953	-0.143213	0.677359	0.169181	0.164394	0.0278123	0.0652251	1.18558	0.781148	0.926117	-0.157847	-0.678188	0.309587
HSD17B12	0.389564	0.194174		1.22754	0.865903		-0.433923	0.118048		-1.8286	-1.59209		0.125143	0.283168		-0.200907	-0.751075		1	0.666667	0.0667899	1.17529	0.754853	0.887171	0.035432	1.4506	-1.5524	-2.25192	0.140656	0.851841	-0.680147	-0.579377	-0.161731	-0.69532	0.305863
ZNF185		-0.720314			-0.571309			1.00927			-0.280758			-0.103166			-0.999291		1	0.333333			0.149005				-1.29002				-0.896126		-0.162946	-0.700688	0.304687
TM9SF2		-0.254389	-0.0278512		-2.34315	-2.06754		-0.223697	-0.241703		0.861616	1.0074		0.131451	0.181289		-0.705366	-1.20808	1	0.666667	0.00738497	2.13165	-2.06423	-4.40021	0.0039363	2.40491	1.16721	2.80704	0.0478305	1.3203	-1.11309	-1.46961	-0.16314	-0.701541	0.3045
PLS3	0.0141816	0.0485113	-0.286242	-0.334686	0.366532	0.105692	-0.212109	-0.584616	0.534225	-0.305358	-0.496732	0.551688	0.274222	0.493628	-0.451929	0.865124	0.669751	0.198311	3	1	0.629272	0.201161	0.120362	0.0242122	0.993432	0.00286171	0.00403306	1.15415e-05	0.245671	0.609647	0.472421	0.28801	-0.164088	-0.70573	0.303579
G3BP2	-0.503273	-0.405759	0.293503	0.000923819	-1.47124	-0.43446	0.146899	0.535175	-0.780691	0.573339	0.775961	0.875075	-0.0894198	0.0270214	0.635836	1.46884	1.65638	0.909181	3	1	0.441553	0.355017	-0.429748	-0.152568	0.125198	0.902404	0.774331	0.698759	0.022137	1.65488	1.15366	1.90916	-0.166398	-0.715949	0.301324
EIF5B	-0.247132	-0.306735	0.541882	-0.554013	1.11545	-0.700678	-0.559091	-0.467077	0.0359941	-0.753834	-2.17224	-0.850914	0.189341	-0.0894426	-0.0219723	-1.07672	-0.82968	-1.81917	2	1	0.950604	0.0220002	-0.0424185	-0.000933218	0.132891	0.876505	-0.928937	-0.814218	0.014811	1.82941	-1.26783	-2.31939	-0.166424	-0.716063	0.301299
ATIC	0.693687	-0.73165	-0.566441	0.452576	-0.158796	-0.2983	-0.292655	0.588665	-0.223592	0.115012	0.444326	-0.721691	-0.346353	-0.139488	0.614944	0.25597	0.775724	1.5554	5	1	0.712738	0.14707	0.199961	0.0294083	0.869757	0.0606023	-0.0782572	-0.00474257	0.161268	0.792452	0.819328	0.649279	-0.16789	-0.722552	0.299859
SNRPA1	-0.155788	-0.369195		1.14801	0.686485		0.0754793	-0.324156		-1.16114	-1.95402		-0.0909339	0.499817		-0.378607	0.490181		1	0.666667	0.0434384	1.36213	1.17974	1.60695	0.0840298	1.07557	-1.43324	-1.54154	0.803787	0.0948589	-0.148655	-0.0141012	-0.17009	-0.732304	0.297686
IFI16	-0.394231	0.314779		-0.458345	-0.303001		0.887756	-0.556079		0.558497	0.575162		-0.475111	0.414577		1.47643	0.946512		1	0.666667	0.446662	0.350021	-0.340947	-0.119339	0.634443	0.197607	0.400991	0.0792388	0.138614	0.858192	1.24174	1.06565	-0.17026	-0.733055	0.297518
SLC39A7	-0.553664			-2.91718			0.0379824			2.1495			0.172114			1.07798			1	0.333333			-2.36352				2.11152				0.905869		-0.171307	-0.737699	0.296479
DHX9	0.216216	-0.254455	0.087964	0.668219	0.870792	0.449909	0.56814	-0.592726	-0.199602	-0.280921	-1.00215	-0.821459	-0.289103	0.467118	0.11931	0.213041	0.881179	1.19789	10	1	0.0253542	1.59595	0.646399	1.03162	0.195663	0.708492	-0.626782	-0.44407	0.14122	0.850103	0.664928	0.565257	-0.176026	-0.758661	0.291757
ANXA7		-0.136423	-0.124656		0.102208	-0.637189		-0.555708	0.538393		-1.20103	-1.05805		-0.395646	0.285692		-0.712038	-2.2922	1	0.666667	0.74664	0.126889	-0.13695	-0.0173775	0.17926	0.746516	-1.12088	-0.836754	0.234604	0.629664	-1.44714	-0.911213	-0.176861	-0.762374	0.290915
TUBB4A;TUBB6	-0.671695	0.00768945	0.121297	-0.878191	-0.582988	-1.68522	-0.422976	-0.762828	0.677952	1.35577	0.791108	1.2506	0.917419	0.72835	-0.0361497	1.45177	1.63255	1.04437	1	1	0.102941	0.987411	-0.867896	-0.85697	0.0497741	1.303	1.30178	1.69621	0.0686761	1.16319	0.839691	0.976724	-0.17692	-0.762638	0.290855
PSMD14	-0.06722			-0.486706			0.239752			-0.646427			0.0999769			-1.59105			1	0.333333			-0.419486				-0.886179				-1.69102		-0.182132	-0.785864	0.285561
AHCY	0.0631034	-0.160454	-0.389262	-0.89229	-1.14052	-0.588427	0.071092	0.542521	0.54252	0.164865	1.09306	1.39032	0.210902	-0.20298	-0.353286	1.21597	0.97836	0.836885	6	1	0.0260578	1.58406	-0.71154	-1.12712	0.282761	0.548581	0.497372	0.272849	0.0050576	2.29606	1.12553	2.58427	-0.182556	-0.787758	0.285127
HNRNPH1	0.0692785	-0.294399	-0.0598028	0.583239	-0.538149	-0.0777437	-0.227001	-0.570031	0.0622235	-0.730404	-1.7824	-0.542253	-0.419267	0.719979	-0.0893103	-0.972707	-0.220796	-1.38621	2	1	0.818089	0.0871994	0.0840897	0.00733257	0.144296	0.840746	-0.773417	-0.650247	0.124927	0.903344	-0.93037	-0.840444	-0.18357	-0.792286	0.284088
GPD2			-0.115626			-2.75457			0.0304217			1.31501			-0.0518239			-0.808097	1	0.333333			-2.63894				1.28458				-0.756273		-0.185696	-0.801788	0.281903
RPL14	-0.0275039	0.297966	-0.223216	0.181149	0.118867	-0.27267	0.427018	0.0574683	1.042	-0.225823	-0.0340878	0.432082	-0.440666	-0.22631	-0.423989	0.659652	0.611011	0.572769	3	1	0.976091	0.0105098	-0.00663325	-6.97139e-05	0.263486	0.579242	-0.451438	-0.261492	0.000182228	3.73939	0.978132	3.65761	-0.186118	-0.803674	0.281469
PHPT1	-0.61947			-1.66994			0.545865			1.3205			-0.00200334			0.974476			1	0.333333			-1.05047				0.774635				0.976479		-0.186541	-0.805568	0.281032
PCLO	0.199232	-0.376725	-0.269329	-1.9778	-1.55526	-1.2061	-0.643625	0.107185	0.110401	0.732938	1.07134	0.719984	0.585501	0.181796	0.268094	-0.0749561	-0.403987	-0.39588	1	1	0.00735481	2.13343	-1.43078	-3.05246	0.0234986	1.62896	0.983432	1.60197	0.0177037	1.75194	-0.636738	-1.11552	-0.187	-0.807618	0.280559
UBB;UBC;RPS27A;UBA52	1.68435e-05	0.0179208	0.0120238	0.138424	0.464622	1.13001	0.153905	0.0305869	0.187379	-0.535866	-0.410781	-0.672077	0.157272	0.0770899	-0.36452	0.743774	0.700942	0.718704	4	1	0.123615	0.90793	0.567697	0.515429	0.00174795	2.75747	-0.663532	-1.82967	0.00931573	2.03078	0.764526	1.55259	-0.187582	-0.810226	0.279957
LTA4H			-0.098094			1.35729			0.00151829			-0.505204			0.364204			3.72015	1	0.333333			1.45539				-0.506722				3.35595		-0.188926	-0.816245	0.278565
SF3A1	-1.02114	-1.37733	1.33163	-1.97917	-1.56562	0.754302	-0.499878	-0.238799	0.204082	0.0598649	-0.81254	1.22259	1.19434	1.98448	-1.77728	1.8422	1.64607	-1.56488	2	1	0.65772	0.181959	-0.57455	-0.104545	0.620141	0.20751	0.334838	0.0694822	0.918201	0.0370622	0.173954	0.00644711	-0.189869	-0.820473	0.277586
MTAP	0.824316	-0.452887	1.0804	1.12526	-0.649395	0.0762789	0.29064	-0.326512	0.0416979	-0.84866	-1.35729	-0.358881	-0.329758	0.0252584	-1.06474	-0.885713	0.510373	-0.348311	2	1	0.690475	0.160852	-0.299894	-0.0482385	0.0650458	1.18678	-0.856887	-1.01694	0.699133	0.15544	0.215195	0.03345	-0.19212	-0.830567	0.275243
TCOF1			0.272264			0.0246944			-0.169388			0.135194			0.14321			0.350077	1	0.333333			-0.24757				0.304582				0.206867		-0.193794	-0.838088	0.273494
TUBB	-0.149399	0.224649	-0.362742	-0.500016	-0.74309	-1.23086	-0.518415	-0.497609	0.433605	-0.429839	-0.549725	0.69279	0.0738291	0.199639	-0.285842	-0.542604	-0.348419	-1.27915	4	1	0.0569858	1.24423	-0.728826	-0.90683	0.854822	0.0681242	0.0985482	0.00671352	0.0869268	1.06085	-0.719267	-0.763032	-0.194103	-0.839475	0.27317
ARPC5	0.298599		-0.0842781	0.599423		-1.12372	-0.700031		0.724655	-0.18542		0.796931	-0.153528		-0.225701	1.64141		1.19277	1	0.666667	0.716278	0.144919	-0.369307	-0.0535194	0.766806	0.115315	0.293443	0.0338383	0.0194161	1.71184	1.6067	2.75041	-0.19508	-0.843869	0.272146
AIFM1	0.932948	-0.197937		1.63865	0.75489		-0.588111	0.190797		-2.34488	-0.0525945		0.552681	0.348342		2.07342	0.261663		2	0.666667	0.367258	0.435029	0.829266	0.360755	0.495577	0.304889	-1.00008	-0.304912	0.513947	0.289082	0.71703	0.20728	-0.196946	-0.852262	0.270187
TLN1	0.125395	-0.394299	0.404546	0.121312	0.0951044	0.13868	-0.443545	0.44594	-0.20303	-0.393503	-0.395004	-0.732022	0.14052	0.0396875	0.283598	-0.0844917	-0.549368	-0.395235	24	1	0.770578	0.113183	0.0731515	0.00827952	0.201969	0.694716	-0.439965	-0.305651	0.0318959	1.49626	-0.497633	-0.744591	-0.197997	-0.856998	0.26908
EEF2	0.316638	-0.0122718	0.453997	-0.145901	-0.28716	0.435085	0.40693	0.207422	0.958382	-0.53973	-0.625619	-0.108278	-0.456075	-0.360221	-1.04146	-0.0243783	0.103221	-0.659957	26	1	0.388316	0.410814	-0.252113	-0.103572	0.0262856	1.58028	-0.948787	-1.49935	0.251662	0.599183	0.425548	0.254981	-0.198426	-0.858928	0.268629
CYFIP1;CYFIP2		0.840809	0.505457		1.61567	1.9932		0.171974	0.45709		-1.77266	-2.37756		-0.661191	-0.300693		1.22339	0.90186	1	0.666667	0.0463719	1.33374	1.1313	1.50887	0.0190216	1.72075	-2.38964	-4.11199	0.0236199	1.62672	1.54357	2.51096	-0.198445	-0.859015	0.268609
HNRNPDL	-0.763021	-0.433908	0.185685	-0.745275	-0.896921	-1.15017	-0.439523	0.813522	-0.40413	0.705694	-0.0791224	0.219296	0.278707	0.308458	0.162497	-0.214835	-0.60991	-0.0756307	3	1	0.120869	0.917684	-0.593709	-0.544837	0.568973	0.244909	0.292	0.0715132	0.0296179	1.52845	-0.550013	-0.840664	-0.198665	-0.860006	0.268377
EIF4G2	0.0298801	0.334297	-0.360586	-0.43954	-1.07891	1.10108	-0.164784	-0.734465	0.434353	-0.392107	-1.2081	0.0983428	0.0495288	0.836107	-0.492837	0.0336877	0.444383	-1.06212	2	1	0.846041	0.0726084	-0.14032	-0.0101884	0.534317	0.272201	-0.345657	-0.0940883	0.611831	0.213369	-0.325617	-0.0694765	-0.199358	-0.863129	0.267646
MYO1B;MYO1A			0.161417			0.664689			0.0248818			-1.45737			-0.39389			-0.270497	1	0.333333			0.503272				-1.48225				0.123393		-0.200106	-0.866503	0.266855
EIF3A	-0.141507	-0.676806	0.432553	-0.654358	-1.03085	-0.0170274	0.18635	0.780112	-0.269199	0.110257	0.370318	-0.751169	0.0623464	-0.0644294	-0.339202	-0.671083	-0.586259	-0.239696	5	1	0.371179	0.430416	-0.438825	-0.188877	0.517544	0.286053	-0.322619	-0.0922861	0.0955789	1.01964	-0.385251	-0.392817	-0.204668	-0.88711	0.262019
ATP1B1	-0.866776	0.618677	-0.211767	-1.89387	-1.37124	-1.29185	-1.03401	-2.55914	-0.958792	0.850728	-0.16014	0.0590732	0.514728	1.95799	0.957772	0.238502	0.557451	-1.02549	2	1	0.0437194	1.35933	-1.3657	-1.85643	0.04321	1.36442	1.7672	2.4112	0.131455	0.881222	-1.22001	-1.0751	-0.204894	-0.888134	0.261778
RAB1A;RAB1C;RAB1B	0.0150996	0.552195	-0.527333	-1.05695	-1.60443	-1.14278	-0.305328	-0.279683	0.538732	0.449251	-0.0558101	1.06623	0.00461508	0.16361	-0.356787	-0.319217	-0.106761	-0.709691	1	1	0.0225644	1.64658	-1.28137	-2.10988	0.304673	0.516166	0.501985	0.259107	0.249047	0.603718	-0.315702	-0.190595	-0.205698	-0.891774	0.260922
VRK1			-0.167439			-2.63685			0.511145			2.15192			-0.0920075			1.41906	1	0.333333			-2.46941				1.64077				1.51106		-0.206241	-0.894232	0.260344
RRBP1	-1.11625	-1.31002	-0.63182	-2.51304	-2.32429	-2.1457	-0.0454528	-0.351085	0.0859676	0.0409033	-1.27946	-0.249442	0.0198451	0.96133	0.0795439	-2.705	-2.21915	-3.40061	6	1	0.00455987	2.34105	-1.30831	-3.06281	0.403979	0.393641	-0.392477	-0.154495	0.00241131	2.61775	-3.12849	-8.18959	-0.206314	-0.894561	0.260266
AHNAK2	0.683794	0.372203	0.82154	-1.05073	-0.81868	0.357549	0.505647	0.828445	0.739295	-0.172033	0.525492	1.05371	-0.342941	-0.730008	-1.29756	0.714035	0.788469	0.450041	1	1	0.0682809	1.1657	-1.1298	-1.31701	0.578536	0.237669	-0.222073	-0.0527798	0.00819231	2.08659	1.44102	3.00682	-0.206727	-0.896434	0.259826
H1-2	-0.527964	-0.735074	-0.281314	-1.3467	-2.10665	-1.13701	-0.191346	-0.0323815	0.199374	-0.145776	-0.795686	-0.980866	-0.144748	0.316616	-0.113066	-2.3976	-1.93392	-2.53471	4	1	0.0345474	1.46159	-1.01534	-1.484	0.0847684	1.07177	-0.632658	-0.678062	0.000601311	3.2209	-2.30834	-7.43494	-0.208075	-0.902543	0.258387
PSMD13	-0.161767	0.470963		-0.523451	0.993619		-0.939177	-0.0118061		0.244384	-0.0577419		1.59367	-0.510088		2.74481	1.89964		1	0.666667	0.930918	0.0310886	0.0804859	0.0025022	0.363728	0.439223	0.568813	0.249835	0.256861	0.590301	1.78043	1.05099	-0.208446	-0.904226	0.257991
SRSF2	0.18725	0.0860176	-0.266407	1.10712	1.25606	0.541608	-0.0660733	-1.0484	0.415679	-1.78258	-1.22546	-0.772942	0.043988	0.218174	-0.051784	1.29739	1.4143	0.671439	1	1	0.0199009	1.70113	0.965975	1.64325	0.119598	0.922277	-1.0274	-0.947544	0.0122696	1.91117	1.05758	2.02122	-0.209395	-0.908527	0.256978
EIF4A1	-0.693469	0.504095	-0.011308	-1.02042	0.292866	-0.37402	0.510975	0.0955075	0.58701	-0.112251	0.0437618	0.81217	0.424234	-0.420181	-0.0712839	0.865385	0.174064	-0.0629232	9	1	0.590308	0.228922	-0.300298	-0.0687446	0.667564	0.175507	-0.149938	-0.0263151	0.401328	0.396501	0.347919	0.13795	-0.21033	-0.912774	0.255977
CAST	-0.20956	-0.433608	-0.405539	-0.414681	-0.834992	0.284211	0.582832	-0.277606	-0.550389	-0.186508	-0.298161	-1.15804	-0.117948	0.504315	0.525128	-1.13534	-0.582547	-0.457876	5	1	0.937766	0.0279055	0.0277485	0.000774337	0.36768	0.434529	-0.465848	-0.202425	0.025536	1.59285	-1.02908	-1.63917	-0.210493	-0.913513	0.255803
CCT6A	0.434262	-0.207686	-0.128362	0.308164	0.0754568	0.22623	0.240291	0.29512	-1.3042	-0.934935	-0.429616	-1.19733	-0.244653	-0.12111	0.561333	-0.367105	-0.445106	0.230329	7	1	0.468652	0.329149	0.170546	0.056135	0.353971	0.451032	-0.597696	-0.26958	0.475088	0.323226	-0.259151	-0.0837643	-0.21199	-0.920312	0.254199
HNRNPK	0.160068	0.174754	0.359536	0.545056	0.370455	0.604023	-0.227601	0.00929477	0.236666	-1.22227	-0.974082	-0.330161	-0.0489447	-0.0261647	-0.584673	0.376273	0.316133	-0.136935	12	1	0.0444088	1.35253	0.275059	0.372025	0.0464283	1.33322	-0.84829	-1.13095	0.172227	0.763898	0.405084	0.309443	-0.212239	-0.921446	0.253932
RUVBL1	-0.395174	0.438304	0.909107	-1.53763	-0.551241	-1.07173	1.18185	-0.0818532	-0.151738	0.133065	0.74836	-0.624833	-0.460103	-0.784425	-0.603002	-0.618621	-0.860664	-0.601109	5	1	0.0450079	1.34671	-1.37094	-1.84626	0.714883	0.145765	-0.230555	-0.033607	0.570556	0.243702	-0.0776216	-0.0189165	-0.213493	-0.927151	0.252586
HBS1L	0.309712	0.159158	0.00773433	-0.258457	0.341932	-0.344269	-0.0662133	-0.137743	-0.443471	0.888117	-0.136569	-0.300924	-0.43707	0.164732	0.356929	0.908058	0.978914	1.56922	1	1	0.350583	0.455209	-0.2458	-0.11189	0.400645	0.397241	0.366017	0.145397	0.0241382	1.6173	1.12387	1.81763	-0.213909	-0.929042	0.25214
PAFAH1B3	0.721499		-0.972102	0.18437		-0.528306	-0.413425		0.21916	-0.300924		0.531319	0.408648		0.527957	0.392882		0.84748	1	0.666667	0.964106	0.0158753	-0.0466662	-0.000740839	0.723916	0.140312	0.21233	0.0297924	0.584344	0.233331	0.151879	0.0354381	-0.214672	-0.932518	0.25132
ACAT2	0.120314	-1.07209	0.946635	0.0697674	-0.00280454	-0.329906	-0.302112	-0.509489	0.436436	-0.269523	-1.02644	-0.154871	0.126572	0.439368	-0.520992	-0.17145	0.963579	-0.803706	2	1	0.892809	0.0492415	-0.0859336	-0.0042315	0.416907	0.379961	-0.358556	-0.136237	0.976025	0.0105391	-0.0188418	-0.000198576	-0.214798	-0.933092	0.251184
ACTR3	-0.505979	0.12997	0.191563	-0.680519	-0.42941	-0.863088	-0.379961	0.15462	0.601959	-0.743421	1.01567	0.231673	0.770273	-0.362395	-0.476793	0.0587673	-0.397866	0.13092	6	1	0.0803175	1.09519	-0.59619	-0.652941	0.945433	0.024369	0.0424353	0.00103411	0.919425	0.0364837	-0.0464214	-0.00169363	-0.215549	-0.936512	0.250377
CAPRIN1	0.275049	-0.239456	-0.106117	-0.250124	-0.57664	-0.614283	-1.09889	-1.06545	-1.36087	-0.92632	-0.642366	-1.29957	0.192865	0.596577	0.895431	-1.09602	-1.2657	-0.730254	6	1	0.0767632	1.11485	-0.45684	-0.509307	0.359963	0.443742	0.218984	0.0971723	0.00348442	2.45787	-1.59228	-3.91362	-0.215986	-0.938503	0.249907
HMGB3	-0.1793	0.346988	-0.368584	-0.544652	2.06405	0.376814	0.214507	-0.80954	-0.141966	-0.631114	-1.59154	-1.14623	0.653715	0.521273	1.48309	0.185937	-0.0222143	-0.170596	2	1	0.427954	0.368603	0.699036	0.257666	0.0983946	1.00703	-0.877294	-0.883461	0.0492436	1.30765	-0.888318	-1.16161	-0.216066	-0.938866	0.249822
FTSJ3	0.200088		-0.687311	0.0416648		-0.555196	-0.340866		0.295818	-0.129021		0.719826	-0.0839001		0.232627	1.63505		1.44766	1	0.666667	0.982608	0.00761968	-0.013154	-0.000100229	0.60985	0.214777	0.317926	0.0682833	0.0153567	1.8137	1.46699	2.66068	-0.216635	-0.941462	0.249209
CASP14	1.71784	-0.766534	0.202488	1.79295	-0.139058	0.647668	-1.46252	2.5706	-1.65014	-2.28637	1.05732	-2.24324	2.18979	-2.1335	2.94431	2.2397	-0.946392	3.08445	3	1	0.69733	0.156562	0.382589	0.0598988	0.609828	0.214793	-0.976743	-0.209797	0.8299	0.0809744	0.459054	0.0371716	-0.220581	-0.959478	0.244956
H2BC12;H2BC11;HIST1H2BO;HIST1H2BB;H2BFS;HIST1H2BD;H2BC4;HIST2H2BE;HIST2H2BF;HIST2H2BC;HIST2H2BD;HIST1H2BH;H2BC15;H2BC14		0.197311	-0.489395		-1.34392	-2.22985		0.174139	-0.105212		1.05032	0.629355		-0.595114	0.579314		-0.304484	0.0011261	1	0.666667	0.0995498	1.00196	-1.64084	-1.64406	0.0858938	1.06604	0.805373	0.858558	0.834749	0.0784441	-0.143779	-0.0112786	-0.222276	-0.967234	0.243126
VIM	-0.613881	-0.0677621	-0.157616	-0.481624	-0.362044	-0.617262	1.19445	-0.471013	1.64163	-0.072765	-2.12189	-0.00114039	-0.63442	-0.682974	-1.68037	-0.307976	0.133877	-0.9411	27	1	0.324083	0.489344	-0.207224	-0.101404	0.183641	0.736031	-1.52029	-1.11898	0.245978	0.609103	0.627522	0.382226	-0.222562	-0.968543	0.242817
CAT	0.235477	0.359772	-0.177714	-0.760116	-0.890505	-1.34274	-0.0739184	-1.18971	-0.479998	1.08299	-1.03402	0.115882	-0.789824	1.50028	0.975348	-1.53204	0.481258	-0.102399	3	1	0.00904326	2.04368	-1.13697	-2.32359	0.410781	0.38639	0.636161	0.245806	0.359506	0.444294	-0.946329	-0.420448	-0.224962	-0.979539	0.240223
HNRNPR	-1.4015	0.332261	1.4329	-2.98137	-1.00631	0.371748	-0.188826	0.773968	-0.257782	-0.39608	1.45809	0.352034	0.904921	-0.687794	-0.69981	1.36079	0.0248591	0.195845	7	1	0.357141	0.44716	-1.32653	-0.593172	0.597903	0.223369	0.362228	0.0809106	0.367806	0.434381	0.688061	0.298881	-0.225592	-0.98243	0.239542
ASS1	0.588232	-0.135734	1.0227	-0.67903	-1.0332	1.13876	0.115446	-0.496194	-2.02952	0.129524	0.393105	-1.36011	-0.705305	0.531918	1.02431	0.502429	0.555871	1.49613	5	1	0.41567	0.381251	-0.68289	-0.260353	0.566197	0.247032	0.52426	0.129509	0.402728	0.394988	0.567836	0.224289	-0.226218	-0.985305	0.238864
DDX3X;DDX3Y	-0.26398	0.0223449	0.57424	-0.962403	0.33328	0.24302	-0.616544	0.580446	-0.160549	-1.14822	0.581308	-0.456891	1.27178	-1.15622	-0.0909125	0.63813	-0.0291651	0.134583	3	1	0.647047	0.189064	-0.23957	-0.0452941	0.675566	0.170332	-0.275718	-0.0469637	0.759423	0.119516	0.239632	0.0286399	-0.226956	-0.988694	0.238065
HSPA1A;HSPA1B;HSPA6;HSPA7	0.902866	-0.543107	0.370064	0.657248	0.529601	1.05645	0.91114	-0.208457	-1.11336	-0.271519	-1.54803	-1.93605	-1.40517	0.0305959	0.651923	0.239937	1.94543	1.08986	2	1	0.325981	0.486808	0.504493	0.245591	0.222056	0.653538	-1.11497	-0.728678	0.164078	0.784951	1.33263	1.04605	-0.227039	-0.989076	0.237975
PARP1	0.118868	-0.313416	0.203334	-0.127756	-0.155502	0.113136	-0.262246	-0.151494	0.396737	-0.398687	0.0337915	-0.400692	-0.0989407	-0.198244	-0.416378	0.175058	0.140844	-0.135745	8	1	0.758773	0.119888	-0.059636	-0.00714966	0.374311	0.426768	-0.249528	-0.106491	0.0934871	1.02925	0.297906	0.30662	-0.227763	-0.992399	0.237192
HNRNPH1;HNRNPF;HNRNPH2	-0.128515	0.165703		-0.966432	-0.755572		0.111813	-0.103404		1.1037	0.45234		-0.0819494	0.0390044		0.964959	1.21462		1	0.666667	0.039826	1.39983	-0.879596	-1.23129	0.15271	0.816134	0.773816	0.631537	0.0152252	1.81744	1.11126	2.01965	-0.227904	-0.993048	0.23704
ERP29	-0.0601459	-0.79235	0.473847	-1.14558	-0.541935	-0.134334	-0.0774012	-0.0913859	0.0921649	0.777699	0.677686	-0.418622	0.507135	0.641144	-0.0731905	0.0507393	0.276694	0.476315	4	1	0.36399	0.438911	-0.481066	-0.211145	0.392655	0.405989	0.371128	0.150674	0.737141	0.132449	-0.0904468	-0.0119796	-0.230171	-1.00348	0.234584
HNRNPDL;HNRNPD	1.0741	2.61859		1.14138	1.166		0.0014885	1.03842		-2.66405	-1.99694		-0.418379	-0.510637		-0.986508	-1.67219		1	0.666667	0.46446	0.333052	-0.69265	-0.230688	0.0437315	1.35921	-2.85045	-3.87435	0.129608	0.887367	-0.864841	-0.767431	-0.230234	-1.00377	0.234516
CDC37	0.0329349	0.0849272	-0.0128675	-0.560449	-1.13976	-0.291069	-1.01552	-0.607058	-1.1354	-0.0122321	-0.176333	-0.22074	-0.228613	0.610731	0.0320774	0.199511	-0.365896	0.503254	3	1	0.050168	1.29957	-0.698757	-0.908086	0.0104117	1.98248	0.782892	1.55206	0.945678	0.0242566	-0.0257757	-0.000625229	-0.233021	-1.01661	0.231496
HSPA4	0.269195	-0.0864269	-0.030545	-0.909289	-0.196383	-0.828188	0.394801	0.495455	-0.150379	0.94412	0.87537	0.127969	-0.202984	-0.344418	0.186419	0.937948	0.808448	1.30927	10	1	0.050275	1.29865	-0.695361	-0.903029	0.28888	0.539282	0.402527	0.217076	0.00645539	2.19008	1.13888	2.49424	-0.23356	-1.0191	0.230912
EMP3			-0.320005			-1.29387			0.053408			-0.275842			-0.262957			-1.47173	1	0.333333			-0.973866				-0.32925				-1.20877		-0.234369	-1.02283	0.230035
RNH1	-0.433139	-0.587902	0.240204	-2.61993	-0.7307	-1.22892	0.411131	-0.550075	0.117169	0.507319	1.33254	1.01744	0.796634	-0.261282	0.176017	1.08714	1.06598	0.173969	2	1	0.110582	0.956317	-1.26624	-1.21092	0.0615119	1.21104	0.959691	1.16222	0.278459	0.555238	0.538573	0.299036	-0.235796	-1.02943	0.228488
SLC25A6	0.236857	-0.069407		-0.140142	-0.129394		-0.269824	0.637019		-0.214682	0.27299		0.206221	-0.486511		0.248604	0.282698		1	0.666667	0.289977	0.537636	-0.218493	-0.11747	0.792491	0.101005	-0.154444	-0.0155997	0.362503	0.440688	0.405796	0.178829	-0.23621	-1.03134	0.22804
ECHS1	1.15649	-1.23648		0.982771	-2.0938		-0.570079	0.572478		-0.414485	-0.00903811		-0.748697	1.26007		-0.303117	0.80011		1	0.666667	0.816138	0.0882364	-0.515521	-0.0454877	0.75891	0.11981	-0.212961	-0.0255147	0.995563	0.00193139	-0.00719089	-1.38884e-05	-0.236775	-1.03395	0.227427
EEF2;EFTUD2			0.138417			-0.674818			-0.577163			-1.15162			-0.251414			-1.74274	1	0.333333			-0.813235				-0.57446				-1.49133		-0.236868	-1.03438	0.227326
DDX21	0.0685069	0.0838429	-0.308466	-0.10029	-0.426663	-0.450411	0.521606	-0.202838	-0.416965	0.284613	-0.511687	-0.4443	-0.47708	0.131559	0.376027	-0.772904	-0.0720681	-0.174536	8	1	0.184521	0.733955	-0.273749	-0.200919	0.642917	0.191845	-0.191059	-0.0366537	0.354851	0.449954	-0.350005	-0.157486	-0.237166	-1.03576	0.227004
MSH2	-0.28097			-2.31735			-0.0255382			1.25582			0.039209			0.318712			1	0.333333			-2.03638				1.28136				0.279503		-0.237938	-1.03933	0.226167
PLEC	0.195176	-0.134636	-0.102302	-0.0679739	-0.0800718	-0.627802	0.0114089	0.190383	0.12378	-0.10087	0.0482457	-0.117949	-0.296989	-0.495862	-0.525869	0.0753545	0.240481	0.564917	56	1	0.313426	0.503865	-0.244695	-0.123293	0.0898822	1.04633	-0.165382	-0.173043	0.0103284	1.98597	0.733157	1.45602	-0.238526	-1.04206	0.225529
ELOB	1.33617	-0.596945	0.27824	0.169785	0.0103067	0.678073	-0.134277	-0.324897	0.191428	-2.01234	-1.23694	-1.69855	-0.477779	0.619478	-0.709408	-1.21219	-1.1239	-0.82241	2	1	0.933069	0.0300865	-0.0531012	-0.00159763	0.00451595	2.34525	-1.56003	-3.65865	0.112871	0.947418	-0.863596	-0.818186	-0.239738	-1.04767	0.224217
NSUN2		-0.119922			-1.98661			-0.00532791			0.595879			-0.0214012			-0.934504		1	0.333333			-1.86669				0.601206				-0.913103		-0.240321	-1.05038	0.223584
CAP1	0.282161	-0.218111	0.260699	-0.498288	-0.374424	-0.240766	0.0336418	-0.436277	-0.287324	0.0393733	-0.358482	-0.170642	-0.460843	0.489616	0.38897	-0.399119	-0.178863	-0.687348	9	1	0.0556996	1.25415	-0.479409	-0.60125	0.72973	0.136838	0.0667362	0.00913202	0.16978	0.770113	-0.561024	-0.432052	-0.240971	-1.05339	0.22288
CLTCL1;CLTC	-1.0225	0.825778	0.0123183	0.255557	0.0363972	-0.280751	0.266858	-0.211857	0.699308	-0.158176	-0.678475	0.640092	0.270765	0.008334	-0.419983	1.14332	0.921769	0.582099	3	1	0.912459	0.0397866	0.0652018	0.00259416	0.532942	0.27332	-0.316956	-0.0866305	0.0230413	1.63749	0.929358	1.52182	-0.241595	-1.05629	0.222204
NPEPPS	0.337058	-1.18343		-0.0601481	-0.747915		-0.871708	0.527161		-1.59329	-1.14212		0.221275	0.0937236		-1.75436	-1.29683		1	0.666667	0.983771	0.0071061	0.0191534	0.000136106	0.245338	0.610235	-1.19543	-0.729493	0.0193342	1.71367	-1.6831	-2.88428	-0.241648	-1.05654	0.222147
PTBP3;PTBP1	0.544676	-0.20428	-0.349549	0.190205	0.119862	0.498958	-0.0576247	-0.201508	0.237142	-0.799835	-0.527885	-0.00643919	0.114856	0.340104	-0.165039	0.174164	0.496058	0.198561	1	1	0.41547	0.38146	0.272726	0.104034	0.175686	0.755263	-0.43739	-0.330344	0.341807	0.466219	0.192954	0.0899587	-0.243038	-1.063	0.220641
SLIRP	0.517032	-1.39708	0.616652	0.176069	-1.22371	0.10083	0.451272	-1.48197	0.54453	0.615992	-1.40551	0.381743	-0.652455	1.48804	-0.519503	0.777728	3.577	0.837567	1	1	0.78933	0.102742	-0.227806	-0.0234051	0.978667	0.00936491	0.0261323	0.000244727	0.231783	0.634919	1.6254	1.032	-0.245508	-1.07449	0.217968
ACOT7			-0.078018			-2.17862			0.169543			0.84731			-0.0212976			-0.748054	1	0.333333			-2.1006				0.677767				-0.726757		-0.246874	-1.08085	0.21649
H1-4	-1.8383	-0.447279	-0.100174	-0.141671	-0.0319173	-0.632003	-0.283165	0.418511	-0.172389	-2.61481	-1.31475	-1.53034	0.812207	-0.380131	-0.316128	-0.605735	-2.38578	-1.49874	3	1	0.40185	0.395936	0.526722	0.208548	0.016795	1.77482	-1.80762	-3.2082	0.075469	1.12223	-1.5354	-1.72308	-0.247304	-1.08286	0.216025
PEBP1	-0.325993	-0.626849	0.318465	0.100784	-0.792892	0.338863	-0.924429	-0.369746	-0.265083	-0.717478	-0.985104	-0.559019	0.310757	0.608351	-0.646358	0.0588452	-0.191126	-0.23669	4	1	0.842879	0.0742348	0.0937108	0.0069566	0.383489	0.416247	-0.234115	-0.0974495	0.6121	0.213178	-0.213907	-0.0456002	-0.249469	-1.09296	0.213686
MEAK7		0.0379712	-0.0181132		0.688487	0.217442		-0.399795	-0.0298434		-1.34117	-2.03797		-0.110512	0.0595013		-0.936187	-0.503859	1	0.666667	0.202734	0.693074	0.443035	0.307056	0.0646785	1.18924	-1.47475	-1.75383	0.0960147	1.01766	-0.694518	-0.706785	-0.249923	-1.09508	0.213196
NXF1			-0.0938998			0.685472			-0.00210962			-0.65796			0.335484			0.928747	1	0.333333			0.779372				-0.655851				0.593264		-0.250292	-1.09681	0.212797
SQSTM1	-0.869016	0.583186		-1.12724	0.164092		0.705334	-0.767142		-0.506154	-1.10507		0.0594481	0.084229		-0.940959	-1.17168		2	0.666667	0.760705	0.118784	-0.33866	-0.0402273	0.432507	0.364006	-0.77471	-0.281999	0.0104118	1.98247	-1.12816	-2.23654	-0.25275	-1.10831	0.210145
FASN	-0.152083	0.0398184	0.508685	-0.710363	-0.756785	0.123495	-0.121014	-0.161959	0.597054	-0.627609	-0.630676	0.587389	0.399943	0.102249	-0.790785	-0.343363	-0.0353937	-0.937163	28	1	0.169802	0.770058	-0.580025	-0.446653	0.527071	0.278131	-0.328326	-0.0913175	0.484509	0.314698	-0.342442	-0.107766	-0.253957	-1.11397	0.208844
HK1	-0.52702	-0.146648	0.784251	0.672593	0.22453	1.28303	1.4917	-0.198692	0.0250091	-0.87785	-1.13321	-1.1857	-0.720114	0.100493	-0.83915	1.13986	1.42866	1.24093	5	1	0.236483	0.6262	0.689855	0.431987	0.0491007	1.30891	-1.50492	-1.96981	0.00463642	2.33382	1.75607	4.09835	-0.254597	-1.11697	0.208155
S100A8	1.86558	1.57628	-2.49963	-0.00075021	0.165664	-2.84479	-2.64052	-2.69642	1.00746	-1.88363	-2.46193	1.23072	2.55057	2.69882	-3.19163	2.40539	2.89166	-1.25143	2	1	0.520213	0.283819	-1.20737	-0.342673	0.821226	0.0855372	0.404878	0.0346322	0.791	0.101824	0.66262	0.0674704	-0.257284	-1.12959	0.205265
PGD	-0.269112	0.250362	0.367767	-0.854655	-0.223907	0.435031	-0.347418	0.0921926	0.431578	0.177758	-0.356159	-0.126792	-0.0285749	-0.209885	-0.182798	0.584727	0.341477	-0.487976	4	1	0.475515	0.322836	-0.330849	-0.10681	0.588704	0.230103	-0.160515	-0.0369351	0.433751	0.362759	0.286495	0.103929	-0.257387	-1.13008	0.205154
ABI1			0.00102553			0.789001			0.00626361			-1.79007			-0.0747227			-0.231433	1	0.333333			0.787976				-1.79633				-0.15671		-0.258985	-1.13759	0.203438
DAP	0.0398272	-0.299005		0.570622	1.36661		-0.878739	-0.525511		-2.43783	-2.67275		0.62238	0.377848		-0.0611431	-0.597843		2	0.666667	0.126385	0.898304	1.0982	0.98652	0.0128485	1.89115	-1.85317	-3.50462	0.106538	0.972496	-0.829607	-0.806789	-0.259455	-1.13981	0.202935
SYPL1	-0.505573		0.0262469	-2.27913		-2.88452	0.447242		-0.0298513	1.97955		1.67735	1.02132		-0.415726	0.674981		2.65727	1	0.666667	0.0283398	1.5476	-2.34216	-3.62474	0.0290728	1.53651	1.61976	2.48878	0.381324	0.418706	1.36333	0.570832	-0.261282	-1.14842	0.200977
CACNA1H			0.00309684			-0.0705517			-0.193759			0.154708			0.150175			1.37517	1	0.333333			-0.0736485				0.348466				1.225		-0.262553	-1.15442	0.199616
PPIAL4E;PPIAL4H;PPIAL4C;PPIAL4D;PPIAL4F;PPIAL4G;PPIA;PPIAL4A	-0.125463	0.927438	1.96068	-1.21389	0.482124	1.09921	-0.561229	0.551524	0.734582	-2.11353	-0.304539	-0.44967	0.354318	-1.44128	-1.557	0.94001	0.337421	-0.210264	2	1	0.433067	0.363445	-0.798405	-0.290176	0.165831	0.780334	-1.19754	-0.934481	0.152943	0.815469	1.23704	1.00877	-0.262851	-1.15582	0.199298
JUP		-0.0664566	-0.206539		-0.647318	-1.7311		-0.131742	0.00852318		0.276815	1.44859		0.307101	-0.221776		1.55744	1.66366	1	0.666667	0.193864	0.712503	-1.05271	-0.750059	0.257747	0.588807	0.924313	0.544242	0.0283414	1.54758	1.56789	2.42643	-0.264747	-1.16479	0.197272
CPSF6	-0.0609291			-0.450639			-0.129776			-0.345715			-0.00157673			-0.790904			1	0.333333			-0.38971				-0.215939				-0.789328		-0.264994	-1.16596	0.197009
OGDH			-0.265337			-1.74889			0.118434			1.60067			0.216713			2.97136	1	0.333333			-1.48355				1.48223				2.75464		-0.265329	-1.16754	0.196652
PSMB4	-0.619686	0.284738	0.456372	-1.0414	0.241353	1.39714	-0.0628243	-0.124833	0.0963746	-0.375101	-0.528166	-0.176338	0.575305	-0.0569938	-0.456215	1.70157	1.56858	0.713625	4	1	0.848719	0.071236	0.158554	0.0112948	0.0532092	1.27401	-0.329441	-0.419712	0.0387383	1.41186	1.30722	1.84562	-0.266518	-1.17317	0.195384
PHB	-0.179454	0.436686	-0.0259987	-0.44553	-0.486108	-0.893415	0.503484	0.317783	-0.15158	-0.0787579	0.745153	0.213216	0.0160797	-0.810975	-0.407016	0.391617	0.405485	1.14146	7	1	0.0428355	1.3682	-0.685429	-0.937801	0.832532	0.0795988	0.069975	0.00556993	0.0382933	1.41688	1.04682	1.48322	-0.266794	-1.17448	0.19509
ACTN1	0.0605051	0.120505	-0.53921	-0.500271	0.224441	-0.155424	0.169406	-0.55581	0.40104	0.118472	-0.156027	-1.45946	-0.149097	-0.5419	-0.394777	-0.117794	0.222802	0.579013	11	1	0.938577	0.0275301	-0.0243511	-0.000670388	0.423375	0.373275	-0.503883	-0.188087	0.0634259	1.19773	0.589931	0.706581	-0.266919	-1.17507	0.194957
SRSF3	-0.0637129	0.381877	-0.567685	-0.81989	-0.242046	-0.0842228	0.361918	-0.867696	0.215013	0.232822	-0.459044	0.815574	0.112768	0.529298	0.0242804	0.863153	1.3589	0.441297	2	1	0.445907	0.350755	-0.298879	-0.104834	0.612501	0.212893	0.293373	0.0624571	0.0963774	1.01602	0.665668	0.676335	-0.268419	-1.18219	0.193362
TPM4	-0.223514	0.126093	-0.0324876	-1.73441	-1.26286	-1.07192	-0.149444	-0.183955	0.50929	0.975473	0.464207	1.038	0.293154	0.0425303	-0.444065	0.82908	0.774506	0.410525	6	1	0.00404455	2.39313	-1.3131	-3.14241	0.0570508	1.24374	0.767264	0.954276	0.0490844	1.30906	0.707497	0.926154	-0.269115	-1.1855	0.192622
ACTN4;ACTN1	0.573029	-0.156913	0.635901	0.766822	0.0438534	0.133138	-0.125847	0.343182	0.151982	-1.16176	-0.507153	-0.919181	0.00491272	-0.119297	0.034845	-0.681742	-0.545861	0.0835432	6	1	0.920941	0.0357684	-0.0360677	-0.00129009	0.0136774	1.864	-0.985802	-1.83753	0.213991	0.669604	-0.35484	-0.237602	-0.269674	-1.18815	0.192029
ERH	0.879193	-0.260055	-0.482182	-0.224449	0.138112	-0.643449	0.324276	-0.272962	-0.715044	0.126158	-0.758231	-0.617099	-0.858143	0.397121	0.499615	-0.610227	0.0765984	0.656905	4	1	0.578424	0.237754	-0.288914	-0.0686905	0.656905	0.182498	-0.195148	-0.035614	0.962863	0.0164354	0.0282278	0.000463937	-0.271429	-1.19649	0.190169
RPL23A	-1.07926	1.04961	0.277718	-1.78321	-1.18015	-0.774122	0.233506	0.192992	0.365304	0.115837	1.44734	0.135169	0.167286	-0.263346	-0.494077	0.616478	0.228025	-0.0456576	5	1	0.125606	0.900989	-1.32851	-1.19698	0.533232	0.273084	0.302182	0.0825209	0.164988	0.782548	0.462994	0.362315	-0.272585	-1.202	0.188946
TLN1;TLN2	0.224027			0.25425			0.0401016			-0.0369882			-0.0415424			1.25474			1	0.333333			0.0302227				-0.0770898				1.29629		-0.273068	-1.2043	0.188436
VDAC2	0.708166	-0.198497	0.0860881	1.13591	-0.124199	0.11861	0.59451	0.171199	0.234299	-0.545207	-0.826954	-0.845428	-0.556935	-0.236092	-0.432179	-0.0971786	0.757253	0.67851	10	1	0.723717	0.140431	0.178187	0.025023	0.00281062	2.5512	-1.07253	-2.73624	0.0413302	1.38373	0.854597	1.18253	-0.274113	-1.20928	0.187332
ALDOA;ALDOC	0.637677	-0.812901	0.0808795	0.956351	-0.415838	0.592378	-0.0354447	-0.504879	0.397673	0.0958841	-1.34952	0.0873016	-0.430258	1.49852	0.163804	1.42653	2.6454	1.48353	2	1	0.52559	0.279353	0.409079	0.114277	0.566233	0.247005	-0.341226	-0.0842845	0.106783	0.9715	1.44113	1.40006	-0.274896	-1.21302	0.186506
AKR1B1	1.0039	0.355661	0.420848	-0.74967	-0.740555	-0.7989	-3.4549	-2.74288	-3.99695	-1.84997	-1.54974	-1.27488	1.14669	1.18682	2.51062	1.19546	0.175282	0.198228	10	1	0.00279736	2.55325	-1.35651	-3.46351	0.00996905	2.00135	1.84005	3.68257	0.123157	0.909542	-1.09172	-0.992966	-0.27563	-1.21652	0.185734
PDLIM1	0.0117248	-0.101309	0.310758	-0.483921	0.0546792	-1.2584	0.147742	0.548028	-0.519432	0.237503	0.45189	-1.58435	-0.244067	-0.680398	0.350384	-0.598513	-0.788014	0.711509	2	1	0.18726	0.727556	-0.636271	-0.462923	0.644636	0.190685	-0.357098	-0.0680933	0.954821	0.0200779	-0.0336455	-0.000675533	-0.276391	-1.22016	0.184933
ACTN4;ACTN1;ACTN2	0.226672	-0.419797	-0.290427	0.233538	-1.20241	-0.706655	0.197401	0.268128	-0.0969255	0.42384	-0.597334	-0.392547	-0.57597	0.226531	0.247686	-0.901966	-0.00974768	-0.142936	1	1	0.441096	0.355467	-0.397324	-0.141236	0.400313	0.3976	-0.311548	-0.123872	0.459188	0.338009	-0.317632	-0.107363	-0.277713	-1.22648	0.183544
ARF1	0.0923302	-0.139794		-1.44533	-0.921546		-0.168838	0.423775		0.729354	0.966267		0.196462	-0.294941		1.2012	0.931683		1	0.666667	0.0559424	1.25226	-1.15971	-1.45225	0.152569	0.816533	0.720342	0.588183	0.0576839	1.23895	1.11568	1.38227	-0.279126	-1.23325	0.182063
IRAK2	-0.513634			-0.971334			-0.232763			-0.651198			0.136375			-1.43553			1	0.333333			-0.4577				-0.418434				-1.57191		-0.280637	-1.24049	0.180482
PABPC1	-0.104567	-0.425339	0.531851	0.00161455	-0.0642636	0.367599	0.32242	-0.281219	0.186148	0.101935	-1.11151	-0.504584	-0.475357	0.378621	-0.300125	0.225505	0.712593	-0.0464091	2	1	0.762154	0.117957	0.101002	0.0119139	0.215709	0.666132	-0.580504	-0.386693	0.27776	0.55633	0.429517	0.238953	-0.28662	-1.26928	0.174264
UQCRH	-0.321652	0.527343	0.292862	-0.216081	-1.78201	0.391031	0.100648	-0.0445162	0.524233	-0.740655	-0.288422	0.704053	-0.155643	-0.199545	-0.650646	0.776831	0.726036	-0.756581	1	1	0.369721	0.432126	-0.70187	-0.303296	0.547189	0.261863	-0.301797	-0.0790293	0.330053	0.481416	0.58404	0.281166	-0.287369	-1.27289	0.17349
AK3	0.192696			2.04366			-0.171663			-6.80121			-0.334366			-2.37362			1	0.333333			1.85096				-6.62955				-2.03925		-0.287491	-1.27348	0.173365
CORO1B	-0.270432	-0.178051		0.977953	-2.15248		-0.836898	0.569494		-1.09663	-0.00865505		0.0164395	0.180627		-0.0315629	-0.221611		2	0.666667	0.838231	0.0766362	-0.36302	-0.0278205	0.683881	0.165019	-0.418941	-0.0691333	0.214885	0.667795	-0.225121	-0.150334	-0.287563	-1.27383	0.17329
LMNA	-0.209872	0.067455	0.343083	-0.0882225	-0.15513	0.627656	0.449703	-0.250659	-0.0536175	-0.717648	-0.896127	-1.09744	-0.170516	-0.284754	-0.604818	-0.46558	-0.0611989	-0.256359	23	1	0.846804	0.0722171	0.0612124	0.00442058	0.0155867	1.80725	-0.952214	-1.72088	0.625201	0.20398	0.0923169	0.0188308	-0.288211	-1.27696	0.172621
MRC1	-0.0801539	-0.380927	0.395318	0.26214	0.695882	0.441294	-1.15891	0.534898	0.246073	-0.0799228	-0.837826	-1.29572	0.391817	-0.0239457	0.153588	1.47534	1.0194	1.05335	1	1	0.132031	0.879323	0.48836	0.429426	0.387784	0.41141	-0.611843	-0.251719	0.00602065	2.22036	1.00888	2.24006	-0.288765	-1.27964	0.172051
PFDN5	-1.16249		1.18571	-1.29644		1.19856	0.605876		-0.403141	-0.795101		-0.290702	0.675386		-0.691475	1.71329		0.475999	1	0.666667	0.975015	0.0109885	-0.0605494	-0.000665349	0.371662	0.429852	-0.644269	-0.276941	0.354205	0.450746	1.10269	0.497033	-0.292113	-1.29585	0.168613
NAXE	0.0884837	0.315206	-0.546885	0.403692	0.144435	-0.413882	0.329312	-0.0311309	-0.365747	-0.0129902	-0.392007	-0.778197	-0.288804	0.401125	0.741366	-0.0494611	-0.321757	0.994699	3	1	0.806386	0.0934572	0.09248	0.00864292	0.280754	0.551675	-0.371876	-0.205155	0.886089	0.0525227	-0.0767356	-0.00403036	-0.293464	-1.30241	0.167233
MRPL3	-0.585217	-0.316592	0.397877	-1.375	-1.09684	-1.25628	-0.4188	0.335309	0.0716026	-0.825419	0.680101	0.695098	0.938557	-0.454997	-0.447602	0.156617	-0.401754	-0.656541	1	1	0.0241729	1.61667	-1.07473	-1.73749	0.75095	0.124389	0.187223	0.0232885	0.581477	0.235467	-0.312545	-0.0735942	-0.294213	-1.30605	0.16647
REXO2	-0.391638			-2.38788			0.0511444			1.14736			0.157849			0.457363			1	0.333333			-1.99624				1.09621				0.299514		-0.295387	-1.31176	0.165275
RPN2	-0.427416	0.198687	-1.15424	-1.85013	-2.57588	-1.8335	0.430007	-0.62286	-0.0533494	1.49634	0.373769	1.83074	0.215988	0.35181	0.644057	1.17581	2.68372	1.60077	3	1	0.0243514	1.61348	-1.62551	-2.62273	0.0699145	1.15543	1.31569	1.52019	0.0385219	1.41429	1.41615	2.00285	-0.296265	-1.31603	0.164384
PSMB2	-0.204731	-0.0589262	0.657886	-2.03527	-1.69994	-0.502684	0.880257	0.404433	-1.84646	0.594912	1.07263	-0.554749	-0.120727	-0.474791	0.843653	-0.0553247	-0.055698	0.664717	1	1	0.0450148	1.34664	-1.54404	-2.07928	0.595704	0.224969	0.558189	0.125575	0.836081	0.0777517	0.101853	0.00791922	-0.296478	-1.31706	0.164168
HSPH1	-0.23268	0.0735763	-0.173339	-0.793504	-1.07353	0.133719	-0.169079	0.0148311	0.694281	0.400304	-0.656989	0.53051	0.0179716	0.271628	-0.403753	0.416419	0.752871	-0.43849	5	1	0.282851	0.548443	-0.466956	-0.256099	0.856004	0.0675241	-0.0887361	-0.00599182	0.525686	0.279274	0.281651	0.0786578	-0.296713	-1.31821	0.16393
RTN4	1.24237	-0.665544	-0.914688	-1.38372	-0.420755	-2.10458	-1.85701	0.284045	1.27626	-1.52132	0.447452	1.50471	1.3408	-0.344065	-0.719568	1.62318	0.715544	-0.072041	3	1	0.228443	0.641223	-1.1904	-0.763309	0.85906	0.0659766	0.242517	0.0160005	0.454137	0.342813	0.663173	0.227344	-0.297133	-1.32026	0.163505
PGK2	-0.2024	-1.03591		-1.71026	-2.14726		-0.600359	-0.549657		0.787168	0.701043		1.25409	2.27725		-0.535008	0.904174		1	0.666667	0.108496	0.964585	-1.30961	-1.26323	0.00143196	2.84407	1.31911	3.75165	0.215212	0.667134	-1.58109	-1.0548	-0.298883	-1.32879	0.161736
RPS6	0.258966	0.196649	-0.239144	-1.65432	-1.08465	-1.86858	0.200088	0.332792	0.0133806	0.146213	0.639105	-0.0586424	-0.255334	-0.383909	-0.112689	-0.810422	-1.30489	-0.386576	6	1	0.00464844	2.33269	-1.60801	-3.75098	0.804028	0.0947286	0.0601381	0.0056968	0.102685	0.988492	-0.58332	-0.576607	-0.299015	-1.32944	0.161603
TGM2	-0.683816	0.433632		-2.54941	-0.530221		0.727149	-0.0721317		-0.079241	0.761254		1.22264	-1.21838		-0.19055	-0.118756		1	0.666667	0.344948	0.462247	-1.41472	-0.653952	0.983545	0.00720586	0.0134975	9.72613e-05	0.909577	0.0411605	-0.156785	-0.00645336	-0.299292	-1.33079	0.161323
S100A14	0.383882	2.03139	-1.3374	0.000741094	0.769252	-0.959576	-0.132529	-0.187104	0.254984	-1.29407	-1.30455	-0.644424	0.302951	-0.712417	-0.143134	-0.44	-0.646586	-0.0531324	3	1	0.718926	0.143316	-0.422487	-0.060549	0.014948	1.82542	-1.05947	-1.93397	0.597216	0.223868	-0.195706	-0.0438124	-0.300405	-1.33623	0.160204
ATP2A2	-0.558848		-0.545719	-1.40355		-3.6967	0.452874		-0.543649	0.864646		1.78353	0.385694		0.523696	0.938421		1.92219	3	0.666667	0.223559	0.650608	-1.99785	-1.29981	0.180728	0.742975	1.36948	1.01749	0.188465	0.724768	0.975609	0.70709	-0.301298	-1.3406	0.159307
THRAP3			-0.0364504			0.524372			0.10623			-0.698734			0.00665137			0.772108	3	0.333333			0.560822				-0.804964				0.765457		-0.303567	-1.35171	0.157037
STMN1	-0.0317501	0.262906	-0.480732	-1.03313	-0.459525	-1.19365	0.0460565	-0.62126	-0.609331	-0.358095	-1.33713	-0.859609	-0.223344	0.617446	1.03536	-1.76548	-1.6866	-1.24643	5	1	0.0590399	1.22885	-0.812246	-0.998132	0.271587	0.566091	-0.456766	-0.258571	0.00718902	2.14333	-2.04266	-4.37809	-0.305453	-1.36097	0.155159
PPIAL4E;PPIAL4H;PPIAL4C;PPIAL4D;PPIAL4F;PPIA;PPIAL4A	0.809955	0.38899	-0.147611	-1.28311	-1.32058	-0.417837	1.5658	0.374813	0.0873135	1.53383	0.25683	-0.717789	-1.37603	-0.548204	-0.567767	0.21467	1.35985	1.32216	1	1	0.0284319	1.54619	-1.35762	-2.09914	0.708827	0.14946	-0.318353	-0.0475809	0.0179986	1.74476	1.79623	3.13399	-0.307972	-1.37337	0.152666
GCN1	-0.164034	-0.869144	-0.57803	-0.985533	-0.458585	-2.2853	-0.117627	-0.0906684	0.210245	0.650607	0.203239	0.561327	-0.171741	0.43548	0.629187	0.479346	0.721072	0.847549	2	1	0.290443	0.536938	-0.706071	-0.379117	0.0523272	1.28127	0.471075	0.603575	0.218966	0.659623	0.385014	0.253964	-0.308086	-1.37393	0.152554
XRN2			-0.0839339			0.773023			-0.2887			-2.0308			0.0968014			0.016056	1	0.333333			0.856957				-1.7421				-0.0807454		-0.309112	-1.37899	0.151542
SYNCRIP	0.341239	0.206293	0.253748	-0.444713	-0.371985	-0.28169	-0.362706	-0.306132	-0.247536	-0.229033	-0.275374	-0.0400602	0.00349832	0.0374313	-0.14438	-0.266908	-0.439647	-0.443141	12	1	0.000502673	3.29871	-0.633223	-2.08882	0.192924	0.714615	0.123969	0.08859	0.0123888	1.90697	-0.348749	-0.665054	-0.314163	-1.40396	0.146605
PRPF31		0.0185125			-2.30272			-0.083401			0.331064			-0.0614794			-1.31783		1	0.333333			-2.32123				0.414465				-1.25635		-0.315907	-1.41262	0.144915
GRHPR	1.16486	-0.11349	-0.572862	0.485273	-0.13013	0.0224292	0.271885	-0.414277	-0.72351	0.099126	-1.1875	-1.23843	0.523232	-0.623123	0.000182873	1.26874	0.433242	0.338624	2	1	0.954309	0.020311	-0.0336437	-0.000683338	0.407987	0.389354	-0.486966	-0.189602	0.183361	0.736694	0.713439	0.525586	-0.316566	-1.41589	0.144279
P4HA2		-0.183582			-0.0242356			-0.217258			-0.158008			0.176538			1.39853		1	0.333333			0.159346				0.0592498				1.22199		-0.319775	-1.43187	0.141198
CHORDC1	-1.03433	-0.162535	0.578909	-0.560404	-0.516277	0.292857	0.149889	0.28112	-2.05704	0.106857	-1.02563	-1.93285	-0.280703	-0.0289136	0.960933	0.156647	-0.0643385	0.900296	2	1	0.923724	0.0344578	-0.0552897	-0.00190516	0.692605	0.159514	-0.408532	-0.0651666	0.823672	0.0842457	0.113763	0.00958401	-0.319946	-1.43272	0.141035
HUWE1			-0.0220875			0.603064			-0.0231678			-1.0525			0.362479			0.2151	1	0.333333			0.625151				-1.02933				-0.147378		-0.321737	-1.44167	0.139329
SAMD4B;SAMD4A	-0.342529	0.423886	-0.85916	-0.724495	-0.834392	-1.08499	-1.37038	-0.772011	-0.767637	-0.906931	-0.904617	-0.542199	1.31825	1.37994	1.36774	-0.0887195	-1.92782	-0.810884	1	1	0.183877	0.735472	-0.622026	-0.457483	0.47249	0.325607	0.185427	0.0603764	0.0127204	1.8955	-2.29778	-4.35545	-0.322103	-1.4435	0.138981
TBCB	-0.300811	-0.442025	0.743843	-0.507339	-0.246974	-0.164906	-0.11496	0.542642	-0.647776	-0.624563	-0.12908	-1.22284	0.444122	-0.569704	0.401395	-0.50523	-0.633028	-0.64933	3	1	0.473389	0.324782	-0.306742	-0.0996244	0.278632	0.554969	-0.585461	-0.324913	0.108671	0.963887	-0.6878	-0.662962	-0.323164	-1.44881	0.137976
RPS10	0.102795	-1.01232	0.947712	0.0496234	-1.49994	-1.91732	1.21589	-1.56337	0.0459953	0.985589	-1.48436	0.690033	-0.805434	1.40326	-0.479823	-0.174977	2.13609	1.68488	3	1	0.240685	0.618551	-1.13527	-0.702225	0.89055	0.0503416	0.164248	0.00826851	0.299314	0.523873	1.17599	0.616072	-0.323869	-1.45234	0.13731
ARPC5L		-0.120244			-2.80394			0.0763939			1.31796			0.010246			0.575448		1	0.333333			-2.68369				1.24157				0.565202		-0.323987	-1.45293	0.137198
SOD1	1.02309	0.125659	0.123583	0.937615	-1.05345	-0.0348336	-0.739731	-0.31499	0.075163	-0.584347	-0.602997	0.123386	-0.295958	0.273705	0.130957	0.579309	0.805554	0.486781	6	1	0.504849	0.296839	-0.474335	-0.140801	0.937192	0.0281714	-0.0281335	-0.00079256	0.0397586	1.40057	0.587647	0.823039	-0.326014	-1.4631	0.135292
OAT	-0.260505	0.0616451	1.63089	-1.26366	-0.856349	0.28091	-0.625691	-0.809688	1.32769	-1.16088	-1.08876	0.443308	0.909117	0.488066	-1.45499	0.56314	0.555306	-1.6568	8	1	0.217111	0.663317	-1.09037	-0.723264	0.5467	0.262251	-0.566212	-0.14849	0.884743	0.0531831	-0.160181	-0.00851893	-0.326469	-1.46538	0.134865
POTEF;POTEI;POTEJ;POTEE			-0.0235191			-3.24954			0.00908238			1.17503			-0.0104057			-0.360645	1	0.333333			-3.22602				1.16595				-0.350239		-0.326648	-1.46628	0.134698
TUBB3	0.468891	0.66779	-0.496399	-0.897684	-0.0188094	-0.521166	-0.282399	-0.43132	1.17557	-1.84724	-0.525372	1.33344	-0.0620174	-0.253488	-0.924137	1.69432	0.699722	-0.0359325	3	1	0.190984	0.719002	-0.692647	-0.498015	0.66016	0.180351	-0.50034	-0.0902367	0.101214	0.994761	1.19925	1.19297	-0.326836	-1.46722	0.134522
RBM14	-0.476683		-0.241486	-1.20496		-2.62761	-1.1275		0.411167	0.812062		1.19855	1.09822		0.412898	2.1253		1.2117	2	0.666667	0.163389	0.786777	-1.5572	-1.22517	0.227775	0.642493	1.36347	0.876022	0.250989	0.600345	0.912939	0.548078	-0.327677	-1.47146	0.133736
RPL11	0.290297	-0.0705901	0.261282	-0.888948	-1.30419	-1.42699	-0.0974686	-0.26827	0.380646	0.121763	-0.171777	-0.0390637	-0.398627	-0.374419	-0.592655	-0.976696	-0.37977	-0.831834	3	1	0.00238547	2.62243	-1.36704	-3.58496	0.878018	0.0564966	-0.0346617	-0.00195827	0.227588	0.642851	-0.2742	-0.176269	-0.329871	-1.4825	0.131697
ALDH9A1	0.250935	-0.919855		-1.67095	-1.69175		-0.240523	0.319594		1.34047	-0.024004		-0.460877	0.626246		0.552549	1.1129		1	0.666667	0.148102	0.82944	-1.34689	-1.11716	0.489802	0.30998	0.618698	0.191784	0.344806	0.462426	0.750041	0.346838	-0.334149	-1.50413	0.127763
KPNA2	0.614012	-0.750098	-0.652958	1.20294	0.126356	1.13536	0.783188	-0.135212	-0.769207	-1.52443	-1.34612	-1.21528	-0.656936	1.53482	0.964961	1.40759	2.11471	2.44987	3	1	0.12515	0.902571	1.08457	0.978899	0.0451815	1.34504	-1.32153	-1.77752	0.130406	0.884701	1.37644	1.21774	-0.3344	-1.5054	0.127534
GART	-0.15598	-0.117431	0.333	-1.505	-0.976052	-0.89153	-0.457752	-0.297067	0.274734	-0.806213	0.614336	0.160514	0.320386	-0.33223	-0.341669	0.163912	-0.465614	-1.01814	6	1	0.00992719	2.00317	-1.14406	-2.29174	0.768216	0.114516	0.149574	0.0171287	0.471695	0.326338	-0.322108	-0.105116	-0.334442	-1.50562	0.127495
PRPF38B	-0.489516			-5.64732			-0.157555			1.40319			0.184624			-1.64695			1	0.333333			-5.1578				1.56074				-1.83158		-0.33539	-1.51043	0.126632
DECR1	-0.00188353		0.353888	-0.349663		0.453631	0.276652		-0.229333	-1.48109		-1.89247	-0.685762		-0.285318	-0.621577		-1.26412	1	0.666667	0.80423	0.0946195	-0.124018	-0.0117345	0.0344714	1.46254	-1.71044	-2.50158	0.350495	0.455318	-0.457308	-0.208221	-0.33569	-1.51195	0.12636
LDHA;LDHB;LDHC;LDHAL6A	0.451657	-0.326055	0.502002	0.085989	1.47277	-0.327546	1.55415	0.498842	-0.13056	-1.38138	-2.90029	-2.84802	-0.712397	-0.591139	-0.775874	-1.59194	-0.57352	0.0728171	1	1	0.756863	0.120983	0.201202	0.0243419	0.0125139	1.90261	-3.01737	-5.74088	0.993215	0.0029567	-0.004411	-1.3042e-05	-0.338194	-1.52467	0.124095
FLNB	-0.179592	-0.220406	0.421401	0.364265	-0.59726	0.527934	-0.440856	0.338812	1.16597	-1.40913	-0.097237	-0.402479	0.485353	-0.0661626	-0.702954	0.76558	0.411868	-0.0931304	12	1	0.833999	0.0788344	0.0911789	0.00718803	0.179697	0.74546	-0.990925	-0.738695	0.342901	0.464831	0.456027	0.211975	-0.338307	-1.52525	0.123993
RPL10A	0.196086	-0.110854	0.0710313	-1.03785	-0.929333	-0.0708186	-0.152826	0.472206	-0.318061	0.233885	0.490626	-0.358641	-0.0394199	-0.354529	-0.00178542	0.190583	-0.0200516	0.159014	6	1	0.0833175	1.07926	-0.731423	-0.789398	0.744605	0.128074	0.121517	0.0155632	0.135659	0.86755	0.24176	0.209739	-0.340769	-1.5378	0.121787
LANCL2	1.46446	0.866295	0.0219212	1.6356	-0.753953	-0.410615	0.399568	-0.628215	-1.48366	0.871091	-0.536973	-0.666723	-1.19866	2.95599	4.31213	1.46552	3.05203	4.32599	3	1	0.504003	0.297567	-0.627214	-0.186638	0.564952	0.247988	0.459901	0.11405	0.643921	0.191167	0.924698	0.176772	-0.340779	-1.53785	0.121779
APRT	-0.350555	-1.8501	1.9093	-2.65162	-3.80522	-2.66575	-0.0901521	0.0472908	-0.174482	1.49457	1.69291	0.761629	0.0382302	1.0362	-0.0932548	1.17491	1.68342	0.384646	3	1	0.0637702	1.19538	-2.94374	-3.5189	0.00877041	2.05698	1.38882	2.85677	0.220372	0.656844	0.753931	0.495215	-0.342391	-1.54609	0.120345
PAICS	-0.476799	-0.289909	-0.619822	-2.37695	-0.93623	-1.28042	0.490576	-0.582956	-0.121458	0.212608	0.132711	0.957392	0.188619	0.516513	0.271466	0.484358	0.235074	0.000756107	4	1	0.0740705	1.13035	-1.06902	-1.20838	0.282033	0.5497	0.505516	0.277882	0.643137	0.191696	-0.0854703	-0.0163843	-0.342917	-1.54878	0.119879
GSN	-0.0819877	-0.395015	-0.242659	-0.533761	-0.197745	0.10529	0.419752	0.200203	-0.620904	0.0673064	0.333507	-0.130973	0.32088	0.528694	0.372683	1.90107	1.77705	2.73743	2	1	0.88686	0.0521451	0.0311485	0.00162424	0.806034	0.0936467	0.0902629	0.00845282	0.0049259	2.30751	1.7311	3.99453	-0.34373	-1.55294	0.11916
RPLP0;RPLP0P6	-0.1878	-0.405844	0.439874	-0.817952	-0.901142	0.104353	0.161848	-0.0833342	0.972598	-0.217705	-0.543195	0.554613	0.180153	0.39824	-0.816664	0.209469	0.301825	-0.364005	4	1	0.300597	0.522016	-0.486991	-0.254217	0.409867	0.387357	-0.419133	-0.162354	0.778942	0.108495	0.12852	0.0139438	-0.346326	-1.56627	0.11688
EIF3K	-0.0947881	-0.172604	0.270398	-1.81258	-2.04797	-1.96761	0.100532	-0.262188	0.0968529	0.717726	0.603345	1.15955	0.0220782	-0.0404985	-0.273293	0.46063	0.997976	0.236526	1	1	0.000221337	3.65495	-1.94372	-7.10419	0.0150885	1.82135	0.848474	1.54537	0.0527767	1.27756	0.662282	0.846104	-0.347093	-1.57021	0.116211
CTSD	-0.19919	0.0877078	-0.262341	-1.98036	-0.627638	-0.573713	-0.909158	0.192686	0.622196	-1.06617	-0.0109798	-0.334232	0.986257	-0.345491	-0.468967	-0.210456	-1.45876	-1.08175	3	1	0.118738	0.925411	-0.935962	-0.866149	0.471409	0.326602	-0.439035	-0.14339	0.176717	0.752722	-0.974252	-0.733341	-0.347444	-1.57202	0.115905
RPL10	0.574059	0.516791	0.0198164	-1.29658	0.202354	-0.0198307	0.285891	-0.916438	-0.202528	0.445741	-1.08328	0.00921117	-0.653965	0.374847	0.484067	0.385925	1.29745	-0.0239985	3	1	0.21151	0.67467	-0.741575	-0.500319	0.910978	0.0404923	0.0682479	0.00276352	0.414369	0.382613	0.484808	0.185494	-0.347544	-1.57253	0.115818
SEC61B	-0.57694	-0.0980241	0.856932	-0.71367	-0.950508	-0.805876	-0.541573	0.287536	0.0120579	-0.569635	-1.27398	-0.582681	0.174848	0.0793296	-0.342349	-0.973592	-1.20274	-1.84589	1	1	0.107231	0.969682	-0.884007	-0.857206	0.0968145	1.01406	-0.728105	-0.738342	0.0127412	1.89479	-1.31135	-2.48473	-0.349436	-1.58228	0.114179
ARPC4	-0.249752		0.0422834	-0.451257		-0.804737	-0.00532961		0.239127	-0.0455995		0.613368	0.210855		-0.167759	0.532082		0.336322	2	0.666667	0.149497	0.825367	-0.524263	-0.432709	0.681503	0.166532	0.166985	0.0278084	0.192454	0.715673	0.412654	0.295325	-0.350693	-1.58876	0.113096
BTF3	-0.441528		-0.563359	-1.5054		-1.02753	0.285484		-0.647139	0.283775		1.08125	0.822532		1.22829	1.47287		1.33229	2	0.666667	0.0902764	1.04443	-0.764019	-0.797961	0.29467	0.530664	0.86334	0.458144	0.221063	0.655484	0.377166	0.247226	-0.354281	-1.60734	0.110035
ATP5MC1;ATP5MC3;ATP5MC2	1.25075		-0.856723	0.200774		-1.26344	0.316802		-0.332208	0.0333531		-0.26756	-0.483971		0.369653	0.185104		1.7123	1	0.666667	0.627501	0.202386	-0.728344	-0.147406	0.788615	0.103135	-0.1094	-0.011283	0.369147	0.432801	1.00586	0.435337	-0.354612	-1.60906	0.109754
DYRK1A	0.16934		-0.235925	-0.299107		-1.33248	-0.398435		-0.80547	-0.320617		0.192134	0.606152		-0.150769	-0.10222		1.67938	1	0.666667	0.293971	0.531696	-0.782499	-0.416052	0.242156	0.615905	0.537711	0.331179	0.620823	0.207032	0.560891	0.116123	-0.355829	-1.61538	0.108728
PGK1;PGK2	-0.0947904	-0.526204	-0.923488	-2.17819	-1.67494	-2.03792	-0.304963	-0.398266	0.335217	0.545023	0.497651	0.841704	-0.0717773	0.184911	0.359002	0.699697	0.73304	0.259272	4	1	0.00683522	2.16525	-1.44885	-3.13713	0.0419291	1.37748	0.750797	1.03421	0.108448	0.96478	0.406625	0.392303	-0.356406	-1.61838	0.108242
PSMC1	0.428587	-0.15801	-1.10553	-1.55787	-0.107918	-1.0744	-0.194931	0.292937	-0.16404	-0.0171334	0.88567	-0.813591	0.109781	-0.0552533	0.715308	0.983284	-0.64632	1.95829	1	1	0.361918	0.44139	-0.635079	-0.280318	0.941412	0.0262204	0.0403268	0.00105739	0.557257	0.253944	0.508473	0.129124	-0.357301	-1.62304	0.107492
SLC25A5	0.0516399	-0.197327	0.457194	-1.27644	-2.01406	-0.431015	0.00644813	-2.14156	1.91687	-0.523622	-3.07042	1.05377	0.29307	1.87953	-2.16059	0.218633	2.28071	-1.58147	2	1	0.0533716	1.27269	-1.34434	-1.71093	0.668678	0.174783	-0.774012	-0.135284	0.86125	0.0648705	0.301958	0.0195882	-0.3583	-1.62824	0.106658
ATP5F1B	0.305811	-0.0783425	0.447966	0.191414	-0.386051	0.0714741	0.0218179	0.0904102	-0.0914004	-0.377634	0.35295	-0.446839	-0.0985756	-0.373081	-0.161697	0.883331	0.793784	0.848451	14	1	0.322291	0.491751	-0.266199	-0.130904	0.563996	0.248724	-0.164117	-0.0408198	0.000267338	3.57294	1.05297	3.76221	-0.359977	-1.63699	0.105266
PRKDC	-0.137575	0.20172	0.24005	-0.560996	0.213576	-0.397468	0.0840643	0.732182	-0.149955	-0.282894	0.147712	-0.528182	0.105682	-0.436244	0.24421	0.040806	-0.648082	0.139312	8	1	0.256669	0.590627	-0.349694	-0.206539	0.249902	0.602231	-0.443218	-0.26692	0.713964	0.146324	-0.127204	-0.018613	-0.36083	-1.64145	0.104562
TMSB10	1.10476	-0.152335	-0.26789	-0.144524	-0.565101	-0.756476	0.560513	-0.0211092	0.350468	0.461888	-0.466124	-1.32941	-0.696881	-0.114228	-0.209072	-0.917222	-0.126424	0.0783275	3	1	0.205952	0.686233	-0.716877	-0.491945	0.245051	0.610743	-0.741173	-0.452666	0.961183	0.0171939	0.0182877	0.000314436	-0.362311	-1.64921	0.103345
RSL1D1			0.138478			-0.481709			0.0682987			0.38076			-0.00138672			2.05368	1	0.333333			-0.620187				0.312461				2.05507		-0.36243	-1.64983	0.103248
EPRS	-0.39831	-0.073306	0.729562	-0.336186	-0.108471	-0.184943	-0.633934	-0.0758969	0.0753882	-0.960521	-0.718759	-0.690031	0.360945	-0.148433	-0.257565	-0.150316	-0.424999	-1.03552	9	1	0.435559	0.360953	-0.295848	-0.106787	0.0673912	1.1714	-0.578289	-0.677406	0.18214	0.739594	-0.521929	-0.386015	-0.365381	-1.66532	0.100848
PPP2R1A	-0.460316	-0.239055	0.208004	-0.571735	-0.711818	-0.414078	0.41905	0.343511	0.287894	-0.00927981	0.729787	0.0208981	0.431176	-0.353804	-0.344934	0.724652	0.907063	0.926006	3	1	0.134198	0.872253	-0.402088	-0.350723	0.695114	0.157944	-0.103016	-0.0162708	0.024581	1.6094	0.941761	1.51567	-0.367506	-1.67652	0.0991388
OXSR1		-0.554698	-0.582743		-1.09276	-0.243052		0.95848	-0.0193865		0.92495	-1.1838		-0.428719	0.574968		0.597796	1.04407	1	0.666667	0.837211	0.0771653	-0.099186	-0.00765371	0.657608	0.182033	-0.598969	-0.109032	0.306422	0.51368	0.747808	0.384134	-0.36771	-1.67759	0.0989756
NDUFAB1		-0.117445			0.570684			0.127391			-0.987903			-0.0152652			2.12323		1	0.333333			0.688129				-1.11529				2.13849		-0.368195	-1.68015	0.0985883
PAFAH1B1			-0.270743			-0.78155			-0.224162			-0.221289			0.148522			-0.683035	1	0.333333			-0.510807				0.00287267				-0.831557		-0.368911	-1.68393	0.0980185
PDIA6	0.684528	0.296405	0.349971	-0.79099	-0.140229	-0.404025	-0.48686	-1.4813	-0.878216	-0.725046	-0.932432	-0.47925	0.233146	0.91511	0.590839	-0.441664	-0.0560711	-0.722149	10	1	0.0167287	1.77654	-0.888716	-1.57884	0.497652	0.303074	0.236549	0.0716918	0.0232458	1.63366	-0.986326	-1.61132	-0.370298	-1.69127	0.0969188
CCT6A;CCT6B			0.14438			-0.46417			-0.017364			0.039871			-0.177853			-0.179412	1	0.333333			-0.60855				0.057235				-0.00155906		-0.371713	-1.69877	0.0958039
H2BC12;H2BC11;HIST1H2BO;HIST1H2BB;HIST1H2BD;H2BC4;HIST2H2BE;HIST2H2BF;HIST2H2BC;HIST2H2BD;HIST1H2BH;H2BC15;H2BC14;H2BC13			0.0176738			0.125793			0.0148571			-1.94628			-0.856996			-0.52692	1	0.333333			0.108119				-1.96113				0.330075		-0.373014	-1.70567	0.0947855
HNRNPU	0.0658721	-0.243911	0.294601	-1.51725	-1.98427	-1.54638	0.539963	-0.748531	0.411802	0.559485	0.0932823	-0.0113081	-0.0521531	0.1266	-0.294806	-1.04215	-0.301712	-0.604948	12	1	0.0013711	2.86293	-1.72149	-4.9285	0.759589	0.119421	0.146075	0.0174444	0.080173	1.09597	-0.576149	-0.631443	-0.374595	-1.71407	0.0935569
ANK2	-0.266036			-1.16973			-0.864546			0.753772			2.08551			5.66699			1	0.333333			-0.903692				1.61832				3.58148		-0.37571	-1.72002	0.092695
RPL5	1.10335	-0.602846	-0.371955	0.0741211	-0.31497	-1.6017	0.570725	-0.413834	0.214477	0.469572	-0.699983	-1.66689	-1.16943	-0.0337572	0.525512	-1.15887	0.868491	0.955414	2	1	0.422594	0.374076	-0.657032	-0.24578	0.329324	0.482377	-0.756224	-0.364785	0.627098	0.202665	0.447569	0.0907064	-0.37574	-1.72018	0.0926718
ACTR2			0.191591			0.227718			0.0448773			-0.310251			-0.0830395			1.17576	1	0.333333			0.036127				-0.355129				1.2588		-0.375857	-1.7208	0.0925822
DDOST	-0.686244	0.913804	-0.0959762	-1.89112	0.237252	-0.93604	0.34677	0.20952	-0.561554	0.0174249	-0.153604	-0.675586	0.133863	-0.54143	-0.0119299	0.26261	-1.05185	0.548587	2	1	0.305512	0.514972	-0.907164	-0.467164	0.486687	0.31275	-0.268833	-0.0840777	0.916453	0.0378899	0.0596157	0.00225883	-0.376299	-1.72315	0.0922424
EIF3E	-0.0431565			0.386836			-0.134799			-1.31908			0.0629943			-0.0394793			1	0.333333			0.429993				-1.18428				-0.102474		-0.376583	-1.72467	0.0920242
MYL12B;MYL12A;MYL9	-0.716238	-0.155992	0.814072	-1.44181	-1.07728	-1.20991	0.849979	0.373845	-1.28811	0.634226	0.252117	-1.22312	-0.740742	0.227529	0.574237	-0.11416	-0.861567	0.520405	2	1	0.0562284	1.25004	-1.22361	-1.52957	0.921028	0.0357273	-0.0908312	-0.00324516	0.774171	0.111163	-0.172115	-0.0191329	-0.379629	-1.74096	0.0897039
SNRPD2	-0.053403	0.245678	-0.278965	-1.38173	-0.80125	-0.691638	0.620208	0.0221014	-1.09099	0.712615	0.0994959	-0.7673	-0.14542	0.651228	0.67154	-0.358873	-0.494375	1.49866	3	1	0.0240228	1.61938	-0.929309	-1.5049	0.815468	0.0885932	0.164498	0.0145734	0.811723	0.0905924	-0.177312	-0.0160632	-0.380988	-1.74825	0.0886799
CYCS	-0.142502	0.277461	-0.0831637	-0.853195	-1.7858	-0.591445	-0.363848	-0.792012	0.120023	0.597828	-0.509892	0.697122	-0.20354	1.03189	-0.156338	1.09583	1.35909	0.469338	2	1	0.0469516	1.32835	-1.09408	-1.45332	0.264438	0.577676	0.606965	0.350629	0.194845	0.710312	0.750747	0.533264	-0.38326	-1.76046	0.0869839
TUBB4A;TUBB;TUBB4B;TUBB2A;TUBB2B	0.000618135	-0.319883	0.0788924	-2.06102	-1.29185	-1.6598	0.24024	0.0321789	-0.272074	0.663939	0.437923	0.518981	-0.18284	0.0763001	0.201424	0.237706	0.103251	0.0821327	2	1	0.00328749	2.48314	-1.59077	-3.95009	0.0294269	1.53126	0.540166	0.827131	0.424701	0.371916	0.109402	0.0406884	-0.383264	-1.76048	0.0869807
STT3B			-0.054603			0.559015			-0.109188			-0.862436			0.503892			2.97037	1	0.333333			0.613618				-0.753248				2.46648		-0.384691	-1.76817	0.0859251
NSDHL	0.40593	-0.1879		0.267691	-0.165185		0.150906	-1.21685		-0.902189	-1.57571		-0.582565	0.63995		-0.134815	1.02377		1	0.666667	0.889519	0.0508447	-0.0577619	-0.00293689	0.452152	0.344716	-0.70598	-0.243362	0.670396	0.173669	0.415787	0.0722092	-0.388773	-1.79025	0.0829477
GSTP1	0.65609	-0.814002	0.438828	0.503404	-0.36813	-1.4831	-1.05653	0.2953	0.775548	-1.21256	-2.83077	-1.09126	-0.322386	-1.19417	-1.60042	-0.039612	-0.426511	-0.63076	7	1	0.501168	0.300017	-0.542915	-0.162884	0.0938833	1.02741	-1.7163	-1.76335	0.17996	0.744824	0.673365	0.501539	-0.389078	-1.79191	0.0827271
EIF5A;EIF5AL1;EIF5A2	0.626779	-0.0486894	-0.180454	0.312715	-0.649106	-0.654642	0.656828	0.885445	1.09991	-1.03594	-0.789844	0.277478	-0.461825	-0.384271	-0.533974	-0.138663	-0.155172	-0.531045	4	1	0.319227	0.4959	-0.462889	-0.229547	0.0298526	1.52502	-1.39683	-2.13019	0.242966	0.614454	0.185063	0.113713	-0.390055	-1.79722	0.0820252
MRM3		-0.175591			-0.316338			-0.0154731			-0.988033			0.0108715			-1.00691		1	0.333333			-0.140748				-0.97256				-1.01778		-0.393672	-1.81692	0.0794567
MRTO4		0.208065			0.738476			-1.2013			-3.70401			0.0989421			-0.0790041		1	0.333333			0.530411				-2.50271				-0.177946		-0.394193	-1.81977	0.0790903
TUBA4A	0.461036	-0.488277		-1.16895	-1.14504		1.08708	0.10591		0.670741	0.20733		-0.7009	-0.175307		0.929518	1.64419		2	0.666667	0.137705	0.86105	-1.14337	-0.984503	0.798973	0.097468	-0.157459	-0.0153472	0.0602133	1.22031	1.72496	2.10498	-0.396122	-1.83033	0.0777447
ITGAE	0.190134	0.25545	-0.0137632	-1.17139	-1.45757	-0.668672	-0.194654	0.123067	-0.299589	0.191764	0.516742	0.647154	0.64713	-0.234941	0.239661	0.346007	0.692333	0.243739	1	1	0.00705002	2.15181	-1.24315	-2.67503	0.036221	1.44104	0.575612	0.829479	0.50722	0.294804	0.210077	0.0619314	-0.396675	-1.83336	0.0773615
SSRP1			-0.522937			0.209343			0.0620702			-0.96514			0.0219842			1.58799	2	0.333333			0.73228				-1.02721				1.56601		-0.396684	-1.83341	0.0773551
CLIC1	-0.74113	-0.101669	0.34333	-1.31103	-1.64099	-1.53935	0.299474	-0.0938884	-0.201713	-0.422297	0.397225	0.602486	0.626734	-0.364189	-0.256474	-0.293154	-0.000111074	-0.438012	8	1	0.0156261	1.80615	-1.33063	-2.40332	0.612107	0.213173	0.191181	0.0407545	0.508929	0.293343	-0.245783	-0.0720986	-0.396807	-1.83408	0.0772702
HSP90AB2P	0.366001	-0.0728396	0.743446	-0.0484057	-1.11178	0.0648118	-0.163219	0.24718	0.449614	-0.269438	-0.115069	0.214386	0.219906	-0.446089	-0.267049	0.31353	1.25562	-0.22298	1	1	0.183781	0.735699	-0.71066	-0.522831	0.365289	0.437363	-0.234565	-0.10259	0.266976	0.573527	0.613134	0.351649	-0.397024	-1.83528	0.0771201
NPC2	0.568145	-0.363953	-0.204131	-0.418082	0.108272	0.411412	-0.204928	0.0910937	0.349566	-0.991341	-0.796247	-1.05828	-0.380945	-0.0146235	-0.290024	0.0211195	-0.279544	-0.380879	2	1	0.932639	0.0302865	0.0338472	0.00102511	0.00451622	2.34523	-1.0272	-2.40902	0.929307	0.0318409	0.01543	0.000491307	-0.397734	-1.83917	0.0766309
EIF1AY;EIF1AX	0.111004	-0.0560795	-0.600444	-0.826872	-0.675723	-0.0920319	-0.370367	0.0992208	0.154891	0.0555969	-0.0596836	-0.750354	0.201041	-0.25453	0.18596	-0.550939	-0.161694	-0.0813845	3	1	0.322877	0.490963	-0.349703	-0.171691	0.519757	0.2842	-0.212729	-0.0604574	0.212137	0.673384	-0.30883	-0.207961	-0.398491	-1.84334	0.0761109
HSPA1A;HSPA1B;HSPA8;HSPA6;HSPA2	0.246068	-0.201974		0.131818	-0.102471		-0.676354	0.873167		-1.85013	-0.297636		-0.0916642	-0.307814		0.717205	-0.303615		1	0.666667	0.979382	0.00904809	-0.00737297	-6.67113e-05	0.397031	0.401176	-1.17229	-0.470294	0.51742	0.286157	0.406534	0.116332	-0.398989	-1.84607	0.0757705
DNAJC8	-0.0263347	0.18764	-0.645154	-1.54827	-0.800004	-2.21231	0.0422779	-0.229795	0.156034	-0.397327	-0.446914	0.38453	0.29585	0.109292	-0.493782	-1.04251	-1.28949	-0.0982488	1	1	0.0468116	1.32965	-1.35891	-1.80687	0.651175	0.186302	-0.142743	-0.0265933	0.146648	0.833724	-0.780534	-0.65075	-0.401323	-1.85894	0.0741864
TECR	0.269051	-0.329023	-0.260314	-2.08625	-2.52233	-0.685828	-0.760544	0.392557	-0.00193082	-0.40453	0.649949	0.855506	0.572987	0.349827	-0.115479	1.13298	-0.0249614	-0.358463	2	1	0.0472146	1.32592	-1.65804	-2.19844	0.396284	0.401993	0.490281	0.19709	0.970847	0.012849	-0.0192605	-0.000247478	-0.401632	-1.86064	0.0739784
ARF4	-0.512487	-0.195481	-1.27693	-0.0956873	-0.214754	0.387829	0.0682904	-0.0307244	-0.188944	-1.1758	-0.705444	-1.8249	-0.0361498	-0.252919	0.530106	0.332871	0.160561	0.581605	3	1	0.136806	0.863895	0.687429	0.593866	0.0236355	1.62643	-1.18492	-1.9272	0.350891	0.454828	0.278	0.126442	-0.402354	-1.86464	0.073493
KRT18	-0.553401	-0.0138174	0.637345	-1.35201	-0.238611	0.0212337	-0.388831	-0.993292	-0.13875	-1.26592	-0.830991	0.04523	0.412374	0.564763	-0.634952	0.685242	0.0349027	-0.624888	10	1	0.371895	0.42958	-0.546504	-0.234767	0.72095	0.142095	-0.176937	-0.0251419	0.88498	0.0530665	-0.0823095	-0.00436787	-0.403776	-1.87251	0.0725436
TUBB3;TUBB6	0.763212	-0.60387		0.263042	-0.333918		0.357395	1.03255		-0.339296	0.0381746		-0.192577	-0.125284		0.717349	1.18348		1	0.666667	0.891517	0.0498704	-0.115109	-0.00574054	0.160359	0.794906	-0.845533	-0.672119	0.0422262	1.37442	1.10935	1.52471	-0.407432	-1.89282	0.0701381
EIF3F		-1.05161	-0.705162		-5.84941	-4.56606		1.19515	-1.16001		2.32568	-0.604354		-0.295385	0.951852		-1.4551	0.44543	2	0.666667	0.0227666	1.6427	-4.32935	-7.11184	0.697674	0.156348	0.843092	0.131816	0.539861	0.267718	-0.833071	-0.223028	-0.407433	-1.89282	0.0701377
RPL6	-0.0796987	0.331146	0.236683	0.561399	-0.0551643	0.593805	0.319389	0.465944	-0.026414	-1.30127	-0.90844	-1.31187	-0.517804	-0.438534	-0.288274	0.488235	0.446537	0.575311	8	1	0.451876	0.344981	0.20397	0.0703657	0.00193955	2.7123	-1.42683	-3.87	0.000287064	3.54202	0.918232	3.2524	-0.410193	-1.90823	0.0683555
OTUB1	-0.152687	0.00462536		-2.93916	-1.47613		-0.10075	0.400175		0.887772	-0.975617		-0.527855	0.104013		-0.653079	-1.2996		1	0.666667	0.101181	0.994903	-2.13361	-2.12274	0.859487	0.0657605	-0.193636	-0.0127336	0.232876	0.632875	-0.764417	-0.483781	-0.410256	-1.90858	0.0683149
ARHGAP1	0.241324	-0.352175		-0.109752	-0.0878037		-1.00645	1.00779		-1.04888	-0.372155		0.419863	-0.370358		1.04447	0.265991		1	0.666667	0.897314	0.0470553	-0.0433524	-0.00203996	0.572177	0.24247	-0.711184	-0.172441	0.373501	0.427709	0.630477	0.269661	-0.412432	-1.92077	0.0669306
CD9	-0.26694	0.204824		-0.843292	-0.777117		-0.26786	-0.769111		-1.37893	-1.32001		0.156911	-0.0116239		-1.65348	-1.54445		1	0.666667	0.0821109	1.0856	-0.779146	-0.845841	0.0811526	1.0907	-0.830984	-0.906353	0.00358547	2.44545	-1.67161	-4.08784	-0.413779	-1.92834	0.066083
RPS19	-0.240688	-0.332135	-0.16999	-0.0887546	0.0423132	-0.253028	-0.158098	-0.210651	0.0106445	-0.74963	-0.524638	-1.24035	0.0865342	0.135246	0.273786	-0.242111	-0.580922	-0.504274	5	1	0.204102	0.690153	0.147781	0.101992	0.0315564	1.50091	-0.718837	-1.07891	0.00652806	2.18522	-0.607625	-1.32779	-0.413813	-1.92853	0.0660617
MCM3			0.20341			1.10706			0.233673			-2.44329			-0.219398			1.67437	1	0.333333			0.903649				-2.67697				1.89376		-0.414791	-1.93403	0.0654506
MTPN	0.341856	-1.20976	0.16015	-0.416809	-1.35982	-0.942034	0.732457	-0.597523	-0.135019	0.290994	-0.0303599	-0.298259	-0.942424	1.04807	0.583817	0.562059	2.04265	1.2399	2	1	0.29785	0.526002	-0.670305	-0.352582	0.977942	0.00968675	-0.0125137	-0.000121217	0.227248	0.6435	1.05172	0.676779	-0.417596	-1.94986	0.063718
RPS24	-0.178272	-0.224299	1.14923	-0.666762	-0.849527	0.281954	-0.0624753	0.354086	-0.217482	-1.26875	0.079558	-0.497655	0.26657	-0.178743	-0.394945	0.199881	-0.463463	-0.534387	3	1	0.311716	0.50624	-0.66033	-0.334286	0.240494	0.618895	-0.586992	-0.363286	0.619324	0.208082	-0.163617	-0.0340458	-0.417741	-1.95068	0.0636292
PYGL;PYGB	-0.556429	-0.270704	0.259388	-1.90786	-1.3386	-1.23688	0.102539	0.0527213	0.554539	-0.140286	0.409873	0.796148	0.0775642	0.0918561	-0.695344	1.14852	0.301631	0.103783	1	1	0.0146986	1.83273	-1.3052	-2.39207	0.725659	0.139267	0.118645	0.0165234	0.168243	0.774063	0.693288	0.536648	-0.417915	-1.95167	0.0635225
CCT7	0.183053	-0.100699	-0.127644	-0.0871953	0.261816	-0.411575	0.144432	-0.534152	0.46777	-0.160258	-0.441403	-0.179105	-0.285102	0.25103	-0.0304038	0.732943	0.81845	0.656943	12	1	0.784391	0.105467	-0.0638882	-0.00673813	0.406454	0.390989	-0.286272	-0.111929	0.00941238	2.0263	0.757604	1.53513	-0.420108	-1.9641	0.0621918
TBCE	-0.0399131		-0.456603	-1.48111		-1.0476	0.215837		-0.0240398	0.306539		-0.0664844	-0.106732		0.115669	-0.480065		-0.182165	1	0.666667	0.0775062	1.11066	-1.0161	-1.12854	0.923286	0.0346638	0.0241285	0.000836384	0.212774	0.672081	-0.335583	-0.225539	-0.422558	-1.97803	0.0607263
ATP5PO	-0.0591716		0.099036	-0.653918		-0.543562	0.111984		-0.390944	0.617694		-0.250234	0.0336382		0.498526	1.16399		1.71998	1	0.666667	0.0234513	1.62983	-0.618672	-1.00833	0.58535	0.232585	0.32321	0.0751737	0.0832727	1.0795	1.1759	1.26939	-0.422951	-1.98027	0.0604934
ACADVL	0.447667	0.422084	-0.845885	0.18593	-0.483161	-0.901808	-1.02833	-0.5925	0.124406	0.0950477	-0.842262	-0.489301	0.0996025	0.693997	0.227045	0.597088	0.706832	1.324	3	1	0.485991	0.313372	-0.407635	-0.127741	0.851228	0.0699542	0.0866376	0.00606067	0.137922	0.860367	0.535757	0.460948	-0.423111	-1.98119	0.0603984
HNRNPF	0.590463	-0.223805	-0.739401	-1.32765	-2.20412	-1.62848	-0.258796	-0.399216	0.401548	-0.288774	-0.473492	-0.487943	-0.410322	0.661104	-0.331813	-1.61119	-1.47998	-0.770743	5	1	0.0264401	1.57774	-1.59584	-2.51781	0.263852	0.578639	-0.331248	-0.191673	0.0434967	1.36154	-1.2603	-1.71595	-0.423338	-1.98248	0.0602642
DDX50;DDX21	-0.320273	0.668403		0.426088	-0.504589		0.141826	-0.202136		-1.22459	-0.613808		0.107868	-0.337059		-0.252488	-0.20876		1	0.666667	0.783111	0.106177	-0.213316	-0.0226491	0.126574	0.897656	-0.889045	-0.798057	0.655443	0.183465	-0.116029	-0.0212872	-0.425684	-1.99589	0.0588891
GINS4			0.0287473			-0.0997698			0.0272926			-0.462557			-0.0800895			-0.393896	1	0.333333			-0.128517				-0.48985				-0.313806		-0.428288	-2.01083	0.0573876
S100A16	1.47946		-0.860839	1.52189		-1.6014	0.221391		-0.22365	-1.61796		-3.63525	-1.08011		0.783901	-1.19725		0.680046	2	0.666667	0.874512	0.058234	-0.349068	-0.0203276	0.126146	0.899126	-2.62547	-2.36063	0.941036	0.0263939	-0.110495	-0.00291639	-0.428476	-2.01191	0.0572799
PFN2	-0.120449		1.27985	0.347439		0.202414	0.284077		0.330645	-1.94488		-2.24348	-0.426833		-0.837772	-0.411382		-0.481194	1	0.666667	0.707247	0.150429	-0.304777	-0.0458473	0.00393555	2.40499	-2.40154	-5.77568	0.46629	0.331344	0.186015	0.0616349	-0.429057	-2.01526	0.0569485
ARPC2	-0.658532	-0.182481	0.641489	-2.02465	-1.61494	-2.76995	-0.220033	0.3917	-0.223498	-0.664452	1.94493	-0.286832	1.05129	-1.08158	0.0959003	1.15472	-0.313447	1.22342	2	1	0.0152056	1.818	-2.07001	-3.76327	0.699347	0.155308	0.348492	0.0541235	0.448981	0.347772	0.666361	0.231742	-0.429448	-2.01751	0.0567264
GDI1;GDI2	-0.591028	0.131308	-0.521761	-1.14944	-0.886339	-0.959667	0.362508	-0.130402	-0.304336	0.299426	0.438698	0.00261849	0.528574	-0.206703	0.525395	0.624556	0.918558	1.20775	2	1	0.050766	1.29443	-0.671322	-0.868978	0.317587	0.498137	0.270991	0.134991	0.0994084	1.00258	0.634531	0.636166	-0.42998	-2.02057	0.0564252
H3C1	0.13275	-0.123532		-0.610872	0.0166457		0.0410954	-1.22151		-5.26693	-3.10225		0.634433	-0.884382		-2.95159	-1.42886		1	0.666667	0.467263	0.330439	-0.301722	-0.0997007	0.103073	0.986854	-3.59438	-3.54713	0.19476	0.710501	-2.06525	-1.46736	-0.430618	-2.02425	0.0560649
PSMA2	-0.641196	-0.360046	-0.229357	-0.965002	-0.468737	-0.0828362	-0.297736	-0.350399	0.732962	-1.00502	-0.110496	0.0942393	1.12169	0.0448078	-0.616453	1.55578	1.59796	0.920982	3	1	0.75297	0.123222	-0.0953252	-0.0117462	0.492103	0.307944	-0.368703	-0.11354	0.100308	0.998663	1.17489	1.17332	-0.430986	-2.02638	0.0558581
PON2			0.20419			0.2778			-0.0962185			-3.31804			-0.258638			-1.31353	1	0.333333			0.0736103				-3.22182				-1.05489		-0.431264	-2.02798	0.0557023
AKR1A1	-0.140601	0.763129	-0.381397	-0.640004	-0.330142	-2.88259	-1.0521	-2.16705	-0.270561	-1.17816	-2.4616	0.358919	0.855307	2.38098	-0.602732	0.443797	1.39099	-1.16008	1	1	0.194437	0.711222	-1.36462	-0.970548	0.946968	0.0236648	0.0696253	0.00164767	0.597018	0.224013	-0.652947	-0.146268	-0.432437	-2.03477	0.0550468
THBS1		-0.576426			-2.83463			-0.0022484			0.259704			0.161391			-0.8431		1	0.333333			-2.2582				0.261953				-1.00449		-0.433123	-2.03874	0.0546663
ABCF1		-0.288189			-0.511091			0.307654			-1.05897			0.0622841			-1.20422		1	0.333333			-0.222902				-1.36662				-1.26651		-0.433398	-2.04033	0.0545141
ARF3;ARF1;ARF5	0.328666	0.443536	-0.280162	-1.0777	0.042907	-0.29186	-0.126531	-0.150524	-0.099597	-0.936659	-1.48194	-1.11456	-0.0589914	-0.534545	-0.537688	-1.21388	-0.888869	-0.674804	1	1	0.20503	0.688183	-0.606231	-0.417198	0.00284694	2.54562	-1.05217	-2.67843	0.069857	1.15579	-0.548776	-0.63427	-0.435939	-2.05509	0.0531217
NASP	0.401366	-0.384795	-0.309759	-0.244959	-0.133558	0.104647	-0.649915	-0.323813	0.240915	-1.35715	-1.01676	-0.755371	0.365837	0.359418	-0.494303	-0.310692	-0.324099	-0.233155	5	1	0.982174	0.00781158	0.00643901	5.02989e-05	0.0632446	1.19898	-0.798825	-0.957773	0.270991	0.567046	-0.366299	-0.207708	-0.436153	-2.05634	0.0530055
KATNAL2	-0.0600584	0.468457	1.03898	0.0056126	-0.0398359	0.30009	-0.441688	-0.0910318	-0.126297	-1.69529	-1.41801	-0.919189	0.347279	-0.217273	-0.712255	-0.0408592	-0.111255	-0.49734	1	1	0.304626	0.516234	-0.393837	-0.203312	0.011286	1.94746	-1.12449	-2.1899	0.950244	0.0221647	-0.022402	-0.000496534	-0.437497	-2.06417	0.05228
ARFGAP2		0.0950277	-0.126805		-0.761973	-1.16372		-0.651039	-0.758624		-0.341526	0.453804		0.649216	0.601603		0.876057	0.596332	1	0.666667	0.0540043	1.26757	-0.946959	-1.20034	0.198373	0.702516	0.760971	0.534594	0.516632	0.286819	0.110785	0.0317752	-0.440883	-2.08398	0.0504811
ACTR1B;ACTR1A	-0.00542909	-0.0839514	-0.598953	-2.7085	-1.97634	-3.35564	-0.205098	-0.544425	-0.394339	0.882886	0.319148	1.40647	0.230894	0.873119	0.747088	1.67939	1.43985	1.87974	1	1	0.00508065	2.29408	-2.45071	-5.62214	0.0190638	1.71979	1.25079	2.15109	0.0109587	1.96024	1.04929	2.05687	-0.441085	-2.08516	0.0503755
EPHX1	0.432366		-0.306554	0.362743		-0.795032	-0.737301		-0.559927	-0.793248		-0.542533	0.147763		0.610401	0.408605		0.754044	1	0.666667	0.723847	0.140353	-0.279051	-0.0391657	0.911581	0.0402048	-0.0192769	-0.000775023	0.556108	0.254841	0.202243	0.0515398	-0.444747	-2.10672	0.0484807
PGAM2;PGAM1;PGAM4	0.789058	0.989879	0.0405492	0.102532	-0.895386	-0.464513	0.788084	-0.893733	3.29848	-1.33281	-2.13837	-1.06831	-0.860593	-0.112469	-0.504828	-0.854358	-0.160531	-0.988293	1	1	0.0660426	1.18018	-1.02562	-1.21041	0.110207	0.95779	-2.57744	-2.46865	0.629196	0.201214	-0.175097	-0.0352321	-0.445114	-2.10889	0.0482935
NIPSNAP2			0.277397			-0.123864			-0.698883			-0.578412			0.174596			1.01705	1	0.333333			-0.401261				0.12047				0.842456		-0.446216	-2.11541	0.0477343
MYH14	-0.747252	0.804707	-0.489795	-0.441925	-0.616214	-0.4598	-0.232573	0.127509	0.178129	-0.430562	-0.470833	0.38717	0.424522	-0.100383	-0.245559	1.22039	0.471973	0.842884	1	1	0.495704	0.304778	-0.361867	-0.110289	0.559564	0.25215	-0.195764	-0.0493619	0.0509076	1.29322	0.818888	1.059	-0.446565	-2.11747	0.0475584
HSP90AA1;HSP90AB1;HSP90AB3P;HSP90AB2P	-0.518141	0.0880792	0.443917	-1.03509	-0.863885	-0.108759	0.28739	0.00711149	0.981905	-0.0320469	-0.275728	-0.242884	-0.112724	-0.320314	-0.875214	0.379979	0.428364	-0.182042	1	1	0.167183	0.776809	-0.673862	-0.523462	0.111887	0.951222	-0.609022	-0.579315	0.0982699	1.00758	0.644851	0.649739	-0.448973	-2.13177	0.046355
TRIM28	0.508104	0.207785	0.0559935	0.38515	0.441025	-0.365658	-0.0476605	-0.654338	0.0917293	-1.01796	-0.132951	-1.23162	-0.104701	-0.154141	0.363386	0.946105	1.07115	1.36742	5	1	0.740248	0.130623	-0.103789	-0.0135571	0.220174	0.657234	-0.590754	-0.388264	0.00614782	2.21128	1.09338	2.41776	-0.450051	-2.13819	0.0458231
PPP1CC		-0.425273			-1.30846			0.209554			0.0870453			-0.037512			-0.255607		1	0.333333			-0.883187				-0.122509				-0.218095		-0.454004	-2.16182	0.0439089
G6PD	-0.0818683	-0.111911	0.593471	-0.36829	-1.29686	0.201785	0.403846	0.0894789	-0.194704	-0.32295	-0.630614	-0.0385539	0.122316	0.103232	-0.63763	-0.244152	0.184347	-0.261089	5	1	0.276876	0.557715	-0.621017	-0.346351	0.151494	0.819606	-0.430246	-0.352632	0.921447	0.0355297	0.0303959	0.00107996	-0.454923	-2.16733	0.0434722
LSM3		-0.243509			-1.87051			-0.195977			0.0408869			0.269743			-0.764824		1	0.333333			-1.627				0.236864				-1.03457		-0.455448	-2.17048	0.043224
MAGOH;MAGOHB	0.0174372	0.059147	-0.207716	-1.19641	-1.17251	-1.46214	-0.306889	0.469735	-0.543203	-0.588074	0.819993	0.264502	0.11388	-0.389221	0.356929	1.26492	-0.057891	1.07528	3	1	0.000581732	3.23528	-1.23331	-3.99009	0.598083	0.223239	0.29226	0.0652436	0.191912	0.716898	0.733574	0.525898	-0.457953	-2.18558	0.0420528
UBE2I	0.839034	-0.735584		-0.0780265	-0.159695		0.222937	-0.25421		-0.520177	-0.86736		-0.520797	0.263101		0.492996	1.24609		2	0.666667	0.848758	0.0712164	-0.170586	-0.0121485	0.14831	0.828828	-0.678132	-0.562055	0.207629	0.682713	0.998393	0.681615	-0.459742	-2.1964	0.0412302
KIF5C;KIF5B;KIF5A	-0.348383	-0.802859	0.142235	-1.86594	-1.64638	-0.918157	0.339633	0.608722	-1.26912	0.113777	-0.180223	-0.255122	-0.121255	0.218314	0.104849	-0.248354	-0.38814	0.161581	1	1	0.0448868	1.34788	-1.14049	-1.53725	0.999663	0.000146497	-0.000268453	-3.93274e-08	0.306896	0.513009	-0.225607	-0.115738	-0.462797	-2.21496	0.0398513
PPP1CA		-0.280583			-1.82387			-0.135064			0.216399			0.101583			-0.230232		1	0.333333			-1.54329				0.351463				-0.331815		-0.463894	-2.22165	0.0393644
AKR1C2;AKR1C1	1.1612	0.720839	0.885111	0.50743	-0.759611	1.35717	-0.209931	-0.566361	-1.20963	-2.9388	-0.567521	-1.22476	1.35809	0.538898	0.477698	0.999405	0.643375	1.15285	4	1	0.427664	0.368898	-0.554052	-0.204388	0.297675	0.526257	-0.915051	-0.481552	0.684983	0.16432	0.140315	0.0230566	-0.46477	-2.22699	0.0389787
H3C1;H3-3A;HIST3H3;HIST2H3A	-0.301862	-0.166171	1.01702	-1.36565	-1.5122	-0.609965	0.299926	-0.349998	0.140906	0.520309	-0.689382	0.0314845	-0.355313	0.077406	-0.77548	0.275399	0.871843	-0.195194	1	1	0.0556808	1.25429	-1.3456	-1.68778	0.85904	0.0659866	-0.0761408	-0.00502427	0.165749	0.78055	0.668479	0.521781	-0.466802	-2.23944	0.0380935
BUB3	-0.269466			0.723514			-0.0347936			-4.66509			0.0602624			-0.586704			1	0.333333			0.99298				-4.6303				-0.646966		-0.46814	-2.24765	0.0375187
NOP16	-0.00848876			0.257018			-0.0165473			-0.727461			0.0912901			0.942783			1	0.333333			0.265507				-0.710913				0.851493		-0.468358	-2.249	0.0374254
CTPS1	-0.135844	0.0598047		-3.76905	-2.73393		-0.0664424	-0.571001		1.10442	0.846229		0.0181553	0.508118		2.98905	2.51264		1	0.666667	0.0258306	1.58787	-3.21347	-5.10256	0.0447637	1.34907	1.29405	1.74577	0.0183484	1.7364	2.48771	4.31966	-0.468749	-2.2514	0.0372589
DDX18	-0.318921	0.698014	-0.242774	-0.348595	0.562863	-0.125322	0.554782	-0.207952	-0.690038	-0.581009	-1.32934	-1.1586	-0.28942	0.233801	0.0280738	1.15678	0.562311	2.04823	3	1	0.97226	0.0122175	-0.0157912	-0.000192929	0.100622	0.997309	-0.908581	-0.906136	0.0506962	1.29502	1.26496	1.63815	-0.469665	-2.25704	0.0368708
ANXA8			0.0088781			-0.909824			0.0278146			-2.83088			-0.387563			-2.50505	1	0.333333			-0.918702				-2.8587				-2.11749		-0.471632	-2.2692	0.036047
NUCB1	0.0758706	-0.866285	0.916548	-0.668263	-0.59733	-0.0259823	0.202089	0.123389	-0.294996	-1.8512	-0.816092	-0.253526	0.0869918	-0.131264	-0.41049	0.0925467	0.313575	-1.15294	2	1	0.441429	0.355139	-0.47257	-0.167828	0.116535	0.933545	-0.983765	-0.918389	0.84876	0.0712152	-0.0973505	-0.00693284	-0.471862	-2.27061	0.0359519
EZR	0.358076	-0.244947	-0.245122	-1.02424	-2.19022	-1.55841	-0.247122	0.070874	-1.20607	0.0874827	0.474064	0.0953791	0.314673	0.219144	0.838861	0.116039	0.916175	1.49519	7	1	0.0169261	1.77144	-1.54696	-2.74035	0.168109	0.77441	0.679747	0.526403	0.434721	0.361789	0.38491	0.139256	-0.47197	-2.27129	0.0359069
PDCD5	-0.289371	-0.0783433		-2.08513	-1.15749		0.0376802	0.0779482		0.58047	0.323767		0.116605	0.0519652		1.71949	1.5247		3	0.666667	0.0942738	1.02561	-1.43745	-1.47426	0.0935768	1.02883	0.394304	0.405673	0.0044234	2.35424	1.53781	3.62038	-0.472416	-2.27405	0.0357224
SUB1	0.518519	-0.649232	-0.0406481	-2.00868	-2.63174	-1.05332	0.193311	0.275859	-0.125273	0.430299	0.511139	-0.451969	-0.590438	0.098704	0.0153127	-0.0343579	0.067574	-0.244761	3	1	0.0319153	1.496	-1.84079	-2.75383	0.890804	0.0502179	0.0485243	0.00243679	0.727108	0.138401	0.0882921	0.0122197	-0.473055	-2.27801	0.0354594
PCBP3;PCBP1;PCBP2	0.270831	-0.796224	-0.525491	-0.073899	0.58859	-0.301581	-1.18339	-0.128009	0.226665	-1.50112	-2.38244	-1.29453	-0.173226	0.522628	0.214633	1.00612	0.49911	0.423403	2	1	0.369407	0.432495	0.421332	0.182224	0.0645889	1.18984	-1.36445	-1.62348	0.1698	0.770062	0.454868	0.350276	-0.473519	-2.28089	0.0352692
ALDH7A1	0.495586		-0.51402	-1.60558		-0.920134	-0.42729		0.201267	-0.861312		-0.271343	-0.0253255		0.233822	-0.5551		-1.55538	1	0.666667	0.176267	0.753829	-1.25364	-0.945031	0.403258	0.394417	-0.453316	-0.178796	0.153967	0.812573	-1.15949	-0.942168	-0.474475	-2.28683	0.0348798
G3BP1	-0.357553	-0.0650938	-0.281085	-0.976757	-1.2684	-0.707265	-0.292851	0.337838	0.297491	0.203281	-0.345058	0.384049	-0.0984428	0.066144	0.00510217	0.667379	0.404156	-0.223829	2	1	0.0152255	1.81743	-0.749562	-1.36228	0.916527	0.0378549	-0.0334019	-0.00126443	0.338776	0.470088	0.291634	0.137094	-0.474667	-2.28803	0.0348018
PSMD6	0.116442	-0.138369	-0.796766	-0.554631	-1.09787	-1.57979	-0.398792	0.21921	0.315122	-0.0637156	0.207539	-0.524503	-0.289772	-0.23997	0.527799	-0.153707	-0.321971	0.0557013	1	1	0.116023	0.935458	-0.804534	-0.752608	0.607697	0.216313	-0.172073	-0.0372217	0.651904	0.185816	-0.139345	-0.0258925	-0.474682	-2.28812	0.034796
YBX1	0.0202363	-0.499517	-0.298807	-0.67755	-0.816519	-1.01016	-0.395815	0.133898	0.122291	-1.01746	0.312054	-0.183404	0.606634	-0.415061	0.0291718	-0.275353	-0.445918	-0.186123	4	1	0.0327034	1.48541	-0.57538	-0.854674	0.588739	0.230078	-0.249729	-0.0574571	0.285692	0.544102	-0.376046	-0.204607	-0.475105	-2.29075	0.0346248
RPS13	0.683827	0.180585	-0.238554	-1.47605	-2.47279	-2.09914	-0.858587	0.859074	-0.220372	-0.439256	0.695612	-0.271159	0.405427	-0.977673	-0.37093	-0.354857	-0.64515	0.280158	5	1	0.00486706	2.31273	-2.22461	-5.14494	0.916638	0.037802	0.0683602	0.00258415	0.885357	0.0528815	0.0744424	0.00393663	-0.476808	-2.30138	0.0339421
HINT2		-0.0645959			0.0511017			-0.044753			-0.60586			0.266368			1.8941		1	0.333333			0.115698				-0.561107				1.62773		-0.476837	-2.30156	0.0339306
TPT1	-0.0975452	-0.19838	0.243421	-0.492481	0.0524768	-0.594835	-0.854302	0.456648	0.66457	-1.04132	-0.34128	-0.623869	0.37428	-0.375014	-0.222639	0.426441	-0.398945	-0.460723	2	1	0.246308	0.608522	-0.327445	-0.199258	0.21666	0.664221	-0.757795	-0.503343	0.857793	0.0666176	-0.0699514	-0.00465999	-0.476838	-2.30156	0.0339304
HSPA9	0.824323	0.0767791	-0.510269	0.260708	-0.539305	-0.1612	0.10922	-0.0172001	0.369697	-0.888521	-0.532135	-0.187067	-0.300461	-0.158797	-0.143489	0.0386016	0.337829	0.0388807	13	1	0.571679	0.242848	-0.276877	-0.067239	0.0411837	1.38527	-0.689814	-0.955581	0.0382878	1.41694	0.339353	0.480842	-0.479798	-2.3201	0.0327672
HNRNPA1	0.0319512	-0.557079	0.339856	-1.33495	-0.609059	-0.782384	0.0663598	-0.041739	-0.216865	-0.0631696	0.277944	-0.511416	0.0512279	0.0802879	0.0364264	-0.130424	-0.502577	-0.21544	5	1	0.0685889	1.16375	-0.847042	-0.985742	0.893055	0.0491219	-0.0347991	-0.0017094	0.0403534	1.39412	-0.338795	-0.47232	-0.480848	-2.32671	0.0323615
ADSS2	0.20768	-0.387103		-0.538127	-2.77532		0.426313	-0.0136785		0.660156	-1.83021		-1.25075	0.738617		-0.763198	0.789418		1	0.666667	0.308479	0.510774	-1.56701	-0.800389	0.595324	0.225246	-0.791342	-0.178247	0.850838	0.070153	0.269176	0.0188835	-0.482368	-2.33629	0.0317806
ESD	-0.11016	0.124304		0.472112	-0.328288		-0.542705	-0.033782		-1.46076	-1.57474		-0.107482	0.0130111		0.161269	-0.367165		2	0.666667	0.890714	0.050262	0.0648402	0.003259	0.042158	1.37512	-1.22951	-1.69072	0.856143	0.0674539	-0.0557129	-0.00375805	-0.486332	-2.3614	0.0303017
SRSF7	1.12735	0.0908839	-0.405735	0.550379	0.92455	0.122327	-0.982579	-0.4188	0.518494	-2.59604	-3.64477	-2.44468	-0.226884	0.28429	0.119349	0.639473	0.997542	0.0836238	1	1	0.633494	0.198257	0.261587	0.0518615	0.0108215	1.96571	-2.60087	-5.11256	0.167446	0.776126	0.514628	0.399416	-0.486596	-2.36308	0.0302049
FBL	-0.422589	0.227874	0.203461	0.26259	-0.944607	0.523787	0.0568409	0.546407	-0.612989	-0.771117	-1.11928	-1.096	-0.500176	-0.121349	-0.107614	0.920177	0.610644	0.635407	2	1	0.916702	0.0377717	-0.0556589	-0.00210233	0.0487969	1.31161	-0.992218	-1.3014	0.00403018	2.39468	0.965122	2.31115	-0.487651	-2.3698	0.0298207
ACTA2;ACTG2;ACTC1;ACTA1	-0.110241	0.61533	0.169121	0.35884	-1.56145	0.415943	-0.574859	-0.752013	-0.729295	-1.34974	-1.4267	-1.50576	-0.0320071	0.099276	-0.0322757	-0.265795	0.11128	-0.163569	2	1	0.51543	0.28783	-0.48696	-0.140162	0.000489315	3.31041	-0.742009	-2.45636	0.38513	0.414392	-0.117692	-0.0487708	-0.489732	-2.3831	0.0290731
DDX1	0.0337265	0.161014	-0.782553	-0.618908	-0.65956	-0.975865	1.06191	-1.03862	-0.0736134	0.361504	-1.73124	-0.463716	-1.0768	1.15275	1.20586	0.382723	2.19427	1.12242	3	1	0.153985	0.812521	-0.555507	-0.451361	0.527312	0.277933	-0.594374	-0.165196	0.429492	0.367045	0.805868	0.29579	-0.490087	-2.38537	0.028947
CPNE3	0.431827	-0.237784	-0.149604	-0.586227	-0.834702	-0.189153	0.228593	0.174312	0.234585	-0.377225	-1.38036	0.0989879	-0.588499	0.0996918	-0.576954	-0.256151	0.1756	-0.496033	2	1	0.122053	0.913453	-0.551507	-0.503776	0.154334	0.811538	-0.765363	-0.621121	0.616335	0.210183	0.163059	0.0342722	-0.491612	-2.39515	0.0284097
PDHA1		-0.212663			-3.77488			0.00517021			0.664934			-0.00745827			0.172921		1	0.333333			-3.56222				0.659764				0.180379		-0.492522	-2.401	0.0280926
CALM1;CALM2;CALM3	-0.00952581	-0.400862	-0.462925	-0.787477	-1.12794	-1.54814	-0.207026	0.278604	-0.0851509	0.0180598	0.502528	-0.32213	0.0745067	-0.0378131	0.269964	0.206507	-0.0459827	0.822036	6	1	0.029988	1.52305	-0.863414	-1.31502	0.813307	0.0897455	0.0706769	0.00634294	0.455605	0.341412	0.225301	0.0769205	-0.49296	-2.40382	0.0279409
PSMF1	-0.318611	-0.320519	0.0580188	-0.400092	-1.51517	0.156409	-0.702249	0.401338	-0.406065	-0.150764	-0.752079	-0.985454	-0.286272	0.370281	0.290863	0.259142	-0.0813437	-0.400056	1	1	0.482208	0.316766	-0.392582	-0.124356	0.394358	0.404109	-0.393774	-0.159128	0.517999	0.285671	-0.199043	-0.0568608	-0.493108	-2.40478	0.0278897
TTLL12			-0.107862			-3.15694			-0.346328			0.379804			0.146517			-0.266464	1	0.333333			-3.04907				0.726133				-0.41298		-0.494191	-2.41176	0.0275176
TUBB4A;TUBB;TUBB4B;TUBB3;TUBB2A;TUBB6;TUBB2B	0.30472	0.399211	1.51593	-2.58383	-2.99381	-1.50641	-0.0869986	0.241381	0.367892	0.0243181	-0.335508	0.0966899	-0.224208	-0.572818	-1.23574	-0.665626	-0.311835	-0.945058	1	1	0.00626685	2.20295	-3.1013	-6.83202	0.266534	0.574247	-0.245591	-0.14103	0.921136	0.0356764	0.0367495	0.00131109	-0.497595	-2.43382	0.0263719
RPL8	-0.0831791	0.191168	-0.475186	-0.818056	0.318728	-0.946954	-0.541588	0.301925	-0.378271	-0.406718	-0.532601	-1.28821	0.222804	-0.842148	1.05371	0.200119	-0.0676345	0.180172	3	1	0.46537	0.332202	-0.359695	-0.119491	0.228253	0.641584	-0.536531	-0.34423	0.945277	0.0244411	-0.0405689	-0.000991549	-0.497663	-2.43426	0.0263492
ETFA	-0.662576	-0.216932	1.18137	-1.72998	-0.60937	0.496486	-0.216201	0.349034	-0.148517	-0.428792	-0.431406	-0.77623	0.506865	-0.142348	-0.367761	1.37735	0.647868	-0.138151	4	1	0.447405	0.3493	-0.714909	-0.249717	0.0636563	1.19616	-0.540248	-0.646223	0.284344	0.546156	0.630104	0.344135	-0.498667	-2.44079	0.0260185
RPL13A	0.0684333	-0.764727	0.238951	-0.979157	-2.60912	-1.66203	0.508688	-0.728402	0.0458053	0.506935	-0.923104	0.467512	-0.48273	1.11931	-0.277111	0.0965855	1.56321	0.6304	2	1	0.0475101	1.32321	-1.59765	-2.11404	0.905314	0.0432009	0.0750842	0.00324371	0.385375	0.414116	0.643577	0.266516	-0.499769	-2.44798	0.0256586
CCT4	-0.0700231	-0.402271	0.292956	-1.13892	-0.43487	-0.606238	-0.165098	-0.0533517	0.0347135	-0.0514822	0.0393982	0.0252304	0.311393	-0.110023	-0.246295	0.355381	0.160694	0.0852717	12	1	0.0843912	1.0737	-0.666898	-0.71605	0.365391	0.437242	0.0656276	0.0286951	0.311565	0.506451	0.215424	0.109102	-0.502431	-2.46541	0.0248049
PKP2	0.877337	-0.353258	-0.541259	-3.23494	-4.08529	-2.97153	-0.851427	0.0260435	0.666262	-0.656163	-0.0240987	0.111634	-0.0853361	0.384584	-0.407835	-1.08253	-1.48935	-1.7048	1	1	0.00356093	2.44844	-3.42486	-8.38556	0.798162	0.0979091	-0.136502	-0.0133648	0.00909232	2.04133	-1.38937	-2.83615	-0.504066	-2.47616	0.024291
AIMP1	-0.240369	0.592474	-0.483962	-0.98163	0.0112885	-0.414984	-0.491662	-0.245294	0.516082	-0.593451	-0.567022	0.0816718	1.12056	-0.191986	-0.277378	0.948317	0.871004	0.79967	3	1	0.390832	0.408009	-0.417823	-0.170476	0.488352	0.311267	-0.285976	-0.0890148	0.222404	0.652858	0.655932	0.428231	-0.505818	-2.48772	0.023749
TUBB4B;TUBB2A;TUBB2B		0.216536	0.497002		-1.07738	-0.634466		1.40696	1.70845		-0.518139	-0.497811		-0.790337	-0.752045		0.122746	-0.543555	1	0.666667	0.0436827	1.35969	-1.21269	-1.64889	0.00530704	2.27515	-2.06568	-4.69972	0.234875	0.629163	0.560787	0.352827	-0.506362	-2.49132	0.0235824
FKBP4	0.270107	-0.903446	-0.167476	-1.72458	-2.19533	-2.39859	0.149654	-0.104826	0.0229412	0.32354	0.0388656	0.394599	-0.267911	0.503989	-0.179388	-0.043067	0.721217	0.63355	4	1	0.00973026	2.01188	-1.83923	-3.7003	0.154782	0.81028	0.229745	0.186158	0.289852	0.537823	0.418336	0.224991	-0.511255	-2.52385	0.0221243
EIF2S2	-1.21747		-0.663246	-1.85735		-2.02864	0.156228		0.246193	-0.0248353		-0.0457935	0.202473		-0.11012	0.226747		0.199465	1	0.666667	0.0744584	1.12809	-1.00264	-1.13106	0.0360803	1.44273	-0.236525	-0.341241	0.398799	0.399246	0.166929	0.0666458	-0.511339	-2.52441	0.0221
UBTF			0.160978			0.0054521			-0.0801956			-0.435909			-0.0239218			1.01698	1	0.333333			-0.155526				-0.355714				1.0409		-0.512373	-2.53133	0.0218009
SFXN1	-0.809324	0.0347849	0.192928	-0.225096	-0.294732	-1.10604	-0.0120517	0.259354	-0.125541	0.315864	-0.355443	-2.19246	-0.122805	-0.112653	0.384826	0.441335	0.144846	1.46595	1	1	0.454214	0.34274	-0.348085	-0.119303	0.359295	0.444548	-0.7846	-0.348793	0.21759	0.662362	0.634255	0.420106	-0.512419	-2.53164	0.0217876
GLUD1;GLUD2	-0.485333	0.506099	0.214344	-1.15224	-0.287624	-0.900175	-0.734784	0.584886	0.459553	-1.40369	0.691261	-0.789221	0.731305	-0.846224	0.0207433	1.34431	-0.0277481	0.243583	3	1	0.0928053	1.03243	-0.858381	-0.886216	0.466278	0.331355	-0.603768	-0.200061	0.42384	0.372798	0.551442	0.205576	-0.514671	-2.54676	0.0211471
PLP2		-0.301923	0.344464		-2.13558	0.186923		-0.265717	0.986011		-1.52523	-0.302567		0.190056	-0.68437		1.33847	-0.930985	1	0.666667	0.495674	0.304804	-0.995598	-0.303463	0.282618	0.5488	-1.27404	-0.699195	0.746383	0.127038	0.450899	0.0572814	-0.515246	-2.55064	0.0209856
PSMD1	0.307913	-0.377121		0.0758791	-0.35683		-0.592234	-0.503131		-1.82104	-1.59805		0.336697	0.773942		-0.649927	-0.362201		3	0.666667	0.818289	0.0870934	-0.105871	-0.0092207	0.0105111	1.97835	-1.16186	-2.29856	0.0557624	1.25366	-1.06138	-1.33061	-0.518544	-2.57294	0.0200783
PPP2R1A;PPP2R1B	0.0567196	-0.126318		-0.703779	-2.03649		-0.681359	0.624652		-0.885199	-0.0146129		0.126518	-0.131624		-0.364837	-0.9598		1	0.666667	0.185518	0.731613	-1.33533	-0.976948	0.644926	0.19049	-0.421553	-0.0803017	0.178878	0.747444	-0.659765	-0.493138	-0.52017	-2.584	0.0196419
FARSB	1.07919	0.518194	-1.4198	0.919266	0.619179	-0.333297	-0.76448	0.362447	0.00814352	-2.92066	-3.63558	-4.2881	-0.849207	-0.474413	0.513248	0.967979	0.826363	1.84627	1	1	0.706277	0.151025	0.34252	0.0517291	0.00251657	2.59919	-3.48348	-9.05424	0.04538	1.34314	1.48366	1.99276	-0.520523	-2.5864	0.0195483
RBBP4		0.700259	-0.730924		-4.18859	-3.93794		-0.169365	-0.0443972		0.441247	0.780715		-0.31993	0.335389		0.876526	0.191787	3	0.666667	0.0307324	1.5124	-4.04793	-6.12211	0.0580129	1.23648	0.717862	0.887619	0.382288	0.417609	0.526427	0.219841	-0.521575	-2.59358	0.0192707
RAVER1	0.126125	-0.322832		-0.655564	-0.863457		-0.021281	0.23163		-0.349268	0.259635		0.0376375	-0.0405371		-0.101551	-0.21598		1	0.666667	0.116113	0.93512	-0.661157	-0.618261	0.693743	0.158801	-0.149991	-0.0238188	0.151205	0.820433	-0.157315	-0.129067	-0.522429	-2.59942	0.0190478
RAB1A;RAB1B			0.0120795			-0.27802			-0.565557			-0.518762			0.160272			0.0636011	1	0.333333			-0.2901				0.0467951				-0.0966707		-0.524099	-2.61087	0.0186172
GNB1;GNB2	-0.623816		0.630785	-1.06917		-1.10015	0.327653		-0.360875	0.491026		-0.468601	0.00544445		-0.00535579	0.840483		1.26612	1	0.666667	0.225034	0.647752	-1.08814	-0.704848	0.966703	0.0147069	0.0278233	0.000409194	0.0385087	1.41444	1.05326	1.48977	-0.524756	-2.61538	0.0184498
GRPEL1	-0.196	-0.786475		-2.33193	-1.10996		0.255868	0.338486		0.0291558	0.162822		-0.0685944	-0.0990662		0.817269	0.510541		1	0.666667	0.211649	0.674384	-1.22971	-0.829295	0.124629	0.90438	-0.201188	-0.181951	0.0399544	1.39844	0.747735	1.04566	-0.525929	-2.62346	0.0181539
DYNLL1	0.510261	0.0933346	-0.344153	0.0457214	0.0998647	1.56055	-0.180486	-1.1116	0.738186	-2.95311	-3.88051	-4.31179	-0.68987	1.05478	0.179243	1.49451	1.63324	0.5764	1	1	0.433251	0.363261	0.482232	0.175176	0.00613843	2.21194	-3.5305	-7.80927	0.15559	0.808017	1.05333	0.851111	-0.526697	-2.62876	0.0179621
ITPA	0.00170018	0.351653	-0.453026	-0.572598	-1.5745	-0.510263	-0.183092	0.179394	-0.421666	0.193625	0.0214218	-0.298406	0.291644	0.0100168	0.334503	0.109844	0.556862	1.04618	1	1	0.109845	0.959222	-0.852561	-0.817795	0.641226	0.192989	0.114002	0.022001	0.281987	0.549772	0.358907	0.197317	-0.527208	-2.63229	0.0178354
PARK7	-0.143651	-0.132001	-0.347424	-2.28399	-1.51287	-1.51969	0.235305	0.327122	0.322638	0.355552	0.0688584	0.19869	0.135341	-0.267978	0.100044	0.157902	0.047395	-0.0659551	7	1	0.00413621	2.3834	-1.56449	-3.72881	0.377748	0.422798	-0.0873215	-0.0369193	0.711423	0.147872	0.0573115	0.00847477	-0.527432	-2.63384	0.0177798
CD44	-0.0808215	1.18079	-1.14069	-1.42968	-0.131876	-1.99368	-0.138105	0.361681	-0.775211	-1.09388	-0.269626	-1.82128	0.358912	-1.13368	1.46602	0.113959	-1.3187	1.09398	3	1	0.248615	0.604472	-1.17151	-0.708143	0.18956	0.722253	-0.877717	-0.633934	0.807776	0.0927091	-0.267337	-0.0247845	-0.528279	-2.63971	0.0175718
DPYSL5	-0.382544		0.725745	-1.43223		-1.67841	-0.426912		0.435486	0.188044		-0.265937	-0.315336		-0.255614	0.480334		-0.469901	1	0.666667	0.0931906	1.03063	-1.72692	-1.77981	0.937388	0.0280805	-0.0432332	-0.00121401	0.603595	0.219254	0.290692	0.0637355	-0.528593	-2.64188	0.0174951
PPIA	1.49787	0.705449	1.54868	-0.0491651	-0.564322	0.322065	0.0160207	0.208132	-0.195574	-0.855043	-1.08369	-0.248655	0.219768	-0.301772	-0.122797	-0.062946	0.243925	0.146176	10	1	0.0228651	1.64083	-1.34781	-2.21152	0.0549226	1.26025	-0.738656	-0.930891	0.374994	0.425975	0.177318	0.0755332	-0.530809	-2.65729	0.016961
RAB1A	-0.127242		-0.312563	0.20673		-1.08049	-0.405581		0.324493	-0.320365		-0.628427	-0.200054		0.2275	0.435093		0.566626	1	0.666667	0.770356	0.113309	-0.216977	-0.0245853	0.387775	0.41142	-0.433852	-0.178496	0.161298	0.792371	0.487136	0.385993	-0.530954	-2.6583	0.0169266
FSCN1	0.498408	2.04651	-0.846713	-1.33894	-0.12618	-1.31455	0.889405	1.99405	-0.718039	-1.87616	-0.388808	-2.78735	-0.959529	-1.51226	-0.62242	-0.0388207	-0.554076	0.890443	8	1	0.182564	0.738585	-1.49263	-1.10243	0.0843187	1.07408	-2.40591	-2.58413	0.0848022	1.07159	1.13059	1.21153	-0.531093	-2.65927	0.0168936
NCBP1	-0.743965	0.0349919	0.288796	-2.93172	-2.95742	-3.09713	1.10985	-0.327811	-0.96009	0.397042	0.705649	-0.391619	-0.11156	0.162027	0.670673	-0.24466	-0.199695	0.798823	1	1	0.000820294	3.08603	-2.85536	-8.81173	0.691374	0.160287	0.296375	0.047505	0.780729	0.1075	-0.122224	-0.013139	-0.531694	-2.66346	0.0167513
TBXT	-0.0491328		0.0421087	-0.350456		-0.112638	0.440586		-0.611046	-0.189668		-0.959019	-0.304733		0.338218	0.237307		0.741139	1	0.666667	0.215263	0.667031	-0.228035	-0.152107	0.531116	0.274811	-0.489113	-0.134414	0.36684	0.435523	0.472481	0.205776	-0.531885	-2.6648	0.0167063
RPS14	-0.789917	-0.641021	0.957832	-1.90577	-0.452445	-1.04278	0.145447	-0.40226	0.373182	-0.526062	-0.943904	-0.0505273	0.20723	0.315873	-0.609847	0.369983	0.202209	-0.894484	5	1	0.236109	0.626887	-0.975964	-0.611819	0.189705	0.72192	-0.545621	-0.393895	0.881063	0.0549931	-0.0785161	-0.00431784	-0.532739	-2.67077	0.0165062
EWSR1	0.544767	-0.605846	0.0204781	-1.39692	-1.23725	-0.125241	0.393136	0.324285	-0.814219	-0.335992	0.125829	-1.02169	-0.154046	-0.352718	0.788279	-0.472311	0.448216	0.195406	2	1	0.156422	0.805702	-0.90627	-0.730183	0.502651	0.298733	-0.378351	-0.113026	0.938364	0.0276286	-0.036735	-0.00101494	-0.532773	-2.67101	0.0164982
PSPC1			1.02867			-2.25082			-0.0928381			0.4425			-0.251477			0.393461	1	0.333333			-3.2795				0.535339				0.644939		-0.533273	-2.67451	0.016382
TAF15	-0.526986	0.0604128	0.428449	-2.10454	-0.695847	-1.6654	0.860663	-0.874932	0.271699	0.714427	-1.22455	0.0649275	-0.532097	0.535109	-0.265373	0.897208	1.4585	0.599925	3	1	0.0420406	1.37633	-1.47589	-2.03131	0.774595	0.110925	-0.23421	-0.0259798	0.0581103	1.23575	1.07267	1.32554	-0.539861	-2.72103	0.0149074
TAGLN2	0.445622	0.474239	0.841685	-0.415217	-0.107823	-0.0890937	0.520476	0.107323	0.120601	0.297702	-0.644524	-0.367755	-0.144369	0.0701054	-0.362596	-0.115942	0.403245	0.152689	9	1	0.00879751	2.05564	-0.791226	-1.62648	0.191642	0.717509	-0.487659	-0.3499	0.208515	0.680864	0.292284	0.199006	-0.540448	-2.72521	0.0147811
EFTUD2		-0.110772	-0.0412376		-1.38005	-0.930353		0.0280284	-0.088473		0.564045	-0.0488326		0.255327	0.727603		1.15759	1.33425	2	0.666667	0.0416873	1.38	-1.0792	-1.48929	0.453552	0.343372	0.287829	0.0988324	0.0958793	1.01828	0.754456	0.768244	-0.542486	-2.73976	0.0143491
H2AC11;HIST2H2AC;HIST2H2AA3;HIST1H2AH;H2AC14;H2AFJ	-0.241464	0.182263	-0.230529	-4.39934	-2.90836	-3.60647	0.17288	0.315389	0.309413	0.317534	0.420665	0.643843	0.228868	-0.3166	-0.103505	0.568302	-0.129912	0.43747	2	1	0.0014415	2.84119	-3.54148	-10.062	0.142677	0.845646	0.194787	0.164721	0.253121	0.596671	0.355699	0.212235	-0.54262	-2.74072	0.0143209
HEBP1		0.293029	-0.751583		-0.520896	-1.2765		0.479727	-0.576389		-1.12702	-2.57371		-0.284841	0.784355		-2.13876	0.452031	1	0.666667	0.408125	0.389207	-0.669421	-0.260543	0.181863	0.740256	-1.80203	-1.33397	0.517027	0.286487	-1.09312	-0.313166	-0.54271	-2.74136	0.0143023
AP2B1;AP1B1			-0.0436631			-2.14563			-0.0145824			-0.352281			-0.106305			-1.21103	1	0.333333			-2.10197				-0.337699				-1.10472		-0.542781	-2.74187	0.0142873
LSM14A	-0.0195693			-0.883307			-0.0798014			-0.251122			0.151409			2.36215			1	0.333333			-0.863738				-0.171321				2.21075		-0.543816	-2.74929	0.0140725
SLK	0.414985	-0.505875	-0.238438	-1.67192	-0.807408	-1.28768	-1.2977	1.17776	-0.312323	-1.51371	-2.53115	-0.649275	0.437458	-0.0767009	-0.448919	-1.07568	-1.58923	-1.27281	1	1	0.0365025	1.43768	-1.14589	-1.64743	0.190361	0.720421	-1.42063	-1.02345	0.0124896	1.90345	-1.28319	-2.44248	-0.543864	-2.74964	0.0140625
S100A10	0.360184	0.349487	-0.225789	0.106067	0.0597577	-0.165686	0.844821	0.660936	0.636799	-0.328722	-0.466831	-0.299485	-0.326035	-0.0193905	0.0689908	1.65817	1.51785	1.71139	3	1	0.4873	0.312203	-0.161248	-0.0503421	0.000207038	3.68395	-1.0792	-3.97571	0.000204941	3.68837	1.72128	6.34872	-0.544899	-2.75707	0.0138502
ADSL	-0.456931		0.180403	-0.370881		-0.293976	0.713239		-0.793403	-0.564306		-0.743731	0.0423157		0.138226	0.501073		1.22125	1	0.666667	0.606728	0.217006	-0.194165	-0.0421349	0.503337	0.298141	-0.613936	-0.18304	0.167855	0.775065	0.77089	0.59749	-0.5455	-2.7614	0.0137281
SSB	0.24248	0.689259	-0.0781056	-0.196263	-1.25728	-0.970031	-0.0193744	0.218849	-0.109885	0.0114714	-0.108178	-0.178382	-0.117542	-0.602737	-0.118663	0.0198421	0.509511	0.468262	10	1	0.0477554	1.32098	-1.0924	-1.44304	0.341159	0.467043	-0.121559	-0.0567734	0.0530276	1.2755	0.612186	0.780842	-0.546195	-2.76641	0.0135879
ARF5	-0.228715	0.346067		-0.119916	0.338608		0.00669931	-0.303676		-1.23797	-1.23092		0.586011	-0.225052		1.27073	1.59613		1	0.666667	0.903001	0.0443117	0.0506699	0.00224527	0.0198265	1.70275	-1.08596	-1.84912	0.103143	0.986559	1.25295	1.23611	-0.546673	-2.76987	0.013492
FLNB;FLNA	0.888371	0.698545	-0.26663	-0.0543738	-0.0863084	-1.25034	0.340693	-1.13062	0.0769677	-0.718603	-1.41796	-0.495732	-0.579574	0.339077	0.0365182	-0.283212	0.530597	0.266003	2	1	0.164375	0.784164	-0.903771	-0.708705	0.294936	0.530272	-0.63978	-0.339257	0.544199	0.264242	0.239122	0.0631862	-0.547556	-2.77625	0.0133165
HMGB1P1;HMGB1;SP100	0.0467753			-1.42795			-0.0582895			0.199303			-0.106493			0.621774			1	0.333333			-1.47472				0.257593				0.728268		-0.552369	-2.8113	0.0123901
ALDH1B1	-0.000396579			-1.61686			-0.0693766			0.0894915			0.0200882			2.10278			1	0.333333			-1.61646				0.158868				2.08269		-0.557187	-2.8468	0.0115136
HSP90AA1;HSP90AB1;HSP90AA2P;HSP90AB2P	0.0982892	0.140185	0.0909733	-0.975559	-0.582859	-0.815938	0.326221	0.566827	0.140945	-0.293641	0.0658363	-0.0994406	0.351663	-0.247787	-0.17151	-0.40262	-0.389898	-0.290133	3	1	0.0014338	2.84351	-0.901268	-2.56277	0.0480977	1.31788	-0.453746	-0.597981	0.152373	0.817092	-0.338339	-0.276454	-0.55825	-2.85469	0.0113269
SMS	-0.448691	-0.209903	0.65809	-0.134912	-0.637383	-0.372879	-0.0340786	0.152721	-0.769757	-0.151103	-1.24137	-1.28234	-0.545808	0.372289	0.198916	0.200157	0.0211392	-0.0593289	4	1	0.356327	0.448151	-0.381557	-0.170995	0.220733	0.656133	-0.674567	-0.442606	0.883612	0.0537386	0.0455236	0.00244638	-0.559591	-2.86466	0.0110948
RBM39	0.0590021		-0.155663	-2.17924		-1.88253	-0.115779		-0.0339245	0.421074		0.042494	-0.334711		0.363213	1.4298		1.03404	1	0.666667	0.00842271	2.07455	-1.98255	-4.1129	0.254183	0.594853	0.306636	0.182403	0.0935556	1.02893	1.21767	1.2529	-0.563016	-2.8903	0.0105185
TPM3	0.561017	0.44272	-0.7917	-1.05042	-0.50332	-0.617694	0.345567	0.397215	-0.542583	-0.664173	-0.477747	-0.526698	-0.0311378	-0.439851	0.390498	-0.613545	-0.431258	-0.0984205	4	1	0.161673	0.791362	-0.79449	-0.628729	0.114939	0.939533	-0.622939	-0.585272	0.27916	0.554146	-0.354244	-0.196303	-0.564595	-2.90219	0.010261
RPS15A	-0.542827	-0.164923	0.0449405	-3.47402	-2.96364	-2.65431	0.0613928	0.469485	-0.0297969	0.400886	0.838056	-0.476637	0.349569	-0.501463	0.0718915	0.505274	0.332705	0.636926	3	1	0.000673428	3.17171	-2.80972	-8.91162	0.844399	0.0734521	0.0870746	0.00639581	0.122752	0.910973	0.518302	0.47216	-0.564679	-2.90282	0.0102474
MYL6B;MYL6		-0.0946746	-0.332806		-7.44506	-7.33596		0.513585	0.531584		1.36443	0.474363		-0.191768	-0.0921752		0.927494	1.42538	1	0.666667	0.000332846	3.47776	-7.17677	-24.959	0.466744	0.330921	0.396813	0.131314	0.0351368	1.45424	1.31841	1.91728	-0.566003	-2.91283	0.0100353
RPS27;RPS27L	0.375761			-0.023374			0.0636335			-2.23097			-0.502829			-0.372347			1	0.333333			-0.399135				-2.2946				0.130482		-0.566444	-2.91618	0.0099655
ADRM1	-0.112799			-1.60175			-0.027121			0.288952			0.408489			1.26928			1	0.333333			-1.48895				0.316073				0.860795		-0.5709	-2.95014	0.00928113
ST13;ST13P4	0.0537109	-0.407016		-2.10336	-2.04642		0.0715712	-0.208069		0.01234	-0.287681		0.280958	-0.0723696		-1.03904	0.104237		1	0.666667	0.0146252	1.8349	-1.89823	-3.48307	0.7672	0.115091	-0.0694216	-0.00798982	0.440159	0.356391	-0.571697	-0.203748	-0.571518	-2.95488	0.00918913
CARHSP1	0.429608		-0.323505	0.111755		-1.13893	-0.868916		-0.101626	-0.985444		-0.329453	1.0377		0.433794	0.980828		1.21326	1	0.666667	0.518825	0.284979	-0.56664	-0.161481	0.765517	0.116045	-0.172177	-0.0199803	0.380284	0.419892	0.3613	0.151707	-0.572402	-2.96168	0.00905891
SCD		0.0785565			-3.58976			0.575174			0.331543			-0.548464			0.404448		1	0.333333			-3.66831				-0.243631				0.952912		-0.572798	-2.96473	0.00900099
TPD52	-0.965115	0.19338		-1.48097	-2.27159		-0.672572	-0.389006		-0.772006	-1.29277		0.00812825	0.101857		3.81514	3.26253		1	0.666667	0.167475	0.776049	-1.49041	-1.15663	0.232749	0.633113	-0.501598	-0.317568	0.0064091	2.1932	3.48384	7.64077	-0.574911	-2.98105	0.0086971
S100A11	1.07587	0.469873	2.02112	-0.143519	-0.502343	0.281735	1.70875	0.800999	1.29844	-0.57143	-0.939394	-0.208469	-0.175158	-0.534414	-0.857491	0.899512	2.04344	0.871254	6	1	0.0604017	1.21895	-1.31033	-1.59722	0.00542921	2.26526	-1.84249	-4.17373	0.0144003	1.84163	1.79375	3.30343	-0.575382	-2.9847	0.00863041
ACLY	-0.392312	0.486313	0.552298	0.154057	-0.649968	-0.87206	0.376337	-0.488262	1.05628	-0.466714	-1.08976	-0.140153	-0.241313	0.293239	-0.55413	0.568804	0.486095	0.0402927	6	1	0.198179	0.702943	-0.671423	-0.471972	0.169915	0.769769	-0.880327	-0.677648	0.147349	0.831654	0.532465	0.442827	-0.575657	-2.98683	0.00859169
CBR1	0.168343	0.414659	-0.545686	-0.772589	-0.432969	-1.21533	-0.369012	-0.893523	-0.0802243	-0.634598	-1.94528	-1.00199	-0.357792	0.325731	0.0456512	-0.929302	-0.771692	-0.653995	5	1	0.0889688	1.05076	-0.819402	-0.860997	0.177918	0.749781	-0.746369	-0.559613	0.0209715	1.67837	-0.789526	-1.32512	-0.576414	-2.99271	0.00848585
RPL15	0.359298	-0.22666	0.0968222	-0.734454	-1.05476	0.424732	0.549203	-0.187299	-0.126395	-1.11718	-0.507898	-0.732961	-0.126237	0.335194	-0.491022	-0.25164	-0.279812	-0.191136	3	1	0.330669	0.480606	-0.531314	-0.255353	0.0430147	1.36638	-0.864516	-1.18126	0.574443	0.240753	-0.146841	-0.0353524	-0.578605	-3.0098	0.00818517
GATD3B;GATD3A	0.19265			-2.25497			-0.241294			0.404523			0.726901			2.40205			2	0.333333			-2.44762				0.645818				1.67515		-0.580035	-3.021	0.00799361
TUBB4A;TUBB4B;TUBB8	0.145493	0.17627	-0.317391	-0.245178	-0.317218	-1.35799	0.371301	-0.363623	0.284795	-0.454395	-0.975952	-0.519878	-0.457253	-0.418595	-0.456073	-0.237644	-0.260477	-0.21579	1	1	0.178246	0.74898	-0.641585	-0.480535	0.058078	1.23599	-0.747566	-0.923983	0.000339825	3.46874	0.206004	0.714574	-0.581762	-3.03458	0.00776689
SRP68		-0.0515364			-0.721464			0.290218			0.148095			0.275863			1.32615		1	0.333333			-0.669928				-0.142123				1.05029		-0.581903	-3.03569	0.00774862
LRPPRC	-0.687845	-0.864482	1.15365	-0.847529	-2.12435	-0.248472	-0.506389	-0.0775948	-0.151291	-1.28372	-0.93693	-0.490422	0.74733	0.303653	-0.638517	0.53579	1.01407	-0.663544	6	1	0.33053	0.480789	-0.940558	-0.452209	0.0678472	1.16847	-0.658599	-0.769551	0.818575	0.0869414	0.15795	0.0137324	-0.582024	-3.03665	0.00773295
SEC61A1	0.0534394			-2.93704			0.200945			0.35926			-0.177742			0.851414			1	0.333333			-2.99048				0.158316				1.02916		-0.582126	-3.03746	0.00771974
PTBP1	-0.547638	0.349609	0.104363	-1.66251	-1.13734	-1.97435	-0.079455	0.0334977	-0.351269	-0.566104	0.67975	-0.466564	0.047361	-0.258017	0.412622	1.04549	-0.302311	0.783815	7	1	0.0125937	1.89985	-1.56018	-2.9641	0.973361	0.0117259	0.0147694	0.000173185	0.387502	0.411726	0.441675	0.181849	-0.585079	-3.06086	0.00734572
DNAJA2	0.63592	-0.566359	-0.132547	-0.772412	-1.40125	-1.09187	-0.353128	-0.131438	-0.325071	-1.08696	0.241792	0.0175011	0.287623	0.129061	-0.17255	-0.00418842	0.199257	0.427432	3	1	0.0541917	1.26607	-1.06751	-1.35154	0.989179	0.00472502	-0.00601003	-2.83975e-05	0.530151	0.275601	0.126122	0.0347593	-0.586661	-3.07346	0.00715141
HNRNPDL;SHROOM4			-0.441352			-0.331738			-0.184064			-1.98612			0.0951274			-0.764415	1	0.333333			0.109614				-1.80206				-0.859543		-0.586774	-3.07437	0.00713767
NFKB1			-0.151334			-2.68334			-0.305734			0.145258			0.0649052			0.730616	1	0.333333			-2.532				0.450992				0.665711		-0.587876	-3.08319	0.00700495
DRG2			-0.265962			-4.81361			0.00727882			0.430718			0.00394856			1.82791	1	0.333333			-4.54765				0.42344				1.82396		-0.591588	-3.11309	0.00657213
CACYBP	0.0183117	0.757528	-0.61535	-0.622426	-0.380692	-0.607874	0.759007	-0.42746	-0.0780165	-0.231848	-0.539513	-1.13845	-0.629928	-0.0458315	0.577876	-0.0441665	-0.0166671	0.452612	6	1	0.217981	0.661582	-0.590494	-0.39066	0.177598	0.750561	-0.721114	-0.54124	0.692802	0.159391	0.163221	0.0260159	-0.591945	-3.11598	0.00653167
TUBB2A;TUBB2B	-0.326457		0.17734	-0.934693		-0.224013	0.250235		-0.266676	-1.10836		0.00163892	0.411998		0.217248	2.03217		1.00917	2	0.666667	0.366157	0.436333	-0.504794	-0.220258	0.467192	0.330505	-0.545139	-0.180171	0.146509	0.834135	1.20605	1.00601	-0.592629	-3.12152	0.00645472
ABHD10	-0.177903			-1.35423			-0.0420071			-0.153459			0.156985			1.94704			1	0.333333			-1.17632				-0.111452				1.79005		-0.593302	-3.12699	0.00637968
RTRAF		-0.360792	0.329191		-0.213504	-0.562815		0.237833	-0.474677		-0.148306	-0.465443		-0.0242869	0.392298		0.471454	0.557109	2	0.666667	0.437173	0.359346	-0.372359	-0.133806	0.676634	0.169646	-0.188453	-0.0319703	0.260597	0.58403	0.330276	0.192891	-0.594161	-3.13399	0.0062849
BASP1	-0.505952	-0.295901	0.130793	-0.991847	-1.03975	-0.938086	0.0227077	0.999712	-0.930366	-1.38672	-3.48619	-1.98477	0.0729938	-0.199764	0.218691	-0.779214	-2.04323	-1.17385	4	1	0.0155922	1.80709	-0.766209	-1.38461	0.0504347	1.29727	-2.31658	-3.00523	0.0256404	1.59108	-1.36274	-2.16822	-0.594961	-3.14052	0.00619768
PDXK	0.29673	0.161701	-0.393311	-1.16548	-0.301369	-0.573964	-0.276022	-0.645338	0.434724	-0.366471	-1.19811	0.0720875	0.375708	0.136634	-0.191155	0.163107	0.99722	0.0334251	2	1	0.101328	0.994272	-0.701977	-0.697956	0.530661	0.275183	-0.335287	-0.0922653	0.445176	0.351468	0.290855	0.102226	-0.596867	-3.15613	0.00599368
C16orf58		0.0152446			-0.721215			-0.533422			-0.242118			0.320529			0.121562		1	0.333333			-0.73646				0.291305				-0.198967		-0.596901	-3.15641	0.0059901
TMEM165	0.131521	-0.0341777		0.322309	-0.390613		0.233904	0.0782589		-0.801556	-1.35008		-0.44161	0.0218911		0.320457	0.706075		1	0.666667	0.84198	0.074698	-0.0828234	-0.00618674	0.0496053	1.30447	-1.2319	-1.60698	0.138573	0.858321	0.723125	0.620673	-0.597288	-3.15959	0.00594941
CYB5B	0.398503	-0.565146	0.940507	-1.3739	-0.923718	0.137835	0.687532	0.243483	-0.941799	-0.537701	-0.290661	-1.59341	-0.730245	0.484275	0.0399117	1.14725	0.42273	1.24654	1	1	0.194565	0.710935	-0.977883	-0.695212	0.270703	0.567507	-0.803664	-0.456085	0.0837001	1.07727	1.00752	1.08538	-0.598422	-3.16893	0.00583128
ACTN4	0.217819	-0.210761	-0.137688	-0.279273	-1.00268	-0.998673	-0.0619026	-0.165228	0.0558795	-0.345795	0.0138693	-0.145155	0.0728083	0.0670271	0.206713	-0.364618	0.104922	-0.166499	18	1	0.0593681	1.22645	-0.716664	-0.87895	0.450722	0.346092	-0.101943	-0.0352817	0.147178	0.832157	-0.257581	-0.214348	-0.598584	-3.17027	0.00581455
DPP3		0.0277322	-0.736652		-1.41202	-1.86219		-0.246428	0.236781		0.0838055	-0.239033		-0.0147014	0.348769		0.140863	0.920845	3	0.666667	0.10167	0.992806	-1.28265	-1.27342	0.825577	0.0832424	-0.0727903	-0.00605924	0.486817	0.312635	0.36382	0.113743	-0.601322	-3.19295	0.00553786
FAU	-0.718609	-0.550899	2.47543	-2.88908	-1.42938	-0.0402026	0.111113	-0.42748	1.03904	-2.61167	-1.59532	-0.406186	0.431194	0.070809	-1.4045	1.2517	0.922267	-0.993229	1	1	0.233909	0.630953	-1.85486	-1.17033	0.0814644	1.08903	-1.77862	-1.93697	0.482203	0.31677	0.694413	0.219969	-0.601547	-3.19483	0.0055156
SRRT	0.31957	-0.265105		-0.29655	-0.00375098		-0.980703	-0.493656		-1.8958	-2.1615		0.424134	0.189167		1.02439	1.31758		1	0.666667	0.641817	0.192589	-0.177383	-0.034162	0.0431719	1.3648	-1.29147	-1.7626	0.0441356	1.35521	0.864335	1.17136	-0.602285	-3.20097	0.00544309
CS	0.305011	1.12847	-0.275815	-0.49362	0.0887648	-0.200196	-0.324859	0.573421	-0.289457	-0.804903	-0.826841	-1.6383	-0.0315072	-0.478652	0.335574	1.31647	0.190344	1.34466	5	1	0.253326	0.59632	-0.587574	-0.350382	0.0552978	1.25729	-1.07638	-1.35333	0.0870854	1.06005	1.00869	1.06926	-0.602785	-3.20515	0.00539432
PSME2	-0.300186	0.626535	-0.801288	-0.454138	-0.411884	-1.67907	0.297645	-0.0312683	-0.435527	-0.741249	-0.779959	-1.52135	-0.249832	-0.504291	0.876844	-0.458131	-0.733635	0.49682	5	1	0.306799	0.513146	-0.69005	-0.354096	0.0442936	1.35366	-0.957801	-1.29654	0.654663	0.183982	-0.272556	-0.0501454	-0.602875	-3.2059	0.00538563
IPO7	0.368854	-0.756067	-0.725614	-1.39795	-1.90221	-1.87065	0.18423	-0.725101	0.0941865	-0.044242	-0.665225	-0.369526	-0.493618	0.366545	0.229333	-0.552066	0.983231	0.221729	2	1	0.0286942	1.54221	-1.35266	-2.08608	0.569266	0.244685	-0.21077	-0.0515721	0.740655	0.130384	0.183545	0.0239313	-0.60319	-3.20853	0.00535521
PCBP1	0.188877	0.190948	0.260399	0.363566	-0.565675	-0.0472227	-0.594782	-0.223064	-0.10916	-2.02	-1.28489	-1.27428	0.110229	0.130665	-0.261142	0.655551	0.14103	0.0311512	7	1	0.333576	0.476805	-0.296518	-0.141382	0.0132591	1.87749	-1.21739	-2.28563	0.287813	0.540889	0.28266	0.152888	-0.6042	-3.21699	0.00525845
NAP1L1	-1.71536	-1.1446	-0.92679	-3.40083	-3.47431	-2.5835	0.548036	0.403244	0.896041	-1.10664	-1.21411	0.329919	0.459398	0.473484	-0.644798	-0.577667	-0.169483	-0.820726	4	1	0.00692427	2.15963	-1.89063	-4.08306	0.0692294	1.15971	-1.27938	-1.48371	0.211469	0.674753	-0.618654	-0.417439	-0.604617	-3.22049	0.00521896
CSNK2B		-0.126246			-2.33911			-0.157674			-2.60088			-0.0705867			-2.97837		1	0.333333			-2.21287				-2.4432				-2.90778		-0.605411	-3.22716	0.00514432
H2AFX;HIST2H2AB;HIST1H2AA	0.141034	0.201508	-0.696345	-1.98052	-0.620376	-1.67413	-0.190807	-0.18284	0.307516	-0.138294	-0.681878	0.22638	-0.0479022	0.140562	0.0128785	0.352338	-0.193987	0.334913	2	1	0.0603399	1.2194	-1.30707	-1.59384	0.60204	0.220375	-0.175887	-0.0387611	0.528916	0.276613	0.129242	0.03575	-0.606362	-3.23518	0.00505606
CALD1	-0.326908	0.524492	-0.323518	-0.792282	-0.569535	-1.69071	-0.792526	0.277334	-0.0899573	-0.213482	-0.236093	-1.09578	0.390731	-0.519554	0.490812	0.23992	-0.383885	0.754103	2	1	0.0932495	1.03035	-0.97553	-1.00514	0.504236	0.297366	-0.313401	-0.0931948	0.866024	0.0624701	0.0827161	0.00516729	-0.607857	-3.24782	0.00491986
LIG1	0.171349			-3.07555			0.166825			0.166156			-0.465797			1.12768			1	0.333333			-3.2469				-0.000669524				1.59348		-0.609657	-3.26311	0.0047598
HINT1	0.245863	-0.069672	-1.3639	-1.31756	-0.0807131	-1.01137	-0.230708	-0.836887	0.905004	-2.64697	-0.727821	-2.04891	0.76333	-0.942991	0.390839	-0.104513	-0.0161752	-0.227077	2	1	0.545325	0.263345	-0.40731	-0.107263	0.0830674	1.08057	-1.75371	-1.895	0.738979	0.131368	-0.186315	-0.0244757	-0.613086	-3.29247	0.00446651
HNRNPA1;HNRNPA1L2	-0.132132	0.239958	-0.401015	-3.05459	-2.95603	-2.74336	0.452755	0.393079	-0.187101	0.403568	0.0857673	-0.441644	0.0482188	-0.468775	0.24359	-0.326152	0.11944	0.339681	7	1	0.000168961	3.77221	-2.82026	-10.6386	0.559042	0.252555	-0.203681	-0.0514407	0.73879	0.131479	0.103312	0.0135834	-0.613615	-3.29703	0.00442252
APEX1	0.251645	-0.122228	0.269445	0.122487	-0.166433	-0.185614	-0.16979	0.109031	-0.346529	-0.32508	-0.953615	-0.191374	0.229732	0.667355	0.489062	0.319802	0.608161	0.516012	8	1	0.26557	0.575822	-0.209474	-0.12062	0.259458	0.585933	-0.35426	-0.207573	0.905749	0.0429921	0.0192755	0.000828696	-0.614564	-3.30522	0.00434462
TUBB;TUBB4B;TUBB3;TUBB2A;TUBB2B	-0.380446	-0.320837	-0.178167	-2.16698	-1.46637	-1.59703	0.034553	-0.369328	0.0040323	-0.545647	-0.197745	-0.0835061	0.0408424	0.251227	0.267121	2.34474	1.84631	1.63866	2	1	0.00289885	2.53777	-1.45031	-3.68055	0.433602	0.362909	-0.165385	-0.0600198	0.00137581	2.86144	1.75684	5.02709	-0.616701	-3.32374	0.00417326
PCIF1			-0.780668			-1.67997			0.0305455			-0.364155			0.181941			1.3652	1	0.333333			-0.899304				-0.3947				1.18326		-0.618263	-3.33736	0.00405144
TRA2B		0.742269	-0.296502		-1.073	-2.28988		0.0171587	-0.0186826		-0.700554	-0.185331		-0.448976	0.0972737		-0.423818	-0.653458	2	0.666667	0.140273	0.853025	-1.90433	-1.62444	0.228968	0.640225	-0.442181	-0.283095	0.345427	0.461644	-0.362787	-0.167478	-0.621181	-3.36297	0.00383159
ENOPH1	-0.587825		-0.0147901	-2.98973		-3.85903	-0.332002		0.332113	0.300623		-0.448331	0.411921		-0.316392	-0.0929263		0.829225	1	0.666667	0.0266791	1.57383	-3.12307	-4.91518	0.896144	0.0476221	-0.0739095	-0.00351973	0.640232	0.193662	0.320385	0.0620464	-0.621234	-3.36344	0.00382768
GLUD1	0.664218	0.315064	-0.53568	-0.308646	-0.270555	0.142892	-0.105159	0.387686	0.466559	-2.86228	-1.49523	-0.955934	-0.100437	-0.45726	-0.258155	1.30165	0.855148	0.648183	3	1	0.488121	0.311472	-0.293304	-0.091356	0.0273507	1.56303	-2.02085	-3.15864	0.0052646	2.27863	1.20695	2.75019	-0.621457	-3.3654	0.00381137
H1-0			-0.774767			-1.02296			0.00211722			-0.436965			0.0387154			0.0314799	1	0.333333			-0.248191				-0.439082				-0.00723554		-0.621483	-3.36564	0.0038094
DIAPH1			-0.0178716			-0.147877			-0.0702855			-1.01201			0.120234			1.41853	1	0.333333			-0.130005				-0.941727				1.29829		-0.621811	-3.36853	0.00378545
HNRNPAB	-0.287688	-0.388557	0.614444	-2.26622	-2.64875	-2.04679	-0.0477658	-0.500174	-0.870016	-0.592288	-0.653984	-0.953582	0.072824	0.32082	-0.0650794	-1.42458	-0.960714	-1.13873	1	1	0.00321411	2.49294	-2.29999	-5.73373	0.377197	0.423432	-0.260633	-0.11036	0.00187848	2.72619	-1.2842	-3.50097	-0.621984	-3.37006	0.00377284
VCP	-0.3323	0.289657	0.68949	-0.730235	-0.291873	0.0067502	-0.119569	0.261689	-0.75777	-0.401663	-0.567024	-0.823902	0.276404	-0.104269	0.234056	0.596482	0.169724	0.540488	24	1	0.204931	0.688393	-0.554068	-0.381417	0.289726	0.538013	-0.392313	-0.211069	0.170921	0.767206	0.300168	0.23029	-0.624132	-3.3891	0.00361926
H2BC12;H2BC11;HIST1H2BO;HIST1H2BB;H2BFS;HIST1H2BD;H2BC4;HIST2H2BE;HIST2H2BF;HIST1H2BH;H2BC15;H2BC14;H2BC13	-0.0906731	0.692597	-0.258367	-1.57291	-0.772506	-1.68923	0.777735	2.20119	0.0222449	-2.09919	0.27862	-2.12369	-0.233459	-1.56314	-0.366798	0.492584	-0.242415	-0.0112856	1	1	0.0237797	1.62379	-1.4594	-2.36977	0.0859997	1.0655	-2.31514	-2.46679	0.167248	0.77664	0.800759	0.621901	-0.625105	-3.39777	0.00355135
GAPDH	-0.0355694	0.0816517	-0.264078	-0.525406	-0.27205	-0.682779	0.406548	0.300035	0.499062	-0.0344079	0.170447	-0.354868	-0.0829697	-0.0881422	0.0283061	0.473175	0.242091	0.553736	16	1	0.0551395	1.25854	-0.420747	-0.529525	0.0437967	1.35856	-0.474825	-0.645077	0.00953592	2.02064	0.470603	0.950917	-0.626599	-3.41113	0.00344915
DDX39A;DDX39B	-0.0501726	0.146219	0.549261	-1.21762	-0.903035	-1.35836	0.764474	0.320994	0.0770646	0.355856	0.222544	-0.386591	-0.144193	-0.427845	0.470547	1.241	1.02018	1.17961	3	1	0.00345184	2.46195	-1.37477	-3.38462	0.347815	0.458652	-0.323575	-0.148408	0.0124272	1.90563	1.18076	2.25009	-0.62748	-3.41904	0.00338999
RANGAP1	0.201899		-0.300187	-1.52785		-0.92541	0.224783		0.0320402	0.0685681		0.122736	0.207215		0.237566	0.587501		0.7721	1	0.666667	0.0953077	1.02087	-1.17749	-1.20206	0.774554	0.110948	-0.0327597	-0.00363463	0.0393658	1.40488	0.45741	0.642607	-0.629383	-3.43619	0.00326506
NSFL1C			0.0919163			-0.0996497			-0.492201			-1.65279			0.0824033			0.42027	1	0.333333			-0.191566				-1.16059				0.337867		-0.631167	-3.45236	0.00315138
CAND1	-0.70841	-0.0823808	0.768599	-1.77839	-1.71098	-2.16136	-0.10415	0.122861	-0.268709	0.00181424	0.182183	-0.363734	0.346485	-0.210103	0.0227744	0.597509	0.636031	0.741414	5	1	0.0140826	1.85132	-1.87618	-3.47341	0.910943	0.0405089	0.0234205	0.000948738	0.0222788	1.65211	0.605266	0.999964	-0.631797	-3.4581	0.00311197
GRSF1	-0.372477	0.385257		-1.09919	-0.228664		-0.154415	0.266678		-1.62934	-0.726905		0.634374	-1.17159		-0.017077	0.519053		2	0.666667	0.36528	0.437374	-0.670317	-0.293179	0.131418	0.881345	-1.23426	-1.08781	0.636607	0.196129	0.519594	0.101907	-0.632456	-3.4641	0.00307126
ANXA2	0.776848	-0.17671	-0.580803	-0.581393	-0.8996	-1.79692	0.761087	0.931125	0.337729	-0.917631	-0.754042	-1.19663	-0.907763	-0.878902	-0.749376	0.961202	1.50696	1.69116	9	1	0.112784	0.947751	-1.09908	-1.04166	0.00171969	2.76455	-1.63275	-4.51381	0.000575124	3.24024	2.23179	7.23152	-0.633817	-3.47656	0.00298846
PLAA	-0.664181	0.162797		-1.48877	-2.85974		-0.641686	0.456277		-0.545742	-0.15177		0.933438	-0.21609		0.0399668	0.114004		2	0.666667	0.138188	0.85953	-1.92356	-1.65336	0.703532	0.152716	-0.256051	-0.0391031	0.673161	0.171881	-0.281689	-0.048417	-0.639313	-3.52739	0.00267244
CBX1		-0.600556	-0.476478		-0.999895	-1.30484		-0.476526	0.147908		-0.446283	-0.435912		0.555524	0.0575248		0.945419	0.949962	1	0.666667	0.0649791	1.18723	-0.61385	-0.728778	0.468917	0.328904	-0.276788	-0.0910367	0.123503	0.908324	0.641166	0.582386	-0.640678	-3.54015	0.00259837
CTNNB1		-0.0506638			0.0897044			-0.145726			-4.32532			0.126747			1.8425		1	0.333333			0.140368				-4.17959				1.71575		-0.643173	-3.56364	0.00246731
ARHGDIB			-0.27472			-2.93173			-0.28196			-0.280026			0.0995838			-0.380158	1	0.333333			-2.65701				0.00193322				-0.479741		-0.645022	-3.58117	0.00237368
TWF2	-0.10487			-0.331388			0.0261093			-0.862968			-0.0126462			1.32636			1	0.333333			-0.226518				-0.889078				1.33901		-0.645603	-3.5867	0.00234489
RPS9	-0.060171	0.23273	-0.0719472	-1.19042	-1.38284	-1.57546	-0.236101	-0.0581472	0.194011	-0.450216	-0.235195	0.326496	0.131939	-0.233017	-0.309996	0.254095	0.242337	0.0307013	3	1	0.000688496	3.1621	-1.41644	-4.47894	0.759484	0.119481	-0.086226	-0.0103024	0.112836	0.947553	0.312735	0.296333	-0.645652	-3.58716	0.00234248
HIBADH			0.648129			-2.40122			0.344858			0.245848			-0.214976			1.00112	1	0.333333			-3.04934				-0.0990104				1.21609		-0.646682	-3.59699	0.00229218
RPS4X	-0.0497595	-0.166773	0.145794	-2.10759	-1.83034	-2.62987	0.291554	0.122664	-0.226612	-0.231295	-0.267008	-1.05062	-0.409777	-0.333913	-0.0242398	-0.892663	-1.04309	-0.399823	5	1	0.000999625	3.00016	-2.16569	-6.49741	0.133216	0.875442	-0.578843	-0.506743	0.0829941	1.08095	-0.522548	-0.56485	-0.647802	-3.60772	0.00223849
CBX5;CBX3	-0.108388	0.00417542	-0.113659	-0.183544	-0.697264	-0.35407	0.330422	-0.0209731	-0.620824	-0.600818	-0.293761	-0.516373	-0.179345	0.408603	0.483555	0.568043	0.2456	0.835305	1	1	0.0952953	1.02093	-0.339002	-0.346097	0.278312	0.555468	-0.366526	-0.203593	0.312398	0.505292	0.312045	0.157674	-0.648165	-3.6112	0.00222133
FH	0.319938	0.183621	-0.410297	-0.716729	-0.8935	-0.986482	-0.629911	0.629099	-0.477765	-1.11185	-0.0300727	-0.606046	0.600732	-0.22909	0.465012	0.776573	-0.417418	1.02233	5	1	0.0195731	1.70834	-0.896658	-1.5318	0.449279	0.347484	-0.42313	-0.147031	0.741475	0.129903	0.18161	0.0235918	-0.648346	-3.61294	0.00221279
RPS12	-0.192686	0.419497	-0.362739	-1.95363	-0.831855	-2.02316	0.618028	-0.618433	-0.0578932	-0.14061	-0.075738	-0.884221	-0.0563625	-0.246374	0.201626	-0.020131	-0.221853	0.706575	5	1	0.026381	1.57871	-1.55757	-2.45895	0.475461	0.322885	-0.347423	-0.112178	0.576306	0.239347	0.188568	0.0451331	-0.653586	-3.66376	0.0019774
IDH1	-0.794008	-1.4836	2.64172	-0.680399	-2.17518	-0.243093	-0.259952	-0.553031	-0.290301	-3.03794	-2.49862	-3.99393	-0.564199	0.114671	-0.0900412	0.454171	0.451374	-0.584419	3	1	0.457038	0.340048	-1.15426	-0.392504	0.00327462	2.48484	-2.80907	-6.98008	0.512817	0.290038	0.286899	0.0832115	-0.658922	-3.71646	0.00175931
PRPF40A		-0.206729			-0.255436			-0.334683			-1.00132			0.16959			0.61151		1	0.333333			-0.0487069				-0.666635				0.441921		-0.659361	-3.72085	0.00174228
SETSIP;SET	-0.812953	0.866183	0.162052	-2.39479	-2.8606	-1.77132	0.539229	0.231226	1.92333	-1.31528	-0.427716	0.306693	-0.0175773	-0.106009	-0.952772	0.55485	0.310777	-0.234061	3	1	0.0141331	1.84976	-2.414	-4.46532	0.120804	0.917918	-1.3767	-1.26369	0.206955	0.684124	0.569308	0.389478	-0.660735	-3.7346	0.00168988
HMGN4;HMGN2			-0.344032			-0.247839			-0.00842283			-0.665066			0.457457			0.701947	1	0.333333			0.096193				-0.656643				0.24449		-0.660932	-3.73658	0.00168246
MCM4	-0.0458173			-3.27459			-0.0150326			-0.175127			-0.0019591			-0.107651			1	0.333333			-3.22877				-0.160095				-0.105692		-0.663029	-3.7577	0.00160531
RAB6A;RAB39A;RAB6B	-0.00346418	0.364826		-0.559782	-0.298595		-0.178171	0.140387		-1.13308	-0.224129		0.0908213	-0.149285		1.34358	0.39019		1	0.666667	0.114053	0.942893	-0.609869	-0.575042	0.304237	0.516788	-0.659714	-0.340932	0.209888	0.678013	0.896118	0.60758	-0.664177	-3.76934	0.00156431
EIF5	-0.378151	0.988195		-2.78393	-2.46147		-0.465116	0.465398		-2.08958	-0.72072		0.295302	-1.18195		-0.879696	-1.95464		2	0.666667	0.0529584	1.27606	-2.92772	-3.73596	0.231595	0.635271	-1.40529	-0.892741	0.398041	0.400073	-0.973849	-0.38961	-0.664784	-3.77551	0.00154299
USP7		-0.0757475	-0.258779		0.0291561	-1.42995		-0.387422	0.265759		-1.53525	-0.393944		0.439105	0.124755		1.23522	1.03182	1	0.666667	0.54376	0.264593	-0.533132	-0.141063	0.303021	0.518528	-0.903763	-0.468626	0.0450834	1.34598	0.851593	1.14623	-0.670109	-3.83022	0.00136609
DDB1	0.0714758	-0.460656	0.203476	-0.471355	-1.57732	-1.29145	-0.361704	0.00135944	0.0187367	-0.475286	-0.709399	-0.523557	-0.216123	0.499792	0.055196	-0.410665	-0.24419	-0.774141	3	1	0.0537959	1.26925	-1.05147	-1.33458	0.0334168	1.47604	-0.455545	-0.6724	0.0867418	1.06177	-0.589287	-0.625688	-0.67146	-3.84427	0.00132399
IQGAP1	-0.573724	0.0130052	-0.394065	-2.74669	-2.11139	-1.39712	-0.291261	0.374149	-0.153474	-0.731408	-0.000306348	-0.405632	0.42711	-0.28983	-0.10715	1.07711	0.00945411	0.316561	11	1	0.0143694	1.84256	-1.76681	-3.25545	0.291627	0.535172	-0.355587	-0.1903	0.298512	0.525038	0.457664	0.240291	-0.671617	-3.84591	0.00131915
BLVRA	0.0725665	-1.33105	0.253009	-1.21822	-0.533495	-0.29803	-0.12931	-0.137197	-0.298284	-0.739638	-0.885591	-1.40288	0.0601867	0.665146	0.183582	0.260289	0.446251	0.171662	2	1	0.57549	0.239962	-0.348091	-0.0835287	0.0170164	1.76913	-0.821106	-1.45265	0.961918	0.0168622	-0.0102377	-0.00017263	-0.673646	-3.86716	0.00125814
GPATCH8			-0.0621052			-3.36215			-0.400048			-0.294566			0.438234			-0.161831	1	0.333333			-3.30004				0.105482				-0.600065		-0.674267	-3.87369	0.00123996
RAB7A	0.210253	0.681143	0.210468	-1.70688	-1.06604	-1.23511	0.294884	0.245676	-0.489548	-0.728379	-0.810077	0.399803	0.264131	-0.547418	-0.550343	0.175407	0.410434	0.265349	5	1	0.00234603	2.62967	-1.7033	-4.4791	0.442338	0.354246	-0.396554	-0.140478	0.114906	0.939657	0.561607	0.527718	-0.6787	-3.92078	0.00111629
RPL9	-0.206105	0.316976	-0.104181	-1.87498	-0.870228	-1.09726	-0.0588873	0.260981	0.0624341	-0.755557	-0.594687	0.0456344	0.428323	-0.273632	-0.211188	-0.0275565	-0.492187	-0.475634	5	1	0.0202578	1.69341	-1.28305	-2.17273	0.116456	0.933836	-0.523046	-0.488439	0.312548	0.505083	-0.31296	-0.158071	-0.679017	-3.92417	0.00110787
YWHAZ	-0.143414	0.206773	-0.0235816	-0.910571	-0.645767	-0.771157	0.352145	0.158418	0.201316	-0.354742	-0.00118874	-0.237615	0.0301991	-0.398119	-0.320711	0.041315	0.197369	-0.0899005	13	1	0.00352406	2.45296	-0.78909	-1.93561	0.0218961	1.65963	-0.435142	-0.722176	0.147581	0.830969	0.279138	0.231955	-0.683386	-3.97142	0.000996914
IARS2	-0.783221	0.633818	0.34864	-0.176831	-3.11343	-1.15518	0.191985	0.0335587	-0.30551	-1.33875	-1.6374	-0.336324	-0.202821	0.326225	-0.197976	1.3974	1.74116	0.922292	2	1	0.184146	0.734838	-1.54822	-1.13769	0.0622547	1.20583	-1.0775	-1.29929	0.00952703	2.02104	1.37847	2.78595	-0.694157	-4.09137	0.000762383
DBN1	0.00958451	-0.456175	0.661894	-1.295	-1.15728	-0.694773	-0.3121	-0.461582	-0.380036	-1.12442	-0.619948	-0.771469	-0.10322	0.547525	-0.0482058	1.84485	1.20445	0.684108	3	1	0.0393159	1.40543	-1.12079	-1.57519	0.0433064	1.36345	-0.454041	-0.619061	0.0480366	1.31843	1.11244	1.46667	-0.694418	-4.09433	0.00075734
EMD	-0.0671669	0.197443		-1.0621	-1.36886		-0.333375	-0.341596		-0.530258	-0.177729		0.080886	-0.0822187		-0.19491	-0.39304		1	0.666667	0.0241171	1.61767	-1.28062	-2.07162	0.93394	0.0296811	-0.0165077	-0.000489968	0.149595	0.825083	-0.293309	-0.242004	-0.696877	-4.12247	0.000711112
TPM1	0.41466			-2.3095			-0.0738284			-0.0479647			0.0645449			0.497352			1	0.333333			-2.72416				0.0258637				0.432807		-0.697066	-4.12464	0.000707667
HADHB	0.340938	0.217807	-0.337157	-2.00806	-2.68185	-2.61385	-0.678605	0.335728	0.342738	-0.152374	-0.781218	-0.0938912	-0.636013	0.365738	0.0313726	1.33217	0.895406	0.929372	3	1	0.0011036	2.95719	-2.50845	-7.41795	0.444768	0.351867	-0.342448	-0.120496	0.0255717	1.59224	1.13195	1.80233	-0.701259	-4.17333	0.000634595
TUBB4A;TUBB;TUBB4B;TUBB3	0.0335208	0.468823	0.145185	-2.07108	-1.22422	-1.53098	0.0227434	0.050615	0.672437	-0.519241	0.140789	-0.946923	0.287838	-0.583013	-0.268942	-0.146224	-0.399768	-0.118972	1	1	0.00285732	2.54404	-1.8246	-4.64186	0.144106	0.841319	-0.69039	-0.580838	0.906878	0.0424511	-0.0336155	-0.00142702	-0.70391	-4.20454	0.000591759
SDF4			0.0634031			-2.05993			-0.514272			-0.582671			0.196592			1.72757	1	0.333333			-2.12334				-0.0683986				1.53097		-0.705547	-4.22399	0.000566549
RNPEP	-0.283931			-1.96319			-0.000539909			-0.373966			0.0288635			1.28437			2	0.333333			-1.67926				-0.373426				1.25551		-0.705879	-4.22795	0.000561541
CD99			-0.891361			-4.12555			-0.135483			-2.04733			0.0383103			-2.57616	1	0.333333			-3.23419				-1.91185				-2.61447		-0.706884	-4.23997	0.000546636
CSRP1	0.0414908	0.302318	0.210699	-0.961436	-1.01984	-0.963736	0.259302	-0.0881661	-1.14838	-1.09285	-0.463478	-1.45089	-0.517694	-0.288654	0.619325	-0.00839317	-0.666048	-0.0598928	3	1	0.00012091	3.91754	-1.16651	-4.56983	0.25712	0.589863	-0.676658	-0.399136	0.676712	0.169596	-0.182437	-0.0309406	-0.708957	-4.26494	0.00051691
MAP4K4		-0.108396			-0.485897			-0.142882			-2.36376			0.0110832			-0.525519		1	0.333333			-0.377501				-2.22088				-0.536602		-0.716285	-4.35499	0.000422529
RPLP1	0.182737	0.605367	0.444719	-0.403317	-0.00750437	-0.904121	-0.172459	0.944694	0.808537	-1.10079	-0.862778	-1.15608	-0.268277	-0.380017	-0.391701	0.814416	-0.0429356	0.332762	2	1	0.0416671	1.38021	-0.849255	-1.17215	0.0125093	1.90277	-1.56681	-2.98127	0.0466287	1.33135	0.714746	0.951575	-0.716941	-4.36318	0.000414851
FKBP5	0.0912804	-0.658241	0.63698	-0.983317	-1.62186	-1.93344	0.87268	0.384426	-0.0241934	0.190846	-1.08043	-2.17765	-0.76564	0.0282045	-0.16375	-0.486304	0.435587	0.884075	3	1	0.0304563	1.51632	-1.53621	-2.32939	0.121735	0.914586	-1.43338	-1.31095	0.285099	0.545004	0.578181	0.315111	-0.717251	-4.36707	0.000411256
STAT3	-0.433408			-6.05376			-0.316356			-1.02818			0.0935441			3.10402			1	0.333333			-5.62035				-0.711828				3.01048		-0.722458	-4.43313	0.000354741
SARS	-0.202058		0.0988196	-2.5668		-2.52414	-0.101593		-0.0348957	-0.460075		-0.101074	0.713585		0.468289	1.8823		1.18318	4	0.666667	0.00369161	2.43278	-2.49385	-6.067	0.364831	0.437908	-0.21233	-0.092981	0.126108	0.899259	0.941805	0.846927	-0.722965	-4.43965	0.000349608
EIF3CL;EIF3C	0.302478	-0.621796		-0.637523	-0.996185		0.301349	-0.257367		-0.778944	-1.02628		-0.299334	0.318823		-0.708676	0.000525684		2	0.666667	0.316077	0.500208	-0.657195	-0.328734	0.0940313	1.02673	-0.924602	-0.949314	0.52017	0.283855	-0.36382	-0.103272	-0.725054	-4.46665	0.000329123
ACTG1	-0.355927	0.217502	-0.0539569	-0.736292	-1.24614	-0.404676	-0.697413	-1.25955	0.0836353	-3.01457	-2.9693	-2.55968	0.545321	0.437659	-0.868569	0.943501	1.11286	0.570341	1	1	0.0685195	1.16419	-0.731575	-0.851689	0.00587909	2.23069	-2.2234	-4.95973	0.157212	0.803514	0.837431	0.672887	-0.725202	-4.46857	0.000327711
UBE2N			-0.0255867			-1.64562			0.0774537			-0.441791			-0.194678			1.26488	1	0.333333			-1.62004				-0.519244				1.45956		-0.729591	-4.5262	0.000288102
ARPC3	-0.8195	-0.0817967	0.224294	-1.39516	-1.57416	-1.01889	0.238768	-0.289573	0.0268833	-0.424143	-0.625143	-0.429442	0.316439	-0.0968749	-0.0599932	0.0509095	0.543476	-0.436006	3	1	0.0344999	1.46218	-1.10374	-1.61386	0.0440659	1.3559	-0.484935	-0.657523	0.999046	0.000414305	-0.000396753	-1.64377e-07	-0.730936	-4.5441	0.000276808
COPG1	-0.0525154			-1.21076			-0.00101363			-0.321209			-0.0587948			-0.363768			1	0.333333			-1.15825				-0.320196				-0.304973		-0.734092	-4.58654	0.000251777
MCTS1		0.480046			-0.382113			0.0449263			-2.26501			-0.454653			0.516101		1	0.333333			-0.862159				-2.30993				0.970754		-0.739202	-4.65664	0.000215325
TKT	0.19814	-0.25924	0.955125	-0.645005	-0.382637	-0.122166	-0.431261	0.160078	0.0825236	-1.95287	-1.89725	-2.08383	0.189689	-0.0486297	-0.335731	0.764058	0.573004	0.167903	19	1	0.151454	0.819719	-0.681278	-0.558456	0.000586229	3.23193	-1.9151	-6.18947	0.0712925	1.14696	0.566546	0.649803	-0.74141	-4.68747	0.000201026
CYB5R3	-0.24911		0.184426	-0.672173		-0.152521	-0.0722113		-0.230287	-1.65602		-1.54875	0.143435		-0.0836821	1.01847		0.738657	2	0.666667	0.378126	0.422364	-0.380005	-0.1605	0.00430458	2.36607	-1.45114	-3.43349	0.0422432	1.37424	0.848685	1.1663	-0.742882	-4.70821	0.00019195
DNAJB1	-0.344022		0.189648	-2.79224		-1.57487	0.222591		-0.292044	-0.733323		-0.653545	0.0258894		-0.102324	0.00616303		-0.736977	2	0.666667	0.0867887	1.06154	-2.10637	-2.23599	0.12714	0.895718	-0.658707	-0.590016	0.477016	0.321467	-0.327189	-0.105181	-0.744616	-4.73284	0.000181708
DBI	0.403472	-0.0996642	0.340853	-1.47333	-1.13063	-0.433908	-1.09003	0.54639	-0.0949388	-2.38146	-1.46066	-1.88662	0.741119	-0.217392	-0.829213	-0.247838	-0.805941	-0.039921	2	1	0.0234867	1.62918	-1.22751	-1.99984	0.0358314	1.44574	-1.69672	-2.45301	0.63425	0.197739	-0.262738	-0.0519536	-0.744692	-4.73393	0.000181266
ZC3H4	-0.119642			-0.515396			-0.448181			-2.37612			0.248468			0.857096			1	0.333333			-0.395754				-1.92794				0.608628		-0.744927	-4.73728	0.000179921
GNAI2	-0.831598			-4.08386			0.0870104			-0.847503			0.0399146			0.383783			1	0.333333			-3.25226				-0.934514				0.343868		-0.745643	-4.74753	0.000175863
RPS3A	0.488252	-0.901485	0.98149	-1.09871	-0.647852	-0.431135	0.0411951	0.236928	-0.305247	-0.919194	-0.94174	-0.941552	0.0555098	0.103044	-0.288047	0.100077	0.579606	0.299957	7	1	0.200025	0.698916	-0.915317	-0.63973	0.00431366	2.36515	-0.925121	-2.18805	0.117463	0.930097	0.369711	0.343868	-0.747068	-4.76804	0.00016802
ATP5MG	-0.7878		0.610609	-2.76241		-1.26591	0.0149299		-0.393386	-0.589249		-1.06084	0.333506		-0.190971	0.552501		-0.0555409	1	0.666667	0.20082	0.697192	-1.92556	-1.34249	0.178359	0.748706	-0.635818	-0.476041	0.702069	0.15362	0.177212	0.0272234	-0.749738	-4.80686	0.000154128
EEF1A1;EEF1A1P5	-0.577068	0.365133	-0.634102	-1.54918	-0.857182	-1.70226	0.310378	-0.427449	-0.00937927	-0.743248	-0.934377	-0.352102	0.0646161	0.0792317	0.368768	0.00501865	-0.350189	-0.244486	14	1	0.0589184	1.22975	-1.08753	-1.33738	0.0814391	1.08917	-0.634426	-0.690996	0.0638662	1.19473	-0.367424	-0.438972	-0.75222	-4.84344	0.000142103
H2BC12;H2BFS;HIST1H2BD;H2BC4;HIST2H2BF;HIST1H2BH;H2BC15;H2BC14;H2BC13	0.117641	-0.308918	0.702596	-0.983263	-1.87824	-0.931935	-0.655381	-0.371807	0.483727	-1.84423	-1.64431	-0.587147	0.113299	0.208354	-0.797441	0.150797	0.23322	-0.99019	2	1	0.0278163	1.5557	-1.43492	-2.23231	0.0858425	1.0663	-1.17741	-1.25547	0.936003	0.0287229	-0.0434617	-0.00124835	-0.75276	-4.85146	0.000139596
GSPT1		-0.182801	0.797355		-2.48436	-1.00081		0.783316	0.538651		-0.751896	-0.685183		-0.493254	-0.16619		1.30884	0.00492423	1	0.666667	0.147573	0.830994	-2.04986	-1.70342	0.00834275	2.07869	-1.37952	-2.8676	0.279865	0.553052	0.986604	0.545643	-0.754698	-4.88043	0.000130905
NDUFB5	-0.137636			-0.444313			-0.0210439			-0.843784			0.0765764			0.873151			1	0.333333			-0.306677				-0.822741				0.796575		-0.755393	-4.89088	0.000127907
CRIP2		-0.563934			-1.14207			0.0279705			-0.550997			0.270572			-0.151291		1	0.333333			-0.578136				-0.578968				-0.421863		-0.75738	-4.92101	0.000119648
WARS	0.478342		-0.50735	-0.436106		-2.03029	-0.420564		-0.0327346	-1.45764		-0.960122	0.186518		-0.0466904	-0.242366		1.0079	2	0.666667	0.323128	0.490626	-1.21869	-0.597923	0.0894898	1.04823	-0.982231	-1.0296	0.671436	0.172995	0.312853	0.0541221	-0.760833	-4.97412	0.00010638
UBR4		0.0555354			-1.15642			-0.181272			-1.35526			0.0938981			-1.06986		1	0.333333			-1.21196				-1.17398				-1.16376		-0.765463	-5.04691	9.05831e-05
ATP5ME		0.303534			-1.63837			-0.178842			-0.325749			-0.0806373			0.192693		1	0.333333			-1.9419				-0.146908				0.27333		-0.766449	-5.06265	8.74917e-05
S100A7			0.214485			-2.58891			-0.914597			-0.850319			0.426879			0.114417	1	0.333333			-2.8034				0.0642781				-0.312462		-0.770047	-5.12085	7.69669e-05
MRPL12	-0.415676		0.333703	-3.84495		-5.23571	0.344952		0.383492	-0.537675		-1.39431	-0.497357		0.220482	1.63208		1.78005	1	0.666667	0.0294654	1.53069	-4.49934	-6.88709	0.0900729	1.04541	-1.33021	-1.39061	0.0372803	1.42852	1.8445	2.63491	-0.770438	-5.12725	7.58912e-05
ATP2A1;ATP2A2	-0.070389			-1.52613			-0.148932			-0.380316			0.0273403			0.596182			1	0.333333			-1.45574				-0.231384				0.568841		-0.77289	-5.16766	6.944e-05
SPTBN2;SPTBN1		-0.302716			-0.594845			0.294925			-2.83745			-0.0350702			0.428759		1	0.333333			-0.292129				-3.13238				0.463829		-0.778845	-5.26829	5.56943e-05
EBNA1BP2	-0.0122307			-1.77385			-0.156072			-1.97475			0.236085			2.75224			1	0.333333			-1.76162				-1.81868				2.51616		-0.780599	-5.29861	5.21225e-05
CIRBP		-0.331385			-4.91633			0.075433			-1.10013			-0.00906551			1.62376		1	0.333333			-4.58494				-1.17557				1.63283		-0.780746	-5.30117	5.1832e-05
STT3A	0.374571	-0.0809351	-0.31621	-1.3134	-1.11174	-0.556838	0.0126255	-0.352253	-0.322114	-1.74327	-0.533432	-1.14148	0.179242	0.667875	0.717812	1.41699	0.295559	1.1731	2	1	0.0314529	1.50234	-0.986467	-1.48201	0.0671453	1.17298	-0.918815	-1.07776	0.312662	0.504925	0.440243	0.22229	-0.782465	-5.33122	4.85402e-05
GSR	-0.00141079			-0.808683			-0.29564			-0.437636			0.43186			0.556221			1	0.333333			-0.807272				-0.141997				0.124361		-0.783084	-5.34211	4.74002e-05
PSMD8			-0.00961822			-0.824336			-0.542864			-1.51695			0.0855886			0.955448	1	0.333333			-0.814717				-0.974087				0.86986		-0.784199	-5.36185	4.54041e-05
COPZ1		-0.0892038			-0.468817			-0.356118			-1.46581			0.173133			0.390548		1	0.333333			-0.379613				-1.10969				0.217416		-0.787654	-5.42386	3.96727e-05
NOP56	-0.501481	-0.157285	0.145252	-1.77103	-2.62296	-3.09804	-0.0232626	-0.374945	0.353388	-1.7407	-1.25583	-0.0179182	0.64382	0.188414	-0.419516	0.717769	1.33636	0.273266	1	1	0.00569389	2.24459	-2.32617	-5.2213	0.148703	0.82768	-0.989876	-0.819301	0.216886	0.663769	0.638226	0.423635	-0.790142	-5.46934	3.59424e-05
RAB2A;RAB2B	0.0399007	0.191798		-1.22435	-0.869873		0.270174	-0.117822		-0.609546	-0.728995		-0.189588	-0.451671		-0.589215	-0.238991		1	0.666667	0.0264078	1.57827	-1.16296	-1.83547	0.0668017	1.17521	-0.745446	-0.876058	0.71072	0.148302	-0.0934735	-0.0138623	-0.79062	-5.47817	3.52607e-05
RBMXL2;RBMX;RBMXL3;RBMXL1		0.186895	0.044351		-2.39	-0.624537		-0.0277865	0.0295795		-0.837787	-0.860847		-0.0483029	-0.152655		0.478861	-0.235027	1	0.666667	0.208333	0.681242	-1.62289	-1.10558	0.00131942	2.87962	-0.850214	-2.44829	0.600386	0.221569	0.222396	0.0492761	-0.791993	-5.50364	3.3367e-05
NACA;NACA4P	0.192705	0.201308		-1.82742	-2.12959		0.233068	0.88365		-0.655751	-0.463281		-0.229733	-0.497976		0.237824	0.240733		1	0.666667	0.00479236	2.31945	-2.17551	-5.04599	0.0810487	1.09125	-1.11787	-1.21989	0.0460659	1.33662	0.603133	0.80616	-0.792853	-5.51971	3.22264e-05
HNRNPH1;HNRNPH2	-0.297076	-0.218644	-0.198056	-1.26851	-0.815811	-1.06021	0.426917	-0.494762	-0.232447	-1.57511	-1.11875	-0.94664	0.152527	0.356545	0.471025	1.30275	1.22645	0.974005	1	1	0.00380015	2.4202	-0.810251	-1.96097	0.0285153	1.54492	-1.1134	-1.72012	0.00349113	2.45703	0.841036	2.06645	-0.800197	-5.66073	2.37761e-05
RPS10;RPS10P5	-0.155801		0.192212	-2.27424		-1.99435	0.573398		-0.747778	-0.774279		-1.42961	-0.474819		0.321059	-0.737631		-0.395003	1	0.666667	0.0105912	1.97505	-2.1525	-4.2513	0.302604	0.519125	-1.01476	-0.526786	0.37587	0.424962	-0.489437	-0.207992	-0.803113	-5.71863	2.09976e-05
ERO1A	0.0425353	-0.00676078	-0.0607599	-0.791881	-0.827717	-1.5649	0.416279	0.113622	0.0180041	-0.693417	-0.666527	-1.652	-0.369073	-0.609188	0.177826	0.257338	0.741981	0.815145	1	1	0.0142408	1.84647	-1.05317	-1.94464	0.0264552	1.57749	-1.18662	-1.87188	0.0402546	1.39518	0.871634	1.21609	-0.809697	-5.85373	1.57351e-05
ATP6V0C		-0.186286			-2.4264			-0.224938			-2.98892			0.518957			3.33958		1	0.333333			-2.24012				-2.76398				2.82063		-0.813304	-5.93043	1.33703e-05
TXNDC5	-0.226009			-0.615126			-0.037258			-0.483112			0.051858			0.450567			2	0.333333			-0.389117				-0.445854				0.398709		-0.813538	-5.93548	1.32279e-05
RPL29	0.19434			-1.58627			0.239277			-0.828706			-0.256556			-0.641705			1	0.333333			-1.78061				-1.06798				-0.385148		-0.814514	-5.95661	1.2649e-05
PFDN2	-0.869719	0.136732		-2.27356	-2.06201		-0.815173	0.703811		-1.29136	-1.63614		0.611877	-0.286726		1.5897	0.62954		2	0.666667	0.0727183	1.13836	-1.80129	-2.05051	0.212343	0.672961	-1.40806	-0.947573	0.286461	0.542935	0.947044	0.514184	-0.815356	-5.97495	1.21677e-05
PSMD10		-0.305362			-1.23995			-0.257679			-0.834101			0.153587			-0.642645		2	0.333333			-0.934585				-0.576423				-0.796231		-0.815656	-5.98154	1.19996e-05
SRP54	-0.591513	0.236504		-1.23746	-3.10011		-0.289158	0.415363		-1.48523	-1.18544		-0.091	-0.137828		-0.296859	-0.556676		1	0.666667	0.189943	0.721376	-1.99128	-1.43646	0.0674473	1.17104	-1.39843	-1.63762	0.141618	0.848881	-0.312354	-0.265151	-0.817159	-6.01463	1.11898e-05
KPNA3			-0.147469			-1.01337			-0.0150646			-0.338744			0.12611			0.390732	1	0.333333			-0.865897				-0.32368				0.264622		-0.817564	-6.02363	1.09794e-05
TNPO3		-0.00369999			-1.72097			0.0160422			-0.803019			-0.112951			-0.654124		1	0.333333			-1.71727				-0.819061				-0.541172		-0.82517	-6.19754	7.6229e-06
SUMO3;SUMO2;SUMO4	-0.180536	0.173203	-0.00884471	-1.99545	-2.71858	-2.8364	-0.0849918	-0.0467552	-0.0704925	-0.559188	-1.24887	-0.909724	0.0436294	-0.135392	-0.0516632	-0.39819	0.402056	0.218929	1	1	0.000879028	3.056	-2.51142	-7.67488	0.0136422	1.86512	-0.838514	-1.56393	0.647746	0.188595	0.122074	0.0230225	-0.835184	-6.44287	4.58483e-06
ALDH18A1	-0.115536			-2.04626			-0.0158424			-1.08622			0.0444352			-0.83036			1	0.333333			-1.93072				-1.07038				-0.874796		-0.844864	-6.70014	2.7122e-06
SNRPB2	-0.0416847			-2.61183			-0.0211456			-1.00677			-0.0756285			-0.464699			1	0.333333			-2.57014				-0.985627				-0.389071		-0.848967	-6.81595	2.14728e-06
FUS;TAF15	0.0747566	-0.293481		-1.18611	-0.547493		-0.156766	0.187636		-0.86388	-0.620289		-0.0370479	-0.107138		0.516911	-0.00621159		2	0.666667	0.176224	0.753935	-0.757439	-0.57106	0.069537	1.15778	-0.757519	-0.877043	0.340487	0.4679	0.327443	0.153211	-0.853965	-6.96302	1.60021e-06
PAIP1		-0.0742936			-0.569768			-0.160129			-0.901762			0.0148485			0.471628		1	0.333333			-0.495474				-0.741632				0.456779		-0.862435	-7.22882	9.47307e-07
PABPC4	-0.883951	0.436481	0.430127	-2.05361	-1.57474	-1.42009	-0.0119938	-0.655557	-0.488916	-1.13068	-1.32185	-1.62765	0.328611	0.413268	-0.182405	0.511645	-0.0054187	0.53735	2	1	0.0248234	1.60514	-1.67703	-2.69187	0.0155787	1.80747	-0.974572	-1.76151	0.563649	0.248991	0.161367	0.0401791	-0.868041	-7.41761	6.5648e-07
HMGN4			-0.141282			-1.26963			-0.188164			-0.600035			0.133316			0.286262	1	0.333333			-1.12835				-0.411872				0.152946		-0.874143	-7.63622	4.31864e-07
ABRACL	-0.175923			-2.0448			-0.0870798			-0.863422			0.10916			0.483428			2	0.333333			-1.86888				-0.776342				0.374268		-0.875937	-7.70334	3.80233e-07
NOP58		-0.043708			-1.04367			-0.0232042			-2.23411			0.0255379			0.722433		1	0.333333			-0.999963				-2.2109				0.696895		-0.892254	-8.38367	1.08143e-07
NRDC		-0.054017			-1.25385			-0.0228289			-1.99082			0.0647996			-0.75035		1	0.333333			-1.19984				-1.96799				-0.81515		-0.89265	-8.40196	1.04636e-07
ATP1A1;ATP1A3;ATP1A2;ATP1A4	-0.0206434			-0.572619			-0.00988866			-0.965511			0.0986387			0.539295			1	0.333333			-0.551976				-0.955622				0.440656		-0.893371	-8.43552	9.85018e-08
ATP1A1;ATP1A3	-0.0149918			-1.06276			-0.439875			-1.83052			0.254371			0.419372			1	0.333333			-1.04777				-1.39064				0.165		-0.898541	-8.68597	6.30429e-08
AKR1C2			0.112782			-1.6062			-0.674976			-2.11419			0.102698			0.579802	1	0.333333			-1.71898				-1.43921				0.477104		-0.913862	-9.54912	1.43679e-08
ATP5PB	-0.212831			-1.08973			0.0371479			-1.96282			-0.119233			-0.10519			1	0.333333			-0.876895				-1.99997				0.0140432		-0.931572	-10.8713	1.76097e-09
NUCB2	-0.350935			-2.33847			-0.110775			-2.99517			0.0944233			-0.964486			1	0.333333			-1.98754				-2.88439				-1.05891		-0.94635	-12.4249	1.8766e-10
PSMA4			-0.00543255			-1.1424			-0.408516			-1.62264			0.00569561			-0.219852	2	0.333333			-1.13697				-1.21413				-0.225548		-0.94667	-12.4652	1.77592e-10
NUP205		-0.158087			-1.01225			0.312454			-1.07653			-0.148351			0.0137218		1	0.333333			-0.854159				-1.38898				0.162073		-0.95347	-13.4176	5.02328e-11
BTF3;BTF3L4	0.106144		-0.366125	-3.62316		-2.45762	-0.0457789		0.0217597	-2.06458		-2.37938	-0.198154		0.0260664	0.320493		0.0147397	1	0.666667	0.0436452	1.36006	-2.9104	-3.95833	0.00526407	2.27868	-2.20997	-5.03581	0.312732	0.504828	0.25366	0.128055	-0.956745	-13.9523	2.55172e-11
STMN1;STMN2;STMN4	-0.0302675			-1.12523			-0.177781			-0.867018			0.00873791			-0.289778			1	0.333333			-1.09497				-0.689238				-0.298516		-0.958487	-14.2616	1.74141e-11
BCCIP			-0.000777036			-1.78894			0.155054			-2.1554			-0.129149			0.448847	1	0.333333			-1.78816				-2.31046				0.577996		-0.978962	-20.3555	3.01683e-14
HSP90AA1;HSP90AB1;HSP90AB3P		-0.0483429			-2.39657			-0.0837736			-2.17705			-0.0333461			0.0999462		1	0.333333			-2.34823				-2.09327				0.133292		-0.996852	-53.3434	4.77991e-22
