# Supplementary material for: Inhibition of protein translational machinery in triple-negative breast cancer as a promising therapeutic strategy
Source: Cell Rep Med. 2024 May 9;5(5):101552. doi: 10.1016/j.xcrm.2024.101552 (PMC11148772; doi:10.1016/j.xcrm.2024.101552)
Supplement: Table S2. List of pathways identified in proteomic analysis in TNBC cells by SU056 treatment, related to Figure 4 [file mmc4.xlsx]

## Sheet: GE_test_p<0.05_Increases
Supplementary Table 2 - Gene Enrichment Analysis of Shotgun Proteomics Data.
Pathway	No. of genes in the dataset	No.of genes in the background dataset	Percentage of genes	Fold enrichment	P-value (Hypergeometric test)	Bonferroni method	BH method	Q-value (Storey-Tibshirani method)	Mapped gene names
RHO GTPases activate PKNs	8	28	9.87654	38.3681	1.84051e-11	3.56876e-08	3.56876e-08	2.06543e-07	MYH9; MYH11; YWHAE; MYH10; MYL6; YWHAQ; YWHAB; YWHAZ;
L13a-mediated translational silencing of Ceruloplasmin expression	11	115	13.5802	12.8441	7.46135e-10	1.44676e-06	7.23378e-07	4.18658e-06	RPS15; EIF3I; RPS21; RPS16; RPLP0; RPL18; RPL23; EIF4B; RPL12; EIF3B; PABPC1;
Regulation of expression of SLITs and ROBOs	12	174	14.8148	9.2602	5.25352e-09	1.01866e-05	3.39553e-06	1.96518e-05	PSMB1; RPS15; RPS21; RPS16; RPLP0; PSMD4; RPL18; RPL23; RPL12; PSMA3; PSMD3; PABPC1;
GTP hydrolysis and joining of the 60S ribosomal subunit	10	116	12.3457	11.5768	1.28847e-08	2.49835e-05	6.24587e-06	3.61482e-05	RPS15; EIF3I; RPS21; RPS16; RPLP0; RPL18; RPL23; EIF4B; RPL12; EIF3B;
Eukaryotic Translation Elongation	4	6	4.93827	89.5202	4.24552e-08	8.23207e-05	1.64641e-05	9.52869e-05	EEF1A1; EEF1A2; EEF1A1P5; EEF1G;
Formation of a pool of free 40S subunits	9	105	11.1111	11.5119	7.58641e-08	0.000147101	2.45168e-05	0.000141892	RPS15; EIF3I; RPS21; RPS16; RPLP0; RPL18; RPL23; RPL12; EIF3B;
The role of GTSE1 in G2/M progression after G2 checkpoint	8	78	9.87654	13.7763	1.0289e-07	0.000199504	2.85006e-05	0.000164948	PSMB1; HSP90AA1; HSP90AB1; TUBB4A; TUBB4B; PSMD4; PSMA3; PSMD3;
Translation initiation complex formation	7	59	8.64198	15.9384	2.4499e-07	0.000475035	5.93793e-05	0.00034366	RPS15; EIF3I; RPS21; RPS16; EIF4B; EIF3B; PABPC1;
Peptide chain elongation	8	93	9.87654	11.5546	4.08474e-07	0.00079203	8.80034e-05	0.000509323	RPS15; EEF1A1; RPS21; RPS16; RPLP0; RPL18; RPL23; RPL12;
Nonsense Mediated Decay (NMD) independent of the Exon Junction Complex (EJC)	8	99	9.87654	10.8544	6.62408e-07	0.00128441	0.000128441	0.000743358	RPS15; RPS21; RPS16; RPLP0; RPL18; RPL23; RPL12; PABPC1;
Translocation of SLC2A4 (GLUT4) to the plasma membrane	7	72	8.64198	13.061	9.78848e-07	0.00189799	0.000172544	0.000998607	MYH9; TUBB4A; TUBB4B; YWHAE; YWHAQ; YWHAB; YWHAZ;
HSF1 activation	4	12	4.93827	44.7974	1.35407e-06	0.00262554	0.000218795	0.00126628	HSP90AA1; HSP90AB1; EEF1A1; YWHAE;
Chk1/Chk2(Cds1) mediated inactivation of Cyclin B:Cdk1 complex	4	13	4.93827	41.3541	1.9448e-06	0.00377097	0.000290075	0.00167882	YWHAE; YWHAQ; YWHAB; YWHAZ;
SRP-dependent cotranslational protein targeting to membrane	8	116	9.87654	9.26378	2.21995e-06	0.00430449	0.000307464	0.00177946	RPS15; RPS21; RPS16; RPLP0; RPL18; RPN1; RPL23; RPL12;
Nonsense Mediated Decay (NMD) enhanced by the Exon Junction Complex (EJC)	8	119	9.87654	9.03026	2.69158e-06	0.00521897	0.000347931	0.00201367	RPS15; RPS21; RPS16; RPLP0; RPL18; RPL23; RPL12; PABPC1;
Activation of BAD and translocation to mitochondria	4	15	4.93827	35.8439	3.67089e-06	0.00711785	0.000444865	0.00257468	YWHAE; YWHAQ; YWHAB; YWHAZ;
Ribosomal scanning and start codon recognition	6	59	7.40741	13.6647	4.67064e-06	0.00905637	0.000532727	0.00308318	RPS15; EIF3I; RPS21; RPS16; EIF4B; EIF3B;
Viral mRNA Translation	7	93	8.64198	10.1121	5.55318e-06	0.0107676	0.000598201	0.00346211	RPS15; RPS21; RPS16; RPLP0; RPL18; RPL23; RPL12;
Selenocysteine synthesis	7	97	8.64198	9.69511	7.35246e-06	0.0142564	0.000712821	0.00412548	RPS15; RPS21; RPS16; RPLP0; RPL18; RPL23; RPL12;
Eukaryotic Translation Termination	7	97	8.64198	9.69511	7.35246e-06	0.0142564	0.000712821	0.00412548	RPS15; RPS21; RPS16; RPLP0; RPL18; RPL23; RPL12;
RHO GTPases Activate ROCKs	4	19	4.93827	28.3018	1.01898e-05	0.019758	0.000898091	0.00519774	MYH9; MYH11; MYH10; MYL6;
RHO GTPases activate CIT	4	19	4.93827	28.3018	1.01898e-05	0.019758	0.000898091	0.00519774	MYH9; MYH11; MYH10; MYL6;
Response of EIF2AK4 (GCN2) to amino acid deficiency	7	104	8.64198	9.04262	1.1661e-05	0.0226107	0.000983074	0.00568958	RPS15; RPS21; RPS16; RPLP0; RPL18; RPL23; RPL12;
Sema4D induced cell migration and growth-cone collapse	4	20	4.93827	26.8874	1.26652e-05	0.0245578	0.00102324	0.00592206	MYH9; MYH11; MYH10; MYL6;
RHO GTPases activate PAKs	4	21	4.93827	25.6076	1.55568e-05	0.0301646	0.00120658	0.00698315	MYH9; MYH11; MYH10; MYL6;
Chaperone Mediated Autophagy	4	22	4.93827	24.4442	1.89063e-05	0.0366594	0.00140998	0.0081603	HSP90AA1; HSP90AB1; EEF1A1; PLIN3;
Formation of tubulin folding intermediates by CCT/TriC	4	26	4.93827	20.685	3.77736e-05	0.0732431	0.00271271	0.0156999	TCP1; TUBB4A; TUBB4B; CCT8;
Formation of the ternary complex, and subsequently, the 43S complex	5	52	6.17284	12.9242	4.00822e-05	0.0777194	0.00277569	0.0160644	RPS15; EIF3I; RPS21; RPS16; EIF3B;
Negative regulation of NOTCH4 signaling	5	53	6.17284	12.6804	4.40006e-05	0.0853171	0.00294197	0.0170268	PSMB1; PSMD4; PSMA3; PSMD3; YWHAZ;
AUF1 (hnRNP D0) binds and destabilizes mRNA	5	54	6.17284	12.4456	4.8209e-05	0.0934773	0.00311591	0.0180335	PSMB1; PSMD4; PSMA3; PSMD3; PABPC1;
Prefoldin mediated transfer of substrate to CCT/TriC	4	28	4.93827	19.208	5.11507e-05	0.0991812	0.00319939	0.0185166	TCP1; TUBB4A; TUBB4B; CCT8;
EPHA-mediated growth cone collapse	4	29	4.93827	18.5459	5.89997e-05	0.1144	0.00357501	0.0206905	MYH9; MYH11; MYH10; MYL6;
HSP90 chaperone cycle for steroid hormone receptors (SHR)	5	57	6.17284	11.7907	6.27233e-05	0.121621	0.00368547	0.0213298	HSP90AA1; HSP90AB1; TUBB4A; TUBB4B; CAPZB;
Hedgehog ligand biogenesis	5	59	6.17284	11.391	7.41287e-05	0.143736	0.00422752	0.0244669	PSMB1; P4HB; PSMD4; PSMA3; PSMD3;
Regulation of localization of FOXO transcription factors	3	12	3.7037	33.626	8.35796e-05	0.162061	0.00463031	0.0267981	YWHAQ; YWHAB; YWHAZ;
Neutrophil degranulation	12	478	14.8148	3.37099	0.000202925	0.393472	0.0109298	0.0632565	PSMB1; HSP90AA1; HSP90AB1; PKM; XRCC5; EEF1A1; TUBB4B; NME2; PRDX4; PSMD3; SERPINB6; CCT8;
CLEC7A (Dectin-1) signaling	5	78	6.17284	8.61666	0.000279913	0.542752	0.014669	0.0848973	PSMB1; UBE2N; PSMD4; PSMA3; PSMD3;
Aggrephagy	4	44	4.93827	12.2249	0.000309792	0.600687	0.0158075	0.0914869	UBE2N; HSP90AA1; TUBB4A; TUBB4B;
Interleukin-1 signaling	5	86	6.17284	7.8152	0.000440819	0.854748	0.0216928	0.125548	PSMB1; UBE2N; PSMD4; PSMA3; PSMD3;
Major pathway of rRNA processing in the nucleolus and cytosol	7	186	8.64198	5.0563	0.000458997	0.889995	0.0216928	0.125548	RPS15; RPS21; RPS16; RPLP0; RPL18; RPL23; RPL12;
Cross-presentation of soluble exogenous antigens (endosomes)	4	49	4.93827	10.9777	0.000470057	0.91144	0.0216928	0.125548	PSMB1; PSMD4; PSMA3; PSMD3;
Regulation of activated PAK-2p34 by proteasome mediated degradation	4	49	4.93827	10.9777	0.000470057	0.91144	0.0216928	0.125548	PSMB1; PSMD4; PSMA3; PSMD3;
MAPK6/MAPK4 signaling	5	88	6.17284	7.6376	0.000490155	0.95041	0.0216928	0.125548	PSMB1; SEPTIN7; PSMD4; PSMA3; PSMD3;
G2/M Checkpoints	4	50	4.93827	10.7582	0.000508057	0.985122	0.0216928	0.125548	PSMB1; PSMD4; PSMA3; PSMD3;
Regulation of ornithine decarboxylase (ODC)	4	50	4.93827	10.7582	0.000508057	0.985122	0.0216928	0.125548	PSMB1; PSMD4; PSMA3; PSMD3;
Ubiquitin-dependent degradation of Cyclin D	4	51	4.93827	10.5473	0.000548194	1	0.0216928	0.125548	PSMB1; PSMD4; PSMA3; PSMD3;
Vpu mediated degradation of CD4	4	51	4.93827	10.5473	0.000548194	1	0.0216928	0.125548	PSMB1; PSMD4; PSMA3; PSMD3;
Autodegradation of the E3 ubiquitin ligase COP1	4	51	4.93827	10.5473	0.000548194	1	0.0216928	0.125548	PSMB1; PSMD4; PSMA3; PSMD3;
Ubiquitin Mediated Degradation of Phosphorylated Cdc25A	4	51	4.93827	10.5473	0.000548194	1	0.0216928	0.125548	PSMB1; PSMD4; PSMA3; PSMD3;
Vif-mediated degradation of APOBEC3G	4	53	4.93827	10.1493	0.000635152	1	0.0241482	0.139759	PSMB1; PSMD4; PSMA3; PSMD3;
Regulation of RUNX3 expression and activity	4	53	4.93827	10.1493	0.000635152	1	0.0241482	0.139759	PSMB1; PSMD4; PSMA3; PSMD3;
Degradation of AXIN	4	54	4.93827	9.96143	0.000682108	1	0.0244927	0.141753	PSMB1; PSMD4; PSMA3; PSMD3;
FBXL7 down-regulates AURKA during mitotic entry and in early mitosis	4	54	4.93827	9.96143	0.000682108	1	0.0244927	0.141753	PSMB1; PSMD4; PSMA3; PSMD3;
SCF-beta-TrCP mediated degradation of Emi1	4	54	4.93827	9.96143	0.000682108	1	0.0244927	0.141753	PSMB1; PSMD4; PSMA3; PSMD3;
Hh mutants that don't undergo autocatalytic processing are degraded by ERAD	4	55	4.93827	9.78034	0.000731471	1	0.0257877	0.149247	PSMB1; PSMD4; PSMA3; PSMD3;
Degradation of DVL	4	56	4.93827	9.60573	0.000783311	1	0.0271221	0.156971	PSMB1; PSMD4; PSMA3; PSMD3;
Uptake and function of diphtheria toxin	2	6	2.46914	44.8717	0.000807038	1	0.0274535	0.158888	HSP90AA1; HSP90AB1;
CDT1 association with the CDC6:ORC:origin complex	4	58	4.93827	9.27455	0.000894691	1	0.0289144	0.167343	PSMB1; PSMD4; PSMA3; PSMD3;
NIK-->noncanonical NF-kB signaling	4	58	4.93827	9.27455	0.000894691	1	0.0289144	0.167343	PSMB1; PSMD4; PSMA3; PSMD3;
GLI3 is processed to GLI3R by the proteasome	4	59	4.93827	9.11738	0.000954369	1	0.0289144	0.167343	PSMB1; PSMD4; PSMA3; PSMD3;
SCF(Skp2)-mediated degradation of p27/p21	4	59	4.93827	9.11738	0.000954369	1	0.0289144	0.167343	PSMB1; PSMD4; PSMA3; PSMD3;
Dectin-1 mediated noncanonical NF-kB signaling	4	59	4.93827	9.11738	0.000954369	1	0.0289144	0.167343	PSMB1; PSMD4; PSMA3; PSMD3;
Degradation of GLI1 by the proteasome	4	59	4.93827	9.11738	0.000954369	1	0.0289144	0.167343	PSMB1; PSMD4; PSMA3; PSMD3;
Degradation of GLI2 by the proteasome	4	59	4.93827	9.11738	0.000954369	1	0.0289144	0.167343	PSMB1; PSMD4; PSMA3; PSMD3;
Downstream TCR signaling	5	103	6.17284	6.52544	0.00100412	1	0.0298722	0.172887	PSMB1; UBE2N; PSMD4; PSMA3; PSMD3;
Defective CFTR causes cystic fibrosis	4	60	4.93827	8.96545	0.0010168	1	0.0298722	0.172887	PSMB1; PSMD4; PSMA3; PSMD3;
2-LTR circle formation	2	7	2.46914	38.4706	0.00112439	1	0.0325402	0.188328	XRCC5; BANF1;
Autodegradation of Cdh1 by Cdh1:APC/C	4	63	4.93827	8.53859	0.00122125	1	0.034319	0.198622	PSMB1; PSMD4; PSMA3; PSMD3;
Asymmetric localization of PCP proteins	4	63	4.93827	8.53859	0.00122125	1	0.034319	0.198622	PSMB1; PSMD4; PSMA3; PSMD3;
Oxygen-dependent proline hydroxylation of Hypoxia-inducible Factor Alpha	4	65	4.93827	8.27591	0.00137256	1	0.0380198	0.220041	PSMB1; PSMD4; PSMA3; PSMD3;
Activation of NF-kappaB in B cells	4	66	4.93827	8.15053	0.00145291	1	0.0396788	0.229643	PSMB1; PSMD4; PSMA3; PSMD3;
Regulation of RAS by GAPs	4	67	4.93827	8.0289	0.00153649	1	0.0402603	0.233008	PSMB1; PSMD4; PSMA3; PSMD3;
APC/C:Cdc20 mediated degradation of Securin	4	67	4.93827	8.0289	0.00153649	1	0.0402603	0.233008	PSMB1; PSMD4; PSMA3; PSMD3;
TNFR2 non-canonical NF-kB pathway	4	67	4.93827	8.0289	0.00153649	1	0.0402603	0.233008	PSMB1; PSMD4; PSMA3; PSMD3;
Regulation of PTEN stability and activity	4	68	4.93827	7.91085	0.00162337	1	0.0414172	0.239704	PSMB1; PSMD4; PSMA3; PSMD3;
Degradation of beta-catenin by the destruction complex	4	68	4.93827	7.91085	0.00162337	1	0.0414172	0.239704	PSMB1; PSMD4; PSMA3; PSMD3;
Loss of Nlp from mitotic centrosomes	4	69	4.93827	7.79621	0.00171361	1	0.0425985	0.24654	HSP90AA1; TUBB4A; TUBB4B; YWHAE;
Loss of proteins required for interphase microtubule organization from the centrosome	4	69	4.93827	7.79621	0.00171361	1	0.0425985	0.24654	HSP90AA1; TUBB4A; TUBB4B; YWHAE;
Orc1 removal from chromatin	4	70	4.93827	7.68485	0.00180727	1	0.0443582	0.256725	PSMB1; PSMD4; PSMA3; PSMD3;
Cdc20:Phospho-APC/C mediated degradation of Cyclin A	4	72	4.93827	7.47142	0.00200516	1	0.0462858	0.267881	PSMB1; PSMD4; PSMA3; PSMD3;
CDK-mediated phosphorylation and removal of Cdc6	4	72	4.93827	7.47142	0.00200516	1	0.0462858	0.267881	PSMB1; PSMD4; PSMA3; PSMD3;
AURKA Activation by TPX2	4	72	4.93827	7.47142	0.00200516	1	0.0462858	0.267881	HSP90AA1; TUBB4A; TUBB4B; YWHAE;
Regulation of RUNX2 expression and activity	4	72	4.93827	7.47142	0.00200516	1	0.0462858	0.267881	PSMB1; PSMD4; PSMA3; PSMD3;
Hedgehog 'on' state	4	72	4.93827	7.47142	0.00200516	1	0.0462858	0.267881	PSMB1; PSMD4; PSMA3; PSMD3;
APC/C:Cdh1 mediated degradation of Cdc20 and other APC/C:Cdh1 targeted proteins in late mitosis/early G1	4	73	4.93827	7.36908	0.00210952	1	0.0481218	0.278507	PSMB1; PSMD4; PSMA3; PSMD3;
Folding of actin by CCT/TriC	2	10	2.46914	26.941	0.00237466	1	0.0535403	0.309866	TCP1; CCT8;
Gene and protein expression by JAK-STAT signaling after Interleukin-12 stimulation	3	38	3.7037	10.6248	0.00278769	1	0.0621302	0.359581	TCP1; RPLP0; TALDO1;
eNOS activation	2	11	2.46914	24.494	0.00288835	1	0.0622385	0.360208	HSP90AA1; CAV1;
ESR-mediated signaling	2	11	2.46914	24.494	0.00288835	1	0.0622385	0.360208	HSP90AA1; HSP90AB1;
Separation of Sister Chromatids	6	190	7.40741	4.24375	0.00288884	1	0.0622385	0.360208	PSMB1; TUBB4A; TUBB4B; PSMD4; PSMA3; PSMD3;
ABC-family proteins mediated transport	4	80	4.93827	6.72437	0.00294718	1	0.0627976	0.363444	PSMB1; PSMD4; PSMA3; PSMD3;
Recruitment of mitotic centrosome proteins and complexes	4	81	4.93827	6.64136	0.00308294	1	0.0649762	0.376053	HSP90AA1; TUBB4A; TUBB4B; YWHAE;
ER-Phagosome pathway	4	83	4.93827	6.48135	0.00336716	1	0.0702035	0.406306	PSMB1; PSMD4; PSMA3; PSMD3;
TP53 Regulates Metabolic Genes	4	86	4.93827	6.25528	0.00382621	1	0.0789257	0.456786	YWHAE; YWHAQ; YWHAB; YWHAZ;
Regulation of PLK1 Activity at G2/M Transition	4	87	4.93827	6.18339	0.00398819	1	0.0814011	0.471112	HSP90AA1; TUBB4A; TUBB4B; YWHAE;
Removal of the Flap Intermediate	2	14	2.46914	19.249	0.00471014	1	0.0941543	0.544922	PCNA; FEN1;
Attenuation phase	2	14	2.46914	19.249	0.00471014	1	0.0941543	0.544922	HSP90AA1; HSP90AB1;
Recruitment of NuMA to mitotic centrosomes	4	95	4.93827	5.66274	0.00545421	1	0.107916	0.624566	HSP90AA1; TUBB4A; TUBB4B; YWHAE;
Recycling pathway of L1	3	49	3.7037	8.24011	0.00574131	1	0.112449	0.650801	RDX; TUBB4A; TUBB4B;
Anchoring of the basal body to the plasma membrane	4	97	4.93827	5.54599	0.00587012	1	0.113822	0.658747	HSP90AA1; TUBB4A; TUBB4B; YWHAE;
Rap1 signalling	2	16	2.46914	16.8444	0.00615152	1	0.116939	0.676791	YWHAB; YWHAZ;
Sema3A PAK dependent Axon repulsion	2	16	2.46914	16.8444	0.00615152	1	0.116939	0.676791	HSP90AA1; HSP90AB1;
UCH proteinases	4	101	4.93827	5.32637	0.00676434	1	0.12734	0.736987	PSMB1; PSMD4; PSMA3; PSMD3;
Removal of the Flap Intermediate from the C-strand	2	17	2.46914	15.8542	0.0069382	1	0.129357	0.748661	PCNA; FEN1;
COPI-independent Golgi-to-ER retrograde traffic	3	53	3.7037	7.61833	0.00714631	1	0.131968	0.763773	TUBB4A; TUBB4B; CAPZB;
TALDO1 deficiency: failed conversion of Fru(6)P, E4P to SH7P, GA3P	1	1	1.23457	134.169	0.00745239	1	0.13257	0.767257	TALDO1;
Apoptotic factor-mediated response	1	1	1.23457	134.169	0.00745239	1	0.13257	0.767257	C1QBP;
Defective Intrinsic Pathway for Apoptosis Due to p14ARF Loss of Function	1	1	1.23457	134.169	0.00745239	1	0.13257	0.767257	C1QBP;
TALDO1 deficiency: failed conversion of SH7P, GA3P to Fru(6)P, E4P	1	1	1.23457	134.169	0.00745239	1	0.13257	0.767257	TALDO1;
TP53 Regulates Transcription of Genes Involved in G2 Cell Cycle Arrest	2	18	2.46914	14.9739	0.00776795	1	0.136928	0.792475	PCNA; PRMT1;
FCERI mediated NF-kB activation	5	166	6.17284	4.04907	0.00788427	1	0.137726	0.797096	PSMB1; UBE2N; PSMD4; PSMA3; PSMD3;
Extra-nuclear estrogen signaling	3	56	3.7037	7.21028	0.00832246	1	0.144083	0.833884	HSP90AA1; PRMT1; CAV1;
HSF1-dependent transactivation	2	19	2.46914	14.1862	0.00864012	1	0.148258	0.858051	HSP90AA1; HSP90AB1;
Microtubule-dependent trafficking of connexons from Golgi to the plasma membrane	2	20	2.46914	13.4772	0.00955404	1	0.161089	0.932312	TUBB4A; TUBB4B;
Signaling by Hippo	2	20	2.46914	13.4772	0.00955404	1	0.161089	0.932312	YWHAE; YWHAB;
PCNA-Dependent Long Patch Base Excision Repair	2	21	2.46914	12.8358	0.0105091	1	0.174163	1	PCNA; FEN1;
Cilium Assembly	2	21	2.46914	12.8358	0.0105091	1	0.174163	1	TUBB4A; TUBB4B;
Post-chaperonin tubulin folding pathway	2	23	2.46914	11.7201	0.0125398	1	0.202622	1	TUBB4A; TUBB4B;
mTORC1-mediated signalling	2	23	2.46914	11.7201	0.0125398	1	0.202622	1	EIF4B; YWHAB;
BBSome-mediated cargo-targeting to cilium	2	23	2.46914	11.7201	0.0125398	1	0.202622	1	TCP1; CCT8;
Triglyceride catabolism	2	24	2.46914	11.232	0.0136142	1	0.218165	1	CAV1; PLIN3;
Basigin interactions	2	25	2.46914	10.7829	0.0147272	1	0.224953	1	CAV1; BSG;
Deadenylation of mRNA	2	25	2.46914	10.7829	0.0147272	1	0.224953	1	EIF4B; PABPC1;
MHC class II antigen presentation	4	127	4.93827	4.23602	0.0148126	1	0.224953	1	CANX; TUBB4A; TUBB4B; CAPZB;
Assembly of Viral Components at the Budding Site	1	2	1.23457	67.4181	0.0148499	1	0.224953	1	CANX;
Defective SLC16A1 causes symptomatic deficiency in lactate transport (SDLT)	1	2	1.23457	67.4181	0.0148499	1	0.224953	1	BSG;
vRNP Assembly	1	2	1.23457	67.4181	0.0148499	1	0.224953	1	HSP90AA1;
Insulin effects increased synthesis of Xylulose-5-Phosphate	1	2	1.23457	67.4181	0.0148499	1	0.224953	1	TALDO1;
RUNX1 regulates transcription of genes involved in differentiation of HSCs	4	129	4.93827	4.17035	0.0156054	1	0.234564	1	PSMB1; PSMD4; PSMA3; PSMD3;
VEGFR2 mediated vascular permeability	2	27	2.46914	9.98442	0.0170664	1	0.254552	1	HSP90AA1; CAV1;
Activation of AMPK downstream of NMDARs	2	29	2.46914	9.29608	0.0195524	1	0.287213	1	TUBB4A; TUBB4B;
Interconversion of nucleotide di- and triphosphates	2	29	2.46914	9.29608	0.0195524	1	0.287213	1	NME2P1; NME2;
Integration of viral DNA into host genomic DNA	1	3	1.23457	45.0201	0.022193	1	0.314104	1	BANF1;
Beta oxidation of palmitoyl-CoA to myristoyl-CoA	1	3	1.23457	45.0201	0.022193	1	0.314104	1	HADHA;
Beta oxidation of myristoyl-CoA to lauroyl-CoA	1	3	1.23457	45.0201	0.022193	1	0.314104	1	HADHA;
Early Phase of HIV Life Cycle	1	3	1.23457	45.0201	0.022193	1	0.314104	1	FEN1;
Autointegration results in viral DNA circles	1	3	1.23457	45.0201	0.022193	1	0.314104	1	BANF1;
Sealing of the nuclear envelope (NE) by ESCRT-III	2	32	2.46914	8.42484	0.0235463	1	0.328463	1	TUBB4A; TUBB4B;
RHO GTPases activate IQGAPs	2	32	2.46914	8.42484	0.0235463	1	0.328463	1	TUBB4A; TUBB4B;
Ub-specific processing proteases	5	220	6.17284	3.05525	0.024027	1	0.332774	1	PSMB1; PSMD4; PSMA3; PSMD3; USP14;
Hypusine synthesis from eIF5A-lysine	1	4	1.23457	33.7931	0.029482	1	0.37858	1	EIF5A;
Resistance of ERBB2 KD mutants to neratinib	1	4	1.23457	33.7931	0.029482	1	0.37858	1	HSP90AA1;
Resistance of ERBB2 KD mutants to AEE788	1	4	1.23457	33.7931	0.029482	1	0.37858	1	HSP90AA1;
Resistance of ERBB2 KD mutants to lapatinib	1	4	1.23457	33.7931	0.029482	1	0.37858	1	HSP90AA1;
Resistance of ERBB2 KD mutants to afatinib	1	4	1.23457	33.7931	0.029482	1	0.37858	1	HSP90AA1;
Drug resistance in ERBB2 TMD/JMD mutants	1	4	1.23457	33.7931	0.029482	1	0.37858	1	HSP90AA1;
Resistance of ERBB2 KD mutants to osimertinib	1	4	1.23457	33.7931	0.029482	1	0.37858	1	HSP90AA1;
Resistance of ERBB2 KD mutants to tesevatinib	1	4	1.23457	33.7931	0.029482	1	0.37858	1	HSP90AA1;
Resistance of ERBB2 KD mutants to sapitinib	1	4	1.23457	33.7931	0.029482	1	0.37858	1	HSP90AA1;
Drug-mediated inhibition of ERBB2 signaling	1	4	1.23457	33.7931	0.029482	1	0.37858	1	HSP90AA1;
Resistance of ERBB2 KD mutants to trastuzumab	1	4	1.23457	33.7931	0.029482	1	0.37858	1	HSP90AA1;
Gap junction assembly	2	38	2.46914	7.09495	0.0324314	1	0.413713	1	TUBB4A; TUBB4B;
Association of TriC/CCT with target proteins during biosynthesis	2	39	2.46914	6.91308	0.034022	1	0.428368	1	TCP1; CCT8;
Smooth Muscle Contraction	2	39	2.46914	6.91308	0.034022	1	0.428368	1	MYH11; MYL6;
Integration of provirus	1	5	1.23457	27.048	0.0367173	1	0.431484	1	BANF1;
Calnexin/calreticulin cycle	1	5	1.23457	27.048	0.0367173	1	0.431484	1	CANX;
Beta oxidation of lauroyl-CoA to decanoyl-CoA-CoA	1	5	1.23457	27.048	0.0367173	1	0.431484	1	HADHA;
TFAP2A acts as a transcriptional repressor during retinoic acid induced cell differentiation	1	5	1.23457	27.048	0.0367173	1	0.431484	1	HSPD1;
NOSTRIN mediated eNOS trafficking	1	5	1.23457	27.048	0.0367173	1	0.431484	1	CAV1;
VLDL assembly	1	5	1.23457	27.048	0.0367173	1	0.431484	1	P4HB;
HDL clearance	1	5	1.23457	27.048	0.0367173	1	0.431484	1	HDLBP;
Beta oxidation of octanoyl-CoA to hexanoyl-CoA	1	5	1.23457	27.048	0.0367173	1	0.431484	1	HADHA;
Maturation of spike protein	1	5	1.23457	27.048	0.0367173	1	0.431484	1	CANX;
Beta oxidation of hexanoyl-CoA to butanoyl-CoA	1	5	1.23457	27.048	0.0367173	1	0.431484	1	HADHA;
APOBEC3G mediated resistance to HIV-1 infection	1	5	1.23457	27.048	0.0367173	1	0.431484	1	BANF1;
Cooperation of PDCL (PhLP1) and TRiC/CCT in G-protein beta folding	2	42	2.46914	6.4194	0.0389717	1	0.455217	1	TCP1; CCT8;
COPI-mediated anterograde transport	3	101	3.7037	3.9981	0.0394651	1	0.458221	1	TUBB4A; TUBB4B; CAPZB;
Formation of Incision Complex in GG-NER	2	43	2.46914	6.27015	0.040679	1	0.466726	1	UBE2N; RAD23B;
Carboxyterminal post-translational modifications of tubulin	2	43	2.46914	6.27015	0.040679	1	0.466726	1	TUBB4A; TUBB4B;
Assembly and cell surface presentation of NMDA receptors	2	44	2.46914	6.12768	0.0424143	1	0.483642	1	TUBB4A; TUBB4B;
NADE modulates death signalling	1	6	1.23457	22.5475	0.0438994	1	0.483642	1	YWHAE;
Proton-coupled monocarboxylate transport	1	6	1.23457	22.5475	0.0438994	1	0.483642	1	BSG;
mitochondrial fatty acid beta-oxidation of unsaturated fatty acids	1	6	1.23457	22.5475	0.0438994	1	0.483642	1	HADHA;
Beta oxidation of decanoyl-CoA to octanoyl-CoA-CoA	1	6	1.23457	22.5475	0.0438994	1	0.483642	1	HADHA;
Acyl chain remodeling of CL	1	6	1.23457	22.5475	0.0438994	1	0.483642	1	HADHA;
Scavenging by Class F Receptors	1	6	1.23457	22.5475	0.0438994	1	0.483642	1	HSP90AA1;
mRNA Splicing - Major Pathway	4	179	4.93827	3.00551	0.0444754	1	0.487219	1	SRRM1; HNRNPR; SF1; PRPF19;
Activation of the mRNA upon binding of the cap-binding complex and eIFs, and subsequent binding to 43S	1	7	1.23457	19.331	0.0510286	1	0.549691	1	EIF4B;
ARMS-mediated activation	1	7	1.23457	19.331	0.0510286	1	0.549691	1	YWHAB;
Aryl hydrocarbon receptor signalling	1	7	1.23457	19.331	0.0510286	1	0.549691	1	HSP90AB1;
POLB-Dependent Long Patch Base Excision Repair	1	8	1.23457	16.9177	0.0581052	1	0.615661	1	FEN1;
Nuclear Envelope Breakdown	1	8	1.23457	16.9177	0.0581052	1	0.615661	1	BANF1;
Signaling by MRAS-complex mutants	1	8	1.23457	16.9177	0.0581052	1	0.615661	1	YWHAB;
Intraflagellar transport	2	54	2.46914	4.99313	0.0611942	1	0.644867	1	TUBB4A; TUBB4B;
Hedgehog 'off' state	2	55	2.46914	4.90237	0.0632046	1	0.662452	1	TUBB4A; TUBB4B;
CD163 mediating an anti-inflammatory response	1	9	1.23457	15.04	0.0651298	1	0.669286	1	MYH9;
Interleukin-23 signaling	1	9	1.23457	15.04	0.0651298	1	0.669286	1	P4HB;
Lipophagy	1	9	1.23457	15.04	0.0651298	1	0.669286	1	PLIN3;
mRNA 3'-end processing	2	56	2.46914	4.81484	0.0652372	1	0.669286	1	SRRM1; SARNP;
Tetrahydrobiopterin (BH4) synthesis, recycling, salvage and regulation	1	10	1.23457	13.5375	0.0721025	1	0.716958	1	HSP90AA1;
Chylomicron assembly	1	10	1.23457	13.5375	0.0721025	1	0.716958	1	P4HB;
HDR through MMEJ (alt-NHEJ)	1	10	1.23457	13.5375	0.0721025	1	0.716958	1	FEN1;
Interleukin-12 signaling	1	10	1.23457	13.5375	0.0721025	1	0.716958	1	P4HB;
Processive synthesis on the lagging strand	1	10	1.23457	13.5375	0.0721025	1	0.716958	1	PCNA;
Acetylcholine regulates insulin secretion	1	10	1.23457	13.5375	0.0721025	1	0.716958	1	MARCKS;
E3 ubiquitin ligases ubiquitinate target proteins	2	60	2.46914	4.4939	0.073582	1	0.727936	1	UBE2N; PCNA;
Constitutive Signaling by Overexpressed ERBB2	1	11	1.23457	12.3079	0.079024	1	0.760902	1	HSP90AA1;
NOTCH4 Activation and Transmission of Signal to the Nucleus	1	11	1.23457	12.3079	0.079024	1	0.760902	1	YWHAZ;
Asparagine N-linked glycosylation	1	11	1.23457	12.3079	0.079024	1	0.760902	1	RPN1;
Interleukin-27 signaling	1	11	1.23457	12.3079	0.079024	1	0.760902	1	CANX;
Telomere C-strand (Lagging Strand) Synthesis	1	11	1.23457	12.3079	0.079024	1	0.760902	1	PCNA;
Antigen processing: Ubiquitination & Proteasome degradation	5	308	6.17284	2.18235	0.0795943	1	0.760902	1	PSMB1; UBE2N; PSMD4; PSMA3; PSMD3;
Gap-filling DNA repair synthesis and ligation in TC-NER	2	63	2.46914	4.27994	0.0800537	1	0.760902	1	PCNA; PRPF19;
Kinesins	2	63	2.46914	4.27994	0.0800537	1	0.760902	1	TUBB4A; TUBB4B;
Dual incision in TC-NER	2	64	2.46914	4.21308	0.0822493	1	0.777958	1	PCNA; PRPF19;
RNA Polymerase II Transcription Termination	2	65	2.46914	4.14827	0.0844635	1	0.789333	1	SRRM1; SARNP;
Frs2-mediated activation	1	12	1.23457	11.2831	0.0858944	1	0.789333	1	YWHAB;
Interleukin-35 Signalling	1	12	1.23457	11.2831	0.0858944	1	0.789333	1	CANX;
Pentose phosphate pathway	1	12	1.23457	11.2831	0.0858944	1	0.789333	1	TALDO1;
GP1b-IX-V activation signalling	1	12	1.23457	11.2831	0.0858944	1	0.789333	1	YWHAZ;
Josephin domain DUBs	1	12	1.23457	11.2831	0.0858944	1	0.789333	1	RAD23B;
Dissolution of Fibrin Clot	1	13	1.23457	10.4159	0.0927142	1	0.832282	1	SERPINB6;
IRF3-mediated induction of type I IFN	1	13	1.23457	10.4159	0.0927142	1	0.832282	1	XRCC5;
RAF-independent MAPK1/3 activation	1	13	1.23457	10.4159	0.0927142	1	0.832282	1	PEA15;
Apoptosis induced DNA fragmentation	1	13	1.23457	10.4159	0.0927142	1	0.832282	1	HMGB2;
Purine salvage	1	13	1.23457	10.4159	0.0927142	1	0.832282	1	HPRT1;
Nonhomologous End-Joining (NHEJ)	2	69	2.46914	3.90783	0.0934979	1	0.835449	1	UBE2N; XRCC5;
Neddylation	4	234	4.93827	2.29912	0.0969977	1	0.857329	1	PSMB1; PSMD4; PSMA3; PSMD3;
Polymerase switching	1	14	1.23457	9.67241	0.0994837	1	0.857329	1	PCNA;
Mismatch repair (MMR) directed by MSH2:MSH6 (MutSalpha)	1	14	1.23457	9.67241	0.0994837	1	0.857329	1	PCNA;
Processive synthesis on the C-strand of the telomere	1	14	1.23457	9.67241	0.0994837	1	0.857329	1	PCNA;
TRAF6 mediated IRF7 activation in TLR7/8 or 9 signaling	1	14	1.23457	9.67241	0.0994837	1	0.857329	1	UBE2N;
Mismatch repair (MMR) directed by MSH2:MSH3 (MutSbeta)	1	14	1.23457	9.67241	0.0994837	1	0.857329	1	PCNA;
IRAK1 recruits IKK complex upon TLR7/8 or 9 stimulation	1	14	1.23457	9.67241	0.0994837	1	0.857329	1	UBE2N;
IRAK1 recruits IKK complex	1	14	1.23457	9.67241	0.0994837	1	0.857329	1	UBE2N;
Estrogen-dependent gene expression	3	150	3.7037	2.69214	0.101261	1	0.864957	1	HSP90AA1; HSP90AB1; PRMT1;
Regulation of actin dynamics for phagocytic cup formation	3	150	3.7037	2.69214	0.101261	1	0.864957	1	MYH9; HSP90AA1; HSP90AB1;
Constitutive Signaling by EGFRvIII	1	15	1.23457	9.02801	0.106203	1	0.895341	1	HSP90AA1;
The NLRP3 inflammasome	1	15	1.23457	9.02801	0.106203	1	0.895341	1	HSP90AB1;
Regulation of cholesterol biosynthesis by SREBP (SREBF)	1	15	1.23457	9.02801	0.106203	1	0.895341	1	RAN;
Transport of Mature mRNA derived from an Intron-Containing Transcript	2	75	2.46914	3.59524	0.107542	1	0.902697	1	SRRM1; SARNP;
Translesion synthesis by REV1	1	16	1.23457	8.46411	0.112874	1	0.931327	1	PCNA;
Signaling by ERBB2 ECD mutants	1	16	1.23457	8.46411	0.112874	1	0.931327	1	HSP90AA1;
N-glycan trimming in the ER and Calnexin/Calreticulin cycle	1	16	1.23457	8.46411	0.112874	1	0.931327	1	RAD23B;
Processing of SMDT1	1	16	1.23457	8.46411	0.112874	1	0.931327	1	STOML2;
Translesion synthesis by POLI	1	17	1.23457	7.96652	0.119494	1	0.949589	1	PCNA;
Translesion synthesis by POLK	1	17	1.23457	7.96652	0.119494	1	0.949589	1	PCNA;
FOXO-mediated transcription of cell cycle genes	1	17	1.23457	7.96652	0.119494	1	0.949589	1	CAV1;
Metabolism of folate and pterines	1	17	1.23457	7.96652	0.119494	1	0.949589	1	SHMT2;
Protein methylation	1	17	1.23457	7.96652	0.119494	1	0.949589	1	EEF1A1;
MTOR signalling	1	17	1.23457	7.96652	0.119494	1	0.949589	1	YWHAB;
KSRP (KHSRP) binds and destabilizes mRNA	1	17	1.23457	7.96652	0.119494	1	0.949589	1	YWHAZ;
Tristetraprolin (TTP, ZFP36) binds and destabilizes mRNA	1	17	1.23457	7.96652	0.119494	1	0.949589	1	YWHAB;
Butyrate Response Factor 1 (BRF1) binds and destabilizes mRNA	1	17	1.23457	7.96652	0.119494	1	0.949589	1	YWHAB;
Initiation of Nuclear Envelope (NE) Reformation	1	18	1.23457	7.52418	0.126067	1	0.993671	1	BANF1;
Signaling by ERBB2	1	18	1.23457	7.52418	0.126067	1	0.993671	1	HSP90AA1;
Translesion Synthesis by POLH	1	19	1.23457	7.12838	0.13259	1	1	1	PCNA;
TICAM1, RIP1-mediated IKK complex recruitment	1	19	1.23457	7.12838	0.13259	1	1	1	UBE2N;
Constitutive Signaling by Ligand-Responsive EGFR Cancer Variants	1	19	1.23457	7.12838	0.13259	1	1	1	HSP90AA1;
Transcription of E2F targets under negative control by DREAM complex	1	19	1.23457	7.12838	0.13259	1	1	1	PCNA;
Pyruvate metabolism	1	21	1.23457	6.44981	0.145494	1	1	1	BSG;
Cytosolic sensors of pathogen-associated DNA	1	21	1.23457	6.44981	0.145494	1	1	1	XRCC5;
Deregulated CDK5 triggers multiple neurodegenerative pathways in Alzheimer's disease models	1	22	1.23457	6.15677	0.151874	1	1	1	YWHAE;
JNK (c-Jun kinases) phosphorylation and activation mediated by activated human TAK1	1	22	1.23457	6.15677	0.151874	1	1	1	UBE2N;
Signaling by ERBB2 TMD/JMD mutants	1	22	1.23457	6.15677	0.151874	1	1	1	HSP90AA1;
IKK complex recruitment mediated by RIP1	1	23	1.23457	5.8892	0.158208	1	1	1	UBE2N;
activated TAK1 mediates p38 MAPK activation	1	23	1.23457	5.8892	0.158208	1	1	1	UBE2N;
Intrinsic Pathway of Fibrin Clot Formation	1	23	1.23457	5.8892	0.158208	1	1	1	C1QBP;
Downregulation of ERBB2 signaling	1	24	1.23457	5.64392	0.164494	1	1	1	HSP90AA1;
Cytosolic tRNA aminoacylation	1	24	1.23457	5.64392	0.164494	1	1	1	NARS1;
Interleukin-3, Interleukin-5 and GM-CSF signaling	1	24	1.23457	5.64392	0.164494	1	1	1	YWHAZ;
Purinergic signaling in leishmaniasis infection	1	24	1.23457	5.64392	0.164494	1	1	1	HSP90AB1;
MicroRNA (miRNA) biogenesis	1	24	1.23457	5.64392	0.164494	1	1	1	RAN;
Signaling by ERBB2 KD Mutants	1	25	1.23457	5.41825	0.170735	1	1	1	HSP90AA1;
Gap-filling DNA repair synthesis and ligation in GG-NER	1	25	1.23457	5.41825	0.170735	1	1	1	PCNA;
COPI-dependent Golgi-to-ER retrograde traffic	2	102	2.46914	2.64365	0.176217	1	1	1	TUBB4A; TUBB4B;
Polymerase switching on the C-strand of the telomere	1	26	1.23457	5.20994	0.176929	1	1	1	PCNA;
Downregulation of TGF-beta receptor signaling	1	26	1.23457	5.20994	0.176929	1	1	1	STRAP;
Antigen Presentation: Folding, assembly and peptide loading of class I MHC	1	26	1.23457	5.20994	0.176929	1	1	1	CANX;
Postmitotic nuclear pore complex (NPC) reformation	1	27	1.23457	5.01705	0.183077	1	1	1	RAN;
G1/S-Specific Transcription	1	28	1.23457	4.83793	0.189181	1	1	1	PCNA;
Factors involved in megakaryocyte development and platelet production	2	109	2.46914	2.47389	0.195024	1	1	1	EHD1; CAPZB;
Glycolysis	1	29	1.23457	4.67116	0.195239	1	1	1	PKM;
PIWI-interacting RNA (piRNA) biogenesis	1	29	1.23457	4.67116	0.195239	1	1	1	HSP90AA1;
Recognition of DNA damage by PCNA-containing replication complex	1	30	1.23457	4.51551	0.201252	1	1	1	PCNA;
Mitotic Prometaphase	2	113	2.46914	2.38633	0.205886	1	1	1	TUBB4A; TUBB4B;
Cristae formation	1	31	1.23457	4.36989	0.207221	1	1	1	IMMT;
Disassembly of the destruction complex and recruitment of AXIN to the membrane	1	31	1.23457	4.36989	0.207221	1	1	1	CAV1;
Termination of translesion DNA synthesis	1	32	1.23457	4.23338	0.213146	1	1	1	PCNA;
NEP/NS2 Interacts with the Cellular Export Machinery	1	32	1.23457	4.23338	0.213146	1	1	1	RAN;
TAK1 activates NFkB by phosphorylation and activation of IKKs complex	1	32	1.23457	4.23338	0.213146	1	1	1	UBE2N;
EML4 and NUDC in mitotic spindle formation	2	117	2.46914	2.30475	0.216814	1	1	1	TUBB4A; TUBB4B;
Nuclear import of Rev protein	1	34	1.23457	3.98443	0.224865	1	1	1	RAN;
Gluconeogenesis	1	34	1.23457	3.98443	0.224865	1	1	1	MDH1;
Late endosomal microautophagy	1	34	1.23457	3.98443	0.224865	1	1	1	PLIN3;
Vpr-mediated nuclear import of PICs	1	34	1.23457	3.98443	0.224865	1	1	1	BANF1;
Transcriptional Regulation by E2F6	1	34	1.23457	3.98443	0.224865	1	1	1	CBX3;
RAF activation	1	34	1.23457	3.98443	0.224865	1	1	1	YWHAB;
Rev-mediated nuclear export of HIV RNA	1	35	1.23457	3.87062	0.23066	1	1	1	RAN;
NOD1/2 Signaling Pathway	1	36	1.23457	3.76313	0.236412	1	1	1	UBE2N;
Signaling by high-kinase activity BRAF mutants	1	36	1.23457	3.76313	0.236412	1	1	1	YWHAB;
Resolution of Sister Chromatid Cohesion	2	126	2.46914	2.14014	0.241578	1	1	1	TUBB4A; TUBB4B;
Processing of Capped Intron-Containing Pre-mRNA	1	37	1.23457	3.66145	0.242121	1	1	1	HNRNPR;
Detoxification of Reactive Oxygen Species	1	37	1.23457	3.66145	0.242121	1	1	1	P4HB;
DNA Damage Recognition in GG-NER	1	38	1.23457	3.56513	0.247789	1	1	1	RAD23B;
MAP2K and MAPK activation	1	40	1.23457	3.38691	0.258998	1	1	1	YWHAB;
Signaling by RAF1 mutants	1	41	1.23457	3.30433	0.264541	1	1	1	YWHAB;
Negative regulation of MAPK pathway	1	41	1.23457	3.30433	0.264541	1	1	1	YWHAB;
Dual Incision in GG-NER	1	41	1.23457	3.30433	0.264541	1	1	1	PCNA;
Deactivation of the beta-catenin transactivating complex	1	42	1.23457	3.22567	0.270042	1	1	1	YWHAZ;
HCMV Early Events	2	138	2.46914	1.95406	0.274781	1	1	1	TUBB4A; TUBB4B;
Transcription-Coupled Nucleotide Excision Repair (TC-NER)	1	43	1.23457	3.15067	0.275503	1	1	1	PRPF19;
RHO GTPases Activate Formins	2	140	2.46914	1.92614	0.280317	1	1	1	TUBB4A; TUBB4B;
Signaling by moderate kinase activity BRAF mutants	1	45	1.23457	3.01067	0.286305	1	1	1	YWHAB;
Signaling downstream of RAS mutants	1	45	1.23457	3.01067	0.286305	1	1	1	YWHAB;
Paradoxical activation of RAF signaling by kinase inactive BRAF	1	45	1.23457	3.01067	0.286305	1	1	1	YWHAB;
SUMOylation of DNA replication proteins	1	46	1.23457	2.94524	0.291645	1	1	1	PCNA;
Retrograde transport at the Trans-Golgi-Network	1	48	1.23457	2.82255	0.302209	1	1	1	PLIN3;
HDR through Homologous Recombination (HRR)	1	48	1.23457	2.82255	0.302209	1	1	1	PCNA;
Formation of TC-NER Pre-Incision Complex	1	52	1.23457	2.60547	0.322872	1	1	1	PRPF19;
Transcriptional activation of mitochondrial biogenesis	1	54	1.23457	2.50899	0.332975	1	1	1	SSBP1;
tRNA processing in the nucleus	1	58	1.23457	2.33598	0.352737	1	1	1	RAN;
VEGFA-VEGFR2 Pathway	1	62	1.23457	2.1853	0.371921	1	1	1	HSP90AA1;
Mitochondrial protein import	1	64	1.23457	2.11702	0.381301	1	1	1	HSPD1;
Signaling by BRAF and RAF fusions	1	65	1.23457	2.08446	0.385939	1	1	1	YWHAB;
Collagen biosynthesis and modifying enzymes	1	67	1.23457	2.02224	0.395113	1	1	1	P4HB;
Regulation of HSF1-mediated heat shock response	1	71	1.23457	1.90833	0.413056	1	1	1	YWHAE;
ISG15 antiviral mechanism	1	74	1.23457	1.83097	0.426167	1	1	1	UBE2N;
ERCC6 (CSB) and EHMT2 (G9a) positively regulate rRNA expression	1	75	1.23457	1.80656	0.430472	1	1	1	CBX3;
Recruitment and ATM-mediated phosphorylation of repair and signaling proteins at DNA double strand breaks	1	76	1.23457	1.7828	0.434746	1	1	1	UBE2N;
RMTs methylate histone arginines	1	79	1.23457	1.7151	0.447379	1	1	1	PRMT1;
Degradation of the extracellular matrix	1	81	1.23457	1.67276	0.455645	1	1	1	BSG;
G2/M DNA damage checkpoint	1	84	1.23457	1.61303	0.467816	1	1	1	UBE2N;
Integrin cell surface interactions	1	85	1.23457	1.59405	0.471813	1	1	1	BSG;
Respiratory electron transport	1	87	1.23457	1.55741	0.479718	1	1	1	TRAP1;
RNA Polymerase I Promoter Escape	1	90	1.23457	1.5055	0.491357	1	1	1	CBX3;
RAB GEFs exchange GTP for GDP on RABs	1	90	1.23457	1.5055	0.491357	1	1	1	YWHAE;
RUNX1 regulates genes involved in megakaryocyte differentiation and platelet function	1	97	1.23457	1.39687	0.517524	1	1	1	PRMT1;
Processing of DNA double-strand break ends	1	98	1.23457	1.38262	0.521152	1	1	1	UBE2N;
Post-translational protein phosphorylation	1	107	1.23457	1.26633	0.552615	1	1	1	P4HB;
Transcriptional regulation by small RNAs	1	107	1.23457	1.26633	0.552615	1	1	1	RAN;
Interleukin-4 and Interleukin-13 signaling	1	111	1.23457	1.2207	0.565934	1	1	1	HSP90AA1;
Regulation of Insulin-like Growth Factor (IGF) transport and uptake by Insulin-like Growth Factor Binding Proteins (IGFBPs)	1	124	1.23457	1.09274	0.606575	1	1	1	P4HB;
RAF/MAP kinase cascade	1	131	1.23457	1.03435	0.626878	1	1	1	PEA15;
FCGR3A-mediated phagocytosis	1	148	1.23457	0.915549	0.671976	1	1	1	MYH9;

## Sheet: GE_test_p<0.05_Decreases
Pathway	No. of genes in the dataset	No.of genes in the background dataset	Percentage of genes	Fold enrichment	P-value (Hypergeometric test)	Bonferroni method	BH method	Q-value (Storey-Tibshirani method)	Mapped gene names
Peptide chain elongation	12	93	13.9535	16.3175	6.7666e-12	1.31204e-08	1.31204e-08	7.66379e-08	RPS13; RPL13A; RPS14; RPS15A; RPL15; RPS9; RPS4X; RPS12; RPL9; RPLP1; RPS3A; EEF1A1;
Viral mRNA Translation	11	93	12.7907	14.9589	1.42005e-10	2.75348e-07	1.09489e-07	6.39539e-07	RPS13; RPL13A; RPS14; RPS15A; RPL15; RPS9; RPS4X; RPS12; RPL9; RPLP1; RPS3A;
Eukaryotic Translation Termination	11	97	12.7907	14.3421	2.25868e-10	4.37957e-07	1.09489e-07	6.39539e-07	RPS13; RPL13A; RPS14; RPS15A; RPL15; RPS9; RPS4X; RPS12; RPL9; RPLP1; RPS3A;
Selenocysteine synthesis	11	97	12.7907	14.3421	2.25868e-10	4.37957e-07	1.09489e-07	6.39539e-07	RPS13; RPL13A; RPS14; RPS15A; RPL15; RPS9; RPS4X; RPS12; RPL9; RPLP1; RPS3A;
Nonsense Mediated Decay (NMD) independent of the Exon Junction Complex (EJC)	11	99	12.7907	14.0524	2.82604e-10	5.47968e-07	1.09594e-07	6.40148e-07	RPS13; RPL13A; RPS14; RPS15A; RPL15; RPS9; RPS4X; RPS12; RPL9; RPLP1; RPS3A;
Response of EIF2AK4 (GCN2) to amino acid deficiency	11	104	12.7907	13.3768	4.84378e-10	9.39209e-07	1.30306e-07	7.61133e-07	RPS13; RPL13A; RPS14; RPS15A; RPL15; RPS9; RPS4X; RPS12; RPL9; RPLP1; RPS3A;
HSP90 chaperone cycle for steroid hormone receptors (SHR)	9	57	10.4651	19.9717	5.2322e-10	1.01452e-06	1.30306e-07	7.61133e-07	FKBP4; HSP90AA1; HSP90AB1; DNAJA2; TUBB4B; TUBB3; TUBB2A; TUBB2B; FKBP5;
Formation of a pool of free 40S subunits	11	105	12.7907	13.2494	5.37622e-10	1.04245e-06	1.30306e-07	7.61133e-07	RPS13; RPL13A; RPS14; RPS15A; RPL15; RPS9; RPS4X; RPS12; RPL9; RPLP1; RPS3A;
L13a-mediated translational silencing of Ceruloplasmin expression	11	115	12.7907	12.0974	1.44053e-09	2.79319e-06	2.78745e-07	1.62818e-06	RPS13; RPL13A; RPS14; RPS15A; RPL15; RPS9; RPS4X; RPS12; RPL9; RPLP1; RPS3A;
GTP hydrolysis and joining of the 60S ribosomal subunit	11	116	12.7907	11.9931	1.58133e-09	3.06619e-06	2.78745e-07	1.62818e-06	RPS13; RPL13A; RPS14; RPS15A; RPL15; RPS9; RPS4X; RPS12; RPL9; RPLP1; RPS3A;
SRP-dependent cotranslational protein targeting to membrane	11	116	12.7907	11.9931	1.58133e-09	3.06619e-06	2.78745e-07	1.62818e-06	RPS13; RPL13A; RPS14; RPS15A; RPL15; RPS9; RPS4X; RPS12; RPL9; RPLP1; RPS3A;
Nonsense Mediated Decay (NMD) enhanced by the Exon Junction Complex (EJC)	11	119	12.7907	11.6908	2.08072e-09	4.03452e-06	3.3621e-07	1.96384e-06	RPS13; RPL13A; RPS14; RPS15A; RPL15; RPS9; RPS4X; RPS12; RPL9; RPLP1; RPS3A;
HCMV Early Events	11	138	12.7907	10.0813	1.00571e-08	1.95007e-05	1.4677e-06	8.573e-06	H2AC11; H2AC14; TUBB4B; TUBB3; TUBB2A; TUBB2B; H2BC12; H2BC4; H2BC15; H2BC14; H2BC13;
Regulation of expression of SLITs and ROBOs	12	174	13.9535	8.72187	1.05971e-08	2.05478e-05	1.4677e-06	8.573e-06	RPS13; RPL13A; RPS14; RPS15A; RPL15; PSME2; RPS9; RPS4X; RPS12; RPL9; RPLP1; RPS3A;
Major pathway of rRNA processing in the nucleolus and cytosol	12	186	13.9535	8.1592	2.24241e-08	4.34804e-05	2.8987e-06	1.69316e-05	RPS13; FBL; RPL13A; RPS14; RPS15A; RPL15; RPS9; RPS4X; RPS12; RPL9; RPLP1; RPS3A;
Formation of the ternary complex, and subsequently, the 43S complex	7	52	8.13953	17.0323	1.5201e-07	0.000294748	1.84217e-05	0.000107603	RPS13; RPS14; RPS15A; RPS9; RPS4X; RPS12; RPS3A;
Translation initiation complex formation	7	59	8.13953	15.0118	3.70702e-07	0.000718791	3.99328e-05	0.000233252	RPS13; RPS14; RPS15A; RPS9; RPS4X; RPS12; RPS3A;
Ribosomal scanning and start codon recognition	7	59	8.13953	15.0118	3.70702e-07	0.000718791	3.99328e-05	0.000233252	RPS13; RPS14; RPS15A; RPS9; RPS4X; RPS12; RPS3A;
Neutrophil degranulation	16	478	18.6047	4.23248	8.54783e-07	0.00165742	8.72329e-05	0.000509537	CPNE3; CD44; PPIA; HSP90AA1; HSP90AB1; S100A11; ACLY; PDXK; TUBB; TUBB4B; CAND1; ANXA2; IDH1; IQGAP1; RAB7A; EEF1A1;
Aggrephagy	6	44	6.97674	17.257	1.14125e-06	0.00221289	0.000106716	0.000623337	PARK7; HSP90AA1; TUBB4B; TUBB3; TUBB2A; TUBB2B;
ESR-mediated signaling	4	11	4.65116	46.0255	1.15576e-06	0.00224103	0.000106716	0.000623337	FKBP4; HSP90AA1; HSP90AB1; FKBP5;
Condensation of Prophase Chromosomes	7	74	8.13953	11.9693	1.77714e-06	0.00344587	0.00015663	0.000914895	H2AC14; SET; H2BC12; H2BC4; H2BC15; H2BC14; H2BC13;
The role of GTSE1 in G2/M progression after G2 checkpoint	7	78	8.13953	11.3556	2.54329e-06	0.00493143	0.00021441	0.00125239	HSP90AA1; HSP90AB1; PSME2; TUBB4B; TUBB3; TUBB2A; TUBB2B;
Estrogen-dependent gene expression	9	150	10.4651	7.59007	2.65765e-06	0.00515318	0.000214716	0.00125418	FKBP4; H2AC14; HSP90AA1; HSP90AB1; H2BC12; H2BC4; H2BC15; H2BC14; H2BC13;
Packaging Of Telomere Ends	6	52	6.97674	14.6025	3.1292e-06	0.00606751	0.0002427	0.00141764	H2AC14; H2BC12; H2BC4; H2BC15; H2BC14; H2BC13;
RHO GTPases activate IQGAPs	5	32	5.81395	19.7785	4.69421e-06	0.00910208	0.000336974	0.0019683	TUBB4B; TUBB3; TUBB2A; TUBB2B; IQGAP1;
Cleavage of the damaged purine	6	56	6.97674	13.5597	4.86606e-06	0.00943528	0.000336974	0.0019683	H2AC14; H2BC12; H2BC4; H2BC15; H2BC14; H2BC13;
Recognition and association of DNA glycosylase with site containing an affected purine	6	56	6.97674	13.5597	4.86606e-06	0.00943528	0.000336974	0.0019683	H2AC14; H2BC12; H2BC4; H2BC15; H2BC14; H2BC13;
Recognition and association of DNA glycosylase with site containing an affected pyrimidine	6	61	6.97674	12.4484	8.06302e-06	0.0156342	0.00052114	0.00304403	H2AC14; H2BC12; H2BC4; H2BC15; H2BC14; H2BC13;
Cleavage of the damaged pyrimidine	6	61	6.97674	12.4484	8.06302e-06	0.0156342	0.00052114	0.00304403	H2AC14; H2BC12; H2BC4; H2BC15; H2BC14; H2BC13;
HDACs deacetylate histones	7	94	8.13953	9.42291	8.89878e-06	0.0172547	0.000556604	0.00325119	H2AC11; H2AC14; H2BC12; H2BC4; H2BC15; H2BC14; H2BC13;
RNA Polymerase I Promoter Opening	6	63	6.97674	12.0533	9.74281e-06	0.0188913	0.000590353	0.00344832	H2AC14; H2BC12; H2BC4; H2BC15; H2BC14; H2BC13;
DNA methylation	6	65	6.97674	11.6825	1.16954e-05	0.0226774	0.000687194	0.00401398	H2AC14; H2BC12; H2BC4; H2BC15; H2BC14; H2BC13;
DNA Damage/Telomere Stress Induced Senescence	6	66	6.97674	11.5055	1.2784e-05	0.0247882	0.000711895	0.00415826	H2AC14; H2BC12; H2BC4; H2BC15; H2BC14; H2BC13;
Smooth Muscle Contraction	5	39	5.81395	16.2294	1.28501e-05	0.0249163	0.000711895	0.00415826	ACTA2; ACTG2; TPM3; CALD1; ANXA2;
Activated PKN1 stimulates transcription of AR (androgen receptor) regulated genes KLK2 and KLK3	6	67	6.97674	11.3338	1.39531e-05	0.0270551	0.000751532	0.00438978	H2AC14; H2BC12; H2BC4; H2BC15; H2BC14; H2BC13;
Inhibition of DNA recombination at telomere	6	68	6.97674	11.1672	1.52072e-05	0.0294867	0.000775967	0.00453251	H2AC14; H2BC12; H2BC4; H2BC15; H2BC14; H2BC13;
SIRT1 negatively regulates rRNA expression	6	68	6.97674	11.1672	1.52072e-05	0.0294867	0.000775967	0.00453251	H2AC14; H2BC12; H2BC4; H2BC15; H2BC14; H2BC13;
Microtubule-dependent trafficking of connexons from Golgi to the plasma membrane	4	20	4.65116	25.3244	1.60703e-05	0.0311604	0.000798984	0.00466695	TUBB4B; TUBB3; TUBB2A; TUBB2B;
Cilium Assembly	4	21	4.65116	24.119	1.97321e-05	0.0382605	0.000956512	0.00558709	TUBB4B; TUBB3; TUBB2A; TUBB2B;
PRC2 methylates histones and DNA	6	73	6.97674	10.4024	2.2917e-05	0.0444361	0.001058	0.0061799	H2AC14; H2BC12; H2BC4; H2BC15; H2BC14; H2BC13;
Deposition of new CENPA-containing nucleosomes at the centromere	6	73	6.97674	10.4024	2.2917e-05	0.0444361	0.001058	0.0061799	H2AC14; H2BC12; H2BC4; H2BC15; H2BC14; H2BC13;
Chaperone Mediated Autophagy	4	22	4.65116	23.0232	2.39718e-05	0.0464813	0.00108096	0.00631401	PARK7; HSP90AA1; HSP90AB1; EEF1A1;
ERCC6 (CSB) and EHMT2 (G9a) positively regulate rRNA expression	6	75	6.97674	10.125	2.67679e-05	0.051903	0.00117961	0.00689025	H2AC14; H2BC12; H2BC4; H2BC15; H2BC14; H2BC13;
Post-chaperonin tubulin folding pathway	4	23	4.65116	22.0226	2.88439e-05	0.0559283	0.00124285	0.00725962	TUBB4B; TUBB3; TUBB2A; TUBB2B;
HCMV Late Events	7	116	8.13953	7.63596	3.52381e-05	0.0683266	0.00148536	0.00867615	H2AC11; H2AC14; H2BC12; H2BC4; H2BC15; H2BC14; H2BC13;
Meiotic synapsis	6	79	6.97674	9.61244	3.60308e-05	0.0698638	0.00148646	0.0086826	H2AC14; H2BC12; H2BC4; H2BC15; H2BC14; H2BC13;
Formation of tubulin folding intermediates by CCT/TriC	4	26	4.65116	19.4825	4.78238e-05	0.0927304	0.00193188	0.0112843	TUBB4B; TUBB3; TUBB2A; TUBB2B;
Meiotic recombination	6	87	6.97674	8.72864	6.22391e-05	0.120682	0.00246289	0.014386	H2AC14; H2BC12; H2BC4; H2BC15; H2BC14; H2BC13;
Prefoldin mediated transfer of substrate to CCT/TriC	4	28	4.65116	18.0914	6.47125e-05	0.125478	0.00250955	0.0146586	TUBB4B; TUBB3; TUBB2A; TUBB2B;
Formation of the beta-catenin:TCF transactivating complex	6	88	6.97674	8.62946	6.63736e-05	0.128698	0.0025235	0.01474	H2AC14; H2BC12; H2BC4; H2BC15; H2BC14; H2BC13;
RUNX1 regulates transcription of genes involved in differentiation of HSCs	7	129	8.13953	6.8665	6.95383e-05	0.134835	0.00258745	0.0151136	H2AC14; PSME2; H2BC12; H2BC4; H2BC15; H2BC14; H2BC13;
B-WICH complex positively regulates rRNA expression	6	89	6.97674	8.53251	7.07246e-05	0.137135	0.00258745	0.0151136	H2AC14; H2BC12; H2BC4; H2BC15; H2BC14; H2BC13;
Activation of AMPK downstream of NMDARs	4	29	4.65116	17.4678	7.46153e-05	0.144679	0.00260728	0.0152294	TUBB4B; TUBB3; TUBB2A; TUBB2B;
Transcriptional regulation of granulopoiesis	6	90	6.97674	8.43771	7.53005e-05	0.146008	0.00260728	0.0152294	H2AC14; H2BC12; H2BC4; H2BC15; H2BC14; H2BC13;
RNA Polymerase I Promoter Escape	6	90	6.97674	8.43771	7.53005e-05	0.146008	0.00260728	0.0152294	H2AC14; H2BC12; H2BC4; H2BC15; H2BC14; H2BC13;
Pre-NOTCH Transcription and Translation	6	93	6.97674	8.16556	9.04618e-05	0.175406	0.00307729	0.0179748	H2AC14; H2BC12; H2BC4; H2BC15; H2BC14; H2BC13;
HSF1 activation	3	12	3.48837	31.6712	9.99406e-05	0.193785	0.00334112	0.0195158	HSP90AA1; HSP90AB1; EEF1A1;
Recruitment of NuMA to mitotic centrosomes	6	95	6.97674	7.99367	0.000101853	0.197493	0.00334733	0.0195521	HSP90AA1; TUBB; TUBB4B; TUBB3; TUBB2A; TUBB2B;
E3 ubiquitin ligases ubiquitinate target proteins	5	60	5.81395	10.5501	0.000107005	0.207483	0.00345805	0.0201988	H2BC12; H2BC4; H2BC15; H2BC14; H2BC13;
Sealing of the nuclear envelope (NE) by ESCRT-III	4	32	4.65116	15.8307	0.000110946	0.215125	0.00352664	0.0205995	TUBB4B; TUBB3; TUBB2A; TUBB2B;
RUNX1 regulates genes involved in megakaryocyte differentiation and platelet function	6	97	6.97674	7.82887	0.000114357	0.221738	0.00357642	0.0208903	H2AC14; H2BC12; H2BC4; H2BC15; H2BC14; H2BC13;
HATs acetylate histones	7	142	8.13953	6.23792	0.00012732	0.246873	0.00391861	0.022889	H2AC11; H2AC14; H2BC12; H2BC4; H2BC15; H2BC14; H2BC13;
Attenuation phase	3	14	3.48837	27.15	0.000163473	0.316974	0.00495271	0.0289293	FKBP4; HSP90AA1; HSP90AB1;
NoRC negatively regulates rRNA expression	6	105	6.97674	7.23244	0.000177095	0.343387	0.00528288	0.0308579	H2AC14; H2BC12; H2BC4; H2BC15; H2BC14; H2BC13;
Transcriptional regulation by small RNAs	6	107	6.97674	7.09727	0.000196385	0.380791	0.00576955	0.0337006	H2AC14; H2BC12; H2BC4; H2BC15; H2BC14; H2BC13;
Amyloid fiber formation	6	108	6.97674	7.03156	0.000206633	0.400661	0.00593833	0.0346864	H2AC14; H2BC12; H2BC4; H2BC15; H2BC14; H2BC13;
Nonhomologous End-Joining (NHEJ)	5	69	5.81395	9.17417	0.000208255	0.403806	0.00593833	0.0346864	H2BC12; H2BC4; H2BC15; H2BC14; H2BC13;
Gap junction assembly	4	38	4.65116	13.3318	0.000219657	0.425915	0.00617268	0.0360553	TUBB4B; TUBB3; TUBB2A; TUBB2B;
Senescence-Associated Secretory Phenotype (SASP)	6	111	6.97674	6.84153	0.00023993	0.465224	0.00664606	0.0388204	H2AC14; H2BC12; H2BC4; H2BC15; H2BC14; H2BC13;
Translocation of SLC2A4 (GLUT4) to the plasma membrane	5	72	5.81395	8.79197	0.000254501	0.493478	0.00695039	0.040598	TUBB4B; TUBB3; TUBB2A; TUBB2B; YWHAZ;
Recruitment and ATM-mediated phosphorylation of repair and signaling proteins at DNA double strand breaks	5	76	5.81395	8.32929	0.000327838	0.635678	0.00882886	0.0515703	H2BC12; H2BC4; H2BC15; H2BC14; H2BC13;
Ub-specific processing proteases	8	220	9.30233	4.60078	0.000339274	0.657853	0.00901168	0.0526382	H2AC11; H2AC14; PSME2; H2BC12; H2BC4; H2BC15; H2BC14; H2BC13;
Carboxyterminal post-translational modifications of tubulin	4	43	4.65116	11.7819	0.000356359	0.69098	0.00933757	0.0545417	TUBB4B; TUBB3; TUBB2A; TUBB2B;
Assembly and cell surface presentation of NMDA receptors	4	44	4.65116	11.5142	0.000389645	0.755522	0.0100736	0.0588411	TUBB4B; TUBB3; TUBB2A; TUBB2B;
Activation of anterior HOX genes in hindbrain development during early embryogenesis	6	122	6.97674	6.22472	0.000399697	0.775012	0.0101975	0.0595648	H2AC14; H2BC12; H2BC4; H2BC15; H2BC14; H2BC13;
Oxidative Stress Induced Senescence	6	123	6.97674	6.17412	0.000417561	0.809651	0.0105149	0.061419	H2AC14; H2BC12; H2BC4; H2BC15; H2BC14; H2BC13;
G2/M DNA damage checkpoint	5	84	5.81395	7.53612	0.000521397	1	0.0129614	0.0757089	H2BC12; H2BC4; H2BC15; H2BC14; H2BC13;
Recycling pathway of L1	4	49	4.65116	10.3395	0.000590147	1	0.0144847	0.0846069	TUBB4B; TUBB3; TUBB2A; TUBB2B;
COPI-independent Golgi-to-ER retrograde traffic	4	53	4.65116	9.55933	0.000796265	1	0.0192995	0.11273	TUBB4B; TUBB3; TUBB2A; TUBB2B;
Intraflagellar transport	4	54	4.65116	9.38234	0.000854821	1	0.0204629	0.119526	TUBB4B; TUBB3; TUBB2A; TUBB2B;
Uptake and function of diphtheria toxin	2	6	2.32558	42.2632	0.000909289	1	0.0211525	0.123554	HSP90AA1; HSP90AB1;
Eukaryotic Translation Elongation	2	6	2.32558	42.2632	0.000909289	1	0.0211525	0.123554	EEF1A1; EEF1A1P5;
Hedgehog 'off' state	4	55	4.65116	9.21178	0.000916352	1	0.0211525	0.123554	TUBB4B; TUBB3; TUBB2A; TUBB2B;
Processing of DNA double-strand break ends	5	98	5.81395	6.45964	0.00105199	1	0.0239978	0.140174	H2BC12; H2BC4; H2BC15; H2BC14; H2BC13;
Kinesins	4	63	4.65116	8.04222	0.00152551	1	0.0343949	0.200905	TUBB4B; TUBB3; TUBB2A; TUBB2B;
Striated Muscle Contraction	3	36	3.48837	10.5629	0.00282829	1	0.0630351	0.368195	ACTC1; ACTA1; TPM3;
Processing of Capped Intron-Containing Pre-mRNA	3	37	3.48837	10.2775	0.0030604	1	0.0674331	0.393884	PTBP1; PCBP1; HNRNPA1;
MHC class II antigen presentation	5	127	5.81395	4.98472	0.00329445	1	0.0711805	0.415773	TUBB4B; TUBB3; TUBB2A; TUBB2B; RAB7A;
Gene and protein expression by JAK-STAT signaling after Interleukin-12 stimulation	3	38	3.48837	10.0071	0.00330389	1	0.0711805	0.415773	PPIA; PSME2; ANXA2;
Pentose phosphate pathway	2	12	2.32558	21.1492	0.00387921	1	0.0817585	0.47756	G6PD; TKT;
GP1b-IX-V activation signalling	2	12	2.32558	21.1492	0.00387921	1	0.0817585	0.47756	FLNA; YWHAZ;
Dissolution of Fibrin Clot	2	13	2.32558	19.5236	0.00456103	1	0.095095	0.55546	S100A10; ANXA2;
Synthesis of bile acids and bile salts via 24-hydroxycholesterol	2	14	2.32558	18.13	0.00529396	1	0.108052	0.631146	AKR1C2; AKR1C1;
Glutamate and glutamine metabolism	2	14	2.32558	18.13	0.00529396	1	0.108052	0.631146	GLUD1; GLUD2;
Synthesis of bile acids and bile salts via 27-hydroxycholesterol	2	15	2.32558	16.9222	0.00607715	1	0.122746	0.716972	AKR1C2; AKR1C1;
Sema3A PAK dependent Axon repulsion	2	16	2.32558	15.8652	0.0069098	1	0.138125	0.806801	HSP90AA1; HSP90AB1;
Abnormal conversion of 2-oxoglutarate to 2-hydroxyglutarate	1	1	1.16279	126.369	0.00791241	1	0.150413	0.878581	IDH1;
Uncoating of the HIV Virion	1	1	1.16279	126.369	0.00791241	1	0.150413	0.878581	PPIA;
Minus-strand DNA synthesis	1	1	1.16279	126.369	0.00791241	1	0.150413	0.878581	PPIA;
Plus-strand DNA synthesis	1	1	1.16279	126.369	0.00791241	1	0.150413	0.878581	PPIA;
NADPH regeneration	1	1	1.16279	126.369	0.00791241	1	0.150413	0.878581	IDH1;
COPI-mediated anterograde transport	4	101	4.65116	5.01673	0.0083357	1	0.156922	0.916596	TUBB4B; TUBB3; TUBB2A; TUBB2B;
COPI-dependent Golgi-to-ER retrograde traffic	4	102	4.65116	4.96755	0.00862456	1	0.160798	0.93924	TUBB4B; TUBB3; TUBB2A; TUBB2B;
HSF1-dependent transactivation	2	19	2.32558	13.3615	0.00969634	1	0.179059	1	HSP90AA1; HSP90AB1;
rRNA modification in the nucleus and cytosol	3	60	3.48837	6.33846	0.0118328	1	0.216452	1	FBL; RPS14; RPS9;
Mitotic Prometaphase	4	113	4.65116	4.48403	0.0122421	1	0.221845	1	TUBB4B; TUBB3; TUBB2A; TUBB2B;
Citric acid cycle (TCA cycle)	2	22	2.32558	11.5403	0.0128992	1	0.231589	1	CS; FH;
EML4 and NUDC in mitotic spindle formation	4	117	4.65116	4.33074	0.0137658	1	0.24488	1	TUBB4B; TUBB3; TUBB2A; TUBB2B;
Synthesis of bile acids and bile salts via 7alpha-hydroxycholesterol	2	24	2.32558	10.579	0.0152555	1	0.268913	1	AKR1C2; AKR1C1;
vRNP Assembly	1	2	1.16279	63.4989	0.0157629	1	0.270481	1	HSP90AA1;
Suppression of autophagy	1	2	1.16279	63.4989	0.0157629	1	0.270481	1	RAB7A;
Insulin effects increased synthesis of Xylulose-5-Phosphate	1	2	1.16279	63.4989	0.0157629	1	0.270481	1	TKT;
Loss of Nlp from mitotic centrosomes	3	69	3.48837	5.51183	0.0172221	1	0.288353	1	HSP90AA1; TUBB; TUBB4B;
Loss of proteins required for interphase microtubule organization from the centrosome	3	69	3.48837	5.51183	0.0172221	1	0.288353	1	HSP90AA1; TUBB; TUBB4B;
Separation of Sister Chromatids	5	190	5.81395	3.33198	0.0172506	1	0.288353	1	PSME2; TUBB4B; TUBB3; TUBB2A; TUBB2B;
Resolution of Sister Chromatid Cohesion	4	126	4.65116	4.02143	0.0176219	1	0.292042	1	TUBB4B; TUBB3; TUBB2A; TUBB2B;
FGFR2 alternative splicing	2	26	2.32558	9.76555	0.0177817	1	0.292193	1	PTBP1; HNRNPA1;
AURKA Activation by TPX2	3	72	3.48837	5.2822	0.0192763	1	0.314091	1	HSP90AA1; TUBB; TUBB4B;
Beta oxidation of myristoyl-CoA to lauroyl-CoA	1	3	1.16279	42.4029	0.0235521	1	0.368286	1	HADHB;
Early Phase of HIV Life Cycle	1	3	1.16279	42.4029	0.0235521	1	0.368286	1	PPIA;
Vitamins B6 activation to pyridoxal phosphate	1	3	1.16279	42.4029	0.0235521	1	0.368286	1	PDXK;
MTF1 activates gene expression	1	3	1.16279	42.4029	0.0235521	1	0.368286	1	CSRP1;
Beta oxidation of palmitoyl-CoA to myristoyl-CoA	1	3	1.16279	42.4029	0.0235521	1	0.368286	1	HADHB;
RHO GTPases Activate Formins	4	140	4.65116	3.61931	0.0248506	1	0.385482	1	TUBB4B; TUBB3; TUBB2A; TUBB2B;
Recruitment of mitotic centrosome proteins and complexes	3	81	3.48837	4.69536	0.0262198	1	0.403493	1	HSP90AA1; TUBB; TUBB4B;
TP53 Regulates Metabolic Genes	3	86	3.48837	4.42241	0.0305832	1	0.436262	1	G6PD; LRPPRC; YWHAZ;
Resistance of ERBB2 KD mutants to AEE788	1	4	1.16279	31.8286	0.0312803	1	0.436262	1	HSP90AA1;
Resistance of ERBB2 KD mutants to afatinib	1	4	1.16279	31.8286	0.0312803	1	0.436262	1	HSP90AA1;
Drug-mediated inhibition of ERBB2 signaling	1	4	1.16279	31.8286	0.0312803	1	0.436262	1	HSP90AA1;
Resistance of ERBB2 KD mutants to tesevatinib	1	4	1.16279	31.8286	0.0312803	1	0.436262	1	HSP90AA1;
Resistance of ERBB2 KD mutants to lapatinib	1	4	1.16279	31.8286	0.0312803	1	0.436262	1	HSP90AA1;
Resistance of ERBB2 KD mutants to trastuzumab	1	4	1.16279	31.8286	0.0312803	1	0.436262	1	HSP90AA1;
Metabolism of polyamines	1	4	1.16279	31.8286	0.0312803	1	0.436262	1	SMS;
Resistance of ERBB2 KD mutants to sapitinib	1	4	1.16279	31.8286	0.0312803	1	0.436262	1	HSP90AA1;
Resistance of ERBB2 KD mutants to neratinib	1	4	1.16279	31.8286	0.0312803	1	0.436262	1	HSP90AA1;
Resistance of ERBB2 KD mutants to osimertinib	1	4	1.16279	31.8286	0.0312803	1	0.436262	1	HSP90AA1;
Binding and entry of HIV virion	1	4	1.16279	31.8286	0.0312803	1	0.436262	1	PPIA;
Drug resistance in ERBB2 TMD/JMD mutants	1	4	1.16279	31.8286	0.0312803	1	0.436262	1	HSP90AA1;
Regulation of PLK1 Activity at G2/M Transition	3	87	3.48837	4.37158	0.0314991	1	0.436262	1	HSP90AA1; TUBB; TUBB4B;
Metalloprotease DUBs	2	37	2.32558	6.86306	0.0344593	1	0.473877	1	H2AC11; H2AC14;
APOBEC3G mediated resistance to HIV-1 infection	1	5	1.16279	25.4756	0.038948	1	0.510271	1	PPIA;
Integration of provirus	1	5	1.16279	25.4756	0.038948	1	0.510271	1	PPIA;
Beta oxidation of hexanoyl-CoA to butanoyl-CoA	1	5	1.16279	25.4756	0.038948	1	0.510271	1	HADHB;
Beta oxidation of octanoyl-CoA to hexanoyl-CoA	1	5	1.16279	25.4756	0.038948	1	0.510271	1	HADHB;
Glycerophospholipid biosynthesis	1	5	1.16279	25.4756	0.038948	1	0.510271	1	CPNE3;
Beta oxidation of lauroyl-CoA to decanoyl-CoA-CoA	1	5	1.16279	25.4756	0.038948	1	0.510271	1	HADHB;
Assembly Of The HIV Virion	1	5	1.16279	25.4756	0.038948	1	0.510271	1	PPIA;
Anchoring of the basal body to the plasma membrane	3	97	3.48837	3.92095	0.0414405	1	0.539283	1	HSP90AA1; TUBB; TUBB4B;
UCH proteinases	3	101	3.48837	3.76568	0.0458099	1	0.586179	1	H2AC11; H2AC14; PSME2;
Scavenging by Class F Receptors	1	6	1.16279	21.2367	0.0465557	1	0.586179	1	HSP90AA1;
Acyl chain remodeling of CL	1	6	1.16279	21.2367	0.0465557	1	0.586179	1	HADHB;
Beta oxidation of decanoyl-CoA to octanoyl-CoA-CoA	1	6	1.16279	21.2367	0.0465557	1	0.586179	1	HADHB;
mitochondrial fatty acid beta-oxidation of unsaturated fatty acids	1	6	1.16279	21.2367	0.0465557	1	0.586179	1	HADHB;
HuR (ELAVL1) binds and stabilizes mRNA	1	7	1.16279	18.2073	0.0541039	1	0.672484	1	SET;
Aryl hydrocarbon receptor signalling	1	7	1.16279	18.2073	0.0541039	1	0.672484	1	HSP90AB1;
ChREBP activates metabolic gene expression	1	8	1.16279	15.9342	0.0615931	1	0.760694	1	ACLY;
Negative regulation of NOTCH4 signaling	2	53	2.32558	4.79159	0.0657799	1	0.807261	1	PSME2; YWHAZ;
Transcriptional activation of mitochondrial biogenesis	2	54	2.32558	4.70287	0.0679687	1	0.826153	1	GLUD1; GLUD2;
OAS antiviral response	1	9	1.16279	14.1657	0.0690236	1	0.826153	1	FLNA;
Calcineurin activates NFAT	1	9	1.16279	14.1657	0.0690236	1	0.826153	1	PPIA;
Prevention of phagosomal-lysosomal fusion	1	9	1.16279	14.1657	0.0690236	1	0.826153	1	RAB7A;
mRNA 3'-end processing	2	56	2.32558	4.53494	0.0724176	1	0.861459	1	DDX39A; DDX39B;
Tetrahydrobiopterin (BH4) synthesis, recycling, salvage and regulation	1	10	1.16279	12.7505	0.076396	1	0.903243	1	HSP90AA1;
Platelet degranulation	3	128	3.48837	2.97142	0.0808367	1	0.949954	1	PPIA; TAGLN2; FLNA;
eNOS activation	1	11	1.16279	11.5924	0.0837106	1	0.960443	1	HSP90AA1;
Asparagine N-linked glycosylation	1	11	1.16279	11.5924	0.0837106	1	0.960443	1	STT3A;
NOTCH4 Activation and Transmission of Signal to the Nucleus	1	11	1.16279	11.5924	0.0837106	1	0.960443	1	YWHAZ;
Constitutive Signaling by Overexpressed ERBB2	1	11	1.16279	11.5924	0.0837106	1	0.960443	1	HSP90AA1;
Cell-extracellular matrix interactions	1	12	1.16279	10.6272	0.090968	1	1	1	FLNA;
Regulation of localization of FOXO transcription factors	1	12	1.16279	10.6272	0.090968	1	1	1	YWHAZ;
Hyaluronan uptake and degradation	1	12	1.16279	10.6272	0.090968	1	1	1	CD44;
RNA Polymerase II Transcription Termination	2	65	2.32558	3.90712	0.0935191	1	1	1	DDX39A; DDX39B;
Fatty acyl-CoA biosynthesis	1	13	1.16279	9.81036	0.0981686	1	1	1	ACLY;
Chk1/Chk2(Cds1) mediated inactivation of Cyclin B:Cdk1 complex	1	13	1.16279	9.81036	0.0981686	1	1	1	YWHAZ;
Heme degradation	1	14	1.16279	9.11012	0.105313	1	1	1	BLVRA;
Synthesis of Prostaglandins (PG) and Thromboxanes (TX)	1	15	1.16279	8.50319	0.112401	1	1	1	CBR1;
Constitutive Signaling by EGFRvIII	1	15	1.16279	8.50319	0.112401	1	1	1	HSP90AA1;
Activation of BAD and translocation to mitochondria	1	15	1.16279	8.50319	0.112401	1	1	1	YWHAZ;
The NLRP3 inflammasome	1	15	1.16279	8.50319	0.112401	1	1	1	HSP90AB1;
Regulation of actin dynamics for phagocytic cup formation	3	150	3.48837	2.53564	0.115746	1	1	1	HSP90AA1; HSP90AB1; ARPC3;
Transport of Mature mRNA derived from an Intron-Containing Transcript	2	75	2.32558	3.38624	0.118736	1	1	1	DDX39A; DDX39B;
Rap1 signalling	1	16	1.16279	7.97207	0.119434	1	1	1	YWHAZ;
Signaling by ERBB2 ECD mutants	1	16	1.16279	7.97207	0.119434	1	1	1	HSP90AA1;
MECP2 regulates neuronal receptors and channels	1	17	1.16279	7.5034	0.126412	1	1	1	FKBP5;
Protein methylation	1	17	1.16279	7.5034	0.126412	1	1	1	EEF1A1;
KSRP (KHSRP) binds and destabilizes mRNA	1	17	1.16279	7.5034	0.126412	1	1	1	YWHAZ;
RMTs methylate histone arginines	2	79	2.32558	3.21481	0.129255	1	1	1	H2AC11; H2AC14;
Signaling by ERBB2	1	18	1.16279	7.08678	0.133335	1	1	1	HSP90AA1;
Constitutive Signaling by Ligand-Responsive EGFR Cancer Variants	1	19	1.16279	6.71398	0.140203	1	1	1	HSP90AA1;
Mitochondrial Fatty Acid Beta-Oxidation	1	20	1.16279	6.37845	0.147018	1	1	1	DBI;
NOTCH4 Intracellular Domain Regulates Transcription	1	20	1.16279	6.37845	0.147018	1	1	1	ACTA2;
Respiratory electron transport	2	87	2.32558	2.91923	0.150896	1	1	1	ETFA; LRPPRC;
RHO GTPases activate PAKs	1	21	1.16279	6.07486	0.15378	1	1	1	FLNA;
Mitochondrial tRNA aminoacylation	1	21	1.16279	6.07486	0.15378	1	1	1	IARS2;
RNA Polymerase III Transcription Termination	1	22	1.16279	5.79886	0.160489	1	1	1	SSB;
Signaling by ERBB2 TMD/JMD mutants	1	22	1.16279	5.79886	0.160489	1	1	1	HSP90AA1;
Nephrin family interactions	1	23	1.16279	5.54684	0.167145	1	1	1	IQGAP1;
mRNA Splicing - Major Pathway	3	179	3.48837	2.12486	0.168684	1	1	1	PTBP1; PCBP1; HNRNPA1;
Purinergic signaling in leishmaniasis infection	1	24	1.16279	5.31582	0.173748	1	1	1	HSP90AB1;
Downregulation of ERBB2 signaling	1	24	1.16279	5.31582	0.173748	1	1	1	HSP90AA1;
Interleukin-3, Interleukin-5 and GM-CSF signaling	1	24	1.16279	5.31582	0.173748	1	1	1	YWHAZ;
Basigin interactions	1	25	1.16279	5.10327	0.180301	1	1	1	PPIA;
Signaling by ERBB2 KD Mutants	1	25	1.16279	5.10327	0.180301	1	1	1	HSP90AA1;
VEGFR2 mediated vascular permeability	1	27	1.16279	4.72539	0.193251	1	1	1	HSP90AA1;
Iron uptake and transport	1	28	1.16279	4.55669	0.19965	1	1	1	CAND1;
Budding and maturation of HIV virion	1	28	1.16279	4.55669	0.19965	1	1	1	PPIA;
RHO GTPases activate PKNs	1	28	1.16279	4.55669	0.19965	1	1	1	YWHAZ;
PIWI-interacting RNA (piRNA) biogenesis	1	29	1.16279	4.39962	0.205999	1	1	1	HSP90AA1;
Recognition of DNA damage by PCNA-containing replication complex	1	30	1.16279	4.25301	0.212299	1	1	1	DDB1;
Interleukin-4 and Interleukin-13 signaling	2	111	2.32558	2.2881	0.219153	1	1	1	FSCN1; HSP90AA1;
Late endosomal microautophagy	1	34	1.16279	3.7528	0.237005	1	1	1	PARK7;
RHO GTPases Activate WASPs and WAVEs	1	36	1.16279	3.54437	0.24907	1	1	1	ARPC3;
Signaling by high-kinase activity BRAF mutants	1	36	1.16279	3.54437	0.24907	1	1	1	IQGAP1;
Potential therapeutics for SARS	1	37	1.16279	3.4486	0.255032	1	1	1	TUBB;
DNA Damage Recognition in GG-NER	1	38	1.16279	3.35788	0.260946	1	1	1	DDB1;
RNA Polymerase III Abortive And Retractive Initiation	1	40	1.16279	3.19002	0.272637	1	1	1	SSB;
MAP2K and MAPK activation	1	40	1.16279	3.19002	0.272637	1	1	1	IQGAP1;
Glucagon-like Peptide-1 (GLP1) regulates insulin secretion	1	41	1.16279	3.11224	0.278413	1	1	1	IQGAP1;
Dual Incision in GG-NER	1	41	1.16279	3.11224	0.278413	1	1	1	DDB1;
Signaling by RAF1 mutants	1	41	1.16279	3.11224	0.278413	1	1	1	IQGAP1;
Neddylation	3	234	3.48837	1.62545	0.282573	1	1	1	PSME2; CAND1; DDB1;
EPHB-mediated forward signaling	1	42	1.16279	3.03815	0.284144	1	1	1	ARPC3;
Deactivation of the beta-catenin transactivating complex	1	42	1.16279	3.03815	0.284144	1	1	1	YWHAZ;
Transcription-Coupled Nucleotide Excision Repair (TC-NER)	1	43	1.16279	2.96752	0.28983	1	1	1	DDB1;
Formation of Incision Complex in GG-NER	1	43	1.16279	2.96752	0.28983	1	1	1	DDB1;
Retinoid metabolism and transport	1	44	1.16279	2.90009	0.295472	1	1	1	AKR1C1;
SUMOylation of transcription cofactors	1	44	1.16279	2.90009	0.295472	1	1	1	PARK7;
TBC/RABGAPs	1	44	1.16279	2.90009	0.295472	1	1	1	RAB7A;
Signaling by moderate kinase activity BRAF mutants	1	45	1.16279	2.83566	0.301069	1	1	1	IQGAP1;
Signaling downstream of RAS mutants	1	45	1.16279	2.83566	0.301069	1	1	1	IQGAP1;
Paradoxical activation of RAF signaling by kinase inactive BRAF	1	45	1.16279	2.83566	0.301069	1	1	1	IQGAP1;
RNA Polymerase II HIV Promoter Escape	1	47	1.16279	2.71501	0.312132	1	1	1	TAF15;
HIV Transcription Initiation	1	47	1.16279	2.71501	0.312132	1	1	1	TAF15;
Transcription of the HIV genome	1	47	1.16279	2.71501	0.312132	1	1	1	TAF15;
RNA Polymerase II Transcription Initiation	1	47	1.16279	2.71501	0.312132	1	1	1	TAF15;
RNA Polymerase II Transcription Initiation And Promoter Clearance	1	47	1.16279	2.71501	0.312132	1	1	1	TAF15;
RNA Polymerase II Transcription Pre-Initiation And Promoter Opening	1	47	1.16279	2.71501	0.312132	1	1	1	TAF15;
RNA Polymerase II Promoter Escape	1	47	1.16279	2.71501	0.312132	1	1	1	TAF15;
Cross-presentation of soluble exogenous antigens (endosomes)	1	49	1.16279	2.60422	0.323021	1	1	1	PSME2;
Regulation of activated PAK-2p34 by proteasome mediated degradation	1	49	1.16279	2.60422	0.323021	1	1	1	PSME2;
Regulation of ornithine decarboxylase (ODC)	1	50	1.16279	2.55215	0.328402	1	1	1	PSME2;
G2/M Checkpoints	1	50	1.16279	2.55215	0.328402	1	1	1	PSME2;
Autodegradation of the E3 ubiquitin ligase COP1	1	51	1.16279	2.50211	0.333741	1	1	1	PSME2;
Ubiquitin Mediated Degradation of Phosphorylated Cdc25A	1	51	1.16279	2.50211	0.333741	1	1	1	PSME2;
Vpu mediated degradation of CD4	1	51	1.16279	2.50211	0.333741	1	1	1	PSME2;
Ubiquitin-dependent degradation of Cyclin D	1	51	1.16279	2.50211	0.333741	1	1	1	PSME2;
Formation of TC-NER Pre-Incision Complex	1	52	1.16279	2.45401	0.339037	1	1	1	DDB1;
Vif-mediated degradation of APOBEC3G	1	53	1.16279	2.40771	0.344292	1	1	1	PSME2;
Regulation of RUNX3 expression and activity	1	53	1.16279	2.40771	0.344292	1	1	1	PSME2;
Degradation of AXIN	1	54	1.16279	2.36313	0.349506	1	1	1	PSME2;
SCF-beta-TrCP mediated degradation of Emi1	1	54	1.16279	2.36313	0.349506	1	1	1	PSME2;
FBXL7 down-regulates AURKA during mitotic entry and in early mitosis	1	54	1.16279	2.36313	0.349506	1	1	1	PSME2;
AUF1 (hnRNP D0) binds and destabilizes mRNA	1	54	1.16279	2.36313	0.349506	1	1	1	PSME2;
Hh mutants that don't undergo autocatalytic processing are degraded by ERAD	1	55	1.16279	2.32018	0.354679	1	1	1	PSME2;
Degradation of DVL	1	56	1.16279	2.27875	0.359811	1	1	1	PSME2;
Extra-nuclear estrogen signaling	1	56	1.16279	2.27875	0.359811	1	1	1	HSP90AA1;
NIK-->noncanonical NF-kB signaling	1	58	1.16279	2.20019	0.369954	1	1	1	PSME2;
CDT1 association with the CDC6:ORC:origin complex	1	58	1.16279	2.20019	0.369954	1	1	1	PSME2;
tRNA processing in the nucleus	1	58	1.16279	2.20019	0.369954	1	1	1	DDX1;
Hedgehog ligand biogenesis	1	59	1.16279	2.1629	0.374966	1	1	1	PSME2;
SCF(Skp2)-mediated degradation of p27/p21	1	59	1.16279	2.1629	0.374966	1	1	1	PSME2;
Dectin-1 mediated noncanonical NF-kB signaling	1	59	1.16279	2.1629	0.374966	1	1	1	PSME2;
Degradation of GLI2 by the proteasome	1	59	1.16279	2.1629	0.374966	1	1	1	PSME2;
Degradation of GLI1 by the proteasome	1	59	1.16279	2.1629	0.374966	1	1	1	PSME2;
GLI3 is processed to GLI3R by the proteasome	1	59	1.16279	2.1629	0.374966	1	1	1	PSME2;
Defective CFTR causes cystic fibrosis	1	60	1.16279	2.12686	0.379938	1	1	1	PSME2;
VEGFA-VEGFR2 Pathway	1	62	1.16279	2.05826	0.389766	1	1	1	HSP90AA1;
RAB geranylgeranylation	1	63	1.16279	2.0256	0.394623	1	1	1	RAB7A;
Peroxisomal protein import	1	63	1.16279	2.0256	0.394623	1	1	1	IDH1;
Asymmetric localization of PCP proteins	1	63	1.16279	2.0256	0.394623	1	1	1	PSME2;
Gap-filling DNA repair synthesis and ligation in TC-NER	1	63	1.16279	2.0256	0.394623	1	1	1	DDB1;
Autodegradation of Cdh1 by Cdh1:APC/C	1	63	1.16279	2.0256	0.394623	1	1	1	PSME2;
Mitochondrial protein import	1	64	1.16279	1.99395	0.39944	1	1	1	CS;
Dual incision in TC-NER	1	64	1.16279	1.99395	0.39944	1	1	1	DDB1;
Oxygen-dependent proline hydroxylation of Hypoxia-inducible Factor Alpha	1	65	1.16279	1.96328	0.40422	1	1	1	PSME2;
Signaling by BRAF and RAF fusions	1	65	1.16279	1.96328	0.40422	1	1	1	IQGAP1;
Activation of NF-kappaB in B cells	1	66	1.16279	1.93354	0.408963	1	1	1	PSME2;
APC/C:Cdc20 mediated degradation of Securin	1	67	1.16279	1.90468	0.413668	1	1	1	PSME2;
Regulation of RAS by GAPs	1	67	1.16279	1.90468	0.413668	1	1	1	PSME2;
TNFR2 non-canonical NF-kB pathway	1	67	1.16279	1.90468	0.413668	1	1	1	PSME2;
Regulation of PTEN stability and activity	1	68	1.16279	1.87668	0.418336	1	1	1	PSME2;
Degradation of beta-catenin by the destruction complex	1	68	1.16279	1.87668	0.418336	1	1	1	PSME2;
Orc1 removal from chromatin	1	70	1.16279	1.82307	0.427562	1	1	1	PSME2;
CDK-mediated phosphorylation and removal of Cdc6	1	72	1.16279	1.77243	0.436644	1	1	1	PSME2;
Cdc20:Phospho-APC/C mediated degradation of Cyclin A	1	72	1.16279	1.77243	0.436644	1	1	1	PSME2;
Hedgehog 'on' state	1	72	1.16279	1.77243	0.436644	1	1	1	PSME2;
Regulation of RUNX2 expression and activity	1	72	1.16279	1.77243	0.436644	1	1	1	PSME2;
APC/C:Cdh1 mediated degradation of Cdc20 and other APC/C:Cdh1 targeted proteins in late mitosis/early G1	1	73	1.16279	1.74816	0.441131	1	1	1	PSME2;
ISG15 antiviral mechanism	1	74	1.16279	1.72453	0.445583	1	1	1	FLNB;
CLEC7A (Dectin-1) signaling	1	78	1.16279	1.63611	0.463043	1	1	1	PSME2;
ABC-family proteins mediated transport	1	80	1.16279	1.59521	0.471568	1	1	1	PSME2;
Degradation of the extracellular matrix	1	81	1.16279	1.57552	0.47578	1	1	1	CD44;
ER-Phagosome pathway	1	83	1.16279	1.53756	0.484105	1	1	1	PSME2;
RNA Polymerase II Pre-transcription Events	1	84	1.16279	1.51926	0.488218	1	1	1	TAF15;
Integrin cell surface interactions	1	85	1.16279	1.50139	0.492299	1	1	1	CD44;
Interleukin-1 signaling	1	86	1.16279	1.48393	0.496348	1	1	1	PSME2;
MAPK6/MAPK4 signaling	1	88	1.16279	1.45021	0.50435	1	1	1	PSME2;
Interferon gamma signaling	1	88	1.16279	1.45021	0.50435	1	1	1	CD44;
RAB GEFs exchange GTP for GDP on RABs	1	90	1.16279	1.41799	0.512227	1	1	1	RAB7A;
Regulation of TP53 Activity through Phosphorylation	1	92	1.16279	1.38716	0.519979	1	1	1	TAF15;
Downstream TCR signaling	1	103	1.16279	1.23903	0.560492	1	1	1	PSME2;
Post-translational protein phosphorylation	1	107	1.16279	1.19272	0.57437	1	1	1	NUCB1;
Regulation of Insulin-like Growth Factor (IGF) transport and uptake by Insulin-like Growth Factor Binding Proteins (IGFBPs)	1	124	1.16279	1.02921	0.628676	1	1	1	NUCB1;
Clathrin-mediated endocytosis	1	129	1.16279	0.989325	0.643302	1	1	1	ARPC3;
FCGR3A-mediated phagocytosis	1	148	1.16279	0.862326	0.693871	1	1	1	ARPC3;
FCERI mediated NF-kB activation	1	166	1.16279	0.768826	0.735215	1	1	1	PSME2;
Cell surface interactions at the vascular wall	1	176	1.16279	0.725145	0.755746	1	1	1	CD44;
Antigen processing: Ubiquitination & Proteasome degradation	1	308	1.16279	0.414379	0.916431	1	1	1	PSME2;
