# Supplementary material for: Inhibition of protein translational machinery in triple-negative breast cancer as a promising therapeutic strategy
Source: Cell Rep Med. 2024 May 9;5(5):101552. doi: 10.1016/j.xcrm.2024.101552 (PMC11148772; doi:10.1016/j.xcrm.2024.101552)
Supplement: Table S3. List of proteins whose thermal shift change is observed in MDA-MB-231 cells by SU056 treatment using CETSA assay, related to Figure 5 [file mmc5.xlsx]

## Sheet: Results_table
Supplementary Table 3 - Summary of CETSA MDA-MB-231 SU056
Gene Name = Protein Gene Name Identified
Average of MTT = Average melting temperature of treatments (SU056)
Average of MTC = Average melting temperature of controls (DMSO)
From column D to L = Melting temperatures of each comparison on the header.
Np = Number of identified peptides of each protein.
AVE_DT = Average temperature shift.
Consistent = If temperatures shift signs are the same in all sames is 1 if not 0.
EIFs, RPS and RPL = If a proteins is a Eukaryotic initiation factors (EIFs), Ribosomal protein Small (RPS), or Ribosomal protein Large (RPL) is tagged here.
p-value = p-value of the distribution of temperature shifts.
AVE_37_SU056 to AVE_66.7_SU056 = Average Percentage of protein amount in soluble fraction in the treated condition.
AVE_37_Veh to AVE_66.7_Veh = Average Percentage of protein amount in soluble fraction in the control condition.
RSQ_SU056 = Coefficient of determination of the experimental melting curves vs. the theoretical in SU056 conditions.
RSQ_Veh = Coefficient of determination of the experimental melting curves vs. the theoretical in DMSO conditions.
RSQ_Criteria = If both RSQ are greater than 0.7 is 1 if not 0.
Gene Name	Average of MTT	Average of MTC	231_SU056_Control_RTS_01_231_SU056_RTS_01	231_SU056_Control_RTS_01_231_SU056_RTS_02	231_SU056_Control_RTS_01_231_SU056_RTS_03	231_SU056_Control_RTS_02_231_SU056_RTS_01	231_SU056_Control_RTS_02_231_SU056_RTS_02	231_SU056_Control_RTS_02_231_SU056_RTS_03	231_SU056_Control_RTS_03_231_SU056_RTS_01	231_SU056_Control_RTS_03_231_SU056_RTS_02	231_SU056_Control_RTS_03_231_SU056_RTS_03	Np	AVE_DT	Consistent	EIFs	RPS	RPL	p-value	AVE_37_SU056	AVE_40.6_SU056	AVE_43.3_SU056	AVE_47_SU056	AVE_49.8_SU056	AVE_53_SU056	AVE_56.9_SU056	AVE_59.7_SU056	AVE_63.6_SU056	AVE_66.7_SU056	AVE_37_Veh	AVE_40.6_Veh	AVE_43.3_Veh	AVE_47_Veh	AVE_49.8_Veh	AVE_53_Veh	AVE_56.9_Veh	AVE_59.7_Veh	AVE_63.6_Veh	AVE_66.7_Veh	RSQ_SU056	RSQ_Veh	RSQ_Criteria
CNPY3	63.5772	42.8389	15.7047	30	26.7785	15.302	29.5973	26.3758	5.83893	20.1342	16.9128	6	20.7383	1				6.76909e-05	1	1	1	1	0.999982	0.998708	0.85929	0.676508	0.648157	0.373751	0.75566	0.488601	0.414168	0.356122	0.292259	0.0438897	0.00121688	0.000268467	5.88502e-05	1.86367e-05	0.731374	0.866528	1
CAVIN3	59.2819	40.557	15.906	10.2685	10.8725	25.7718	20.1342	20.7383	25.1678	19.5302	20.1342	2	18.7248	1				4.57276e-06	0.996673	0.990651	0.980059	0.946896	0.898031	0.815009	0.694703	0.5924	0.239638	0.0727395	0.754278	0.438205	0.267779	0.0989133	0.0424177	0.0157868	0.00473229	0.00200323	0.000609422	0.000237725	0.841724	0.678416	0
EIF3M	67	49.2819	16.5101	19.1275	17.5168	16.5101	19.1275	17.5168	16.5101	19.1275	17.5168	6	17.7181	1	EIF			2.20425e-15	1	1	1	1	1	1	1	1	0.998887	0.645656	0.985443	0.960563	0.91721	0.757186	0.469962	0.159072	0.0351345	0.0133296	0.0039365	0.00157271	0.278715	0.897583	0
HSP90AB1;HSP90B1	67	49.349	17.9195	21.745	13.2886	17.9195	21.745	13.2886	17.9195	21.745	13.2886	3	17.651	1				8.21405e-08	1	1	1	1	1	1	1	1	0.998887	0.645656	0.977874	0.935632	0.872553	0.743597	0.380495	0.208573	0.0978134	0.0484179	0.0159982	0.0063215	0.278715	0.913409	0
HSP90AA1;HSP90AB1;HSP90AB4P;HSP90AB3P;HSP90AA5P	67	49.4161	16.9128	18.3221	17.5168	16.9128	18.3221	17.5168	16.9128	18.3221	17.5168	2	17.5839	1				1.97937e-19	1	1	1	1	1	1	1	1	0.998887	0.645656	0.99952	0.996854	0.987286	0.9035	0.386633	0.0569245	0.0068285	0.00157372	0.000204071	4.02102e-05	0.278715	0.834805	0
CALR	67	49.7517	16.1074	18.1208	17.5168	16.1074	18.1208	17.5168	16.1074	18.1208	17.5168	25	17.2483	1				9.90491e-17	1	1	1	1	1	1	1	1	0.998887	0.645656	0.989173	0.971383	0.943675	0.871019	0.520096	0.105781	0.0309324	0.0144972	0.00489606	0.00203675	0.278715	0.866928	0
PPIH;PPIB;PPIC;PPIA	67	50.557	15.906	17.7181	15.7047	15.906	17.7181	15.7047	15.906	17.7181	15.7047	2	16.443	1				9.82509e-16	1	1	1	1	1	1	1	0.999997	0.99785	0.636508	0.999673	0.997922	0.991511	0.936654	0.552977	0.175973	0.0273644	0.0064757	0.000876125	0.000182353	0.280108	0.869982	0
HSP90AA1;HSP90AB1;HSP90AB3P;HSP90AB2P	67	50.6242	16.3087	16.7114	16.1074	16.3087	16.7114	16.1074	16.3087	16.7114	16.1074	1	16.3758	1				1.53363e-23	1	1	1	1	1	1	1	1	0.998887	0.645656	0.999882	0.998736	0.992501	0.918981	0.636796	0.168058	0.0142653	0.0022059	0.000164219	2.10529e-05	0.278715	0.86763	0
HSP90AA1;HSP90AA2P	67	50.6242	16.3087	18.3221	14.4966	16.3087	18.3221	14.4966	16.3087	18.3221	14.4966	2	16.3758	1				4.58515e-12	1	1	1	1	1	1	1	1	0.998887	0.645656	0.999969	0.999622	0.997523	0.95788	0.53646	0.193727	0.0203772	0.003134	0.000221472	2.68678e-05	0.278715	0.867152	0
PLP2	66.5973	50.2886	17.7181	19.9329	8.85906	18.9262	21.1409	10.0671	18.9262	21.1409	10.0671	1	16.3087	1				2.49788e-05	1	1	1	1	1	1	1	0.999993	0.992681	0.485598	0.970738	0.916801	0.833561	0.66019	0.52906	0.424371	0.202831	0.022562	0.00475575	0.00190478	0.284272	0.969158	0
GANAB	67	50.9597	17.5168	15.906	14.698	17.5168	15.906	14.698	17.5168	15.906	14.698	17	16.0403	1				7.71955e-14	1	1	1	1	1	1	1	1	0.998887	0.645656	0.992534	0.976113	0.944425	0.834493	0.632523	0.289139	0.0908346	0.0387673	0.0112704	0.00413343	0.278715	0.919128	0
PPIB	67	51.1611	14.094	15.7047	17.7181	14.094	15.7047	17.7181	14.094	15.7047	17.7181	12	15.8389	1				4.80781e-12	1	1	1	1	1	1	1	1	0.998887	0.645656	0.995127	0.985876	0.968909	0.907749	0.566528	0.288366	0.0920451	0.0358169	0.00995587	0.00375056	0.278715	0.906565	0
HYOU1	67	51.3624	14.2953	16.5101	16.1074	14.2953	16.5101	16.1074	14.2953	16.5101	16.1074	23	15.6376	1				9.3642e-15	1	1	1	1	1	1	1	1	0.998887	0.645656	0.990393	0.973677	0.945272	0.854682	0.648134	0.301927	0.12727	0.0634874	0.0220632	0.00920114	0.278715	0.922465	0
PABPC1;PABPC1L	66.9329	51.2953	15.1007	16.7114	14.698	15.302	16.9128	14.8993	15.302	16.9128	14.8993	1	15.6376	1				2.1603e-15	1	1	1	0.999998	0.999988	0.999917	0.999135	0.995394	0.956754	0.602046	0.999993	0.999853	0.998562	0.968433	0.764943	0.207587	0.00845378	0.000756558	2.80241e-05	2.12996e-06	0.336373	0.852853	0
PCBP2	65.1879	49.6846	14.094	15.1007	14.8993	16.7114	17.7181	17.5168	13.8926	14.8993	14.698	3	15.5034	1				2.15159e-12	0.999909	0.999718	0.99934	0.997874	0.994823	0.985571	0.949185	0.875655	0.625918	0.355784	0.99942	0.996761	0.988152	0.912877	0.4256	0.0798338	0.0136737	0.0036711	0.000573535	0.000130461	0.614232	0.843882	0
RAC2;RHOQ;RAC3;CDC42;RAC1;RHOG;RHOJ	67	51.4966	16.1074	14.698	15.7047	16.1074	14.698	15.7047	16.1074	14.698	15.7047	1	15.5034	1				7.58813e-18	1	1	1	1	1	1	1	1	0.998887	0.645656	0.998149	0.993777	0.984597	0.943632	0.778112	0.221146	0.0607289	0.0253429	0.00708411	0.00250802	0.278715	0.866705	0
FLNA;FLNC	64.2483	48.8121	17.7181	18.5235	18.3221	14.8993	15.7047	15.5034	12.2819	13.0872	12.8859	3	15.4362	1				4.23254e-09	0.999877	0.99965	0.999233	0.997761	0.994985	0.987518	0.961224	0.884772	0.551455	0.325285	0.99333	0.978343	0.949696	0.819003	0.303451	0.0688818	0.0183546	0.00726838	0.00196415	0.000689018	0.604136	0.842443	0
AHNAK	67	51.5638	15.1007	16.9128	14.2953	15.1007	16.9128	14.2953	15.1007	16.9128	14.2953	162	15.4362	1				9.29372e-14	1	1	1	1	1	1	1	1	0.998887	0.645656	0.999951	0.999515	0.997164	0.961726	0.739789	0.279606	0.0370662	0.00673933	0.000595127	8.59781e-05	0.278715	0.874162	0
MYL12B;MYL12A;MYL9	65.8591	50.6242	13.2886	19.3289	16.5101	11.4765	17.5168	14.698	11.6779	17.7181	14.8993	4	15.2349	1				4.45584e-08	0.999992	0.999969	0.999914	0.999642	0.998944	0.996314	0.982788	0.948225	0.78987	0.445356	0.984909	0.960918	0.925112	0.833959	0.654119	0.304682	0.046737	0.0130611	0.00359509	0.00145397	0.499403	0.909952	0
GSTM3	64.5168	49.349	17.7181	18.1208	17.1141	17.7181	18.1208	17.1141	10.2685	10.6711	9.66443	6	15.1678	1				2.76479e-06	1	1	1	1	1	0.999999	0.998346	0.808574	0.666026	0.430438	0.999518	0.996954	0.9875	0.89201	0.350822	0.0665086	0.00944066	0.00228473	0.000315324	6.53201e-05	0.62094	0.834668	0
ERAP1	67	51.9664	17.5168	16.7114	10.8725	17.5168	16.7114	10.8725	17.5168	16.7114	10.8725	4	15.0336	1				3.51712e-07	1	1	1	1	1	1	1	0.999999	0.998481	0.640618	0.997642	0.990903	0.975354	0.910334	0.593994	0.32994	0.168372	0.0871452	0.0285858	0.0108288	0.27926	0.923871	0
IPO8;IPO7	67	52.1678	14.8993	14.698	14.8993	14.8993	14.698	14.8993	14.8993	14.698	14.8993	1	14.8322	1				9.17308e-26	1	1	1	1	1	1	1	1	0.998887	0.645656	0.99848	0.993879	0.982595	0.929923	0.817503	0.326428	0.0835657	0.0293192	0.00642049	0.00191532	0.278715	0.882989	0
SAR1A;SAR1B	67	52.1678	15.906	13.8926	14.698	15.906	13.8926	14.698	15.906	13.8926	14.698	1	14.8322	1				3.8361e-15	1	1	1	1	1	1	1	1	0.998887	0.645656	0.998074	0.993175	0.981339	0.916862	0.741711	0.382001	0.112067	0.0437451	0.0117687	0.00417811	0.278715	0.908115	0
HSP90B1;HSP90B2P	67	52.2349	14.8993	15.302	14.094	14.8993	15.302	14.094	14.8993	15.302	14.094	8	14.7651	1				2.52532e-18	1	1	1	1	1	1	1	1	0.998887	0.645656	0.996736	0.989195	0.972781	0.89983	0.739512	0.414949	0.124978	0.0467973	0.0119286	0.00414411	0.278715	0.91591	0
HMGN2	58.6107	43.8456	13.8926	10.6711	22.5503	6.84564	3.62416	15.5034	18.1208	14.8993	26.7785	3	14.7651	1				0.00310197	0.99991	0.999398	0.997483	0.982565	0.932733	0.792065	0.603269	0.455397	0.220323	0.083158	0.830292	0.646667	0.593939	0.430653	0.0861142	0.00635776	0.000755909	0.000166235	2.01304e-05	3.75778e-06	0.880584	0.81314	1
DYNLL1	67	52.2349	13.8926	16.1074	14.2953	13.8926	16.1074	14.2953	13.8926	16.1074	14.2953	3	14.7651	1				4.38128e-14	1	1	1	1	1	1	1	1	0.998887	0.645656	0.999118	0.996477	0.989648	0.946769	0.792309	0.385718	0.0767367	0.0244787	0.00543481	0.00167396	0.278715	0.88858	0
HSP90B1	67	52.2349	14.094	15.1007	15.1007	14.094	15.1007	15.1007	14.094	15.1007	15.1007	37	14.7651	1				1.11356e-18	1	1	1	1	1	1	1	1	0.998887	0.645656	0.998291	0.993009	0.979611	0.911669	0.751021	0.411647	0.111837	0.0372409	0.00772691	0.00223032	0.278715	0.909649	0
RPL18	64.5839	55.7248	4.63087	4.02685	3.42282	11.8792	11.2752	10.6711	11.8792	11.2752	10.6711	5	8.85906	1			RPL	0.0567976	0.999693	0.999074	0.997886	0.993499	0.985032	0.962789	0.902002	0.834656	0.744141	0.465697	0.99959	0.998443	0.99577	0.983409	0.953538	0.841108	0.327773	0.0912901	0.0169512	0.00494415	0.688645	0.843592	0
CNN3	65.1208	50.557	14.4966	14.094	14.698	16.5101	16.1074	16.7114	12.8859	12.4832	13.0872	10	14.5638	1				5.30948e-11	0.999986	0.999941	0.999829	0.999264	0.997774	0.992155	0.964759	0.903884	0.707112	0.395464	0.995827	0.982654	0.950421	0.811492	0.578895	0.269101	0.0688903	0.0230323	0.00482559	0.00138958	0.571037	0.917757	0
ERO1B;ERO1A	66.7987	52.2349	13.6913	15.302	13.4899	14.2953	15.906	14.094	14.2953	15.906	14.094	1	14.5638	1				1.13112e-14	1	1	0.999999	0.999996	0.999978	0.999859	0.998652	0.993274	0.944251	0.582451	0.999985	0.999827	0.99882	0.981879	0.866064	0.362581	0.0252313	0.00381066	0.000291273	3.84252e-05	0.350664	0.85705	0
PDIA4	64.7852	50.2886	15.1007	16.1074	18.9262	8.45638	9.46309	12.2819	15.1007	16.1074	18.9262	27	14.4966	1				6.95464e-06	0.999997	0.99998	0.999925	0.999537	0.998168	0.991326	0.94859	0.860011	0.722026	0.444476	0.986087	0.96275	0.925386	0.823183	0.631627	0.214363	0.0565188	0.0211727	0.00558326	0.00203646	0.624852	0.901721	0
RPL13A	65.4564	57.2685	5.63758	4.83221	6.04027	9.86577	9.0604	10.2685	9.46309	8.65772	9.86577	5	8.18792	1			RPL	0.0182282	0.999879	0.999633	0.999161	0.997399	0.993916	0.984218	0.952788	0.905684	0.787826	0.451355	0.997702	0.993272	0.985008	0.955826	0.90321	0.781192	0.526254	0.325331	0.13145	0.0568694	0.562182	0.893539	0
UBB;UBC;RPS27A;UBA52	67	52.5705	13.2886	17.3154	12.6846	13.2886	17.3154	12.6846	13.2886	17.3154	12.6846	6	14.4295	1		RPS		6.42875e-09	1	1	1	1	1	1	1	1	0.998887	0.645656	0.998943	0.996494	0.991034	0.950836	0.749355	0.427213	0.122862	0.0503431	0.0146967	0.00536782	0.278715	0.905526	0
CBX3	65.7919	51.3624	16.9128	15.1007	14.8993	16.9128	15.1007	14.8993	13.2886	11.4765	11.2752	9	14.4295	1				2.68688e-09	0.999883	0.999653	0.999219	0.997627	0.994532	0.986021	0.958581	0.917277	0.826961	0.51993	0.998723	0.993728	0.978747	0.889835	0.680795	0.311423	0.0652932	0.0194645	0.0037151	0.00102805	0.552795	0.903521	0
RPL31	64.047	55.9933	10.6711	10.4698	11.2752	6.44295	6.24161	7.04698	6.6443	6.44295	7.24832	8	8.05369	1			RPL	0.0273135	0.999987	0.999947	0.999845	0.999316	0.997884	0.992287	0.963674	0.893532	0.471977	0.2208	0.999123	0.997364	0.994018	0.981989	0.959646	0.891976	0.28653	0.0983004	0.0325253	0.0132447	0.584039	0.825711	0
ATP6V1E1	67	52.6376	12.8859	13.8926	16.3087	12.8859	13.8926	16.3087	12.8859	13.8926	16.3087	3	14.3624	1				3.89651e-11	0.999999	0.999996	0.999987	0.999936	0.999788	0.999169	0.995635	0.985957	0.936182	0.607788	0.999933	0.999355	0.996479	0.965825	0.847526	0.488722	0.0448266	0.00494536	0.000274678	3.11428e-05	0.375676	0.871318	0
MYH9;MYH10	67	52.7047	14.4966	14.094	14.2953	14.4966	14.094	14.2953	14.4966	14.094	14.2953	9	14.2953	1				8.67606e-24	1	1	1	1	1	1	1	1	0.998887	0.645656	0.998152	0.992872	0.980432	0.923567	0.795093	0.469223	0.12837	0.0454847	0.0105682	0.00330835	0.278715	0.905825	0
DYNLL2	67	52.7718	16.1074	13.4899	13.0872	16.1074	13.4899	13.0872	16.1074	13.4899	13.0872	1	14.2282	1				1.76275e-11	1	1	1	1	1	1	1	1	0.998887	0.645656	0.998113	0.994216	0.986543	0.951812	0.829515	0.502073	0.0887973	0.042086	0.0135811	0.0052776	0.278715	0.886862	0
RPL4	63.7785	56.1946	4.42953	7.44966	9.0604	5.63758	8.65772	10.2685	5.03356	8.05369	9.66443	19	7.58389	1			RPL	0.0984462	0.999979	0.999924	0.999797	0.999229	0.997886	0.993349	0.973612	0.92592	0.518898	0.132243	0.999712	0.999024	0.997439	0.988909	0.960502	0.821355	0.347206	0.158281	0.0579756	0.0234001	0.539735	0.854319	0
CLINT1	67	52.7718	10.2685	17.9195	14.4966	10.2685	17.9195	14.4966	10.2685	17.9195	14.4966	2	14.2282	1				2.46582e-06	1	1	1	1	1	1	1	1	0.998887	0.645656	0.999968	0.99956	0.996534	0.941152	0.731092	0.474534	0.174629	0.0253414	0.00102016	9.0041e-05	0.278715	0.916366	0
RPL5	63.9128	56.3289	8.85906	11.8792	9.46309	4.42953	7.44966	5.03356	5.83893	8.85906	6.44295	14	7.58389	1			RPL	0.143497	0.999973	0.999894	0.999702	0.998761	0.996334	0.987309	0.943929	0.849343	0.552256	0.251677	0.999108	0.996733	0.991368	0.967879	0.916796	0.779297	0.459214	0.220813	0.056847	0.017839	0.616873	0.882996	0
YWHAB	67	52.7718	11.6779	13.4899	17.5168	11.6779	13.4899	17.5168	11.6779	13.4899	17.5168	13	14.2282	1				9.84813e-08	1	1	1	1	1	1	1	1	0.998887	0.645656	0.998622	0.995465	0.988722	0.944107	0.729728	0.50734	0.117517	0.0387424	0.0112826	0.00411647	0.278715	0.907701	0
IPO9	65.3893	51.1611	15.5034	16.5101	15.5034	12.0805	13.0872	12.0805	14.094	15.1007	14.094	5	14.2282	1				8.05078e-11	1	1	1	1	0.999997	0.999959	0.998875	0.988066	0.8098	0.298327	0.999943	0.999331	0.995698	0.946631	0.71904	0.219328	0.0183741	0.00271303	0.000190745	2.35883e-05	0.412089	0.866391	0
RPL23A	64.7852	57.2685	7.44966	8.05369	8.25503	9.26174	9.86577	10.0671	4.42953	5.03356	5.2349	9	7.51678	1			RPL	0.123454	0.999965	0.999869	0.999643	0.998578	0.995944	0.986626	0.945426	0.865624	0.664879	0.386577	0.99929	0.997646	0.994199	0.980123	0.950598	0.869987	0.606294	0.201223	0.0606675	0.0221267	0.622879	0.832177	0
RPL35	63.5772	56.2617	11.6779	7.24832	13.2886	7.85235	3.42282	9.46309	5.2349	0.805369	6.84564	6	7.31544	1			RPL	0.4692	0.999953	0.999842	0.999603	0.998588	0.996232	0.987741	0.938565	0.801837	0.524383	0.288661	0.999627	0.998394	0.995228	0.979489	0.943024	0.847921	0.378554	0.19644	0.0312152	0.00531412	0.655796	0.857207	0
RPL10A	63.9128	56.5973	6.04027	6.44295	7.24832	8.05369	8.45638	9.26174	6.24161	6.6443	7.44966	7	7.31544	1			RPL	0.0190792	0.999956	0.999849	0.999618	0.998621	0.99631	0.988424	0.952171	0.868839	0.557469	0.217458	0.999143	0.997525	0.994544	0.984193	0.965719	0.915455	0.387979	0.110178	0.0428563	0.0185374	0.5923	0.822014	0
RPL26;RPL26L1	63.8456	56.5973	6.04027	5.43624	5.2349	6.24161	5.63758	5.43624	10.8725	10.2685	10.0671	6	7.24832	1			RPL	0.278532	0.999899	0.999665	0.999168	0.99708	0.992405	0.977394	0.918255	0.814473	0.586266	0.324288	0.998851	0.996381	0.991416	0.972149	0.933977	0.836039	0.475522	0.177326	0.0571757	0.0222723	0.668558	0.858921	0
DDX39A;DDX39B	67	52.8389	14.698	15.302	12.4832	14.698	15.302	12.4832	14.698	15.302	12.4832	4	14.1611	1				4.49057e-12	1	1	1	1	1	1	1	1	0.998887	0.645656	0.999375	0.997514	0.992573	0.962442	0.864811	0.39562	0.111669	0.04659	0.0122309	0.00404852	0.278715	0.880263	0
RPL7	63.9799	56.7987	6.44295	5.2349	5.63758	9.66443	8.45638	8.85906	7.44966	6.24161	6.6443	13	7.18121	1			RPL	0.123456	0.999911	0.999749	0.999453	0.998389	0.996277	0.989779	0.958802	0.86974	0.493798	0.218749	0.999242	0.997548	0.994013	0.979378	0.947719	0.855696	0.487678	0.183158	0.0567548	0.0217815	0.597848	0.849959	0
TIPRL	66.1275	51.9664	12.8859	15.906	16.3087	12.8859	15.906	16.3087	10.2685	13.2886	13.6913	3	14.1611	1				5.44155e-09	0.999992	0.999967	0.999905	0.999604	0.99883	0.995993	0.982589	0.953273	0.85766	0.526948	0.995654	0.984335	0.959278	0.858138	0.682812	0.404147	0.146446	0.0591944	0.0150003	0.00488948	0.475207	0.933545	0
EIF5A;EIF5AL1;EIF5A2	64.651	50.4899	16.9128	16.9128	15.7047	9.86577	9.86577	8.65772	16.9128	16.9128	15.7047	5	14.1611	1	EIF			6.71665e-06	1	0.999997	0.999985	0.999862	0.999257	0.994979	0.954141	0.845986	0.699395	0.436109	0.999284	0.996105	0.985601	0.911481	0.605562	0.15662	0.0308451	0.00891717	0.00156007	0.000392667	0.632109	0.871025	0
NA;PFN1	67	52.906	14.4966	12.4832	15.302	14.4966	12.4832	15.302	14.4966	12.4832	15.302	7	14.094	1				3.68267e-12	1	1	1	1	1	1	1	1	0.998887	0.645656	0.998455	0.993938	0.983046	0.932302	0.821662	0.546518	0.100268	0.0256971	0.00506215	0.00149065	0.278715	0.891015	0
PRMT1	67	52.906	13.2886	15.5034	13.4899	13.2886	15.5034	13.4899	13.2886	15.5034	13.4899	11	14.094	1				2.81638e-13	1	1	1	1	0.999998	0.999983	0.999731	0.998072	0.971461	0.614665	0.994947	0.985038	0.966654	0.904773	0.800724	0.531475	0.1446	0.0563069	0.0156148	0.00566211	0.316233	0.909162	0
ERP44	65.8591	51.8322	16.3087	17.7181	11.4765	12.8859	14.2953	8.05369	16.3087	17.7181	11.4765	3	14.0268	1				3.29571e-06	0.999993	0.999971	0.999913	0.999607	0.998775	0.995543	0.979306	0.942908	0.831818	0.503531	0.996916	0.987664	0.965716	0.869208	0.664383	0.345271	0.145897	0.0691014	0.0203143	0.00714207	0.499218	0.928242	0
HSP90AB1;HSP90AB2P	63.9799	49.953	4.83221	8.05369	11.0738	13.8926	17.1141	20.1342	13.8926	17.1141	20.1342	3	14.0268	1				0.000482829	0.999725	0.999071	0.997689	0.992033	0.980161	0.947415	0.86241	0.785013	0.708566	0.446694	0.986269	0.959915	0.916538	0.794244	0.598686	0.256241	0.0150729	0.00569227	0.00160166	0.000593486	0.750792	0.907318	1
MYL12B;MYL12A	66.396	52.3691	15.5034	15.7047	12.6846	15.5034	15.7047	12.6846	13.6913	13.8926	10.8725	8	14.0268	1				4.44072e-10	0.999999	0.999996	0.999987	0.999929	0.999738	0.998844	0.99305	0.975833	0.891409	0.540872	0.994295	0.983045	0.962144	0.887783	0.733464	0.403439	0.15939	0.0775424	0.0256535	0.0101725	0.418553	0.924942	0
RPL3;RPL3L	64.1141	57.0671	5.43624	5.83893	8.25503	6.24161	6.6443	9.0604	6.24161	6.6443	9.0604	2	7.04698	1			RPL	0.152379	0.999962	0.999871	0.999679	0.998864	0.997015	0.990892	0.96422	0.904122	0.54931	0.199097	0.999978	0.999883	0.999586	0.997553	0.989545	0.929997	0.571287	0.116094	0.0207538	0.00512288	0.563461	0.800092	0
RPL28	63.7114	56.9329	8.05369	7.65101	7.85235	6.6443	6.24161	6.44295	6.24161	5.83893	6.04027	7	6.77852	1			RPL	0.154148	0.999997	0.999986	0.999953	0.999738	0.999034	0.995697	0.973936	0.911429	0.487237	0.147867	0.999133	0.997447	0.994293	0.983174	0.963295	0.916725	0.526639	0.109388	0.0373714	0.0157213	0.554776	0.814336	0
ERO1A	66.2617	52.302	14.2953	11.6779	11.4765	16.5101	13.8926	13.6913	16.5101	13.8926	13.6913	9	13.9597	1				6.7789e-10	0.999997	0.999986	0.999957	0.9998	0.999357	0.997572	0.988002	0.96417	0.864983	0.512026	0.998954	0.995595	0.986224	0.930196	0.792637	0.423506	0.0795404	0.031656	0.00804115	0.00263584	0.448877	0.89436	0
RPL38	64.5168	58.2081	7.65101	5.83893	8.65772	6.04027	4.22819	7.04698	6.04027	4.22819	7.04698	4	6.30872	1			RPL	0.933456	0.999999	0.999994	0.999981	0.999906	0.999677	0.998678	0.992443	0.970781	0.647711	0.154292	0.999767	0.999127	0.997655	0.990987	0.975463	0.926504	0.615102	0.286342	0.102973	0.0375578	0.474135	0.817989	0
RPL12	62.906	56.5973	9.0604	11.4765	10.6711	9.0604	11.4765	10.6711	-3.22148	-0.805369	-1.61074	8	6.30872	0			RPL	0.98413	1	1	0.999998	0.999918	0.998339	0.95472	0.695696	0.668218	0.665948	0.430438	0.999522	0.998283	0.995524	0.983527	0.956936	0.874629	0.452933	0.16138	0.033038	0.00915207	0.802743	0.841656	1
ANXA2	67	53.1745	12.6846	13.8926	14.8993	12.6846	13.8926	14.8993	12.6846	13.8926	14.8993	11	13.8255	1				1.08353e-13	1	1	1	1	1	1	1	1	0.998887	0.645656	0.999198	0.996837	0.990642	0.954144	0.842341	0.5033	0.138113	0.051006	0.0127678	0.00423393	0.278715	0.894201	0
IMPDH2	66.5302	52.7047	14.094	14.8993	13.8926	14.094	14.8993	13.8926	12.6846	13.4899	12.4832	14	13.8255	1				1.49324e-14	1	1	1	1	1	1	0.999997	0.999877	0.977716	0.491779	0.999035	0.996089	0.988822	0.953194	0.861235	0.477054	0.0689326	0.0201177	0.00407429	0.0011923	0.299169	0.876309	0
YBX1	67	53.2416	12.2819	16.3087	12.6846	12.2819	16.3087	12.6846	12.2819	16.3087	12.6846	12	13.7584	1				3.66809e-09	1	1	1	1	1	1	1	1	0.998887	0.645656	0.99868	0.995869	0.990381	0.970295	0.886567	0.492468	0.130596	0.0522248	0.0163861	0.00627698	0.278715	0.880633	0
CAP2;CAP1	67	53.2416	14.698	11.0738	15.5034	14.698	11.0738	15.5034	14.698	11.0738	15.5034	2	13.7584	1				8.8314e-09	1	1	1	1	1	1	0.999999	0.99996	0.994012	0.622726	0.992839	0.979069	0.954291	0.876793	0.767152	0.583226	0.224067	0.0720241	0.0191633	0.00737418	0.28513	0.927348	0
COTL1	67	53.2416	13.4899	13.6913	14.094	13.4899	13.6913	14.094	13.4899	13.6913	14.094	9	13.7584	1				1.92109e-21	1	1	1	1	1	1	1	1	0.998887	0.645656	0.999294	0.997129	0.991707	0.963249	0.879115	0.547417	0.105761	0.0288017	0.00558615	0.00162519	0.278715	0.876735	0
SRRM1	67	53.3087	14.2953	13.0872	13.6913	14.2953	13.0872	13.6913	14.2953	13.0872	13.6913	6	13.6913	1				1.69365e-17	1	1	1	1	1	1	1	1	0.998887	0.645656	0.996708	0.989427	0.974675	0.917422	0.803732	0.53071	0.190355	0.0814054	0.024203	0.00910847	0.278715	0.916451	0
UBAP2L	67	53.3758	11.8792	15.7047	13.2886	11.8792	15.7047	13.2886	11.8792	15.7047	13.2886	16	13.6242	1				6.68175e-10	1	1	1	1	1	1	1	1	0.998887	0.645656	0.999793	0.998786	0.995144	0.965095	0.856977	0.566281	0.128406	0.0276653	0.00406447	0.000967436	0.278715	0.883723	0
SRSF2;SRSF8	67	53.3758	13.4899	13.4899	13.8926	13.4899	13.4899	13.8926	13.4899	13.4899	13.8926	1	13.6242	1				1.30984e-22	1	1	1	1	1	1	1	1	0.998887	0.645656	0.999995	0.999938	0.999586	0.994083	0.953836	0.591	0.0467628	0.00629337	0.000407771	4.79128e-05	0.278715	0.840593	0
ANP32A;ANP32B	67	53.3758	13.2886	10.0671	17.5168	13.2886	10.0671	17.5168	13.2886	10.0671	17.5168	2	13.6242	1				4.7886e-06	1	1	1	1	1	1	1	1	0.998887	0.645656	0.998878	0.996824	0.992635	0.956527	0.744624	0.464922	0.202183	0.109741	0.0436021	0.0193293	0.278715	0.920779	0
RPL21	62.906	56.6644	1.61074	6.44295	3.02013	2.61745	7.44966	4.02685	8.25503	13.0872	9.66443	6	6.24161	1			RPL	0.932042	1	0.999999	0.999994	0.999941	0.999681	0.997823	0.976557	0.817966	0.404715	0.228191	0.999998	0.999969	0.999798	0.997308	0.981607	0.877047	0.5149	0.129452	0.0140588	0.00193815	0.616567	0.825632	0
ERP29	66.9329	53.3087	13.4899	13.6913	13.8926	13.4899	13.6913	13.8926	13.2886	13.4899	13.6913	10	13.6242	1				1.30984e-22	1	1	1	1	1	1	1	0.999999	0.998704	0.613494	0.999962	0.999697	0.998523	0.986877	0.93281	0.555309	0.0712229	0.01448	0.00148549	0.000245521	0.278822	0.854072	0
PTBP1	63.5772	50.0201	16.1074	16.5101	18.3221	16.1074	16.5101	18.3221	5.83893	6.24161	8.05369	7	13.557	1				0.00078924	1	1	1	0.999991	0.999809	0.994113	0.818257	0.679762	0.666129	0.430445	0.999629	0.997572	0.988648	0.878246	0.511577	0.132492	0.0184961	0.00450947	0.00064585	0.000139342	0.763323	0.869016	1
RPL24	61.8322	55.6577	4.83221	3.42282	5.83893	7.85235	6.44295	8.85906	6.24161	4.83221	7.24832	7	6.1745	1			RPL	0.757972	0.999863	0.999596	0.999081	0.997053	0.992512	0.976271	0.890482	0.696513	0.300286	0.122643	0.997606	0.992762	0.983465	0.950018	0.890548	0.759437	0.405783	0.147682	0.0442874	0.0177405	0.694802	0.887375	0
RPL22	64.2483	58.0738	5.43624	6.24161	2.41611	5.63758	6.44295	2.61745	9.66443	10.4698	6.6443	6	6.1745	1			RPL	0.847787	0.999811	0.999427	0.998679	0.995828	0.990035	0.97328	0.915534	0.824237	0.62663	0.364734	0.99942	0.998127	0.995496	0.985207	0.964654	0.910977	0.666849	0.28577	0.086431	0.0257691	0.673504	0.813657	0
JPT2	67	53.8456	22.953	9.0604	7.44966	22.953	9.0604	7.44966	22.953	9.0604	7.44966	6	13.1544	1				0.0138221	1	1	1	1	1	1	1	1	0.998887	0.645656	0.968203	0.916774	0.853108	0.760071	0.711986	0.677765	0.536586	0.220092	0.0173355	0.00176562	0.278715	0.921472	0
CSTB	67	53.443	15.906	11.2752	13.4899	15.906	11.2752	13.4899	15.906	11.2752	13.4899	5	13.557	1				1.00519e-08	1	1	1	1	1	1	1	1	0.998887	0.645656	0.99696	0.990485	0.976693	0.91717	0.799573	0.589236	0.181988	0.056572	0.0176027	0.00719927	0.278715	0.909259	0
PEA15	63.3087	49.7517	17.3154	17.3154	17.1141	17.3154	17.3154	17.1141	6.24161	6.24161	6.04027	4	13.557	1				0.00126794	1	0.999999	0.999993	0.999834	0.998208	0.974564	0.767891	0.679523	0.666406	0.430472	0.993785	0.980986	0.95517	0.826961	0.494249	0.141842	0.0348399	0.0143137	0.00424389	0.0016136	0.788697	0.882814	1
YBX3;YBX1;YBX2	66.7987	53.3087	18.3221	11.2752	11.4765	18.3221	11.2752	11.4765	17.7181	10.6711	10.8725	2	13.4899	1				1.43741e-05	1	1	1	1	0.999997	0.999974	0.999588	0.997057	0.958507	0.57931	1	0.999993	0.999748	0.968091	0.725018	0.634224	0.115972	0.0110912	0.000405505	2.89071e-05	0.329235	0.890057	0
PHPT1	67	53.5772	7.44966	18.7248	14.094	7.44966	18.7248	14.094	7.44966	18.7248	14.094	5	13.4228	1				0.000527903	1	1	1	1	1	1	1	1	0.998887	0.645656	0.985857	0.961766	0.923067	0.821995	0.70249	0.533236	0.328283	0.202343	0.0789079	0.0313373	0.278715	0.969871	0
SPTAN1	67	53.5772	11.2752	14.8993	14.094	11.2752	14.8993	14.094	11.2752	14.8993	14.094	51	13.4228	1				7.93477e-10	1	1	1	1	1	1	1	1	0.998887	0.645656	0.999459	0.997973	0.994278	0.973405	0.896644	0.484343	0.164013	0.0735752	0.021139	0.00740148	0.278715	0.884957	0
RPL37	62.3691	56.3289	13.4899	-3.8255	9.0604	14.094	-3.22148	9.66443	12.2819	-5.03356	7.85235	4	6.04027	0			RPL	0.906832	0.999994	0.999966	0.999882	0.999328	0.997475	0.988507	0.929964	0.777451	0.359332	0.115162	0.999491	0.997917	0.993914	0.956585	0.694521	0.513574	0.386022	0.32319	0.241267	0.160509	0.644627	0.939874	0
SRSF3	67	53.5772	12.8859	15.5034	11.8792	12.8859	15.5034	11.8792	12.8859	15.5034	11.8792	3	13.4228	1				6.19072e-10	1	1	1	1	1	1	1	0.999999	0.998481	0.640618	0.99884	0.996291	0.990659	0.960305	0.863477	0.564816	0.145643	0.0662817	0.0220029	0.00866071	0.27926	0.888517	0
RPL19	62.6376	57.1342	7.04698	8.45638	6.24161	3.02013	4.42953	2.21477	5.83893	7.24832	5.03356	6	5.50336	1			RPL	0.231203	0.999914	0.999691	0.999196	0.99702	0.992018	0.975921	0.915296	0.807873	0.416424	0.12623	0.999787	0.999217	0.997928	0.992179	0.978517	0.922915	0.560966	0.139326	0.0316823	0.0109207	0.642371	0.80927	0
UBE2D3;UBE2D2	67	53.6443	11.4765	14.2953	14.2953	11.4765	14.2953	14.2953	11.4765	14.2953	14.2953	1	13.3557	1				9.23542e-11	1	1	1	1	1	1	1	1	0.998887	0.645656	0.999187	0.996398	0.988741	0.945738	0.832651	0.547079	0.202731	0.0824088	0.020712	0.0066347	0.278715	0.908587	0
RPL37A	61.2282	55.7919	5.83893	9.46309	18.3221	5.83893	9.46309	18.3221	-11.4765	-7.85235	1.00671	4	5.43624	0			RPL	0.793203	1	0.999999	0.999971	0.993557	0.819296	0.669257	0.666675	0.666667	0.665925	0.430438	0.988219	0.968911	0.938973	0.866804	0.794352	0.712163	0.538493	0.221582	0.115471	0.0587351	0.871027	0.921204	1
RPL36	61.094	55.9262	3.8255	-0.604027	3.42282	8.45638	4.02685	8.05369	8.05369	3.62416	7.65101	5	5.16779	0			RPL	0.265573	0.999938	0.999732	0.999195	0.996381	0.988852	0.961654	0.86098	0.72008	0.216168	0.0464544	0.99821	0.994754	0.988387	0.966915	0.931554	0.835754	0.443063	0.10673	0.0191748	0.00777683	0.689846	0.851206	0
CASKIN2;LSM7	67	53.7114	12.2819	14.8993	12.6846	12.2819	14.8993	12.6846	12.2819	14.8993	12.6846	1	13.2886	1				1.25994e-11	1	1	1	1	1	1	1	1	0.998887	0.645656	0.997259	0.990612	0.976042	0.914513	0.793201	0.549461	0.245618	0.114735	0.0350528	0.0131387	0.278715	0.928261	0
RPS28	67	53.7114	10.2685	17.7181	11.8792	10.2685	17.7181	11.8792	10.2685	17.7181	11.8792	6	13.2886	1		RPS		1.4658e-05	1	1	1	1	1	1	1	1	0.998887	0.645656	0.99931	0.997879	0.995094	0.979264	0.727277	0.58333	0.171505	0.0943825	0.0347613	0.0140816	0.278715	0.909529	0
ANP32B	67	53.7114	13.8926	10.8725	15.1007	13.8926	10.8725	15.1007	13.8926	10.8725	15.1007	7	13.2886	1				7.23345e-09	1	1	1	1	1	1	1	1	0.998887	0.645656	0.99999	0.999897	0.999398	0.992925	0.943214	0.537484	0.147081	0.0269283	0.00171587	0.000187019	0.278715	0.864899	0
H3C1;H3-3A;HIST3H3;HIST2H3A	67	53.7114	13.2886	13.4899	13.0872	13.2886	13.4899	13.0872	13.2886	13.4899	13.0872	1	13.2886	1				7.5544e-23	1	1	1	1	1	1	1	1	0.998887	0.645656	0.997937	0.993338	0.983772	0.944205	0.856524	0.593851	0.182746	0.0674782	0.0176302	0.00624658	0.278715	0.896233	0
RPL11	60.6913	56.6644	5.43624	3.02013	2.61745	3.62416	1.20805	0.805369	8.25503	5.83893	5.43624	5	4.02685	1			RPL	0.010852	0.999932	0.999713	0.999142	0.996082	0.987536	0.954023	0.805576	0.577489	0.244594	0.0982894	0.997924	0.993646	0.985245	0.953609	0.893322	0.751031	0.474442	0.280578	0.10879	0.0460884	0.758571	0.902332	1
ENSA	67	53.7114	13.0872	17.1141	9.66443	13.0872	17.1141	9.66443	13.0872	17.1141	9.66443	5	13.2886	1				8.21641e-06	1	1	1	1	1	1	1	1	0.998887	0.645656	0.999359	0.997615	0.993459	0.970417	0.771436	0.469882	0.249143	0.1298	0.0430246	0.016293	0.278715	0.922481	0
UBAP2	67	54.1141	16.7114	0	21.9463	16.7114	0	21.9463	16.7114	0	21.9463	3	12.8859	0				0.065811	1	1	1	1	1	1	1	1	0.998887	0.645656	0.999992	0.99961	0.980046	0.65895	0.532715	0.366704	0.334901	0.333496	0.332969	0.215219	0.278715	0.884236	0
FLNB;FLNA	66.8658	53.5772	12.8859	13.6913	12.4832	13.2886	14.094	12.8859	13.2886	14.094	12.8859	3	13.2886	1				1.42123e-16	1	1	1	1	1	1	0.99999	0.999802	0.986548	0.587898	0.997356	0.99227	0.98244	0.943856	0.860146	0.598083	0.149931	0.0600972	0.0190365	0.00770154	0.293667	0.888817	0
PSMA1	67	53.7785	13.0872	10.8725	15.7047	13.0872	10.8725	15.7047	13.0872	10.8725	15.7047	20	13.2215	1				3.58574e-08	1	1	1	1	1	1	1	1	0.998887	0.645656	0.997893	0.992588	0.981372	0.939357	0.866848	0.660982	0.175317	0.033189	0.00485964	0.00147005	0.278715	0.882123	0
PSMD8	67	53.7785	14.8993	14.8993	9.86577	14.8993	14.8993	9.86577	14.8993	14.8993	9.86577	5	13.2215	1				4.19844e-07	1	1	1	1	1	1	1	1	0.998887	0.645656	0.998903	0.995076	0.984814	0.931722	0.811555	0.561389	0.249731	0.0997635	0.0192972	0.00473125	0.278715	0.921503	0
SERPINH1	65.4564	52.302	14.8993	13.0872	16.1074	10.2685	8.45638	11.4765	14.8993	13.0872	16.1074	16	13.1544	1				9.87909e-07	0.999939	0.999793	0.999483	0.998192	0.995368	0.986654	0.954888	0.903999	0.798306	0.492823	0.996789	0.989821	0.975772	0.916423	0.749251	0.384934	0.136652	0.0557605	0.0146312	0.00501681	0.573714	0.912099	0
SPTBN2;SPTB;SPTBN1	66.9329	53.7785	14.4966	11.8792	13.2886	14.2953	11.6779	13.0872	14.4966	11.8792	13.2886	2	13.1544	1				6.03114e-12	1	1	1	1	0.999999	0.999992	0.99984	0.998613	0.97322	0.603445	0.997489	0.992323	0.981842	0.939019	0.850671	0.659147	0.1369	0.0577839	0.0183384	0.00728201	0.312318	0.881561	0
HSPA5	67	53.8456	12.6846	12.8859	13.8926	12.6846	12.8859	13.8926	12.6846	12.8859	13.8926	38	13.1544	1				1.53537e-16	1	1	1	1	1	1	1	1	0.998887	0.645656	0.999847	0.999193	0.997152	0.983583	0.935758	0.617881	0.131179	0.0359874	0.00554445	0.00127587	0.278715	0.861345	0
PSMA3	67	53.8456	13.4899	12.4832	13.4899	13.4899	12.4832	13.4899	13.4899	12.4832	13.4899	11	13.1544	1				3.24409e-17	1	1	1	1	1	1	1	1	0.998887	0.645656	0.99773	0.992621	0.982108	0.940166	0.85118	0.586198	0.204973	0.0898132	0.0272189	0.0102446	0.278715	0.903591	0
TXNDC5	67	53.9128	10.4698	14.4966	14.2953	10.4698	14.4966	14.2953	10.4698	14.4966	14.2953	12	13.0872	1				1.94789e-08	1	1	1	1	1	1	1	1	0.998887	0.645656	0.995855	0.986833	0.969189	0.907343	0.808579	0.634112	0.269672	0.0757414	0.0184762	0.00672897	0.278715	0.915983	0
ACTA2;ACTG2;ACTC1;ACTA1	67	53.9128	13.4899	13.2886	12.4832	13.4899	13.2886	12.4832	13.4899	13.2886	12.4832	9	13.0872	1				1.09944e-17	1	1	1	1	1	1	1	1	0.998887	0.645656	0.999062	0.996191	0.989077	0.953799	0.865405	0.601817	0.202797	0.0739484	0.0167004	0.00502223	0.278715	0.896328	0
RCN1	67	53.9128	11.2752	11.0738	16.9128	11.2752	11.0738	16.9128	11.2752	11.0738	16.9128	8	13.0872	1				2.84658e-06	1	1	1	1	1	1	1	1	0.998887	0.645656	0.99987	0.999053	0.995313	0.956191	0.824134	0.595869	0.233542	0.0707369	0.0120963	0.00300981	0.278715	0.90782	0
TRIR	67	53.9799	15.1007	11.6779	12.2819	15.1007	11.6779	12.2819	15.1007	11.6779	12.2819	7	13.0201	1				1.03623e-09	1	1	1	1	1	1	1	1	0.998887	0.645656	0.997807	0.993491	0.98453	0.943114	0.83976	0.583161	0.234948	0.0973689	0.0286228	0.0113102	0.278715	0.910047	0
SBDS	63.5101	50.4899	8.25503	12.8859	10.8725	13.6913	18.3221	16.3087	9.86577	14.4966	12.4832	6	13.0201	1				9.58174e-06	0.999834	0.999502	0.998865	0.996495	0.991812	0.978571	0.928807	0.798963	0.416288	0.24312	0.997248	0.989877	0.972741	0.848124	0.5139	0.254643	0.0601439	0.0179914	0.00351771	0.00102684	0.659863	0.905677	0
FLNB;FLNC	65.1208	52.1007	16.3087	15.1007	13.2886	10.6711	9.46309	7.65101	16.3087	15.1007	13.2886	3	13.0201	1				8.43661e-06	0.99999	0.999954	0.999854	0.999288	0.997651	0.990948	0.956994	0.890238	0.75838	0.461251	0.997189	0.989401	0.971061	0.889643	0.732302	0.427272	0.10808	0.034401	0.0077085	0.00250357	0.589304	0.915463	0
RPL15	60.557	57.6711	5.03356	-0.201342	4.42953	5.43624	0.201342	4.83221	4.02685	-1.20805	3.42282	6	2.88591	0			RPL	0.000921112	0.999824	0.999418	0.998563	0.994996	0.987079	0.961853	0.85191	0.576762	0.194772	0.0778662	1	1	0.999997	0.999888	0.998337	0.965261	0.525164	0.266547	0.0321845	0.00250332	0.73263	0.806122	1
PSMB7	67	53.9799	13.6913	11.6779	13.6913	13.6913	11.6779	13.6913	13.6913	11.6779	13.6913	7	13.0201	1				1.28775e-12	1	1	1	1	1	1	1	1	0.998887	0.645656	0.99899	0.995926	0.988377	0.95224	0.87089	0.662502	0.17633	0.049236	0.0104614	0.00312683	0.278715	0.881913	0
SARS	66.6644	53.6443	13.2886	13.0872	13.6913	13.2886	13.0872	13.6913	12.2819	12.0805	12.6846	17	13.0201	1				2.65114e-16	0.999996	0.999982	0.999949	0.999787	0.999372	0.997841	0.990439	0.973219	0.90475	0.574433	0.995052	0.985563	0.967863	0.905474	0.79437	0.558896	0.240374	0.111159	0.0355724	0.0141558	0.420228	0.927363	0
RPL13	60.0201	57.4698	6.24161	6.84564	-0.805369	4.63087	5.2349	-2.41611	3.22148	3.8255	-3.8255	14	2.55034	0			RPL	0.0101455	0.999608	0.998794	0.997205	0.991256	0.979722	0.949809	0.865359	0.61077	0.108357	0.0282113	0.998253	0.994977	0.989031	0.969208	0.936779	0.8607	0.483528	0.387315	0.0760172	0.0103223	0.711974	0.858688	1
RPL29	60.0201	58.8792	-0.402685	0.805369	2.81879	-1.00671	0.201342	2.21477	0.402685	1.61074	3.62416	6	1.14094	0			RPL	2.34597e-08	0.999549	0.99861	0.996747	0.989487	0.97439	0.929859	0.775652	0.545649	0.198334	0.0696769	0.999964	0.999806	0.999306	0.995995	0.984996	0.935243	0.706611	0.408038	0.106536	0.0282241	0.777089	0.794955	1
CLIC1	65.1879	52.2349	14.4966	15.5034	14.2953	11.2752	12.2819	11.0738	12.2819	13.2886	12.0805	21	12.953	1				7.63451e-10	0.999924	0.999753	0.9994	0.997971	0.994897	0.985438	0.9495	0.884613	0.706996	0.419358	0.9975	0.990154	0.972487	0.892176	0.729909	0.422738	0.130871	0.0476261	0.0110342	0.00344582	0.606656	0.920207	0
RPL14	57.2013	57.4027	-5.2349	-1.4094	-3.8255	-1.4094	2.41611	0	0.805369	4.63087	2.21477	9	-0.201342	0			RPL	1.12347e-05	0.999318	0.997402	0.992875	0.971935	0.925015	0.806255	0.58204	0.329768	0.0580402	0.0185282	0.998208	0.994987	0.989214	0.969852	0.936704	0.859646	0.597547	0.270019	0.073497	0.0251977	0.866435	0.8465	1
NASP	65.7248	52.7718	12.2819	10.6711	11.2752	14.698	13.0872	13.6913	14.4966	12.8859	13.4899	22	12.953	1				1.29593e-10	1	0.999998	0.999993	0.999954	0.9998	0.99891	0.991336	0.962579	0.774855	0.378128	0.99957	0.997744	0.992185	0.958426	0.862889	0.47335	0.0773087	0.0197238	0.00285043	0.000622761	0.470988	0.877005	0
PPP6R3	67	54.5168	20.9396	7.44966	9.0604	20.9396	7.44966	9.0604	20.9396	7.44966	9.0604	5	12.4832	1				0.0108282	1	1	1	1	1	1	1	1	0.998887	0.645656	0.999779	0.997066	0.972894	0.761047	0.660842	0.611202	0.463529	0.273462	0.0728398	0.0202966	0.278715	0.968629	0
CHMP4A	67	54.047	14.4966	10.0671	14.2953	14.4966	10.0671	14.2953	14.4966	10.0671	14.2953	2	12.953	1				9.77134e-08	1	1	1	1	1	1	1	1	0.998887	0.645656	0.999745	0.999001	0.997014	0.98327	0.918268	0.541781	0.18904	0.0926704	0.0276596	0.00949767	0.278715	0.882919	0
ANXA2P2;ANXA2	65.8591	52.906	10.8725	10.8725	11.4765	13.4899	13.4899	14.094	13.8926	13.8926	14.4966	27	12.953	1				3.44908e-10	0.999998	0.99999	0.999967	0.999823	0.999364	0.997264	0.984124	0.947054	0.785216	0.453157	0.9992	0.996209	0.987701	0.939126	0.811986	0.492322	0.132552	0.0396441	0.00686562	0.00171446	0.50444	0.900889	0
DDX39B	67	54.047	13.8926	13.8926	11.0738	13.8926	13.8926	11.0738	13.8926	13.8926	11.0738	6	12.953	1				2.23314e-10	1	1	1	1	1	1	1	1	0.998887	0.645656	0.999015	0.996371	0.990331	0.962569	0.893056	0.671657	0.153626	0.0326257	0.00754252	0.00244944	0.278715	0.869406	0
GSTM1;GSTM5;GSTM4	63.5101	50.6242	10.2685	10.2685	9.26174	16.7114	16.7114	15.7047	12.6846	12.6846	11.6779	1	12.8859	1				4.00218e-06	0.999927	0.999726	0.999261	0.997116	0.991956	0.974517	0.90533	0.791145	0.56119	0.305994	0.999872	0.998794	0.993524	0.936726	0.650587	0.145854	0.0151242	0.00268162	0.000235902	3.40794e-05	0.686129	0.858998	0
RRM2	67	54.1141	10.8725	11.4765	16.3087	10.8725	11.4765	16.3087	10.8725	11.4765	16.3087	4	12.8859	1				1.10333e-06	1	1	1	1	1	1	1	1	0.998887	0.645656	0.999136	0.996818	0.990585	0.949778	0.83065	0.598399	0.25718	0.0916528	0.0238741	0.00868948	0.278715	0.911672	0
RHOC;RHOA	67	54.1141	14.4966	11.0738	13.0872	14.4966	11.0738	13.0872	14.4966	11.0738	13.0872	6	12.8859	1				5.83685e-10	1	1	1	1	1	1	1	1	0.998887	0.645656	0.998863	0.996084	0.989456	0.954671	0.860442	0.592446	0.22431	0.099238	0.0312179	0.0121923	0.278715	0.902575	0
HNRNPC	67	54.1141	14.698	10.2685	13.6913	14.698	10.2685	13.6913	14.698	10.2685	13.6913	3	12.8859	1				4.08582e-08	1	1	1	1	1	1	1	1	0.998887	0.645656	0.99898	0.996024	0.989012	0.956625	0.88091	0.662421	0.216169	0.0244356	0.00481093	0.00145544	0.278715	0.880854	0
HPRT1	67	54.1141	14.094	10.2685	14.2953	14.094	10.2685	14.2953	14.094	10.2685	14.2953	9	12.8859	1				2.97418e-08	1	1	1	1	1	1	1	1	0.998887	0.645656	0.999659	0.998305	0.994282	0.969009	0.889384	0.620772	0.222275	0.0626532	0.00744884	0.0013895	0.278715	0.888733	0
TPM3;TPM4	67	54.7181	16.7114	0	20.1342	16.7114	0	20.1342	16.7114	0	20.1342	5	12.2819	0				0.0746588	1	1	1	1	1	1	1	1	0.998887	0.645656	0.993437	0.973908	0.931903	0.796318	0.606573	0.406189	0.343219	0.335944	0.333439	0.215351	0.278715	0.925133	0
RPLP2	65.0537	52.2349	12.8859	16.3087	15.1007	7.04698	10.4698	9.26174	12.8859	16.3087	15.1007	6	12.8188	1			RPL	2.23144e-05	0.999996	0.999976	0.999917	0.999537	0.998306	0.992638	0.959528	0.887809	0.747142	0.454079	0.998652	0.99399	0.981596	0.919069	0.783581	0.482889	0.0515504	0.012691	0.00221732	0.000579337	0.590837	0.89137	0
H2BC11;HIST1H2BO;HIST1H2BB;HIST2H2BE;HIST2H2BC;HIST2H2BD;HIST3H2BB	67	54.1812	10.2685	17.5168	10.6711	10.2685	17.5168	10.6711	10.2685	17.5168	10.6711	2	12.8188	1				4.89805e-05	1	1	1	1	1	1	1	1	0.998887	0.645656	0.999994	0.999935	0.999378	0.976821	0.796295	0.613624	0.289447	0.0761723	0.00818543	0.00136134	0.278715	0.911816	0
STIP1	67	54.1812	13.0872	11.6779	13.6913	13.0872	11.6779	13.6913	13.0872	11.6779	13.6913	35	12.8188	1				3.52978e-13	1	1	1	1	1	1	1	1	0.998887	0.645656	0.99991	0.999424	0.997663	0.983845	0.930611	0.675297	0.163628	0.0372533	0.00415216	0.000733203	0.278715	0.860815	0
PTGR1	66.7315	53.9128	18.5235	13.2886	6.84564	18.7248	13.4899	7.04698	18.1208	12.8859	6.44295	3	12.8188	1				0.00149739	1	1	1	1	0.999998	0.99998	0.999623	0.996833	0.941464	0.536963	0.997506	0.992816	0.983461	0.895351	0.632332	0.513881	0.413173	0.23678	0.0209019	0.0067194	0.342643	0.957685	0
BAG3	67	54.2483	7.24832	15.302	15.7047	7.24832	15.302	15.7047	7.24832	15.302	15.7047	11	12.7517	1				0.000269825	1	1	1	1	1	1	1	1	0.998887	0.645656	0.996309	0.988657	0.973312	0.910733	0.781451	0.55339	0.356596	0.198268	0.0339994	0.00696062	0.278715	0.945468	0
SRI	67	54.3154	12.0805	15.1007	10.8725	12.0805	15.1007	10.8725	12.0805	15.1007	10.8725	5	12.6846	1				2.60892e-08	1	1	1	1	1	1	1	1	0.998887	0.645656	0.999814	0.99891	0.995731	0.971625	0.891521	0.668047	0.220521	0.0487016	0.00774096	0.00194098	0.278715	0.880143	0
ZRANB2	67	54.7852	24.5638	1.61074	10.4698	24.5638	1.61074	10.4698	24.5638	1.61074	10.4698	2	12.2148	1				0.0984484	1	1	1	1	1	1	1	1	0.998887	0.645656	0.978555	0.903941	0.798399	0.698309	0.673467	0.647969	0.476645	0.359818	0.307089	0.0490783	0.278715	0.960625	0
XPNPEP1	66.7987	54.1141	12.8859	13.0872	12.6846	12.8859	13.0872	12.6846	12.2819	12.4832	12.0805	5	12.6846	1				6.50388e-19	0.999977	0.999925	0.999819	0.999398	0.998506	0.9958	0.985516	0.966141	0.901693	0.576302	0.999971	0.999795	0.999084	0.99254	0.961827	0.750159	0.0944692	0.02018	0.00230231	0.000418167	0.436058	0.827986	0
UBE2K	67	54.3826	13.2886	11.8792	12.6846	13.2886	11.8792	12.6846	13.2886	11.8792	12.6846	5	12.6174	1				2.04782e-15	1	1	1	1	1	1	1	1	0.998887	0.645656	0.999686	0.998585	0.995618	0.979357	0.933866	0.758755	0.126373	0.0316323	0.00566461	0.00151059	0.278715	0.839885	0
GOT1	67	54.4497	11.4765	13.4899	12.6846	11.4765	13.4899	12.6846	11.4765	13.4899	12.6846	16	12.5503	1				5.09123e-13	1	1	1	1	1	1	1	1	0.998887	0.645656	0.999416	0.997572	0.992876	0.968886	0.907964	0.712343	0.207474	0.0510676	0.00888465	0.00241726	0.278715	0.868682	0
FBP1	67	54.4497	11.6779	16.1074	9.86577	11.6779	16.1074	9.86577	11.6779	16.1074	9.86577	5	12.5503	1				5.31742e-06	1	1	1	1	1	1	1	1	0.998887	0.645656	0.99982	0.998738	0.994624	0.963863	0.88084	0.728208	0.234486	0.026952	0.000831704	8.51889e-05	0.278715	0.871777	0
VPS35	64.7852	52.302	8.65772	7.85235	7.65101	15.302	14.4966	14.2953	15.302	14.4966	14.2953	7	12.4832	1				5.0517e-05	1	0.999996	0.999983	0.999856	0.99927	0.995383	0.960402	0.864643	0.710005	0.438647	0.997733	0.991306	0.976532	0.914486	0.794108	0.41446	0.0956577	0.0358228	0.00850705	0.00265143	0.613527	0.899496	0
PSMB8	67	54.5168	10.6711	15.906	10.8725	10.6711	15.906	10.8725	10.6711	15.906	10.8725	8	12.4832	1				2.31438e-06	1	1	1	1	1	1	1	1	0.998887	0.645656	0.999321	0.99672	0.989488	0.952541	0.877921	0.741881	0.243544	0.0261473	0.0019524	0.000390918	0.278715	0.871307	0
PXN	67	54.5168	13.6913	12.6846	11.0738	13.6913	12.6846	11.0738	13.6913	12.6846	11.0738	13	12.4832	1				3.09467e-11	1	1	1	1	1	1	1	1	0.998887	0.645656	0.996237	0.989071	0.975828	0.929521	0.844823	0.637369	0.288803	0.138624	0.0466304	0.0189172	0.278715	0.914942	0
AP2B1;AP1B1	65.5235	53.0403	15.302	11.0738	15.5034	10.8725	6.6443	11.0738	15.302	11.0738	15.5034	6	12.4832	1				2.11372e-05	0.999968	0.999882	0.999687	0.998809	0.996742	0.989852	0.962002	0.912823	0.80192	0.491578	0.997209	0.990231	0.974623	0.904752	0.753878	0.465328	0.201038	0.0996521	0.0328271	0.0127397	0.55674	0.929987	0
IRF2BP2	66.8658	54.3826	8.65772	15.906	13.2886	8.65772	15.906	13.2886	8.25503	15.5034	12.8859	2	12.4832	1				2.87893e-05	1	1	1	1	1	1	0.999995	0.999882	0.989059	0.58725	0.999377	0.996835	0.989236	0.945067	0.837117	0.590666	0.276477	0.141728	0.0437951	0.0149119	0.290523	0.919216	0
RPS27	63.8456	54.9195	10.0671	9.0604	6.24161	13.6913	12.6846	9.86577	7.85235	6.84564	4.02685	2	8.92617	1		RPS		0.0233073	1	1	0.999999	0.999988	0.99993	0.999487	0.993894	0.940379	0.494484	0.252449	0.997977	0.993104	0.982848	0.942611	0.867952	0.713673	0.362802	0.0859729	0.0210489	0.00723779	0.541201	0.893535	0
RPS18	65.7248	56.8658	11.0738	10.8725	6.6443	8.45638	8.25503	4.02685	11.6779	11.4765	7.24832	7	8.85906	1		RPS		0.0113215	0.999951	0.999851	0.999653	0.998871	0.997175	0.991688	0.967721	0.915321	0.739383	0.444558	0.998806	0.996414	0.991864	0.975383	0.943512	0.845321	0.537096	0.255214	0.029062	0.0100135	0.564818	0.853003	0
MYH9;MYH11;MYH14	64.2483	51.7651	14.094	17.1141	14.4966	5.83893	8.85906	6.24161	14.094	17.1141	14.4966	2	12.4832	1				0.000661913	0.999986	0.999927	0.999745	0.998581	0.99485	0.978376	0.900671	0.796963	0.697566	0.438521	0.999815	0.998706	0.993999	0.941804	0.719731	0.329003	0.067831	0.0169722	0.00227487	0.000455527	0.703935	0.892406	1
NPEPPS	65.9262	53.443	13.6913	13.2886	13.6913	13.6913	13.2886	13.6913	10.4698	10.0671	10.4698	10	12.4832	1				5.037e-09	1	1	0.999999	0.999991	0.999946	0.999602	0.995509	0.975764	0.841868	0.476772	0.994753	0.984974	0.967044	0.904543	0.790968	0.539004	0.219262	0.102411	0.034026	0.0139165	0.440507	0.925541	0
HSPA5;HSPA8;HSPA1L;HSPA2	66.4631	53.9799	11.8792	11.0738	11.2752	13.4899	12.6846	12.8859	13.4899	12.6846	12.8859	1	12.4832	1				6.64171e-13	0.999997	0.999986	0.999958	0.999812	0.999412	0.997852	0.989764	0.969995	0.890683	0.55371	0.998161	0.994381	0.986666	0.953145	0.869662	0.60831	0.203527	0.0775682	0.021638	0.00820839	0.431771	0.894635	0
EIF4A1;EIF4A2	63.5772	51.1611	12.4832	12.4832	12.8859	12.2819	12.2819	12.6846	12.0805	12.0805	12.4832	8	12.4161	1	EIF			4.65192e-20	0.999982	0.999929	0.999805	0.99921	0.997694	0.992065	0.963956	0.893771	0.485428	0.148569	0.998603	0.992812	0.97552	0.877311	0.657404	0.295494	0.0618168	0.017354	0.00286315	0.000686729	0.570211	0.905	0
UFM1	67	54.5839	12.4832	14.4966	10.2685	12.4832	14.4966	10.2685	12.4832	14.4966	10.2685	1	12.4161	1				3.17827e-08	1	1	1	1	1	1	1	1	0.998887	0.645656	0.999994	0.999924	0.999491	0.993146	0.954758	0.743803	0.188513	0.0245287	0.000834732	5.7964e-05	0.278715	0.844847	0
ARF4;ARF3;ARF1;ARF5	67	54.5839	13.0872	11.8792	12.2819	13.0872	11.8792	12.2819	13.0872	11.8792	12.2819	3	12.4161	1				4.50348e-16	1	1	1	1	1	1	1	1	0.998887	0.645656	0.998411	0.995317	0.989486	0.967842	0.920926	0.753303	0.163338	0.0663341	0.0217835	0.00879469	0.278715	0.852549	0
HSPA1B	67	54.5839	13.6913	11.8792	11.6779	13.6913	11.8792	11.6779	13.6913	11.8792	11.6779	11	12.4161	1				2.73628e-12	1	1	1	1	1	1	1	1	0.998887	0.645656	0.998935	0.996096	0.98951	0.959343	0.892283	0.716647	0.217065	0.0801656	0.0224002	0.00789295	0.278715	0.87628	0
RPS10	64.5168	56.5973	11.4765	3.8255	6.24161	13.4899	5.83893	8.25503	11.6779	4.02685	6.44295	3	7.91946	1		RPS		0.200456	0.999949	0.999813	0.999507	0.998133	0.994897	0.984015	0.938062	0.847596	0.582099	0.316497	0.999727	0.999048	0.997564	0.990783	0.962918	0.700468	0.465846	0.285109	0.0770109	0.0218162	0.634965	0.887381	0
RPS2	64.3826	56.8658	8.85906	10.2685	11.2752	4.22819	5.63758	6.6443	5.63758	7.04698	8.05369	13	7.51678	1		RPS		0.1502	0.999873	0.999622	0.999131	0.997233	0.993238	0.980894	0.932252	0.842652	0.627791	0.359145	0.999332	0.997653	0.994	0.978681	0.946444	0.859461	0.484563	0.194162	0.0611464	0.0217259	0.647223	0.851003	0
RPS6	64.4497	57.0671	3.8255	11.0738	7.65101	5.2349	12.4832	9.0604	2.01342	9.26174	5.83893	13	7.38255	1		RPS		0.38174	0.999904	0.999717	0.99936	0.998004	0.995181	0.986376	0.949037	0.86855	0.599998	0.289413	0.998096	0.994048	0.986142	0.957444	0.906218	0.788966	0.509275	0.290396	0.116689	0.0509155	0.604471	0.889532	0
NA;LTF	67	55.255	15.5034	0	19.7315	15.5034	0	19.7315	15.5034	0	19.7315	2	11.745	0				0.0910073	1	1	1	1	1	1	1	1	0.998887	0.645656	0.983926	0.957613	0.917686	0.818913	0.686276	0.482373	0.364884	0.344456	0.336054	0.216422	0.278715	0.951352	0
RPS5	63.9799	56.9329	12.0805	7.85235	9.0604	9.86577	5.63758	6.84564	6.44295	2.21477	3.42282	11	7.04698	1		RPS		0.510581	0.999784	0.999335	0.998452	0.995092	0.988325	0.969176	0.906004	0.806828	0.542502	0.285342	1	0.999999	0.999992	0.999739	0.996282	0.935769	0.581365	0.0924826	0.00129665	3.7751e-05	0.676955	0.791653	0
RPS19	63.2416	56.7315	6.04027	8.45638	7.24832	4.63087	7.04698	5.83893	5.2349	7.65101	6.44295	12	6.51007	1		RPS		0.701082	0.999982	0.999924	0.999779	0.999032	0.997017	0.989137	0.947586	0.84293	0.451011	0.161998	0.999465	0.998388	0.996324	0.988686	0.97284	0.903053	0.417242	0.147492	0.0504526	0.0211966	0.610912	0.828583	0
RPS4X	62.8389	56.5973	6.44295	4.63087	2.01342	6.04027	4.22819	1.61074	12.4832	10.6711	8.05369	12	6.24161	1		RPS		0.930162	1	0.999999	0.999994	0.999936	0.999603	0.996723	0.956783	0.782201	0.415825	0.227118	0.998629	0.995598	0.989446	0.965397	0.917159	0.788566	0.473733	0.246242	0.0768491	0.0271693	0.642673	0.883177	0
RPS3A	63.2416	57.1342	8.65772	5.43624	8.25503	8.25503	5.03356	7.85235	5.03356	1.81208	4.63087	25	6.10738	1		RPS		0.755202	0.999893	0.99966	0.999176	0.997151	0.99255	0.977287	0.91449	0.803498	0.50034	0.177406	0.999924	0.999611	0.998679	0.992974	0.975675	0.906937	0.471605	0.198682	0.0523556	0.0148819	0.646931	0.830857	0
RPS26	63.4765	55.7248	14.2953	7.04698	12.4832	7.24832	0	5.43624	0	0	0	1	5.16779	0		RPS		0.535959	0.999823	0.999386	0.99844	0.994427	0.985568	0.958709	0.87108	0.760945	0.60968	0.366904	0.998877	0.996175	0.990183	0.961721	0.886074	0.664945	0.373968	0.228685	0.089409	0.0351607	0.739441	0.913032	1
RPS12	67	54.5839	13.2886	10.8725	13.0872	13.2886	10.8725	13.0872	13.2886	10.8725	13.0872	8	12.4161	1		RPS		4.57845e-11	1	1	1	1	1	1	1	1	0.998887	0.645656	0.996447	0.989797	0.977654	0.935682	0.85726	0.639534	0.27671	0.140887	0.0516923	0.0220471	0.278715	0.910189	0
COPS3	67	55.3221	16.5101	18.5235	0	16.5101	18.5235	0	16.5101	18.5235	0	2	11.6779	0				0.0882489	1	1	1	1	1	1	1	1	0.998887	0.645656	0.999741	0.997549	0.986975	0.893501	0.654308	0.380046	0.335806	0.333687	0.33299	0.215223	0.278715	0.894433	0
PIN4	67	54.5839	9.66443	13.4899	14.094	9.66443	13.4899	14.094	9.66443	13.4899	14.094	5	12.4161	1				1.78112e-07	1	1	1	1	1	1	1	1	0.998887	0.645656	0.999951	0.999593	0.998017	0.982962	0.920317	0.684387	0.273409	0.0384608	0.00183698	0.000245682	0.278715	0.873218	0
RPS26;RPS26P11	61.9664	57.2013	5.2349	6.04027	6.04027	7.85235	8.65772	8.65772	-0.402685	0.402685	0.402685	3	4.7651	0		RPS		0.214399	1	0.999998	0.999992	0.999942	0.999739	0.998441	0.888676	0.611345	0.378017	0.15429	0.998845	0.996478	0.991893	0.974958	0.942833	0.860035	0.526834	0.231221	0.0812421	0.032821	0.712699	0.852442	1
PSME1	67	54.651	13.0872	11.4765	12.4832	13.0872	11.4765	12.4832	13.0872	11.4765	12.4832	13	12.349	1				3.23478e-14	1	1	1	1	1	1	1	1	0.998887	0.645656	0.999559	0.998002	0.993794	0.971234	0.913758	0.749964	0.185519	0.0566668	0.0111987	0.00298762	0.278715	0.858069	0
UBE2V1;UBE2V2	67	54.651	7.44966	12.8859	16.7114	7.44966	12.8859	16.7114	7.44966	12.8859	16.7114	4	12.349	1				0.000394204	1	1	1	1	1	1	1	1	0.998887	0.645656	0.999999	0.999976	0.999672	0.987526	0.864829	0.589213	0.311522	0.161434	0.0225505	0.00319522	0.278715	0.911123	0
HSPA8;HSPA9;HSPA2	67	54.7181	11.4765	13.0872	12.2819	11.4765	13.0872	12.2819	11.4765	13.0872	12.2819	1	12.2819	1				3.31008e-14	1	1	1	1	1	1	1	1	0.998887	0.645656	0.997519	0.99176	0.979766	0.932414	0.841466	0.640018	0.320877	0.155872	0.0481596	0.0178957	0.278715	0.919765	0
RPS15	61.4966	56.7987	6.84564	2.61745	4.83221	10.2685	6.04027	8.25503	3.22148	-1.00671	1.20805	4	4.69799	0		RPS		0.183098	0.999683	0.998953	0.997444	0.991413	0.979004	0.945094	0.849837	0.71531	0.415541	0.0409301	0.999792	0.99906	0.997083	0.986299	0.956988	0.854315	0.505786	0.208622	0.0341096	0.00691393	0.696857	0.848296	0
NA;TF	67	54.7181	10.8725	14.8993	11.0738	10.8725	14.8993	11.0738	10.8725	14.8993	11.0738	2	12.2819	1				1.12399e-07	1	1	1	1	1	1	1	1	0.998887	0.645656	0.997605	0.991864	0.979938	0.934902	0.856778	0.697205	0.304116	0.109305	0.0306625	0.0111837	0.278715	0.901133	0
RHOA	67	54.7181	11.4765	11.6779	13.6913	11.4765	11.6779	13.6913	11.4765	11.6779	13.6913	4	12.2819	1				1.68561e-11	1	1	1	1	1	1	1	1	0.998887	0.645656	0.995962	0.98772	0.971901	0.915641	0.818979	0.626744	0.337227	0.177898	0.0616154	0.0248221	0.278715	0.930901	0
HNRNPA2B1	63.2416	50.9597	14.698	17.1141	16.3087	3.42282	5.83893	5.03356	14.698	17.1141	16.3087	14	12.2819	1				0.0068788	0.998945	0.996832	0.992827	0.978619	0.953529	0.899284	0.803571	0.742574	0.693162	0.441502	0.990791	0.973124	0.941938	0.848281	0.660873	0.252883	0.0983475	0.0451499	0.0140581	0.00541097	0.824294	0.909862	1
TXNRD1;TXNRD2	67	54.7181	9.86577	13.6913	13.2886	9.86577	13.6913	13.2886	9.86577	13.6913	13.2886	1	12.2819	1				3.98559e-08	1	1	1	1	1	1	1	1	0.998887	0.645656	0.997628	0.992776	0.983513	0.950956	0.894067	0.69093	0.261638	0.13271	0.0401111	0.0140593	0.278715	0.891381	0
P4HB	67	54.7852	11.6779	10.2685	14.698	11.6779	10.2685	14.698	11.6779	10.2685	14.698	35	12.2148	1				1.26517e-07	1	1	1	1	1	1	1	1	0.998887	0.645656	0.999141	0.997079	0.992176	0.966138	0.895637	0.700383	0.234398	0.103626	0.0367982	0.0150327	0.278715	0.881669	0
PSMB3	67	54.7852	10.8725	12.4832	13.2886	10.8725	12.4832	13.2886	10.8725	12.4832	13.2886	7	12.2148	1				2.14042e-11	1	1	1	1	1	1	1	1	0.998887	0.645656	1	0.999994	0.999939	0.998523	0.983785	0.813843	0.114264	0.00540146	0.000167702	1.10294e-05	0.278715	0.81128	0
TUBAL3;NA;TUBA3D;TUBA1B;TUBA4A;TUBA3E;TUBA1A;TUBA1C;TUBA8	67	54.8523	13.6913	13.8926	8.85906	13.6913	13.8926	8.85906	13.6913	13.8926	8.85906	2	12.1477	1				2.83669e-06	1	1	1	1	1	1	1	1	0.998887	0.645656	0.999199	0.997681	0.99454	0.977588	0.913731	0.628406	0.244302	0.137615	0.0584074	0.0266513	0.278715	0.88872	0
ARF4	64.2483	52.1007	16.9128	13.4899	14.2953	9.46309	6.04027	6.84564	16.1074	12.6846	13.4899	3	12.1477	1				0.000366936	1	0.999999	0.999996	0.999952	0.999656	0.99674	0.955353	0.823581	0.654953	0.346802	0.999975	0.999784	0.998873	0.987799	0.813169	0.339877	0.0535438	0.0104592	0.00103067	0.000165631	0.623585	0.869077	0
EHD4;EHD1;EHD3	63.0403	50.9597	12.6846	11.8792	11.4765	12.2819	11.4765	11.0738	13.2886	12.4832	12.0805	1	12.0805	1				4.85669e-14	0.999794	0.99938	0.998568	0.995413	0.988805	0.968766	0.893522	0.762152	0.450574	0.218358	0.99858	0.994266	0.983671	0.928942	0.690501	0.196755	0.0379393	0.0122679	0.00264867	0.000792551	0.692313	0.871974	0
PSMD12	66.7987	54.7181	11.8792	12.0805	12.8859	11.2752	11.4765	12.2819	11.8792	12.0805	12.8859	11	12.0805	1				1.81713e-15	1	1	1	1	1	1	0.999988	0.999754	0.983615	0.570061	0.998857	0.99619	0.990572	0.967423	0.917834	0.771558	0.190727	0.0666114	0.0162416	0.00547147	0.296435	0.854173	0
DYNC1I2	65.7919	53.7785	10.6711	15.302	13.6913	7.04698	11.6779	10.0671	10.6711	15.302	13.6913	11	12.0134	1				1.22225e-05	1	1	1	1	0.999999	0.999983	0.999298	0.990204	0.814479	0.43893	0.998459	0.995183	0.988032	0.951425	0.836003	0.508051	0.213993	0.110383	0.0403005	0.0171614	0.434925	0.910337	0
EIF4A3	62.0336	52.1007	15.7047	15.302	13.6913	15.7047	15.302	13.6913	0.805369	0.402685	-1.20805	3	9.93289	0	EIF			0.171595	0.999804	0.998847	0.995685	0.97499	0.918797	0.797018	0.695333	0.674383	0.667078	0.430689	0.99999	0.999849	0.998803	0.979816	0.854505	0.36002	0.0132484	0.00134491	6.7764e-05	6.55079e-06	0.894443	0.856953	1
TBCA	67	54.9866	10.2685	14.2953	11.4765	10.2685	14.2953	11.4765	10.2685	14.2953	11.4765	13	12.0134	1				5.96859e-08	1	1	1	1	1	1	1	1	0.998887	0.645656	0.999931	0.999511	0.997885	0.98461	0.936945	0.762762	0.259929	0.0587119	0.00558319	0.000838758	0.278715	0.857591	0
SUMF2	62.7047	50.6913	5.2349	6.84564	4.22819	15.5034	17.1141	14.4966	14.698	16.3087	13.6913	3	12.0134	1				0.00410828	0.999979	0.999927	0.999814	0.999327	0.998197	0.993152	0.711565	0.608391	0.471074	0.287044	0.999608	0.997485	0.98993	0.929183	0.565151	0.2044	0.0359118	0.00857625	0.00111462	0.000219127	0.793136	0.878617	1
EIF2S2	63.9128	54.8523	3.22148	3.42282	8.65772	10.2685	10.4698	15.7047	8.05369	8.25503	13.4899	11	9.0604	1	EIF			0.0654203	0.999986	0.999947	0.999859	0.999464	0.998529	0.995337	0.976357	0.815645	0.537283	0.326422	0.999033	0.997177	0.993496	0.973845	0.888142	0.631232	0.305918	0.119029	0.0393881	0.0166151	0.630489	0.899502	0
ELOB	64.7852	52.8389	12.6846	13.0872	16.7114	7.44966	7.85235	11.4765	11.2752	11.6779	15.302	4	11.9463	1				4.5805e-05	0.999917	0.999758	0.999453	0.998278	0.995736	0.987233	0.947153	0.858154	0.612607	0.350483	0.997647	0.993452	0.985642	0.946645	0.793491	0.466967	0.121496	0.0596445	0.0219522	0.0094131	0.626515	0.900628	0
EIF3I	57.4027	48.5436	8.85906	10.8725	10.2685	15.1007	17.1141	16.5101	-0.805369	1.20805	0.604027	8	8.85906	0	EIF			0.298305	0.999555	0.99866	0.996928	0.979343	0.699521	0.615489	0.540449	0.464244	0.29618	0.087086	0.992404	0.973175	0.930438	0.715839	0.34224	0.0857555	0.0156269	0.0051939	0.00122665	0.000402259	0.932672	0.866993	1
PSMD2	64.3154	52.3691	10.4698	10.4698	10.8725	14.094	14.094	14.4966	10.8725	10.8725	11.2752	16	11.9463	1				4.50382e-08	0.999897	0.99968	0.999248	0.997571	0.994117	0.984006	0.948292	0.885682	0.546205	0.247879	0.997632	0.992507	0.982166	0.940439	0.840983	0.35812	0.0860382	0.0341414	0.00970469	0.00359604	0.595581	0.88012	0
IPO5	66.3289	54.3826	10.8725	12.4832	12.0805	11.6779	13.2886	12.8859	10.4698	12.0805	11.6779	20	11.9463	1				3.61286e-12	0.999971	0.999899	0.999742	0.999071	0.997556	0.992647	0.972381	0.930944	0.774718	0.478669	0.999818	0.999103	0.996991	0.983559	0.937539	0.720255	0.161031	0.0343076	0.00538477	0.00134207	0.543804	0.851396	0
EIF3K	60.0201	51.6309	18.1208	12.2819	14.4966	8.65772	2.81879	5.03356	7.85235	2.01342	4.22819	5	8.38926	1	EIF			0.288271	0.999977	0.99987	0.99953	0.997227	0.989047	0.94237	0.62837	0.406498	0.274073	0.166536	0.998007	0.993269	0.983383	0.928533	0.561309	0.368808	0.115598	0.03761	0.00814005	0.00259634	0.823499	0.914399	1
EIF2B1	64.651	56.8658	9.0604	10.0671	8.85906	9.86577	10.8725	9.66443	3.62416	4.63087	3.42282	5	7.78523	1	EIF			0.170362	1	1	0.999999	0.999987	0.999896	0.998907	0.981652	0.895192	0.695534	0.327077	0.999995	0.999956	0.999766	0.997694	0.987043	0.912768	0.49249	0.15339	0.0168234	0.00259675	0.545961	0.819332	0
PPP1CC;PPP1CA;PPP1CB	67	55.1208	11.4765	11.4765	12.6846	11.4765	11.4765	12.6846	11.4765	11.4765	12.6846	8	11.8792	1				1.1987e-14	1	1	1	1	1	1	1	1	0.998887	0.645656	0.998957	0.996343	0.990545	0.965341	0.91052	0.755479	0.276261	0.103675	0.029274	0.0104326	0.278715	0.872818	0
CFL1	67	55.1208	12.4832	11.6779	11.4765	12.4832	11.6779	11.4765	12.4832	11.6779	11.4765	14	11.8792	1				2.51021e-16	1	1	1	1	1	1	1	1	0.998887	0.645656	0.997465	0.992325	0.982502	0.947066	0.881215	0.709996	0.3249	0.143752	0.0451377	0.0176424	0.278715	0.897564	0
EIF3D	60.9597	49.349	16.1074	16.1074	17.7181	6.04027	6.04027	7.65101	0	0	0	8	7.74049	0	EIF			0.575391	0.999924	0.999595	0.998584	0.992203	0.972509	0.897602	0.692304	0.562732	0.417913	0.201006	0.986389	0.959167	0.907911	0.731306	0.469995	0.188116	0.0490918	0.0187231	0.00508549	0.00185997	0.838737	0.910128	1
PPA1	67	55.1208	11.6779	12.2819	11.6779	11.6779	12.2819	11.6779	11.6779	12.2819	11.6779	12	11.8792	1				9.12265e-19	1	1	1	1	1	1	1	1	0.998887	0.645656	1	1	0.999997	0.99986	0.997492	0.928451	0.0934332	0.00326058	4.59154e-05	1.88264e-06	0.278715	0.776438	0
CRELD2	67	55.1208	17.1141	6.24161	12.2819	17.1141	6.24161	12.2819	17.1141	6.24161	12.2819	1	11.8792	1				0.00287996	1	1	1	1	1	1	1	1	0.998887	0.645656	0.999049	0.995035	0.983067	0.918881	0.795952	0.611717	0.402856	0.253608	0.0705862	0.0168209	0.278715	0.944697	0
RTN4	67	55.7248	15.906	13.4899	4.42953	15.906	13.4899	4.42953	15.906	13.4899	4.42953	5	11.2752	1				0.0123701	1	1	1	1	1	1	1	1	0.998887	0.645656	0.999851	0.999156	0.996659	0.9732	0.862463	0.5702	0.356459	0.265966	0.13728	0.0583703	0.278715	0.923517	0
HNRNPD	67	55.1208	7.24832	14.698	13.6913	7.24832	14.698	13.6913	7.24832	14.698	13.6913	20	11.8792	1				0.000225116	1	1	1	1	1	1	1	1	0.998887	0.645656	0.999647	0.998505	0.995111	0.971121	0.884484	0.6061	0.300526	0.184003	0.0777299	0.0331894	0.278715	0.908644	0
UBFD1	67	50.0872	17.1141	18.7248	14.8993	17.1141	18.7248	14.8993	0	0	0	1	11.2752	0				0.103863	1	1	1	1	1	1	1	1	0.998887	0.645656	0.98041	0.946773	0.892143	0.74515	0.5586	0.289198	0.0850941	0.0340623	0.0100357	0.0039194	0.278715	0.935327	0
PPP1R14B	67	55.7248	14.2953	16.5101	3.02013	14.2953	16.5101	3.02013	14.2953	16.5101	3.02013	2	11.2752	1				0.0314817	1	1	1	1	1	1	1	1	0.998887	0.645656	0.999962	0.999674	0.99822	0.976585	0.833863	0.513079	0.354776	0.31125	0.184929	0.0597596	0.278715	0.926207	0
EIF2S1	62.7718	55.6577	10.6711	10.4698	12.8859	4.63087	4.42953	6.84564	4.02685	3.8255	6.24161	10	7.11409	1	EIF			0.509097	0.999919	0.999713	0.999253	0.997147	0.991931	0.972763	0.880454	0.702084	0.386849	0.220381	0.998098	0.994428	0.987666	0.964729	0.92567	0.824576	0.367071	0.094539	0.0201908	0.00753127	0.717613	0.855749	1
EIF5B	58.6779	52.7718	5.03356	8.65772	7.85235	3.8255	7.44966	6.6443	2.41611	6.04027	5.2349	12	5.90604	1	EIF			0.515812	0.999403	0.998114	0.995502	0.985068	0.962934	0.897012	0.677894	0.411508	0.12691	0.0409595	0.998527	0.995115	0.987225	0.943215	0.793061	0.405728	0.145192	0.068741	0.0224668	0.00886144	0.820887	0.903753	1
RBBP4;RBBP7	67	55.1879	12.0805	11.0738	12.2819	12.0805	11.0738	12.2819	12.0805	11.0738	12.2819	5	11.8121	1				4.89709e-15	1	1	1	1	1	1	1	1	0.998887	0.645656	0.999985	0.99989	0.999499	0.995984	0.980592	0.872947	0.190434	0.032396	0.00289683	0.000474857	0.278715	0.811115	0
CFL1;DSTN;CFL2	66.7315	54.9195	13.6913	10.2685	9.86577	14.4966	11.0738	10.6711	14.4966	11.0738	10.6711	3	11.8121	1				1.6911e-07	1	1	1	1	1	1	0.999985	0.999694	0.980046	0.552838	0.999085	0.996261	0.989313	0.9568	0.887523	0.725947	0.283784	0.0986159	0.0261268	0.00869249	0.299731	0.884865	0
EIF2B2	64.5168	55.7248	2.81879	0	8.85906	6.24161	0	12.2819	8.25503	0	14.2953	3	5.8613	0	EIF			0.79197	0.999995	0.999976	0.999919	0.999573	0.998462	0.993218	0.959463	0.872009	0.632849	0.348938	0.999811	0.999032	0.996424	0.976546	0.905351	0.677582	0.374236	0.213823	0.0696011	0.0236372	0.603082	0.903644	0
EIF2S3	61.7651	55.9262	8.05369	5.63758	5.63758	8.85906	6.44295	6.44295	5.43624	3.02013	3.02013	2	5.83893	1	EIF			0.447542	0.999917	0.999672	0.999076	0.996167	0.988784	0.962496	0.853501	0.67544	0.339436	0.143175	0.999593	0.998365	0.995387	0.981436	0.949957	0.863464	0.382495	0.05932	0.00958916	0.00277118	0.726708	0.834847	1
ITGB1	67	55.8591	15.5034	17.9195	0	15.5034	17.9195	0	15.5034	17.9195	0	7	11.1409	0				0.107299	1	1	1	1	1	1	1	1	0.998887	0.645656	0.999997	0.999951	0.999553	0.983502	0.671756	0.409762	0.337472	0.333767	0.332981	0.21522	0.278715	0.879636	0
EIF3A	55.1208	49.7517	7.04698	6.44295	6.84564	4.22819	3.62416	4.02685	5.63758	5.03356	5.43624	25	5.36913	1	EIF			0.0327516	0.997436	0.992796	0.984588	0.958209	0.915387	0.797927	0.286168	0.0647132	0.0181292	0.00747892	0.993448	0.978969	0.948686	0.819025	0.508305	0.144261	0.0376416	0.0152096	0.0043784	0.0016407	0.857654	0.886086	1
EIF1AY;EIF1AX	60.2886	55.1879	7.44966	4.63087	1.00671	12.8859	10.0671	6.44295	4.22819	1.4094	-2.21477	4	5.10067	0	EIF			0.437844	1	0.999998	0.999985	0.999738	0.997728	0.974627	0.762304	0.51286	0.314205	0.0211049	0.999363	0.997601	0.993325	0.969475	0.889283	0.627537	0.33051	0.183566	0.0623063	0.0228991	0.761777	0.908925	1
EIF3CL;EIF3C	53.5101	48.4094	11.2752	13.2886	11.8792	3.02013	5.03356	3.62416	-1.61074	0.402685	-1.00671	12	5.10067	0	EIF			0.521786	0.990638	0.970853	0.936139	0.843747	0.726566	0.50127	0.315701	0.210189	0.0603823	0.0147182	0.988622	0.965722	0.926156	0.776137	0.287951	0.0508802	0.0140192	0.00573149	0.00162766	0.000595013	0.964892	0.842056	1
PGK1;PGK2	65.5235	53.7785	10.6711	12.2819	10.0671	12.8859	14.4966	12.2819	10.6711	12.2819	10.0671	6	11.745	1				9.05165e-09	0.999923	0.999773	0.999489	0.998445	0.996404	0.990711	0.971302	0.936517	0.773441	0.389596	0.999291	0.997056	0.99151	0.964993	0.902136	0.666379	0.118337	0.0245987	0.0042567	0.00120494	0.509308	0.861835	0
CPNE3	63.2416	51.4966	16.5101	13.4899	15.302	15.906	12.8859	14.698	7.04698	4.02685	5.83893	8	11.745	1				0.00375083	0.999962	0.999883	0.999727	0.999128	0.997848	0.991579	0.83737	0.641662	0.538778	0.307286	0.998509	0.994196	0.983192	0.916184	0.670632	0.285182	0.0892816	0.0354752	0.00922515	0.00311727	0.753919	0.900425	1
MANF	64.7181	52.9732	12.8859	8.65772	9.66443	13.2886	9.0604	10.0671	16.5101	12.2819	13.2886	6	11.745	1				1.10113e-05	0.999992	0.999962	0.999882	0.999431	0.99813	0.992758	0.963552	0.893215	0.665046	0.354185	0.998281	0.993839	0.982777	0.92537	0.801133	0.520894	0.128556	0.062065	0.0207817	0.00826134	0.580071	0.904502	0
TXNDC12	64.5168	52.7718	7.24832	7.04698	6.04027	14.698	14.4966	13.4899	14.698	14.4966	13.4899	3	11.745	1				0.000559739	0.999979	0.9999	0.999682	0.998457	0.994941	0.98095	0.918871	0.827997	0.715991	0.445371	0.996533	0.988397	0.971344	0.903769	0.773676	0.490365	0.156469	0.0582163	0.0146967	0.0050305	0.672519	0.917783	0
NA;TUBA3D;TUBA1B;TUBA4A;TUBA3E;TUBA1A;TUBA8	65.7919	54.047	9.66443	13.4899	15.7047	9.66443	13.4899	15.7047	6.04027	9.86577	12.0805	2	11.745	1				0.000120958	1	1	1	0.999999	0.999991	0.999889	0.997763	0.981538	0.818213	0.454244	0.998276	0.994046	0.98427	0.934863	0.809818	0.549439	0.274795	0.136584	0.0392898	0.0131516	0.444574	0.927301	0
CCT6A;CCT6B	66.8658	55.1879	15.1007	14.4966	5.83893	14.698	14.094	5.43624	15.1007	14.4966	5.83893	2	11.6779	1				0.00263631	1	0.999998	0.999994	0.999969	0.999887	0.999495	0.996839	0.98789	0.915626	0.553218	0.999079	0.996076	0.988284	0.947764	0.846496	0.602304	0.367789	0.251459	0.0686939	0.0138899	0.382871	0.930613	0
EIF5	55.3221	51.5638	3.62416	0	2.81879	5.43624	1.81208	4.63087	6.6443	3.02013	5.83893	5	3.75839	0	EIF			0.00204338	0.998622	0.99603	0.991296	0.975187	0.946081	0.790924	0.291054	0.0937939	0.0284317	0.0117793	0.999976	0.99969	0.997671	0.958905	0.725465	0.279208	0.0466594	0.00929236	0.00089058	0.000137076	0.855454	0.878099	1
ACIN1	67	55.3221	6.44295	13.8926	14.698	6.44295	13.8926	14.698	6.44295	13.8926	14.698	8	11.6779	1				0.000927079	1	1	1	1	1	1	1	1	0.998887	0.645656	0.998302	0.994002	0.9845	0.943602	0.856126	0.651619	0.422849	0.285189	0.0129811	0.00251459	0.278715	0.920464	0
EIF3E	51.3624	47.8725	10.8725	3.62416	4.83221	6.44295	-0.805369	0.402685	6.44295	-0.805369	0.402685	4	3.48993	0	EIF			0.0490857	0.999856	0.998736	0.993485	0.935757	0.678438	0.353082	0.010179	0.000977097	8.77143e-05	1.35741e-05	0.974807	0.912423	0.817706	0.631841	0.401359	0.111935	0.0156412	0.00411616	0.00069452	0.000174134	0.887361	0.897932	1
FLNB;FLNA;FLNC	62.6376	51.0268	14.2953	14.094	12.8859	10.2685	10.0671	8.85906	11.8792	11.6779	10.4698	4	11.6107	1				3.00754e-07	0.999815	0.999461	0.998793	0.99635	0.991568	0.978073	0.925591	0.772805	0.3656	0.175516	0.992999	0.980661	0.958611	0.874049	0.662099	0.270727	0.0672918	0.0267775	0.00817561	0.00330013	0.661203	0.902286	0
EIF2B3	55.7919	52.3691	9.0604	8.05369	12.2819	-3.42282	-4.42953	-0.201342	2.41611	1.4094	5.63758	4	3.42282	0	EIF			0.145463	0.993835	0.981676	0.96023	0.899491	0.829613	0.733059	0.422841	0.314619	0.0802239	0.00847558	0.997412	0.992361	0.982739	0.93753	0.726509	0.39702	0.13593	0.0527356	0.0148711	0.00566654	0.922873	0.911253	1
EIF3H	52.5705	49.4832	1.00671	0	0.201342	7.24832	6.24161	6.44295	2.81879	1.81208	2.01342	5	3.08725	0	EIF			0.00317448	0.999345	0.996661	0.987903	0.922062	0.735351	0.474547	0.139571	0.0196283	0.00222958	0.000551986	0.999919	0.998967	0.992978	0.893059	0.406636	0.0640525	0.00440869	0.000615008	3.93548e-05	4.42398e-06	0.913968	0.840019	1
EIF2A	56.5973	53.7114	4.02685	-3.62416	-3.42282	4.83221	-2.81879	-2.61745	14.8993	7.24832	7.44966	3	2.88591	0	EIF			0.127497	0.997444	0.991938	0.980635	0.935394	0.847189	0.668361	0.465098	0.390904	0.181207	0.00892294	0.99102	0.973164	0.941926	0.855986	0.759412	0.638222	0.258707	0.0963313	0.0357031	0.0150136	0.93019	0.929867	1
EIF3C	49.6846	48.8121	1.81208	2.41611	-1.00671	2.01342	2.61745	-0.805369	1.00671	1.61074	-1.81208	1	0.872483	0	EIF			3.05618e-08	0.99583	0.985154	0.963077	0.876831	0.514473	0.0823647	0.0188437	0.00702291	0.0017392	0.000568833	0.991612	0.969413	0.917605	0.718603	0.471999	0.0766726	0.0173365	0.0066211	0.00174327	0.000606	0.858314	0.878388	1
RPS4Y1;RPS4X;RPS4Y2	67	55.3893	12.0805	11.4765	11.2752	12.0805	11.4765	11.2752	12.0805	11.4765	11.2752	5	11.6107	1		RPS		2.09883e-17	1	1	1	1	1	1	1	1	0.998887	0.645656	0.999658	0.998654	0.996169	0.983367	0.94851	0.820346	0.246599	0.0841629	0.0197441	0.00611333	0.278715	0.843511	0
NA;GPI	67	55.3893	12.0805	11.2752	11.4765	12.0805	11.2752	11.4765	12.0805	11.2752	11.4765	4	11.6107	1				2.09883e-17	1	1	1	1	1	1	1	1	0.998887	0.645656	0.998754	0.996337	0.991841	0.976111	0.946564	0.828735	0.254387	0.083757	0.0270755	0.0110925	0.278715	0.841999	0
CAPZA1	67	55.3893	11.0738	12.4832	11.2752	11.0738	12.4832	11.2752	11.0738	12.4832	11.2752	10	11.6107	1				9.57103e-14	1	1	1	1	1	1	1	1	0.998887	0.645656	0.999558	0.998424	0.99592	0.985051	0.959142	0.82702	0.259417	0.0836327	0.0202596	0.00680708	0.278715	0.840289	0
BCCIP	64.5168	52.906	12.2819	5.63758	8.05369	17.7181	11.0738	13.4899	15.7047	9.0604	11.4765	4	11.6107	1				0.000690908	0.999999	0.999994	0.99998	0.999883	0.999533	0.997503	0.977902	0.898277	0.617377	0.330483	0.999984	0.999858	0.999274	0.987857	0.729047	0.521248	0.103077	0.00920496	0.000775875	0.000119916	0.572241	0.893863	0
EIF3B	61.0268	49.4161	14.094	14.4966	12.6846	12.2819	12.6846	10.8725	9.46309	9.86577	8.05369	15	11.6107	1	EIF			2.07885e-06	0.999114	0.997434	0.994314	0.983221	0.962578	0.910229	0.769485	0.602855	0.329184	0.15993	0.999989	0.999755	0.997462	0.923221	0.415496	0.0202746	0.000455235	3.96437e-05	1.41195e-06	1.00483e-07	0.800936	0.823294	1
CALB2	64.7181	53.1074	13.0872	12.0805	16.5101	9.0604	8.05369	12.4832	10.2685	9.26174	13.6913	5	11.6107	1				2.45691e-05	0.999847	0.999555	0.999007	0.997011	0.993108	0.982117	0.943649	0.875266	0.674564	0.37304	0.998321	0.994782	0.987548	0.950138	0.796135	0.466855	0.177376	0.0682978	0.0178801	0.00642802	0.611849	0.909921	0
LSM2	67	55.4564	10.0671	15.906	8.65772	10.0671	15.906	8.65772	10.0671	15.906	8.65772	5	11.5436	1				0.000253445	1	1	1	1	1	1	1	1	0.998887	0.645656	0.998276	0.993318	0.981881	0.934609	0.85103	0.694718	0.412408	0.205074	0.0550666	0.0171357	0.278715	0.917408	0
PRDX6	67	55.5235	10.8725	11.8792	11.6779	10.8725	11.8792	11.6779	10.8725	11.8792	11.6779	15	11.4765	1				8.27688e-16	1	1	1	1	1	1	1	1	0.998887	0.645656	0.999984	0.999885	0.999504	0.996355	0.983901	0.914714	0.20115	0.0324411	0.00375977	0.000703003	0.278715	0.800124	0
NRGN	66.4631	54.9866	10.2685	13.0872	12.6846	8.65772	11.4765	11.0738	10.2685	13.0872	12.6846	2	11.4765	1				3.2118e-08	1	0.999999	0.999996	0.999971	0.999878	0.999383	0.995584	0.98243	0.903492	0.543602	0.998601	0.995372	0.98856	0.960307	0.900202	0.7445	0.303991	0.0659714	0.0166082	0.00572402	0.399071	0.874637	0
GSTP1	65.1208	53.6443	14.094	13.0872	12.8859	14.094	13.0872	12.8859	8.45638	7.44966	7.24832	9	11.4765	1				6.61167e-05	0.999993	0.999964	0.999881	0.999396	0.997942	0.991759	0.958883	0.891643	0.756669	0.459575	0.999597	0.998041	0.993562	0.967625	0.897176	0.649051	0.111847	0.0312727	0.00514448	0.00123566	0.586649	0.864714	0
PRDX1	67	55.5906	10.2685	12.4832	11.4765	10.2685	12.4832	11.4765	10.2685	12.4832	11.4765	17	11.4094	1				4.32436e-11	1	1	1	1	1	1	1	1	0.998887	0.645656	0.999559	0.99828	0.995242	0.981053	0.947113	0.823866	0.32837	0.0882488	0.013803	0.00369424	0.278715	0.849292	0
RACK1	67	55.5906	11.8792	12.2819	10.0671	11.8792	12.2819	10.0671	11.8792	12.2819	10.0671	15	11.4094	1				1.06898e-10	1	1	1	1	1	1	1	1	0.998887	0.645656	0.999999	0.999991	0.999936	0.999005	0.992044	0.907118	0.249276	0.0463883	0.00257599	0.000243273	0.278715	0.806489	0
SF3B3	65.8591	54.4497	14.094	8.25503	15.302	14.094	8.25503	15.302	10.6711	4.83221	11.8792	7	11.4094	1				0.000812186	0.999931	0.999783	0.999486	0.998331	0.995949	0.988987	0.964642	0.925052	0.831985	0.520291	0.999247	0.996537	0.989088	0.94866	0.847925	0.600688	0.301357	0.143986	0.0289606	0.00648979	0.536205	0.918298	0
CORO1C	65.0537	53.6443	11.6779	8.25503	11.6779	14.4966	11.0738	14.4966	11.4765	8.05369	11.4765	13	11.4094	1				4.88596e-06	0.999987	0.999949	0.999854	0.999375	0.998103	0.993202	0.968074	0.908156	0.699213	0.38144	0.99962	0.998078	0.993402	0.963388	0.870651	0.593423	0.164486	0.0316043	0.00343506	0.000736727	0.563788	0.885076	0
TRIM28	60.4228	49.0134	8.45638	9.26174	8.45638	17.3154	18.1208	17.3154	7.65101	8.45638	7.65101	16	11.4094	1				0.0049823	0.99999	0.999932	0.999705	0.997758	0.989634	0.943403	0.704282	0.476815	0.34473	0.16098	0.995324	0.984202	0.961568	0.845301	0.300212	0.0815488	0.0224795	0.00881607	0.00232588	0.00079856	0.81243	0.840438	1
PPP2R1A	64.651	53.2416	13.4899	13.0872	13.4899	11.0738	10.6711	11.0738	10.0671	9.66443	10.0671	16	11.4094	1				3.5319e-08	0.999917	0.999734	0.999362	0.997866	0.994664	0.98478	0.946006	0.868757	0.589387	0.294411	0.998645	0.99478	0.985442	0.940048	0.829991	0.533516	0.155856	0.0524976	0.011451	0.00350314	0.610406	0.900989	0
JPT1	65.1208	53.7114	17.7181	14.2953	7.85235	16.3087	12.8859	6.44295	13.4899	10.0671	3.62416	7	11.4094	1				0.0054382	0.999789	0.99941	0.998726	0.99636	0.992006	0.980739	0.947329	0.899925	0.761687	0.390348	0.999995	0.999934	0.999553	0.988513	0.723348	0.483153	0.34611	0.0853405	0.000198921	1.73737e-05	0.561002	0.924438	0
ZNRD2	67	55.5906	10.6711	13.2886	10.2685	10.6711	13.2886	10.2685	10.6711	13.2886	10.2685	3	11.4094	1				1.1878e-08	1	1	1	1	1	1	1	1	0.998887	0.645656	0.998229	0.994593	0.987668	0.963525	0.922628	0.825186	0.364942	0.082642	0.0159119	0.00572822	0.278715	0.85475	0
SF1	65.6577	54.3154	12.6846	12.4832	12.8859	12.6846	12.4832	12.8859	8.65772	8.45638	8.85906	8	11.3423	1				1.53898e-06	0.999998	0.99999	0.999964	0.9998	0.999268	0.996786	0.981262	0.940191	0.8085	0.480593	0.997166	0.991494	0.980599	0.940718	0.864685	0.654263	0.240915	0.100905	0.0305914	0.0117737	0.507474	0.898672	0
CYCS	67	55.6577	11.6779	12.6846	9.66443	11.6779	12.6846	9.66443	11.6779	12.6846	9.66443	10	11.3423	1				5.83891e-09	1	1	1	1	1	1	1	1	0.998887	0.645656	0.999277	0.997867	0.995202	0.985204	0.961845	0.839274	0.235254	0.113297	0.0439101	0.0186937	0.278715	0.835634	0
YWHAH	65.7248	54.3826	11.4765	12.4832	10.2685	10.4698	11.4765	9.26174	12.2819	13.2886	11.0738	12	11.3423	1				2.15434e-09	0.999991	0.999964	0.9999	0.999589	0.998796	0.995851	0.981073	0.944039	0.762127	0.395369	0.998929	0.996483	0.991121	0.965945	0.899701	0.660795	0.208523	0.085619	0.0262533	0.0100839	0.503981	0.881932	0
PPP3CB;PPP3CA	66.8658	55.5235	12.0805	12.2819	10.0671	12.0805	12.2819	10.0671	11.6779	11.8792	9.66443	1	11.3423	1				2.90473e-10	1	1	1	1	1	1	0.99999	0.999802	0.986548	0.587898	0.998598	0.995319	0.988323	0.958862	0.895036	0.721375	0.371744	0.173828	0.0484183	0.016385	0.293667	0.896894	0
IDI1	67	55.6577	12.8859	16.1074	5.03356	12.8859	16.1074	5.03356	12.8859	16.1074	5.03356	3	11.3423	1				0.0078981	1	1	1	1	1	1	1	1	0.998887	0.645656	0.997572	0.991478	0.978699	0.932296	0.859052	0.684684	0.367227	0.269004	0.10497	0.0288731	0.278715	0.923378	0
SERBP1	66.6644	55.3221	13.8926	8.25503	12.8859	12.8859	7.24832	11.8792	13.8926	8.25503	12.8859	14	11.3423	1				3.71997e-05	0.999947	0.999843	0.999645	0.998918	0.997494	0.993502	0.979818	0.956503	0.885781	0.56152	0.997505	0.993093	0.985309	0.959169	0.905034	0.683906	0.353778	0.184097	0.046927	0.0146702	0.462251	0.9006	0
RPL35A	67	55.7248	11.4765	11.4765	10.8725	11.4765	11.4765	10.8725	11.4765	11.4765	10.8725	9	11.2752	1			RPL	5.73153e-18	1	1	1	1	1	1	1	1	0.998887	0.645656	0.99788	0.993698	0.985808	0.957635	0.905253	0.761479	0.365018	0.168533	0.0567004	0.0228432	0.278715	0.885471	0
ETF1	62.7718	51.4966	16.7114	15.302	14.4966	8.45638	7.04698	6.24161	12.2819	10.8725	10.0671	5	11.2752	1				0.00107345	0.999848	0.999457	0.998589	0.994814	0.986291	0.960099	0.873883	0.75239	0.50203	0.26193	0.989076	0.969643	0.93667	0.842453	0.716922	0.352003	0.100778	0.0475082	0.0156622	0.00632603	0.718092	0.918432	1
CNPY2	63.1074	51.8322	14.698	15.5034	15.302	6.84564	7.65101	7.44966	10.8725	11.6779	11.4765	3	11.2752	1				0.000533767	0.999792	0.999288	0.99821	0.99371	0.983936	0.954929	0.862701	0.743909	0.547155	0.311922	0.996674	0.988019	0.968879	0.889181	0.727051	0.373572	0.0946235	0.034537	0.00858309	0.00285228	0.740833	0.910779	1
CLTCL1;CLTC	61.1611	49.953	9.26174	11.8792	10.0671	12.0805	14.698	12.8859	8.85906	11.4765	9.66443	11	11.2081	1				1.0886e-06	0.99994	0.999788	0.99944	0.997752	0.993164	0.973891	0.862893	0.628441	0.246433	0.0986906	0.992233	0.976068	0.94688	0.849678	0.584421	0.141506	0.0241739	0.00885801	0.00242768	0.000882939	0.719091	0.878518	1
PDCD5	67	55.7919	13.8926	10.6711	9.0604	13.8926	10.6711	9.0604	13.8926	10.6711	9.0604	9	11.2081	1				4.1261e-06	1	1	1	1	1	1	1	1	0.998887	0.645656	0.999563	0.998509	0.996001	0.981887	0.936727	0.777852	0.330724	0.130816	0.0476293	0.019266	0.278715	0.86699	0
PBDC1	63.443	52.2349	8.65772	11.4765	7.24832	9.26174	12.0805	7.85235	14.2953	17.1141	12.8859	7	11.2081	1				0.000397198	0.999994	0.999969	0.999895	0.99943	0.997906	0.990588	0.942224	0.815848	0.516306	0.268205	0.99992	0.999173	0.995103	0.946436	0.767097	0.410241	0.0762152	0.0146511	0.0013263	0.00019642	0.641908	0.893345	0
GGCT	67	55.8591	7.04698	14.8993	11.4765	7.04698	14.8993	11.4765	7.04698	14.8993	11.4765	4	11.1409	1				0.000664318	1	1	1	1	1	1	1	1	0.998887	0.645656	0.999376	0.997953	0.99463	0.975101	0.902872	0.653583	0.364608	0.223616	0.0980942	0.0454652	0.278715	0.907123	0
CPNE1	62.9732	51.8322	11.6779	11.6779	11.2752	14.698	14.698	14.2953	7.44966	7.44966	7.04698	6	11.1409	1				0.000333131	0.999271	0.997951	0.995566	0.987355	0.972544	0.936157	0.84221	0.734766	0.536069	0.271471	0.997595	0.991454	0.977318	0.908786	0.736009	0.35629	0.0833189	0.028313	0.00669698	0.00221743	0.750648	0.902379	1
HSPA1B;HSPA6;HSPA1L;HSPA7	66.5302	55.3893	10.6711	11.0738	10.6711	11.4765	11.8792	11.4765	10.8725	11.2752	10.8725	1	11.1409	1				5.58033e-16	0.999958	0.999872	0.999706	0.999084	0.997833	0.994206	0.980764	0.954252	0.84376	0.52045	0.999293	0.997673	0.994351	0.98142	0.955776	0.859748	0.218849	0.0704184	0.0213662	0.00794295	0.485471	0.826957	0
COPS4	65.0537	53.9128	13.4899	13.4899	12.2819	12.4832	12.4832	11.2752	8.65772	8.65772	7.44966	5	11.1409	1				1.13381e-05	0.999922	0.999742	0.999369	0.997853	0.994612	0.984864	0.950648	0.897994	0.781151	0.368795	0.999144	0.996822	0.991435	0.965821	0.898427	0.64672	0.153809	0.0427209	0.00910323	0.0028797	0.539021	0.872536	0
CHORDC1	63.1745	52.1007	7.85235	7.65101	4.42953	12.8859	12.6846	9.46309	16.1074	15.906	12.6846	3	11.0738	1				0.0025703	0.999998	0.999991	0.999968	0.999827	0.999357	0.996454	0.940973	0.713026	0.508796	0.285634	0.999608	0.997374	0.989056	0.926996	0.750799	0.397387	0.0843574	0.0186115	0.00201094	0.000342485	0.682784	0.900235	0
ACTB;ACTG1	67	55.9262	6.44295	14.698	12.0805	6.44295	14.698	12.0805	6.44295	14.698	12.0805	32	11.0738	1				0.00134403	1	1	1	1	1	1	1	1	0.998887	0.645656	0.998675	0.995554	0.988497	0.954665	0.872976	0.682193	0.446545	0.277947	0.0649256	0.0153613	0.278715	0.916343	0
CSTF2;CSTF2T	67	55.9262	17.5168	7.85235	7.85235	17.5168	7.85235	7.85235	17.5168	7.85235	7.85235	3	11.0738	1				0.00979821	1	1	1	1	1	1	1	1	0.998887	0.645656	0.999996	0.999956	0.999489	0.977896	0.802465	0.65839	0.538296	0.274393	0.0398668	0.00722691	0.278715	0.915465	0
MAP4	67	55.9262	11.2752	11.0738	10.8725	11.2752	11.0738	10.8725	11.2752	11.0738	10.8725	46	11.0738	1				3.4849e-20	1	1	1	1	1	1	1	1	0.998887	0.645656	0.998567	0.99595	0.991239	0.975371	0.947154	0.857109	0.344428	0.101441	0.0313049	0.0132031	0.278715	0.841979	0
PFDN2	67	55.9262	11.4765	9.26174	12.4832	11.4765	9.26174	12.4832	11.4765	9.26174	12.4832	9	11.0738	1				3.32578e-08	1	1	1	1	1	1	1	1	0.998887	0.645656	0.999314	0.997828	0.994651	0.980238	0.944261	0.82796	0.28415	0.14121	0.0518936	0.0216301	0.278715	0.850884	0
HSP90AA1;HSP90AA5P	61.5638	50.557	15.5034	15.302	18.5235	6.04027	5.83893	9.0604	8.65772	8.45638	11.6779	4	11.0067	1				0.0069625	0.999685	0.998931	0.997334	0.990737	0.976634	0.935901	0.807405	0.629972	0.410581	0.236814	0.997651	0.987928	0.95961	0.819992	0.581857	0.260288	0.0586789	0.0178266	0.00333136	0.000889197	0.788493	0.912649	1
CSNK2A1;CSNK2A3	66.3289	55.3221	9.0604	8.65772	17.3154	9.0604	8.65772	17.3154	7.04698	6.6443	15.302	5	11.0067	1				0.00547481	0.999999	0.999996	0.999986	0.999922	0.999712	0.998731	0.992385	0.973651	0.884478	0.534079	0.999919	0.999624	0.998559	0.977288	0.806163	0.613148	0.421656	0.221469	0.0561537	0.0160756	0.425761	0.928809	0
PSIP1;HDGF;HDGFL2;HDGFL3	63.9799	52.9732	9.86577	10.6711	14.8993	5.43624	6.24161	10.4698	11.8792	12.6846	16.9128	1	11.0067	1				0.00164199	0.999996	0.999981	0.999943	0.999729	0.999123	0.996649	0.982785	0.877674	0.470542	0.271973	0.999771	0.998996	0.99674	0.971892	0.79425	0.476999	0.134735	0.0453226	0.00964524	0.00275929	0.58869	0.898602	0
RPL36A;RPL36AL	66.5973	55.5906	10.8725	10.8725	12.4832	10.8725	10.8725	12.4832	9.66443	9.66443	11.2752	3	11.0067	1			RPL	2.96512e-10	0.99999	0.999963	0.999902	0.999628	0.998977	0.996767	0.987138	0.966839	0.895392	0.569983	1	1	1	0.99997	0.999011	0.95189	0.156476	0.00258255	1.03384e-05	1.55357e-07	0.43818	0.777889	0
UFD1	67	55.9933	10.0671	12.6846	10.2685	10.0671	12.6846	10.2685	10.0671	12.6846	10.2685	4	11.0067	1				7.35272e-09	1	1	1	1	1	1	1	1	0.998887	0.645656	0.999295	0.997415	0.992969	0.971455	0.918319	0.758943	0.409156	0.191011	0.0515558	0.0172653	0.278715	0.885184	0
EIF4A1	61.094	50.0872	10.2685	12.6846	12.6846	7.65101	10.0671	10.0671	10.2685	12.6846	12.6846	12	11.0067	1	EIF			7.56711e-07	0.999969	0.999849	0.999511	0.997545	0.991702	0.967295	0.84696	0.635232	0.265296	0.0911293	0.99927	0.996601	0.988007	0.890564	0.482181	0.141339	0.0346528	0.0114741	0.00231436	0.000638351	0.726579	0.869847	1
ZC3H15	65.1208	54.1141	13.4899	10.6711	14.4966	12.0805	9.26174	13.0872	9.26174	6.44295	10.2685	3	11.0067	1				4.85492e-05	0.999963	0.999869	0.999661	0.998746	0.99664	0.989761	0.96228	0.912239	0.747428	0.315915	0.999173	0.996641	0.990383	0.959769	0.884946	0.662106	0.209394	0.0405757	0.00542862	0.00145151	0.522613	0.881409	0
PDIA6	64.9195	53.9799	10.0671	12.2819	16.7114	3.8255	6.04027	10.4698	10.0671	12.2819	16.7114	15	10.9396	1				0.00541916	0.999966	0.999865	0.999615	0.998392	0.995288	0.98427	0.93892	0.867027	0.749128	0.460771	1	0.999998	0.999979	0.998581	0.8965	0.601937	0.214547	0.0208221	0.000425701	2.12694e-05	0.626366	0.877961	0
GPI	67	56.0604	11.6779	11.0738	10.0671	11.6779	11.0738	10.0671	11.6779	11.0738	10.0671	16	10.9396	1				2.05524e-12	1	1	1	1	1	1	1	1	0.998887	0.645656	0.998193	0.994617	0.987872	0.963937	0.920996	0.81145	0.345193	0.181432	0.0682015	0.0284005	0.278715	0.869853	0
TUBB4A;TUBB;TUBB4B;TUBB3;TUBB2A;TUBB2B	67	56.0604	12.2819	11.2752	9.26174	12.2819	11.2752	9.26174	12.2819	11.2752	9.26174	3	10.9396	1				1.91882e-08	1	1	1	1	1	1	1	1	0.998887	0.645656	0.999492	0.998238	0.995549	0.984508	0.961916	0.886606	0.407465	0.0809741	0.0204919	0.00728975	0.278715	0.828079	0
COPB1	61.8993	50.9597	11.0738	11.4765	12.8859	12.0805	12.4832	13.8926	7.44966	7.85235	9.26174	14	10.9396	1				1.6433e-05	0.999792	0.999335	0.998378	0.994302	0.984884	0.953482	0.832416	0.655958	0.361547	0.178027	0.999883	0.999183	0.996479	0.970271	0.722307	0.139146	0.0189153	0.00432283	0.000529078	9.88857e-05	0.751193	0.845737	1
IARS	59.8859	48.9463	11.6779	9.46309	11.8792	11.6779	9.46309	11.8792	11.4765	9.26174	11.6779	5	10.9396	1				2.97058e-09	0.999508	0.998483	0.996437	0.988357	0.971293	0.920286	0.747718	0.518151	0.207017	0.0808464	0.986448	0.964301	0.928496	0.767606	0.380228	0.118616	0.0291204	0.01227	0.00394863	0.00162595	0.795437	0.876368	1
HMGA1	67	56.0604	9.86577	10.0671	12.8859	9.86577	10.0671	12.8859	9.86577	10.0671	12.8859	5	10.9396	1				6.87905e-08	1	1	1	1	1	1	1	1	0.998887	0.645656	1	1	0.999997	0.999916	0.998506	0.929662	0.35825	0.0529379	0.00173902	0.000113328	0.278715	0.803993	0
RPS14	66.3289	55.4564	11.6779	11.6779	11.2752	11.6779	11.6779	11.2752	9.66443	9.66443	9.26174	9	10.8725	1		RPS		6.05403e-10	1	1	0.999999	0.999993	0.999964	0.999753	0.997441	0.986671	0.897893	0.513084	0.998777	0.99592	0.989939	0.965931	0.917667	0.784663	0.296394	0.129715	0.0398863	0.0146258	0.391815	0.869063	0
RPS10;RPS10P5	66.7315	55.8591	10.4698	11.8792	8.65772	11.2752	12.6846	9.46309	11.2752	12.6846	9.46309	7	10.8725	1		RPS		7.88783e-08	0.999998	0.999992	0.999976	0.999889	0.999643	0.998647	0.99323	0.979173	0.914883	0.579606	1	1	0.999994	0.999797	0.99657	0.913427	0.354348	0.0166792	0.000294494	1.75119e-05	0.40215	0.803833	0
IPO5;RANBP6	65.3221	54.4497	11.0738	11.4765	7.85235	11.2752	11.6779	8.05369	13.0872	13.4899	9.86577	2	10.8725	1				3.82243e-06	0.999902	0.999704	0.999318	0.997832	0.994735	0.985319	0.948581	0.876875	0.646613	0.381709	0.999812	0.999003	0.996532	0.981538	0.940519	0.741552	0.188512	0.0157843	0.00253026	0.000603008	0.617425	0.84837	0
DSTN	66.396	55.5235	10.4698	6.84564	11.6779	12.2819	8.65772	13.4899	12.2819	8.65772	13.4899	7	10.8725	1				3.0579e-05	1	1	0.999998	0.999987	0.99994	0.999638	0.996815	0.985258	0.902169	0.530475	0.999343	0.997532	0.993263	0.972188	0.914069	0.706294	0.345795	0.176998	0.0533771	0.0178998	0.393517	0.89322	0
SRSF4;SRSF5;SRSF6	63.0403	52.1678	11.2752	10.4698	10.6711	12.6846	11.8792	12.0805	10.0671	9.26174	9.46309	1	10.8725	1				4.9982e-09	0.999938	0.999777	0.99941	0.997712	0.993515	0.978475	0.909912	0.773561	0.43863	0.202524	0.999051	0.996258	0.989377	0.952775	0.837463	0.331669	0.0605544	0.0214629	0.00498264	0.00154685	0.672767	0.871643	0
RPL32	66.9329	56.1275	10.8725	9.86577	11.2752	11.0738	10.0671	11.4765	11.0738	10.0671	11.4765	6	10.8054	1			RPL	7.42913e-13	0.999997	0.999987	0.999963	0.999844	0.99954	0.998417	0.992947	0.979965	0.924389	0.600288	1	0.999994	0.999959	0.999347	0.994551	0.93664	0.344822	0.036425	0.00120494	0.000100409	0.396752	0.80042	0
GMNN	66.7315	55.9262	9.86577	12.2819	11.0738	9.86577	12.2819	11.0738	9.0604	11.4765	10.2685	1	10.8054	1				2.6347e-09	1	1	1	1	1	1	1	0.99999	0.994178	0.532932	0.997568	0.992916	0.984343	0.955025	0.905244	0.797201	0.351949	0.167574	0.0626365	0.0260879	0.283393	0.876483	0
RPS21	63.5772	52.7718	5.43624	7.04698	7.24832	13.0872	14.698	14.8993	10.4698	12.0805	12.2819	5	10.8054	1		RPS		0.00144328	0.999864	0.999511	0.998727	0.995294	0.987497	0.963229	0.881625	0.772873	0.58419	0.33757	0.999171	0.996332	0.988287	0.939529	0.80057	0.455992	0.12951	0.0458262	0.0103597	0.00317865	0.719842	0.902397	1
SPTBN1	65.0537	54.2483	8.45638	8.45638	11.0738	11.2752	11.2752	13.8926	10.0671	10.0671	12.6846	35	10.8054	1				1.43904e-06	0.999939	0.999815	0.999574	0.998644	0.996709	0.990819	0.967049	0.912298	0.613377	0.300145	0.997649	0.992666	0.98302	0.948799	0.888398	0.719268	0.191109	0.0509208	0.0110815	0.00379196	0.565622	0.870755	0
CLTC	61.1611	50.3557	13.0872	12.6846	12.6846	10.0671	9.66443	9.66443	10.0671	9.66443	9.66443	39	10.8054	1				1.77545e-07	0.999823	0.999428	0.998626	0.99546	0.988913	0.970057	0.89971	0.711334	0.214315	0.0389337	0.99819	0.991429	0.972354	0.865925	0.588181	0.178182	0.0338161	0.010258	0.00195526	0.000529027	0.674313	0.885091	0
RPS3	67	56.2617	10.8725	9.0604	12.2819	10.8725	9.0604	12.2819	10.8725	9.0604	12.2819	17	10.7383	1		RPS		6.96019e-08	1	1	1	1	1	1	1	1	0.998887	0.645656	0.998426	0.995046	0.988342	0.962942	0.913392	0.780123	0.428637	0.207508	0.0699267	0.0281184	0.278715	0.883986	0
RPSA	67	56.2617	9.26174	11.6779	11.2752	9.26174	11.6779	11.2752	9.26174	11.6779	11.2752	8	10.7383	1		RPS		3.27942e-09	1	1	1	1	1	1	1	1	0.998887	0.645656	0.999542	0.998495	0.996215	0.985389	0.954748	0.820336	0.389558	0.167268	0.0503272	0.0190681	0.278715	0.858531	0
LSM3	67	56.2617	12.2819	9.86577	10.0671	12.2819	9.86577	10.0671	12.2819	9.86577	10.0671	1	10.7383	1				5.36672e-09	1	1	1	1	1	1	1	1	0.998887	0.645656	0.998323	0.995111	0.98915	0.968288	0.931058	0.831374	0.346722	0.207248	0.0821846	0.0351631	0.278715	0.864177	0
COPS7B	67	51.4295	0	0	0	12.6846	12.8859	21.1409	12.6846	12.8859	21.1409	1	10.3803	0				0.174246	1	1	1	1	1	1	1	1	0.998887	0.645656	0.994642	0.973323	0.922037	0.788109	0.694928	0.502336	0.0661472	0.00786102	0.000443365	5.46694e-05	0.278715	0.922085	0
NUP37	67	56.2617	5.43624	13.6913	13.0872	5.43624	13.6913	13.0872	5.43624	13.6913	13.0872	2	10.7383	1				0.00451755	1	1	1	1	1	1	1	1	0.998887	0.645656	0.999261	0.997291	0.992884	0.974214	0.934965	0.724102	0.383389	0.269569	0.104755	0.0330766	0.278715	0.894307	0
SOD2	67	56.2617	9.66443	10.4698	12.0805	9.66443	10.4698	12.0805	9.66443	10.4698	12.0805	3	10.7383	1				1.59601e-09	1	1	1	1	1	1	1	1	0.998887	0.645656	0.999628	0.998418	0.995327	0.979751	0.9412	0.824059	0.458138	0.147324	0.0293669	0.00858471	0.278715	0.85705	0
AKR1B1	66.1275	55.3893	12.4832	11.0738	10.6711	11.6779	10.2685	9.86577	11.2752	9.86577	9.46309	6	10.7383	1				4.93005e-10	0.999954	0.999859	0.999673	0.998953	0.997446	0.992828	0.974321	0.936077	0.792496	0.453083	0.998461	0.995418	0.989368	0.964911	0.911242	0.748361	0.323351	0.130048	0.0409692	0.0168063	0.517535	0.880035	0
PCNP	66.8658	56.1275	9.86577	6.24161	15.302	10.2685	6.6443	15.7047	10.2685	6.6443	15.7047	6	10.7383	1				0.004281	1	1	1	1	0.999999	0.999991	0.999813	0.99838	0.969238	0.590505	1	1	0.999997	0.999612	0.97168	0.675648	0.484253	0.257237	0.004917	0.000109371	0.316277	0.878718	0
PSMD6	64.5168	53.8456	6.6443	9.86577	7.24832	11.8792	15.1007	12.4832	9.66443	12.8859	10.2685	9	10.6711	1				0.000211665	0.999989	0.999951	0.999849	0.999291	0.997717	0.991386	0.958854	0.887587	0.664455	0.330412	0.998215	0.993333	0.982317	0.936579	0.851022	0.679031	0.147863	0.0548869	0.0128682	0.00390651	0.57985	0.881119	0
RPS16	67	56.3289	14.094	8.25503	9.66443	14.094	8.25503	9.66443	14.094	8.25503	9.66443	9	10.6711	1		RPS		0.000159333	1	1	1	1	1	1	1	1	0.998887	0.645656	0.999211	0.997008	0.991653	0.965723	0.906005	0.756299	0.451367	0.227134	0.0732154	0.0289916	0.278715	0.892401	0
EIF5A	67	51.5973	0	14.8993	15.906	0	14.8993	15.906	0	14.8993	15.906	4	10.2685	0	EIF			0.147192	1	1	1	1	1	1	1	1	0.998887	0.645656	0.999941	0.999464	0.997043	0.965457	0.780727	0.260355	0.0291267	0.00534934	0.000503082	7.74718e-05	0.278715	0.863756	0
TUBB8B;NA;TUBB4A;TUBB;TUBB4B;TUBB3;TUBB2A;TUBB8;TUBB6;TUBB2B;TUBB1	67	56.3289	9.86577	11.6779	10.4698	9.86577	11.6779	10.4698	9.86577	11.6779	10.4698	7	10.6711	1				3.20314e-11	1	1	1	1	1	1	1	1	0.998887	0.645656	0.998039	0.994371	0.987602	0.963966	0.921428	0.813908	0.442815	0.185454	0.0571528	0.0218892	0.278715	0.870422	0
FUS	66.7987	56.1275	7.24832	11.0738	14.2953	7.24832	11.0738	14.2953	6.6443	10.4698	13.6913	6	10.6711	1				0.000656353	1	1	1	0.999999	0.999993	0.999944	0.999299	0.995734	0.952564	0.580714	0.999497	0.99856	0.996671	0.986591	0.946488	0.766554	0.316509	0.171899	0.0833965	0.0402652	0.337831	0.868638	0
DNAJA1	62.8389	51.0268	18.1208	7.44966	22.349	18.1208	7.44966	22.349	5.63758	-5.03356	9.86577	4	11.8121	0				0.0913671	0.998146	0.994674	0.988381	0.967506	0.933876	0.87014	0.776857	0.725773	0.687128	0.439242	0.975671	0.93112	0.869578	0.737083	0.469574	0.351843	0.291328	0.160478	0.0208888	0.00285489	0.855076	0.970719	1
RBBP7	66.6644	54.8523	8.05369	20.7383	7.65101	8.05369	20.7383	7.65101	7.04698	19.7315	6.6443	5	11.8121	1				0.0221291	0.999916	0.999764	0.999491	0.998534	0.996739	0.991884	0.975513	0.946357	0.842175	0.545289	0.988245	0.960584	0.911985	0.802188	0.717848	0.635186	0.479891	0.294752	0.101121	0.039801	0.509823	0.964089	0
PSMD11	64.7181	54.1141	9.66443	10.2685	9.66443	12.6846	13.2886	12.6846	8.85906	9.46309	8.85906	14	10.604	1				2.23397e-06	0.999965	0.99988	0.9997	0.998951	0.997302	0.992138	0.972291	0.936052	0.616697	0.310664	0.993145	0.980711	0.958642	0.887635	0.777726	0.579939	0.307967	0.164911	0.0598652	0.0252415	0.548166	0.942839	0
SERPINB1	63.9799	53.3758	11.6779	13.4899	12.6846	10.4698	12.2819	11.4765	6.84564	8.65772	7.85235	9	10.604	1				4.87261e-05	0.999986	0.999937	0.999806	0.999094	0.997106	0.989267	0.95168	0.881396	0.684494	0.156176	0.999888	0.999311	0.997219	0.979729	0.905219	0.57501	0.0873991	0.0173554	0.00222734	0.000467334	0.529922	0.863123	0
SYNCRIP	62.906	52.302	12.2819	12.4832	12.6846	11.4765	11.6779	11.8792	7.44966	7.65101	7.85235	13	10.604	1				3.55515e-05	0.999957	0.999859	0.999654	0.998816	0.996998	0.991323	0.967878	0.79645	0.403048	0.173545	0.999512	0.997424	0.990979	0.950753	0.830991	0.375359	0.0682122	0.0196654	0.00332493	0.000807866	0.625515	0.878862	0
WDR1	63.9799	53.3758	10.6711	12.4832	11.6779	11.6779	13.4899	12.6846	6.6443	8.45638	7.65101	29	10.604	1				8.35037e-05	0.999838	0.999479	0.998746	0.995832	0.989727	0.971837	0.911927	0.823415	0.586264	0.246352	0.999265	0.99733	0.992864	0.971028	0.904263	0.501149	0.125811	0.0483857	0.0124508	0.00417322	0.644621	0.876106	0
ITPA	67	56.396	6.6443	10.4698	14.698	6.6443	10.4698	14.698	6.6443	10.4698	14.698	3	10.604	1				0.0021433	1	1	1	1	1	1	1	1	0.998887	0.645656	0.997447	0.991707	0.979883	0.934428	0.853152	0.696223	0.46239	0.301007	0.128717	0.0550274	0.278715	0.92655	0
PPP2R1A;PPP2R1B	64.4497	53.8456	8.25503	14.698	6.84564	11.4765	17.9195	10.0671	7.04698	13.4899	5.63758	4	10.604	1				0.00709422	0.999995	0.999975	0.999916	0.99955	0.998403	0.993236	0.962198	0.882862	0.633725	0.330211	0.99988	0.99944	0.998224	0.986415	0.703986	0.578751	0.288775	0.0609774	0.0103465	0.00277152	0.589066	0.919424	0
HSP90AA1;HSP90AA4P	60.6913	50.0872	9.46309	11.4765	9.86577	12.0805	14.094	12.4832	7.85235	9.86577	8.25503	5	10.604	1				1.37606e-05	0.999978	0.999889	0.999622	0.997929	0.992401	0.966572	0.823745	0.581845	0.233862	0.082563	0.997815	0.992007	0.978578	0.886305	0.491864	0.146657	0.0359451	0.0134376	0.00334093	0.00109433	0.743626	0.872986	1
GRPEL1	63.5772	52.9732	8.25503	10.6711	8.65772	8.25503	10.6711	8.65772	12.4832	14.8993	12.8859	3	10.604	1				6.90505e-05	0.999921	0.999737	0.999352	0.997771	0.994338	0.983788	0.94501	0.877725	0.401698	0.216408	0.999878	0.999059	0.995588	0.964037	0.846177	0.497798	0.105423	0.023661	0.00269276	0.000481033	0.606645	0.884656	0
HSP90AA1;HSP90AB1	61.2953	50.7584	12.2819	10.6711	9.46309	11.6779	10.0671	8.85906	12.0805	10.4698	9.26174	4	10.5369	1				3.00329e-08	0.999959	0.999846	0.999582	0.99836	0.995398	0.985033	0.931991	0.745429	0.180137	0.0471894	0.998014	0.993267	0.982997	0.928417	0.556381	0.196675	0.0579292	0.0239181	0.00663553	0.00234473	0.64376	0.880593	0
LSM12	63.1745	52.6376	9.46309	13.4899	10.4698	10.8725	14.8993	11.8792	6.24161	10.2685	7.24832	2	10.5369	1				0.000313607	0.999996	0.999977	0.999913	0.999471	0.997923	0.990205	0.940638	0.824675	0.507717	0.145469	0.997589	0.991777	0.978369	0.907283	0.725789	0.427276	0.176734	0.0789642	0.0224904	0.00796374	0.611512	0.9271	0
NA;TUBA1B;TUBA4A	67	56.4631	12.4832	10.2685	8.85906	12.4832	10.2685	8.85906	12.4832	10.2685	8.85906	3	10.5369	1				6.57315e-07	1	1	1	1	1	1	1	1	0.998887	0.645656	0.999208	0.997788	0.995209	0.985726	0.963314	0.85851	0.380483	0.137023	0.0581964	0.0266183	0.278715	0.842143	0
COPE	62.1678	51.6309	13.8926	17.5168	14.698	8.05369	11.6779	8.85906	5.2349	8.85906	6.04027	3	10.5369	1				0.00824327	0.999879	0.999571	0.998868	0.995542	0.986997	0.955171	0.823497	0.654073	0.460551	0.266923	0.996865	0.989987	0.975905	0.919152	0.605579	0.312239	0.123267	0.0547339	0.0164857	0.00626184	0.773984	0.912437	1
EEF1A1;EEF1A1P5	63.5772	53.0403	10.2685	9.66443	9.86577	8.05369	7.44966	7.65101	14.2953	13.6913	13.8926	32	10.5369	1				0.000325673	0.999886	0.999605	0.998996	0.996388	0.990517	0.97193	0.903075	0.793259	0.570555	0.314481	0.999521	0.997839	0.993272	0.967508	0.887359	0.522125	0.0771998	0.0201951	0.00366419	0.00098568	0.689072	0.869669	0
TPR	65.0537	54.5168	11.8792	15.302	10.2685	10.0671	13.4899	8.45638	7.85235	11.2752	6.24161	27	10.5369	1				0.000419396	0.999979	0.999923	0.999794	0.999188	0.997659	0.991961	0.963376	0.896837	0.686907	0.389376	0.998569	0.995055	0.986814	0.947631	0.863184	0.695516	0.199135	0.106837	0.0411464	0.0177173	0.582276	0.886671	0
EFHD2	63.2416	52.7047	9.66443	7.85235	3.62416	16.5101	14.698	10.4698	13.2886	11.4765	7.24832	6	10.5369	1				0.00636951	0.999956	0.999852	0.999627	0.998653	0.996295	0.986962	0.924276	0.76169	0.506495	0.241386	1	0.999994	0.999862	0.990429	0.84478	0.38118	0.11136	0.0129149	0.000402415	2.48128e-05	0.670761	0.876205	0
PSMD4	65.255	54.7181	11.2752	12.8859	12.6846	6.04027	7.65101	7.44966	11.2752	12.8859	12.6846	7	10.5369	1				0.000296103	1	0.999999	0.999997	0.999967	0.99981	0.998604	0.984737	0.927995	0.746371	0.445079	0.998437	0.995216	0.989017	0.966305	0.920313	0.750241	0.220312	0.0619632	0.0167094	0.0063884	0.53658	0.860925	0
EIF4A2	65.5906	55.1208	12.4832	10.0671	12.4832	8.65772	6.24161	8.65772	12.6846	10.2685	12.6846	5	10.4698	1	EIF			6.5872e-05	0.9999	0.99969	0.999274	0.997665	0.994364	0.984724	0.950838	0.894363	0.74531	0.464368	0.996147	0.988592	0.97434	0.924046	0.836524	0.655336	0.365503	0.197636	0.0700135	0.0284247	0.601854	0.926121	0
HSP90AB1;HSP90AB3P	61.8322	50.1544	17.1141	14.8993	18.5235	14.094	11.8792	15.5034	4.63087	2.41611	6.04027	10	11.6779	1				0.0149202	1	1	0.999999	0.999943	0.998557	0.950598	0.686688	0.66587	0.538197	0.226255	0.992452	0.972876	0.930628	0.771041	0.52987	0.248447	0.0749979	0.0290202	0.00737886	0.00245785	0.783347	0.922214	1
RPLP0;RPLP0P6	67	56.5302	13.4899	6.24161	11.6779	13.4899	6.24161	11.6779	13.4899	6.24161	11.6779	8	10.4698	1			RPL	0.00164751	0.999994	0.999976	0.999937	0.999759	0.999338	0.997904	0.991575	0.977794	0.923837	0.606136	0.999992	0.99993	0.999603	0.995554	0.972813	0.833191	0.367099	0.216278	0.0663588	0.0170062	0.402836	0.854489	0
RGS16	67	57	0	30	0	0	30	0	0	30	0	2	10	0				0.476054	1	1	1	1	1	1	1	1	0.998887	0.645656	0.833333	0.666915	0.666668	0.666667	0.666667	0.666667	0.666667	0.666666	0.665925	0.430438	0.278715	0.484292	0
CAPN2	67	56.5302	11.2752	10.6711	9.46309	11.2752	10.6711	9.46309	11.2752	10.6711	9.46309	26	10.4698	1				6.57149e-11	1	1	1	1	1	1	1	1	0.998887	0.645656	0.999492	0.998238	0.995547	0.98444	0.96113	0.888616	0.463905	0.123444	0.0225696	0.00743431	0.278715	0.831062	0
GSTO1	67	56.5302	9.66443	11.0738	10.6711	9.66443	11.0738	10.6711	9.66443	11.0738	10.6711	10	10.4698	1				2.06704e-12	1	1	1	1	1	1	1	1	0.998887	0.645656	0.999993	0.999944	0.999728	0.997602	0.987718	0.926623	0.398499	0.0964351	0.0103962	0.00160552	0.278715	0.812821	0
TPM1	66.9329	55.3893	1.81208	14.2953	18.7248	1.81208	14.2953	18.7248	1.61074	14.094	18.5235	4	11.5436	1				0.0570708	1	1	1	1	1	1	1	0.999999	0.998704	0.613494	0.986651	0.964127	0.928068	0.833529	0.719308	0.558604	0.410141	0.359168	0.265719	0.0819816	0.278822	0.974585	0
FKBP3	63.1074	52.6376	14.094	13.6913	15.302	10.4698	10.0671	11.6779	6.04027	5.63758	7.24832	7	10.4698	1				0.00322524	0.999805	0.999339	0.998354	0.994298	0.985652	0.960836	0.888919	0.810616	0.529571	0.240203	0.999907	0.999278	0.996576	0.970825	0.862881	0.455787	0.0534934	0.008336	0.000668923	9.85408e-05	0.675512	0.869581	0
ATP5IF1	67	57	16.9128	13.0872	0	16.9128	13.0872	0	16.9128	13.0872	0	5	10	0				0.173361	1	1	1	1	1	1	1	1	0.998887	0.645656	0.997507	0.991703	0.977957	0.909131	0.770152	0.579454	0.438884	0.386059	0.351101	0.222655	0.278715	0.952534	0
TMOD3	62.4362	50.8926	15.5034	15.302	16.9128	3.22148	3.02013	4.63087	14.698	14.4966	16.1074	4	11.5436	1				0.0194874	1	1	0.999997	0.999892	0.997907	0.945329	0.688174	0.6559	0.560276	0.303391	0.999906	0.998997	0.994066	0.935223	0.692063	0.180481	0.0150922	0.00248563	0.000207178	2.91262e-05	0.805872	0.863319	1
CAND2;CAND1	65.9262	55.4564	12.0805	11.0738	9.66443	11.8792	10.8725	9.46309	10.8725	9.86577	8.45638	1	10.4698	1				1.87324e-08	0.999997	0.999987	0.99996	0.999823	0.999446	0.997931	0.989384	0.964385	0.785228	0.371538	0.997846	0.993936	0.986986	0.964488	0.92884	0.843185	0.295122	0.074358	0.0213195	0.00886737	0.463629	0.844626	0
EWSR1	67	56.5302	8.05369	13.6913	9.66443	8.05369	13.6913	9.66443	8.05369	13.6913	9.66443	4	10.4698	1				0.000159055	1	1	1	1	1	1	1	1	0.998887	0.645656	0.997177	0.991508	0.980758	0.943117	0.879162	0.748299	0.499659	0.287729	0.0922438	0.0340424	0.278715	0.904137	0
YWHAQ;YWHAB;YWHAZ	66.2617	55.8591	9.66443	9.0604	8.05369	11.8792	11.2752	10.2685	11.8792	11.2752	10.2685	8	10.4027	1				8.77788e-08	1	1	1	1	1	0.999998	0.999884	0.998054	0.921949	0.472522	0.997525	0.992556	0.982964	0.947476	0.880434	0.720608	0.41143	0.217825	0.0748084	0.0300399	0.351421	0.90657	0
RPS13	67	56.5973	9.66443	11.4765	10.0671	9.66443	11.4765	10.0671	9.66443	11.4765	10.0671	11	10.4027	1		RPS		1.3086e-10	1	1	1	1	1	1	1	1	0.998887	0.645656	0.999966	0.99981	0.999287	0.995362	0.97982	0.891446	0.461993	0.132222	0.0177643	0.00388257	0.278715	0.827013	0
ATIC	66.4631	56.0604	8.45638	10.2685	9.26174	10.0671	11.8792	10.8725	10.0671	11.8792	10.8725	15	10.4027	1				1.07986e-08	1	1	1	1	1	1	0.999999	0.999919	0.976577	0.473162	0.999149	0.997183	0.993015	0.975245	0.933629	0.78716	0.383421	0.178171	0.0550917	0.0205111	0.299441	0.87347	0
CAPNS1	67	56.5973	10.8725	11.2752	9.0604	10.8725	11.2752	9.0604	10.8725	11.2752	9.0604	10	10.4027	1				2.79476e-09	1	1	1	1	1	1	1	1	0.998887	0.645656	0.999679	0.998825	0.996824	0.987165	0.961794	0.85773	0.418816	0.180727	0.0529746	0.0187121	0.278715	0.848488	0
COPS6	64.5839	54.1812	4.83221	6.84564	6.84564	11.4765	13.4899	13.4899	10.8725	12.8859	12.8859	4	10.4027	1				0.00221409	0.99999	0.999954	0.999851	0.999222	0.997245	0.9883	0.937461	0.834731	0.638712	0.38763	0.999999	0.999983	0.999853	0.997107	0.971803	0.718068	0.0971376	0.00737571	0.00021667	1.58217e-05	0.652175	0.829937	0
LZIC	67	57.1342	15.302	8.65772	5.63758	15.302	8.65772	5.63758	15.302	8.65772	5.63758	3	9.86577	1				0.025602	1	1	1	1	1	1	1	1	0.998887	0.645656	0.999016	0.995983	0.988352	0.951835	0.876547	0.733754	0.544867	0.380707	0.128528	0.038147	0.278715	0.907339	0
PSMD3	64.9195	54.5168	12.6846	11.0738	12.4832	12.0805	10.4698	11.8792	8.25503	6.6443	8.05369	14	10.4027	1				5.10146e-05	0.999999	0.999994	0.999977	0.999844	0.999345	0.996621	0.975825	0.911622	0.668996	0.326519	0.9971	0.991547	0.981042	0.943067	0.873998	0.720627	0.211924	0.0835226	0.0259586	0.010158	0.549688	0.879822	0
S100A13	67	56.6644	11.8792	11.2752	7.85235	11.8792	11.2752	7.85235	11.8792	11.2752	7.85235	4	10.3356	1				9.95256e-06	1	1	1	1	1	1	1	1	0.998887	0.645656	0.999779	0.999097	0.997369	0.988473	0.965193	0.877994	0.372294	0.200124	0.0673083	0.0242087	0.278715	0.843135	0
ALDH9A1	67	56.6644	9.66443	10.4698	10.8725	9.66443	10.4698	10.8725	9.66443	10.4698	10.8725	8	10.3356	1				3.23167e-13	1	1	1	1	1	1	1	1	0.998887	0.645656	1	1	0.999998	0.999943	0.999153	0.980874	0.469154	0.0183579	0.000298529	1.46568e-05	0.278715	0.779212	0
AP2M1	62.9732	51.6309	12.2819	14.094	19.7315	2.81879	4.63087	10.2685	9.66443	11.4765	17.1141	4	11.3423	1				0.0137002	0.999459	0.998328	0.996118	0.987849	0.971956	0.931914	0.834719	0.735743	0.569357	0.326596	0.988623	0.965818	0.927772	0.835187	0.730778	0.480531	0.0738028	0.0122089	0.00191795	0.000621906	0.771869	0.913855	1
PABPC1	61.3624	51.0268	12.2819	13.0872	9.26174	12.4832	13.2886	9.46309	8.45638	9.26174	5.43624	2	10.3356	1				0.000335834	0.999786	0.999265	0.998143	0.993388	0.982841	0.950523	0.83947	0.670448	0.317474	0.112048	0.999993	0.99987	0.998841	0.97584	0.643884	0.23186	0.00539696	0.000283108	7.88085e-06	5.83053e-07	0.732632	0.866134	1
ARHGDIB	63.6443	52.302	6.24161	5.03356	2.61745	16.3087	15.1007	12.6846	16.3087	15.1007	12.6846	8	11.3423	1				0.0119672	0.99899	0.99714	0.993792	0.982425	0.962792	0.919452	0.83413	0.769675	0.707851	0.448833	0.999222	0.995959	0.98567	0.918255	0.738024	0.402857	0.125677	0.0445942	0.00929467	0.00259082	0.789602	0.912612	1
CCNA2	65.9933	55.6577	9.46309	14.2953	10.2685	7.65101	12.4832	8.45638	8.25503	13.0872	9.0604	1	10.3356	1				0.000128063	1	1	1	0.999998	0.999986	0.999871	0.998144	0.987544	0.856115	0.4185	0.999009	0.997004	0.992679	0.971227	0.912295	0.747157	0.355079	0.126051	0.0508477	0.022794	0.4049	0.880086	0
TPI1	67	56.7315	8.85906	12.2819	9.66443	8.85906	12.2819	9.66443	8.85906	12.2819	9.66443	23	10.2685	1				1.18159e-06	1	1	1	1	1	0.999999	0.999962	0.99953	0.984285	0.619446	0.998081	0.993962	0.985773	0.954892	0.896669	0.760811	0.488852	0.285912	0.103876	0.0411109	0.298295	0.898573	0
SEPTIN6;SEPTIN8;SEPTIN11	67	56.7315	5.2349	12.4832	13.0872	5.2349	12.4832	13.0872	5.2349	12.4832	13.0872	3	10.2685	1				0.00683731	1	1	1	1	1	1	1	1	0.998887	0.645656	0.99758	0.993198	0.985436	0.960532	0.920971	0.804526	0.436651	0.314408	0.0992589	0.0225396	0.278715	0.883708	0
AHCYL1;AHCYL2	66.9329	56.6644	8.05369	10.6711	12.2819	8.05369	10.6711	12.2819	7.85235	10.4698	12.0805	5	10.2685	1				1.00806e-05	1	1	1	1	1	1	0.999998	0.99995	0.993071	0.60729	0.999306	0.997537	0.993579	0.976256	0.938161	0.828529	0.440918	0.202314	0.0736537	0.0302308	0.286026	0.864747	0
C1QBP	62.906	52.6376	4.42953	5.83893	6.84564	13.0872	14.4966	15.5034	9.46309	10.8725	11.8792	4	10.2685	1				0.00841237	0.999884	0.999546	0.998739	0.994916	0.985618	0.955125	0.852625	0.726753	0.532504	0.30084	0.995858	0.986951	0.968406	0.890903	0.733742	0.442687	0.174633	0.0816551	0.0266189	0.0106855	0.748948	0.929184	1
RPL9	66.8658	56.5973	10.2685	11.8792	9.0604	10.2685	11.8792	9.0604	9.86577	11.4765	8.65772	6	10.2685	1			RPL	6.55939e-08	1	1	1	1	0.999999	0.999991	0.999813	0.99838	0.969238	0.590505	0.999891	0.999529	0.998591	0.993747	0.981199	0.932486	0.454928	0.0954407	0.0192724	0.00568831	0.316277	0.810261	0
ACTB;ACTG1;POTEE	67	56.7315	13.0872	8.05369	9.66443	13.0872	8.05369	9.66443	13.0872	8.05369	9.66443	27	10.2685	1				7.69391e-05	1	1	1	1	1	1	1	1	0.998887	0.645656	0.998282	0.994499	0.986717	0.95588	0.895393	0.754528	0.488125	0.290564	0.10561	0.0412323	0.278715	0.900628	0
H2AC4;H2AC11;H2AC7;HIST2H2AC;HIST2H2AA3;HIST3H2A;HIST1H2AC;HIST1H2AH;H2AC14;H2AFJ	67	52.4027	0	15.1007	14.094	0	15.1007	14.094	0	15.1007	14.094	1	9.73154	0				0.184516	1	1	1	1	1	1	1	1	0.998887	0.645656	0.997195	0.991012	0.978536	0.926951	0.78942	0.391581	0.115613	0.0502398	0.0149562	0.00554539	0.278715	0.900578	0
ILF2	67	56.7987	8.25503	8.45638	13.8926	8.25503	8.45638	13.8926	8.25503	8.45638	13.8926	9	10.2013	1				0.000732527	1	1	1	1	1	1	1	1	0.998887	0.645656	0.999005	0.996887	0.992328	0.970554	0.912351	0.736985	0.45573	0.288468	0.121598	0.0529929	0.278715	0.900764	0
PSMD13	63.7114	53.5101	12.2819	13.0872	14.4966	6.6443	7.44966	8.85906	8.65772	9.46309	10.8725	11	10.2013	1				0.000508519	0.999946	0.999798	0.99945	0.997798	0.99366	0.978812	0.912948	0.790376	0.508674	0.276217	0.999604	0.997919	0.992784	0.961136	0.869634	0.572801	0.146191	0.042911	0.00732921	0.00178374	0.677199	0.885777	0
POTEF;POTEI;POTEJ;ACTB;ACTG1;POTEE;POTEKP	67	57.3356	1.61074	18.7248	8.65772	1.61074	18.7248	8.65772	1.61074	18.7248	8.65772	3	9.66443	1				0.200804	1	1	1	1	1	1	1	1	0.998887	0.645656	0.987211	0.966529	0.93515	0.862994	0.795614	0.722192	0.592173	0.437236	0.266245	0.108088	0.278715	0.937423	0
PYCR3	66.5973	56.396	9.66443	7.85235	14.2953	9.66443	7.85235	14.2953	8.45638	6.6443	13.0872	3	10.2013	1				0.00121387	0.999999	0.999997	0.99999	0.999946	0.999802	0.999126	0.994723	0.981415	0.91079	0.56247	0.997855	0.993083	0.983518	0.948448	0.888731	0.777155	0.51902	0.184671	0.0797694	0.0362342	0.398235	0.882592	0
RPS17	67	56.7987	10.4698	10.0671	10.0671	10.4698	10.0671	10.0671	10.4698	10.0671	10.0671	12	10.2013	1		RPS		3.2932e-18	1	1	1	1	1	1	1	1	0.998887	0.645656	0.998766	0.996177	0.991096	0.971911	0.933852	0.825292	0.48013	0.228314	0.0744815	0.0293651	0.278715	0.867516	0
PSMB1	67	57.3356	3.02013	11.8792	14.094	3.02013	11.8792	14.094	3.02013	11.8792	14.094	8	9.66443	1				0.0679079	1	1	1	1	1	1	1	1	0.998887	0.645656	0.999298	0.997188	0.99212	0.969284	0.922962	0.819605	0.409659	0.351564	0.203475	0.0216493	0.278715	0.881304	0
RAB1A;RAB1B	67	56.7987	10.2685	10.2685	10.0671	10.2685	10.2685	10.0671	10.2685	10.2685	10.0671	4	10.2013	1				2.74223e-20	1	1	1	1	1	1	1	1	0.998887	0.645656	1	0.999997	0.99998	0.999659	0.997043	0.964137	0.481126	0.0686653	0.00313935	0.000285076	0.278715	0.791499	0
PPP1CC	67	56.7987	13.8926	9.0604	7.65101	13.8926	9.0604	7.65101	13.8926	9.0604	7.65101	1	10.2013	1				0.000894467	1	1	1	1	1	1	1	1	0.998887	0.645656	0.998928	0.995946	0.989081	0.959119	0.897597	0.75661	0.497822	0.298662	0.104631	0.0378753	0.278715	0.899315	0
SNRPD2	67	56.7987	8.25503	13.2886	9.0604	8.25503	13.2886	9.0604	8.25503	13.2886	9.0604	8	10.2013	1				0.000153381	1	1	1	1	1	1	1	1	0.998887	0.645656	0.999103	0.996711	0.991354	0.968679	0.923054	0.818834	0.574935	0.195421	0.0566289	0.0197219	0.278715	0.856773	0
YWHAQ;YWHAB;SFN;YWHAG;YWHAE;YWHAZ;YWHAH	67	56.8658	8.85906	10.8725	10.6711	8.85906	10.8725	10.6711	8.85906	10.8725	10.6711	6	10.1342	1				3.14804e-09	1	1	1	1	1	1	1	1	0.998887	0.645656	0.999778	0.999135	0.997608	0.990508	0.974012	0.925667	0.514953	0.0871533	0.0200117	0.00645829	0.278715	0.807732	0
PEBP1	67	56.8658	11.0738	7.85235	11.4765	11.0738	7.85235	11.4765	11.0738	7.85235	11.4765	10	10.1342	1				6.46507e-06	1	1	1	1	1	1	1	1	0.998887	0.645656	1	1	0.999998	0.999932	0.99901	0.976912	0.445517	0.106359	0.000485566	1.3569e-05	0.278715	0.794052	0
CHMP4B	65.5906	54.4497	12.8859	20.5369	3.62416	9.0604	16.7114	-0.201342	13.0872	20.7383	3.8255	5	11.1409	0				0.0767113	0.999998	0.999991	0.999966	0.999805	0.999263	0.996642	0.979344	0.930452	0.74665	0.433738	0.987036	0.957398	0.905829	0.785102	0.677694	0.554559	0.422911	0.347795	0.153059	0.029442	0.535435	0.982963	0
GFPT2;GFPT1	65.3221	55.1879	6.6443	7.24832	13.0872	7.44966	8.05369	13.8926	9.26174	9.86577	15.7047	2	10.1342	1				0.00334547	0.999999	0.999997	0.999989	0.999929	0.999719	0.998631	0.990526	0.962251	0.764897	0.316891	0.999287	0.996561	0.988888	0.948436	0.862402	0.699665	0.378011	0.14397	0.0336394	0.0105546	0.462482	0.905615	0
DDAH1	67	56.8658	9.66443	10.8725	9.86577	9.66443	10.8725	9.86577	9.66443	10.8725	9.86577	4	10.1342	1				1.48039e-12	1	1	1	1	1	1	1	1	0.998887	0.645656	0.999956	0.999785	0.99929	0.996264	0.986225	0.928135	0.468324	0.139622	0.0229673	0.00564991	0.278715	0.815245	0
NAA15	62.2349	52.1007	10.8725	11.6779	15.5034	4.63087	5.43624	9.26174	9.46309	10.2685	14.094	8	10.1342	1				0.00568707	0.999862	0.999493	0.998656	0.99492	0.986329	0.959739	0.876182	0.776389	0.399941	0.107597	0.999104	0.996518	0.990279	0.952436	0.65946	0.377853	0.120993	0.0406893	0.00849109	0.00250036	0.675408	0.909797	0
GDI2	66.7987	56.6644	9.46309	11.0738	10.4698	9.46309	11.0738	10.4698	8.85906	10.4698	9.86577	17	10.1342	1				1.29598e-10	1	1	1	0.999998	0.999989	0.999922	0.999114	0.994975	0.94971	0.581337	0.999891	0.999484	0.99832	0.99141	0.970678	0.888817	0.43824	0.145914	0.0335598	0.00948661	0.342122	0.833087	0
ERH	67	57.4698	15.1007	11.6779	1.81208	15.1007	11.6779	1.81208	15.1007	11.6779	1.81208	6	9.5302	1				0.130113	1	1	1	1	1	1	1	1	0.998887	0.645656	0.999768	0.998672	0.995097	0.972053	0.910766	0.767122	0.383896	0.299965	0.213345	0.123348	0.278715	0.892944	0
POTEF;POTEI;POTEJ;ACTB;ACTA2;ACTG1;ACTG2;ACTC1;ACTA1;POTEE	67	57.4698	15.302	7.85235	5.43624	15.302	7.85235	5.43624	15.302	7.85235	5.43624	6	9.5302	1				0.0480759	1	1	1	1	1	1	1	1	0.998887	0.645656	0.999809	0.998812	0.995366	0.971777	0.907162	0.773783	0.618495	0.415739	0.0720854	0.00774686	0.278715	0.86861	0
TXNRD1	64.3154	54.1812	9.26174	12.0805	12.2819	9.0604	11.8792	12.0805	6.24161	9.0604	9.26174	18	10.1342	1				5.12381e-05	1	0.999999	0.999996	0.999971	0.999866	0.999232	0.992793	0.953852	0.5508	0.211192	0.996671	0.990743	0.980119	0.943062	0.870086	0.671077	0.223508	0.0597733	0.0166994	0.00683441	0.519611	0.887727	0
HSPA1B;HSPA8;HSPA6;HSPA1L;HSPA2	64.651	53.6443	15.5034	16.3087	8.25503	15.5034	16.3087	8.25503	8.45638	9.26174	1.20805	2	11.0067	1				0.0164865	1	1	1	1	0.999997	0.99989	0.990417	0.857472	0.670827	0.430577	0.999589	0.998215	0.993732	0.958863	0.827819	0.393082	0.222399	0.142936	0.058513	0.0244028	0.602061	0.905896	0
TUBA1C	67	56.9329	8.65772	11.2752	10.2685	8.65772	11.2752	10.2685	8.65772	11.2752	10.2685	5	10.0671	1				4.48068e-08	1	1	1	1	1	1	1	1	0.998887	0.645656	0.9998	0.999123	0.997349	0.988076	0.96381	0.878986	0.496632	0.190619	0.0451308	0.0128824	0.278715	0.839384	0
POFUT1	65.7919	55.7919	8.45638	15.302	9.86577	8.45638	15.302	9.86577	4.83221	11.6779	6.24161	6	10	1				0.00807264	1	1	1	1	1	1	0.999974	0.998466	0.805511	0.432996	0.998911	0.995441	0.986733	0.945648	0.861131	0.690035	0.424632	0.238037	0.075907	0.0261285	0.431784	0.91852	0
ARF3;ARF1	65.7248	55.7248	11.6779	8.85906	10.2685	9.86577	7.04698	8.45638	12.6846	9.86577	11.2752	3	10	1				1.11332e-05	1	0.999998	0.999994	0.999962	0.999855	0.999332	0.9957	0.983039	0.810049	0.368032	0.99994	0.999625	0.998519	0.990313	0.961132	0.831214	0.317707	0.0988596	0.0171122	0.00391516	0.430303	0.844639	0
RSU1	66.9329	56.9329	10.6711	8.85906	10.6711	10.6711	8.85906	10.6711	10.4698	8.65772	10.4698	3	10	1				2.55726e-09	1	1	1	1	1	1	1	0.999999	0.998704	0.613494	0.99849	0.99529	0.988957	0.964913	0.91814	0.799531	0.516707	0.279557	0.0852877	0.0303841	0.278822	0.879812	0
UBE2N;UBE2NL	63.5101	53.5101	15.1007	11.6779	13.6913	9.66443	6.24161	8.25503	10.0671	6.6443	8.65772	8	10	1				0.00228213	0.999904	0.999683	0.99922	0.997304	0.993072	0.979501	0.923156	0.81021	0.540654	0.288415	0.999587	0.997971	0.993063	0.960937	0.863236	0.60272	0.123148	0.0268469	0.00481628	0.00129345	0.662551	0.879056	0
U2AF2	62.8389	51.8993	11.4765	9.66443	17.5168	13.6913	11.8792	19.7315	3.42282	1.61074	9.46309	3	10.9396	1				0.0325612	0.999961	0.999873	0.999695	0.998984	0.997484	0.992775	0.781762	0.614096	0.531394	0.331554	0.983165	0.956829	0.918842	0.839348	0.768043	0.571028	0.0449042	0.00984462	0.00311242	0.00128858	0.781333	0.891903	1
TUBAL3;NA;TUBA3D;TUBA1B;TUBA4A;TUBA1A;TUBA1C;TUBA8	67	57	10.0671	6.84564	13.0872	10.0671	6.84564	13.0872	10.0671	6.84564	13.0872	7	10	1				0.000943582	1	1	1	1	1	1	1	1	0.998887	0.645656	0.999995	0.999971	0.999894	0.999367	0.997319	0.937031	0.445528	0.203886	0.0542254	0.0139911	0.278715	0.817608	0
UBE2L5;UBE2L3	65.0537	55.1208	6.44295	6.6443	5.03356	12.2819	12.4832	10.8725	12.2819	12.4832	10.8725	5	9.93289	1				0.00262716	0.999908	0.999688	0.999221	0.997285	0.993072	0.980297	0.936406	0.873796	0.767349	0.474634	0.99842	0.994855	0.987616	0.9599	0.90693	0.747122	0.271073	0.133381	0.0434731	0.0164459	0.622961	0.878229	0
PRKCSH	63.9799	53.1074	16.3087	18.5235	6.84564	7.24832	9.46309	-2.21477	16.3087	18.5235	6.84564	15	10.8725	0				0.0715327	1	1	0.999999	0.999982	0.999779	0.996118	0.906008	0.723469	0.667967	0.430564	0.997113	0.990102	0.974784	0.870716	0.589121	0.433289	0.321768	0.20186	0.0460386	0.00961612	0.715824	0.960853	1
HSPA1B;HSPA1L	65.1208	55.1879	11.4765	13.8926	10.0671	11.4765	13.8926	10.0671	5.83893	8.25503	4.42953	9	9.93289	1				0.00478217	0.99986	0.99956	0.998959	0.996632	0.991886	0.9784	0.935347	0.876546	0.775476	0.481758	0.999699	0.998828	0.99676	0.98695	0.95826	0.744846	0.297807	0.0762709	0.015384	0.00480349	0.621758	0.860219	0
TUBB6	67	57.0671	10.8725	10.6711	8.25503	10.8725	10.6711	8.25503	10.8725	10.6711	8.25503	7	9.93289	1				2.71174e-07	1	1	1	1	1	1	1	1	0.998887	0.645656	0.999911	0.999647	0.999001	0.99561	0.984958	0.920675	0.464179	0.175972	0.0480403	0.0158951	0.278715	0.822243	0
RPL34	66.7315	56.7987	9.86577	9.26174	9.66443	10.4698	9.86577	10.2685	10.2685	9.66443	10.0671	9	9.93289	1			RPL	1.45995e-14	1	1	1	0.999999	0.999993	0.999944	0.999284	0.995479	0.940271	0.540462	0.999911	0.9996	0.998761	0.994125	0.980601	0.92012	0.496518	0.111822	0.0194573	0.00526849	0.34583	0.813311	0
RPS15A	66.1946	56.3289	13.0872	10.0671	8.85906	10.6711	7.65101	6.44295	13.0872	10.0671	8.85906	9	9.86577	1		RPS		0.000243016	0.99993	0.99979	0.999519	0.998504	0.996486	0.990771	0.971257	0.93921	0.85759	0.544761	0.998802	0.996469	0.992052	0.976044	0.944899	0.797261	0.376075	0.224982	0.084127	0.0337858	0.506993	0.872344	0
PFKL	67	57.1342	7.65101	11.8792	10.0671	7.65101	11.8792	10.0671	7.65101	11.8792	10.0671	10	9.86577	1				3.17533e-05	1	1	1	1	1	1	1	1	0.998887	0.645656	0.999382	0.997777	0.99422	0.979053	0.946835	0.857698	0.52395	0.233033	0.0719953	0.0249277	0.278715	0.852361	0
NEDD8	65.3893	55.5235	7.85235	4.02685	8.65772	12.4832	8.65772	13.2886	12.2819	8.45638	13.0872	5	9.86577	1				0.00384928	0.999993	0.999974	0.999932	0.999741	0.999287	0.997721	0.989634	0.955179	0.661146	0.389	0.999243	0.997824	0.995027	0.982439	0.945649	0.766164	0.257081	0.143025	0.0613971	0.0281333	0.527913	0.861333	0
RPS9	66.4631	56.5973	7.65101	9.46309	9.26174	9.26174	11.0738	10.8725	9.26174	11.0738	10.8725	14	9.86577	1		RPS		1.42935e-07	1	1	1	1	1	1	1	0.999987	0.986053	0.459846	0.999431	0.998286	0.996094	0.988029	0.971709	0.903989	0.387292	0.135644	0.0476519	0.0199893	0.29008	0.827302	0
RPL27A	67	57.1342	9.46309	10.6711	9.46309	9.46309	10.6711	9.46309	9.46309	10.6711	9.46309	6	9.86577	1			RPL	1.31679e-11	1	1	1	1	1	1	1	1	0.998887	0.645656	0.998605	0.995683	0.989873	0.967488	0.922889	0.806176	0.525466	0.295148	0.0972351	0.0357506	0.278715	0.8779	0
BTF3	64.3826	53.6443	10.4698	9.46309	-3.42282	18.3221	17.3154	4.42953	18.3221	17.3154	4.42953	7	10.7383	0				0.109841	0.999844	0.99946	0.998627	0.995107	0.987401	0.964559	0.895107	0.817442	0.724683	0.453158	0.999981	0.999697	0.997568	0.946664	0.532004	0.355577	0.319817	0.275319	0.121388	0.0321922	0.703516	0.920427	1
HNRNPAB	65.5235	54.7852	15.5034	14.094	7.04698	11.0738	9.66443	2.61745	15.5034	14.094	7.04698	9	10.7383	1				0.0100262	0.999871	0.99961	0.999107	0.997234	0.993535	0.983265	0.950315	0.902401	0.806452	0.503601	0.998679	0.994751	0.984759	0.934567	0.820293	0.571624	0.301152	0.19145	0.0900663	0.0431119	0.579841	0.93023	0
ECI1	67	57.604	5.43624	12.8859	9.86577	5.43624	12.8859	9.86577	5.43624	12.8859	9.86577	3	9.39597	1				0.0125327	1	1	1	1	1	1	1	1	0.998887	0.645656	0.998857	0.996233	0.990871	0.970427	0.93283	0.84885	0.570739	0.295248	0.11552	0.0417752	0.278715	0.860365	0
AHCY	67	57.1342	9.86577	13.4899	6.24161	9.86577	13.4899	6.24161	9.86577	13.4899	6.24161	20	9.86577	1				0.00402231	1	1	1	1	1	1	1	1	0.998887	0.645656	0.999826	0.999412	0.998403	0.991876	0.964976	0.832103	0.476233	0.219345	0.0965438	0.0435512	0.278715	0.857016	0
YWHAE	67	57.1342	13.2886	7.24832	9.0604	13.2886	7.24832	9.0604	13.2886	7.24832	9.0604	31	9.86577	1				0.00121833	1	1	1	1	1	1	1	1	0.998887	0.645656	0.998043	0.994139	0.986802	0.961447	0.918624	0.827145	0.597331	0.308147	0.0508425	0.0113985	0.278715	0.858664	0
IMPA1	67	57.604	15.302	12.8859	0	15.302	12.8859	0	15.302	12.8859	0	8	9.39597	0				0.218102	1	1	1	1	1	1	1	1	0.998887	0.645656	0.999808	0.998804	0.995298	0.970534	0.896427	0.681028	0.390291	0.343384	0.333972	0.215403	0.278715	0.902546	0
HNRNPU	60.6242	49.8859	13.6913	11.4765	11.6779	17.7181	15.5034	15.7047	5.03356	2.81879	3.02013	18	10.7383	1				0.0350243	0.999997	0.999961	0.999742	0.996581	0.976962	0.86103	0.678066	0.603932	0.429472	0.132168	0.999832	0.998402	0.990589	0.872096	0.481942	0.127564	0.0137601	0.00251107	0.00023136	3.47564e-05	0.82681	0.86663	1
CACYBP	62.9732	53.1074	13.8926	13.2886	14.4966	9.46309	8.85906	10.0671	6.24161	5.63758	6.84564	14	9.86577	1				0.00649206	0.999979	0.999918	0.999773	0.999082	0.997364	0.991285	0.956064	0.707348	0.468234	0.272987	0.999102	0.996044	0.987945	0.945438	0.838315	0.530497	0.127487	0.0370289	0.00678999	0.001815	0.677547	0.892912	0
TUBA3D;TUBA3E;TUBA1A;TUBA1C;TUBA8	67	57.2013	9.86577	10.8725	8.65772	9.86577	10.8725	8.65772	9.86577	10.8725	8.65772	3	9.79866	1				1.18438e-08	1	1	1	1	1	1	1	1	0.998887	0.645656	0.998936	0.997013	0.993517	0.981286	0.95837	0.890514	0.492722	0.226442	0.068733	0.0257016	0.278715	0.841366	0
ACO1	63.5101	52.8389	8.65772	1.20805	8.45638	16.7114	9.26174	16.5101	14.2953	6.84564	14.094	6	10.6711	1				0.0225048	0.999982	0.999909	0.999693	0.998375	0.994307	0.976948	0.895237	0.772157	0.572372	0.317556	0.992639	0.97992	0.958407	0.885709	0.696595	0.405969	0.235472	0.138546	0.0521607	0.0212583	0.700354	0.942637	1
PRMT5	65.255	55.4564	10.8725	11.4765	12.2819	5.63758	6.24161	7.04698	10.8725	11.4765	12.2819	6	9.79866	1				0.0014428	0.999999	0.999995	0.999979	0.999855	0.999371	0.996661	0.975849	0.915639	0.758111	0.453781	0.998622	0.995527	0.989248	0.965107	0.918881	0.796166	0.282024	0.146082	0.0481208	0.0181919	0.550867	0.866333	0
NANS	64.7852	54.9866	10.0671	12.2819	11.2752	10.0671	12.2819	11.2752	5.83893	8.05369	7.04698	11	9.79866	1				0.00040845	0.999722	0.999211	0.998273	0.994946	0.988637	0.971667	0.917779	0.834223	0.61563	0.369466	0.999982	0.999861	0.999352	0.994606	0.971916	0.784801	0.221639	0.0567107	0.00625453	0.00103178	0.671354	0.840232	0
PPP6C	67	57.2013	10.2685	10.0671	9.0604	10.2685	10.0671	9.0604	10.2685	10.0671	9.0604	7	9.79866	1				6.14669e-12	1	1	1	1	1	1	1	1	0.998887	0.645656	0.999766	0.99911	0.997541	0.989918	0.970567	0.904145	0.503768	0.18948	0.0540601	0.0179109	0.278715	0.829787	0
NA;TUBA3D;TUBA1B;TUBA4A;TUBA3E;TUBA1A;TUBA1C;TUBA8	67	57.6711	10.6711	13.2886	4.02685	10.6711	13.2886	4.02685	10.6711	13.2886	4.02685	7	9.32886	1				0.0463753	1	1	1	1	1	1	1	1	0.998887	0.645656	0.999169	0.996972	0.992081	0.971522	0.930104	0.825977	0.503933	0.304291	0.158401	0.0749807	0.278715	0.877566	0
TWF2	64.651	54.9195	10.6711	12.2819	9.66443	9.86577	11.4765	8.85906	8.05369	9.66443	7.04698	6	9.73154	1				1.2888e-05	0.999839	0.999519	0.998906	0.996601	0.991956	0.97849	0.930201	0.844736	0.597945	0.335642	0.998714	0.996051	0.990681	0.967978	0.91213	0.725581	0.271647	0.0863621	0.0241152	0.00938688	0.646582	0.875333	0
RPL18A	66.2617	56.5973	12.2819	10.2685	8.05369	10.4698	8.45638	6.24161	12.4832	10.4698	8.25503	10	9.66443	1			RPL	0.000199522	1	0.999999	0.999996	0.999973	0.999883	0.99937	0.995095	0.978966	0.864948	0.484718	0.999632	0.998866	0.99736	0.991391	0.976155	0.88289	0.371174	0.148258	0.0599207	0.0255099	0.422178	0.83334	0
NA;TUBA3D;TUBA1B;TUBA4A;TUBA3E;TUBA1A	67	57.3356	11.0738	10.2685	7.65101	11.0738	10.2685	7.65101	11.0738	10.2685	7.65101	7	9.66443	1				9.13665e-06	1	1	1	1	1	1	1	1	0.998887	0.645656	0.999974	0.999867	0.999528	0.997047	0.987178	0.927237	0.515905	0.196141	0.0494618	0.0141587	0.278715	0.81818	0
MCTS1	65.4564	55.7919	7.04698	6.44295	6.24161	11.6779	11.0738	10.8725	11.6779	11.0738	10.8725	5	9.66443	1				0.000635461	1	1	1	1	1	0.999986	0.99908	0.982189	0.73589	0.433551	0.998032	0.994294	0.987291	0.962265	0.916464	0.805647	0.336296	0.142316	0.0461045	0.0178921	0.482788	0.867981	0
RPS24	66.7315	57.0671	8.85906	9.46309	9.0604	9.66443	10.2685	9.86577	9.66443	10.2685	9.86577	7	9.66443	1		RPS		1.40863e-12	0.999997	0.999987	0.999962	0.999836	0.999502	0.998234	0.991861	0.976451	0.911528	0.580451	0.999893	0.999508	0.99845	0.992477	0.975228	0.90474	0.508966	0.180885	0.0388996	0.010652	0.410145	0.826747	0
ISOC1	67	57.4027	9.46309	10.4698	8.85906	9.46309	10.4698	8.85906	9.46309	10.4698	8.85906	1	9.59732	1				3.81575e-10	1	1	1	1	1	1	1	1	0.998887	0.645656	0.999596	0.998692	0.996805	0.98889	0.970802	0.906374	0.525756	0.222089	0.0658473	0.0239897	0.278715	0.830439	0
PARK7	67	57.4027	9.0604	12.6846	7.04698	9.0604	12.6846	7.04698	9.0604	12.6846	7.04698	10	9.59732	1				0.00120059	1	1	1	1	1	1	1	1	0.998887	0.645656	0.999544	0.998478	0.996228	0.986463	0.960375	0.831645	0.477727	0.297289	0.119299	0.0479412	0.278715	0.865612	0
EIF2S3;EIF2S3B	64.9195	55.3221	13.4899	12.8859	8.65772	10.0671	9.46309	5.2349	10.6711	10.0671	5.83893	10	9.59732	1	EIF			0.00294247	0.999991	0.999963	0.999893	0.999536	0.998589	0.994971	0.976436	0.929238	0.700694	0.335147	0.99985	0.999237	0.997208	0.981936	0.925286	0.702513	0.309873	0.147718	0.0426986	0.0139837	0.528827	0.885025	0
CAPZB	65.1208	55.5235	10.8725	12.8859	10.6711	5.2349	7.24832	5.03356	10.8725	12.8859	10.6711	8	9.59732	1				0.00524554	1	0.999999	0.999994	0.999941	0.999681	0.99783	0.978671	0.910319	0.734805	0.443379	0.999974	0.999802	0.999083	0.99257	0.965082	0.82937	0.293369	0.064175	0.00779486	0.00143658	0.559478	0.838504	0
RPLP0	65.5235	55.9262	10.8725	11.0738	11.2752	6.44295	6.6443	6.84564	10.8725	11.0738	11.2752	5	9.59732	1			RPL	0.000473736	0.99999	0.999956	0.999868	0.999408	0.998158	0.993333	0.969786	0.920882	0.798205	0.482837	0.999948	0.999703	0.998885	0.992853	0.969777	0.845709	0.356606	0.103799	0.0149048	0.00318474	0.541295	0.840633	0
TUBB4A;TUBB;TUBB4B;TUBB3	67	57.4027	9.26174	10.4698	9.0604	9.26174	10.4698	9.0604	9.26174	10.4698	9.0604	3	9.59732	1				1.52574e-10	1	1	1	1	1	1	1	1	0.998887	0.645656	0.999828	0.999366	0.998305	0.993335	0.98038	0.924596	0.579864	0.183518	0.0409898	0.0137407	0.278715	0.811126	0
PAFAH1B1	67	57.4698	8.45638	11.8792	8.25503	8.45638	11.8792	8.25503	8.45638	11.8792	8.25503	9	9.5302	1				6.07834e-05	1	1	1	1	1	1	1	1	0.998887	0.645656	0.999791	0.99929	0.998221	0.993714	0.983406	0.935189	0.488152	0.247227	0.0659383	0.0227056	0.278715	0.822944	0
DHX15	66.8658	57.3356	6.6443	9.46309	11.6779	7.04698	9.86577	12.0805	7.04698	9.86577	12.0805	12	9.5302	1				0.000511557	0.999998	0.999991	0.999974	0.999885	0.99964	0.998682	0.993662	0.980976	0.923211	0.593625	0.998254	0.994903	0.988686	0.967	0.928204	0.831893	0.547305	0.292272	0.100575	0.0386118	0.394472	0.867551	0
PDIA3	59.6846	49.1477	14.4966	14.2953	12.0805	14.094	13.8926	11.6779	5.63758	5.43624	3.22148	24	10.5369	1				0.012891	0.999638	0.998563	0.995805	0.981278	0.943826	0.837227	0.641738	0.498861	0.282488	0.141498	0.993033	0.978863	0.94716	0.752207	0.342461	0.137592	0.0508695	0.0241088	0.0081872	0.0034126	0.868939	0.877371	1
CCT6A	67	57.4698	9.66443	9.46309	9.46309	9.66443	9.46309	9.46309	9.66443	9.46309	9.46309	13	9.5302	1				5.78323e-19	1	1	1	1	1	1	1	1	0.998887	0.645656	0.998243	0.99503	0.989212	0.969368	0.934684	0.85602	0.611604	0.234385	0.0951867	0.0422153	0.278715	0.843904	0
ASNA1	65.255	55.7248	10.8725	13.6913	9.26174	10.8725	13.6913	9.26174	5.63758	8.45638	4.02685	6	9.5302	1				0.00995139	0.999948	0.999814	0.999516	0.998214	0.995234	0.985645	0.949429	0.891646	0.780317	0.479958	0.999951	0.999655	0.99851	0.989162	0.955001	0.829274	0.341616	0.0828324	0.00750231	0.00101538	0.592937	0.845514	0
RPS20	66.1275	56.6644	12.6846	7.04698	11.2752	10.2685	4.63087	8.85906	12.4832	6.84564	11.0738	5	9.46309	1		RPS		0.00418269	1	1	1	1	1	0.999997	0.999926	0.999085	0.92224	0.399656	0.998375	0.995128	0.988992	0.967228	0.927411	0.820909	0.535414	0.269473	0.02228	0.00749946	0.341724	0.863312	0
H2AC4;H2AC11;H2AFX;H2AC7;HIST2H2AC;HIST2H2AA3;HIST3H2A;HIST2H2AB;HIST1H2AC;HIST1H2AH;HIST1H2AA;H2AC14;H2AFJ	67	53.3087	0	14.4966	12.8859	0	14.4966	12.8859	0	14.4966	12.8859	1	9.12752	0				0.243747	1	1	1	1	1	1	1	1	0.998887	0.645656	0.996567	0.990253	0.978592	0.9338	0.824325	0.49682	0.175488	0.0854098	0.0300039	0.012566	0.278715	0.908142	0
HNRNPK	60.4899	51.0268	7.24832	7.65101	7.65101	9.46309	9.86577	9.86577	10.8725	11.2752	11.2752	20	9.46309	1				2.58968e-05	0.99933	0.998067	0.995724	0.9874	0.97193	0.932884	0.829091	0.672875	0.18787	0.082652	0.995391	0.984385	0.961361	0.874607	0.686054	0.236345	0.0744324	0.0303576	0.00832427	0.00295926	0.727914	0.895953	1
CTSD	67	57.5369	10.2685	9.66443	8.45638	10.2685	9.66443	8.45638	10.2685	9.66443	8.45638	20	9.46309	1				4.05567e-09	1	1	1	1	1	1	1	1	0.998887	0.645656	0.999776	0.999243	0.998114	0.99347	0.983464	0.94992	0.598531	0.150417	0.0510607	0.0197402	0.278715	0.795858	0
TKT	67	57.5369	9.86577	7.65101	10.8725	9.86577	7.65101	10.8725	9.86577	7.65101	10.8725	29	9.46309	1				7.32884e-06	1	1	1	1	1	1	1	1	0.998887	0.645656	1	0.999998	0.999989	0.999857	0.998764	0.980671	0.579246	0.161868	0.020047	0.00280838	0.278715	0.786705	0
FAM114A1	64.3826	54.9195	5.63758	8.65772	6.84564	10.6711	13.6913	11.8792	7.85235	10.8725	9.0604	2	9.46309	1				0.00214501	0.999877	0.999621	0.999111	0.997077	0.9927	0.979022	0.926022	0.833699	0.628404	0.366671	0.999829	0.999092	0.996839	0.983103	0.945234	0.830494	0.156526	0.0170939	0.00277735	0.000662015	0.659491	0.824158	0
EIF3F	59.2148	49.7517	6.44295	6.84564	6.44295	9.0604	9.46309	9.0604	12.4832	12.8859	12.4832	7	9.46309	1	EIF			0.00271134	0.999582	0.998505	0.996083	0.985286	0.960602	0.887737	0.70104	0.537227	0.137176	0.0316161	0.989491	0.968032	0.928855	0.809601	0.453539	0.178597	0.0628802	0.0272131	0.00811037	0.00306464	0.804827	0.897262	1
CARHSP1	63.2416	52.7718	2.01342	5.83893	6.44295	11.0738	14.8993	15.5034	10.0671	13.8926	14.4966	2	10.4698	1				0.0199343	0.999059	0.99738	0.99438	0.98429	0.966847	0.927442	0.842639	0.762645	0.603891	0.305847	0.996675	0.988522	0.970803	0.897579	0.757339	0.491482	0.176856	0.0601281	0.0115253	0.00320301	0.744777	0.924828	1
CTSB	66.5973	57.1342	9.46309	9.46309	10.6711	9.46309	9.46309	10.6711	8.25503	8.25503	9.46309	5	9.46309	1				1.01369e-08	1	1	0.999998	0.999987	0.999942	0.999673	0.997318	0.988124	0.921314	0.556939	0.997961	0.993897	0.986149	0.958074	0.906135	0.782601	0.518735	0.311383	0.118868	0.0491983	0.377114	0.89136	0
RPL30	66.1275	56.7315	9.86577	11.2752	9.66443	9.26174	10.6711	9.0604	7.85235	9.26174	7.65101	7	9.39597	1			RPL	8.96218e-07	0.999987	0.999951	0.999869	0.9995	0.998622	0.99561	0.982125	0.952047	0.824345	0.482741	1	1	1	0.999999	0.999925	0.992571	0.478322	0.014223	6.11567e-05	9.20667e-07	0.48687	0.773998	0
SNRPD1	65.8591	55.3893	6.24161	15.1007	13.4899	2.81879	11.6779	10.0671	6.24161	15.1007	13.4899	2	10.4698	1				0.0131867	0.999978	0.999918	0.999782	0.999171	0.997729	0.992882	0.972645	0.934171	0.831904	0.511869	0.999909	0.999284	0.996647	0.973137	0.886769	0.638813	0.390299	0.271043	0.0136766	0.000621515	0.516521	0.912087	0
RAC2;RAC3;RAC1	63.443	54.047	9.66443	9.0604	9.26174	7.44966	6.84564	7.04698	12.0805	11.4765	11.6779	2	9.39597	1				0.000363335	0.999976	0.999897	0.999689	0.998591	0.995592	0.984008	0.928917	0.821777	0.55366	0.189488	0.997076	0.991633	0.981518	0.94545	0.878448	0.67062	0.18245	0.0781228	0.0236168	0.00919291	0.622852	0.88268	0
PRDX5	67	57.604	8.65772	10.2685	9.26174	8.65772	10.2685	9.26174	8.65772	10.2685	9.26174	13	9.39597	1				9.77876e-10	1	1	1	1	1	1	1	1	0.998887	0.645656	0.998964	0.996898	0.992955	0.978566	0.951234	0.876903	0.544856	0.265822	0.101261	0.0425218	0.278715	0.847498	0
ZPR1	63.3087	52.8389	10.6711	17.3154	12.6846	9.26174	15.906	11.2752	2.81879	9.46309	4.83221	3	10.4698	1				0.0177577	0.999997	0.99998	0.99992	0.999423	0.997343	0.984726	0.893762	0.734718	0.491937	0.263685	0.999824	0.999108	0.99699	0.976664	0.690354	0.520773	0.114519	0.0218941	0.00379154	0.000942268	0.703608	0.902369	1
CAP1	62.1678	52.7718	9.46309	10.0671	9.26174	9.46309	10.0671	9.26174	8.85906	9.46309	8.65772	24	9.39597	1				3.79649e-12	0.999893	0.999653	0.99915	0.997022	0.992124	0.975368	0.89919	0.740198	0.350349	0.130494	0.996636	0.989027	0.973279	0.910341	0.78268	0.484338	0.149146	0.0563593	0.0146191	0.00509615	0.679508	0.913943	0
RPS7	65.9933	56.6644	8.45638	5.2349	8.25503	11.4765	8.25503	11.2752	11.4765	8.25503	11.2752	7	9.32886	1		RPS		0.000837193	0.999993	0.999969	0.999909	0.999605	0.998802	0.995768	0.980858	0.946897	0.820335	0.484782	0.999433	0.997868	0.994187	0.97682	0.934719	0.803139	0.471691	0.238634	0.0672435	0.0213782	0.495828	0.873952	0
TSN	67	57.6711	8.45638	12.6846	6.84564	8.45638	12.6846	6.84564	8.45638	12.6846	6.84564	5	9.32886	1				0.00355108	1	1	1	1	1	1	1	1	0.998887	0.645656	0.999929	0.999583	0.998432	0.990538	0.965107	0.874943	0.669503	0.236682	0.057253	0.0147206	0.278715	0.817766	0
LTA4H	61.9664	52.6376	10.6711	9.86577	11.6779	8.45638	7.65101	9.46309	8.65772	7.85235	9.66443	12	9.32886	1				4.95821e-06	0.999857	0.999526	0.998835	0.99598	0.989683	0.969532	0.885587	0.71614	0.332248	0.133873	0.996365	0.987841	0.970261	0.903407	0.779609	0.486848	0.133683	0.0484411	0.0122886	0.00418539	0.696197	0.912307	0
TPT1;>sp|Q56UQ5|TPT1L_HUMAN TPT1-like protein OS=Homo sapiens OX=9606	61.698	51.2953	-6.04027	2.61745	2.81879	9.86577	18.5235	18.7248	9.86577	18.5235	18.7248	2	10.4027	0				0.199403	0.996008	0.987978	0.973283	0.927586	0.86664	0.785027	0.71323	0.687765	0.672438	0.432935	0.976473	0.937085	0.875979	0.732402	0.598512	0.469854	0.244273	0.0342309	0.00795722	0.00323625	0.913268	0.964707	1
PFKP	67	57.6711	10.6711	9.86577	7.44966	10.6711	9.86577	7.44966	10.6711	9.86577	7.44966	27	9.32886	1				1.49164e-05	1	1	1	1	1	1	1	1	0.998887	0.645656	0.999703	0.998981	0.997373	0.989958	0.970885	0.893011	0.539005	0.267241	0.091387	0.0358842	0.278715	0.837943	0
SNRPGP15;SNRPG	67	58.0738	9.46309	1.00671	16.3087	9.46309	1.00671	16.3087	9.46309	1.00671	16.3087	3	8.92617	1				0.261655	1	1	1	1	1	1	1	1	0.998887	0.645656	0.997342	0.990716	0.976918	0.927862	0.856888	0.762213	0.59875	0.310009	0.227759	0.150128	0.278715	0.908947	0
H1-0	66.9329	57.604	10.0671	8.65772	9.46309	9.86577	8.45638	9.26174	10.0671	8.65772	9.46309	3	9.32886	1				2.32391e-10	1	1	1	1	1	1	1	0.999996	0.997315	0.610285	0.998428	0.995479	0.989964	0.969866	0.93074	0.825338	0.55145	0.322578	0.122556	0.0520839	0.280596	0.871521	0
TCP1	66.5973	57.2685	9.46309	11.4765	8.25503	8.85906	10.8725	7.65101	8.85906	10.8725	7.65101	24	9.32886	1				1.37369e-05	1	1	0.999998	0.999985	0.999934	0.999625	0.99683	0.985291	0.887526	0.519535	0.999859	0.999451	0.998479	0.993889	0.982716	0.941645	0.481705	0.210115	0.0382227	0.0108053	0.404546	0.817976	0
MRPL12	67	58.0738	6.6443	6.24161	13.8926	6.6443	6.24161	13.8926	6.6443	6.24161	13.8926	3	8.92617	1			RPL	0.0549922	1	1	1	1	1	1	1	1	0.998887	0.645656	0.999989	0.999945	0.999812	0.998966	0.99531	0.832465	0.5709	0.40069	0.123377	0.033215	0.278715	0.848294	0
LUC7L;LUC7L2	59.8188	50.4899	11.4765	12.2819	9.46309	8.85906	9.66443	6.84564	8.85906	9.66443	6.84564	3	9.32886	1				0.000159209	0.999647	0.998749	0.996773	0.988248	0.96918	0.911187	0.727065	0.507791	0.217922	0.0884828	0.99877	0.994301	0.982309	0.917789	0.556706	0.185927	0.0251468	0.00630503	0.00107027	0.000276511	0.807992	0.87573	1
ACTB;ACTA2;ACTG1;ACTG2;ACTC1;ACTA1;ACTBL2	67	57.7383	8.25503	7.85235	11.6779	8.25503	7.85235	11.6779	8.25503	7.85235	11.6779	30	9.26174	1				0.000205333	1	1	1	1	1	1	1	1	0.998887	0.645656	0.99926	0.997784	0.994948	0.984393	0.963182	0.885363	0.487963	0.296184	0.125596	0.054404	0.278715	0.849193	0
PRKAR1A	66.8993	51.4295	17.7181	16.1074	12.2819	17.9195	16.3087	12.4832	0	0	0	5	10.3132	0				0.156009	1	1	1	1	1	0.999996	0.999891	0.998823	0.96871	0.583331	0.999551	0.998149	0.994174	0.9583	0.571153	0.261391	0.098975	0.0414305	0.0104031	0.00328645	0.315766	0.892186	0
CCT4	66.2617	57	10.0671	10.0671	9.86577	10.0671	10.0671	9.86577	7.85235	7.85235	7.65101	34	9.26174	1				8.07378e-07	1	0.999999	0.999997	0.999978	0.9999	0.999432	0.995307	0.979134	0.864718	0.489295	0.998198	0.994833	0.988667	0.96737	0.929729	0.840387	0.509728	0.224309	0.0836536	0.0360448	0.423232	0.862137	0
ARPC1A	67	57.7383	7.44966	9.66443	10.6711	7.44966	9.66443	10.6711	7.44966	9.66443	10.6711	6	9.26174	1				1.59573e-05	1	1	1	1	1	1	1	1	0.998887	0.645656	0.999735	0.998943	0.996972	0.98695	0.960607	0.868759	0.582451	0.317944	0.0864459	0.0252059	0.278715	0.844353	0
EEF2	67	57.7383	10.4698	9.66443	7.65101	10.4698	9.66443	7.65101	10.4698	9.66443	7.65101	47	9.26174	1				3.6519e-06	1	1	1	1	1	1	1	1	0.998887	0.645656	0.999856	0.999401	0.998259	0.992571	0.978416	0.934007	0.713768	0.20151	0.0196822	0.00580002	0.278715	0.781617	0
SPTBN2;SPTBN1;SPTBN4	62.4362	53.1745	9.46309	8.45638	8.45638	10.6711	9.66443	9.66443	9.66443	8.65772	8.65772	1	9.26174	1				4.71387e-09	0.999921	0.999736	0.999344	0.997687	0.993921	0.981388	0.926975	0.815897	0.345415	0.0900726	0.999983	0.999842	0.999156	0.991191	0.943377	0.499732	0.0616639	0.0106689	0.000909912	0.000132533	0.629005	0.850691	0
NA;TUBA3D;TUBA1B;TUBA4A;TUBA1A;TUBA1C	67	58.1409	10.2685	11.2752	5.03356	10.2685	11.2752	5.03356	10.2685	11.2752	5.03356	3	8.85906	1				0.0197814	1	1	1	1	1	1	1	1	0.998887	0.645656	0.998653	0.995655	0.989595	0.966293	0.921263	0.81219	0.581434	0.392481	0.176756	0.0757868	0.278715	0.880798	0
G3BP1	61.2953	52.0336	5.43624	7.44966	9.66443	7.85235	9.86577	12.0805	8.25503	10.2685	12.4832	8	9.26174	1				0.0013921	0.999792	0.999407	0.998702	0.996212	0.991483	0.977968	0.906286	0.660999	0.22573	0.0856662	0.997918	0.991171	0.974207	0.896115	0.738884	0.41934	0.0959296	0.0238881	0.00332575	0.000740953	0.688951	0.910571	0
ANXA3	61.8322	52.6376	10.6711	12.0805	13.0872	6.84564	8.25503	9.26174	6.24161	7.65101	8.65772	15	9.19463	1				0.00215131	0.999579	0.998787	0.997311	0.99198	0.981657	0.952799	0.850575	0.673785	0.340705	0.162982	0.998687	0.994064	0.981659	0.917962	0.775313	0.47086	0.133149	0.0408737	0.00740529	0.00193408	0.735985	0.910648	1
KHSRP;FUBP1	65.7248	56.5973	4.63087	6.44295	8.65772	8.45638	10.2685	12.4832	8.45638	10.2685	12.4832	3	9.12752	1				0.00546467	1	0.999998	0.99999	0.999931	0.999699	0.998396	0.988008	0.953556	0.814086	0.475823	0.999421	0.997814	0.994049	0.976692	0.936656	0.818676	0.460179	0.203475	0.0628642	0.0235867	0.485034	0.866839	0
ACTN4;ACTN1;ACTN2	67	57.8725	8.25503	10.6711	8.45638	8.25503	10.6711	8.45638	8.25503	10.6711	8.45638	7	9.12752	1				2.49299e-06	1	1	1	1	1	1	1	1	0.998887	0.645656	1	0.999996	0.999977	0.999729	0.998229	0.982869	0.610814	0.221877	0.0226054	0.00288398	0.278715	0.786369	0
SEPTIN2	67	57.9396	10.8725	8.05369	8.25503	10.8725	8.05369	8.25503	10.8725	8.05369	8.25503	12	9.0604	1				2.12851e-05	1	1	1	1	1	1	1	1	0.998887	0.645656	0.999998	0.999979	0.999887	0.99884	0.993277	0.953069	0.683525	0.252518	0.0158012	0.00148348	0.278715	0.783766	0
TUBA1B;TUBA1A	67	57.9396	11.4765	8.05369	7.65101	11.4765	8.05369	7.65101	11.4765	8.05369	7.65101	4	9.0604	1				0.000405242	1	1	1	1	1	1	1	1	0.998887	0.645656	0.998878	0.996632	0.992379	0.97733	0.9508	0.891695	0.715805	0.327838	0.039068	0.0113194	0.278715	0.805715	0
MAT2B	67	58.1409	12.8859	7.44966	6.24161	12.8859	7.44966	6.24161	12.8859	7.44966	6.24161	8	8.85906	1				0.0260896	1	1	1	1	1	1	1	1	0.998887	0.645656	0.999674	0.999015	0.997751	0.993074	0.983446	0.90523	0.553752	0.394109	0.108043	0.036724	0.278715	0.83217	0
PYGL	67	57.9396	9.0604	9.66443	8.45638	9.0604	9.66443	8.45638	9.0604	9.66443	8.45638	17	9.0604	1				9.03156e-11	1	1	1	1	1	1	1	1	0.998887	0.645656	0.999128	0.997505	0.994465	0.983204	0.960118	0.887363	0.604286	0.310974	0.0951629	0.0358408	0.278715	0.835989	0
HNRNPDL;HNRNPD	67	53.7114	13.6913	0	12.8859	13.6913	0	12.8859	13.6913	0	12.8859	1	8.85906	0				0.274863	1	1	1	1	1	1	1	1	0.998887	0.645656	0.999998	0.999976	0.999826	0.997264	0.975554	0.648292	0.0608827	0.00811838	0.000460776	4.69278e-05	0.278715	0.832431	0
GSPT1;GSPT2	63.8456	53.7785	11.0738	19.1275	7.65101	6.44295	14.4966	3.02013	8.05369	16.1074	4.63087	3	10.0671	1				0.0594879	0.99995	0.999843	0.999622	0.998686	0.996463	0.988341	0.946358	0.842925	0.48676	0.221506	0.982946	0.95417	0.9101	0.808171	0.706494	0.572468	0.371731	0.218568	0.0753579	0.0281139	0.619968	0.970875	0
HSP90AA1;HSP90AB1;HSP90AA2P	60.557	50.557	6.04027	4.83221	2.81879	17.9195	16.7114	14.698	10.4698	9.26174	7.24832	10	10	1				0.0591585	0.999528	0.998658	0.997071	0.991553	0.981494	0.949367	0.57466	0.496466	0.410417	0.243118	0.998827	0.99443	0.982188	0.904555	0.54033	0.214001	0.0402541	0.0103419	0.00159071	0.000375568	0.830332	0.885923	1
PGAM1	67	58.0067	8.25503	10.0671	8.65772	8.25503	10.0671	8.65772	8.25503	10.0671	8.65772	12	8.99329	1				6.11343e-08	1	1	1	1	1	1	1	1	0.998887	0.645656	0.999632	0.998867	0.997374	0.99177	0.98075	0.947902	0.69882	0.178735	0.060078	0.025513	0.278715	0.77991	0
RPS27A	65.5906	56.5973	8.25503	9.86577	4.63087	10.6711	12.2819	7.04698	10.0671	11.6779	6.44295	4	8.99329	1		RPS		0.00710084	0.999911	0.999747	0.999442	0.998339	0.996183	0.990034	0.967074	0.917967	0.675547	0.358385	0.997032	0.991322	0.980766	0.944562	0.883047	0.753779	0.505754	0.296735	0.0929697	0.0316755	0.559955	0.901796	0
NA;TUBA3D;TUBA1B;TUBA4A;TUBA3E;TUBA1A;TUBA1C	67	58.0067	10.4698	10.2685	6.24161	10.4698	10.2685	6.24161	10.4698	10.2685	6.24161	4	8.99329	1				0.00148871	1	1	1	1	1	1	1	1	0.998887	0.645656	0.999178	0.997416	0.993926	0.980739	0.955354	0.890374	0.562779	0.289513	0.127486	0.0559814	0.278715	0.843638	0
PYGB	67	58.0067	7.24832	9.66443	10.0671	7.24832	9.66443	10.0671	7.24832	9.66443	10.0671	18	8.99329	1				2.00134e-05	1	1	1	1	1	1	1	0.999997	0.99785	0.636508	0.99998	0.999888	0.999594	0.997623	0.991049	0.96121	0.659326	0.252833	0.0300287	0.00494266	0.280108	0.788159	0
TUBB;TUBB3;TUBB2A;TUBB2B	66.7987	57.8054	7.04698	10.0671	10.4698	6.44295	9.46309	9.86577	7.04698	10.0671	10.4698	4	8.99329	1				0.00020165	0.999977	0.999925	0.999819	0.999398	0.998506	0.9958	0.985517	0.966149	0.903613	0.588862	0.999864	0.999422	0.998293	0.992515	0.977386	0.919864	0.565921	0.269926	0.0781264	0.0231254	0.438629	0.824492	0
ARPC2	67	58.0738	10.0671	7.85235	8.85906	10.0671	7.85235	8.85906	10.0671	7.85235	8.85906	11	8.92617	1				6.19879e-07	1	1	1	1	1	1	1	1	0.998887	0.645656	0.999812	0.999329	0.998261	0.993647	0.98334	0.949657	0.682604	0.250331	0.0443069	0.01545	0.278715	0.788864	0
STRAP	64.651	55.7248	7.65101	6.44295	4.63087	12.6846	11.4765	9.66443	10.6711	9.46309	7.65101	10	8.92617	1				0.00824395	0.999995	0.999977	0.999925	0.999611	0.998618	0.993997	0.964368	0.885102	0.646661	0.353697	0.998033	0.994352	0.987692	0.965676	0.92986	0.841639	0.372582	0.0841589	0.0204964	0.00832352	0.589459	0.848655	0
RPL23	65.3893	56.4631	10.0671	10.2685	10.0671	7.04698	7.24832	7.04698	9.46309	9.66443	9.46309	7	8.92617	1			RPL	4.57185e-05	0.999999	0.999997	0.999988	0.99993	0.999718	0.998562	0.989077	0.953998	0.759183	0.283349	0.998976	0.997044	0.993496	0.981253	0.959535	0.898846	0.403418	0.111773	0.036891	0.0156562	0.464153	0.828797	0
BAX	66.6644	57.7383	8.65772	5.2349	10.8725	9.66443	6.24161	11.8792	9.66443	6.24161	11.8792	5	8.92617	1				0.00731283	1	1	1	0.999999	0.999991	0.999923	0.998926	0.992945	0.914016	0.526328	0.998289	0.994811	0.988071	0.963203	0.916934	0.80956	0.587033	0.381049	0.129193	0.0434758	0.372524	0.875247	0
CCT8	66.5302	57.604	9.66443	8.85906	9.66443	9.66443	8.85906	9.66443	8.25503	7.44966	8.25503	36	8.92617	1				7.12076e-08	1	0.999998	0.999994	0.999969	0.999887	0.999501	0.996954	0.988762	0.912146	0.466048	0.99948	0.998382	0.996143	0.986762	0.964625	0.88489	0.570896	0.271595	0.0746088	0.0268938	0.368431	0.837256	0
RTRAF	63.0403	53.1074	9.46309	11.8792	9.46309	13.0872	15.5034	13.0872	4.83221	7.24832	4.83221	8	9.93289	1				0.0118429	0.999631	0.998861	0.997351	0.991645	0.980398	0.950344	0.865749	0.759553	0.550523	0.297226	0.99765	0.991697	0.977913	0.913394	0.772594	0.49212	0.193829	0.0839174	0.0236721	0.00845889	0.730443	0.924136	1
PSMD14	63.443	53.5772	12.6846	14.8993	8.45638	4.83221	7.04698	0.604027	14.094	16.3087	9.86577	5	9.86577	1				0.0583028	0.999517	0.998483	0.996428	0.988556	0.973	0.932396	0.830251	0.729615	0.588838	0.372784	0.999731	0.99904	0.99748	0.988303	0.889162	0.440876	0.180899	0.0963397	0.0307331	0.0109308	0.79104	0.885881	1
RUVBL2	67	58.1409	8.25503	8.85906	9.46309	8.25503	8.85906	9.46309	8.25503	8.85906	9.46309	17	8.85906	1				2.85315e-10	1	1	1	1	1	1	1	1	0.998887	0.645656	0.999194	0.997431	0.993887	0.980136	0.952414	0.876119	0.639159	0.352925	0.103997	0.0383256	0.278715	0.836618	0
SNRPE	67	58.1409	8.25503	9.86577	8.45638	8.25503	9.86577	8.45638	8.25503	9.86577	8.45638	3	8.85906	1				4.31272e-08	1	1	1	1	1	1	1	1	0.998887	0.645656	0.999278	0.997856	0.995123	0.984905	0.964729	0.90856	0.619056	0.289053	0.108204	0.0441082	0.278715	0.825837	0
HEXB	67	58.2752	4.63087	9.26174	12.2819	4.63087	9.26174	12.2819	4.63087	9.26174	12.2819	11	8.72483	1				0.0488938	1	1	1	1	1	1	1	1	0.998887	0.645656	0.998693	0.995892	0.990183	0.967491	0.921869	0.810037	0.588851	0.414251	0.189584	0.0763345	0.278715	0.880832	0
NMT2;NMT1	67	53.9128	13.6913	0	12.4832	13.6913	0	12.4832	13.6913	0	12.4832	2	8.72483	0				0.294153	1	1	1	1	1	1	1	1	0.998887	0.645656	0.997791	0.99277	0.982626	0.944855	0.875615	0.66728	0.163282	0.0570126	0.0159448	0.00578434	0.278715	0.879293	0
CSNK2B	63.7114	54.8523	12.6846	11.8792	11.8792	7.24832	6.44295	6.44295	8.25503	7.44966	7.44966	5	8.85906	1				0.00921322	0.999919	0.999725	0.999311	0.997556	0.993609	0.980819	0.928354	0.826153	0.565652	0.297109	0.996627	0.990303	0.978781	0.940102	0.876494	0.747252	0.237583	0.121688	0.0427997	0.0174841	0.650331	0.880856	0
ARF3;ARF1;ARF5	67	53.9128	12.8859	0	13.2886	12.8859	0	13.2886	12.8859	0	13.2886	1	8.72483	0				0.292835	1	1	1	1	1	1	1	1	0.998887	0.645656	0.999999	0.999984	0.999868	0.997377	0.973276	0.687464	0.0713601	0.007801	0.000353832	3.12755e-05	0.278715	0.829826	0
CCT2	66.396	57.5369	7.85235	11.4765	8.45638	6.44295	10.0671	7.04698	8.05369	11.6779	8.65772	35	8.85906	1				0.000906008	0.999999	0.999997	0.999988	0.999935	0.999761	0.998947	0.993644	0.977591	0.885823	0.507631	0.998013	0.994162	0.986934	0.961284	0.914889	0.805963	0.561817	0.346203	0.127614	0.0492241	0.412544	0.880472	0
RHOC;RHOA;RHOB	63.6443	53.9128	2.41611	1.81208	4.83221	12.4832	11.8792	14.8993	12.4832	11.8792	14.8993	1	9.73154	1				0.0699654	0.999968	0.999831	0.999408	0.996726	0.98829	0.953787	0.834606	0.738888	0.680341	0.43397	0.996818	0.989759	0.974902	0.913987	0.795247	0.558433	0.264027	0.131363	0.0439148	0.0175755	0.776259	0.930794	1
NAMPT	67	58.1409	8.85906	9.0604	8.65772	8.85906	9.0604	8.65772	8.85906	9.0604	8.65772	23	8.85906	1				7.98042e-16	1	1	1	1	1	1	1	1	0.998887	0.645656	0.999189	0.997476	0.994092	0.981153	0.955047	0.880215	0.623865	0.338501	0.111777	0.0441497	0.278715	0.838455	0
ARL3	65.255	56.4631	9.46309	11.0738	11.0738	6.44295	8.05369	8.05369	7.24832	8.85906	8.85906	2	8.79195	1				0.000282113	0.999993	0.999969	0.999909	0.999604	0.998795	0.995697	0.979775	0.939434	0.74468	0.368393	1	1	0.999996	0.999889	0.998564	0.971072	0.421257	0.0198441	0.000353758	2.09044e-05	0.509203	0.785465	0
TUBB4A;TUBB4B	65.8591	56.1946	8.25503	15.302	8.85906	4.83221	11.8792	5.43624	8.25503	15.302	8.85906	3	9.66443	1				0.0185727	0.999905	0.999714	0.999344	0.997965	0.99523	0.987551	0.962026	0.922313	0.832007	0.522773	0.999025	0.99597	0.988503	0.955245	0.893172	0.789143	0.604234	0.1435	0.00723706	0.0011265	0.542454	0.854933	0
TGM2	63.2416	54.4497	11.6779	11.6779	12.4832	7.24832	7.24832	8.05369	6.6443	6.6443	7.44966	27	8.79195	1				0.0080164	0.999973	0.999884	0.999651	0.998409	0.994992	0.981631	0.916728	0.788812	0.49071	0.225915	0.999658	0.998393	0.994858	0.975031	0.921544	0.734398	0.17624	0.0541972	0.00991581	0.00251295	0.663737	0.857589	0
PPP2CA	67	58.2081	6.44295	8.45638	11.4765	6.44295	8.45638	11.4765	6.44295	8.45638	11.4765	3	8.79195	1				0.00425387	1	1	1	1	1	1	1	1	0.998887	0.645656	0.999446	0.997992	0.994738	0.980656	0.950227	0.868294	0.677708	0.465742	0.0607728	0.0198516	0.278715	0.817513	0
POTEF;ACTB;ACTA2;ACTG1;ACTG2;ACTC1;ACTA1;ACTBL2;POTEE;POTEKP	67	58.3423	12.4832	13.4899	0	12.4832	13.4899	0	12.4832	13.4899	0	5	8.65772	0				0.303501	1	1	1	1	1	1	1	1	0.998887	0.645656	0.999791	0.998882	0.996033	0.977537	0.92102	0.742389	0.468156	0.37684	0.340683	0.217119	0.278715	0.903246	0
NARS1	62.5705	52.906	13.0872	13.4899	15.7047	6.04027	6.44295	8.65772	6.84564	7.24832	9.46309	9	9.66443	1				0.0130462	0.999977	0.999896	0.999678	0.998491	0.995134	0.981515	0.908748	0.737335	0.429307	0.238214	0.995561	0.987062	0.971598	0.919639	0.824042	0.541497	0.120107	0.0364954	0.00904828	0.00334177	0.692897	0.896238	0
VPS29	67	58.2081	10.2685	8.85906	7.24832	10.2685	8.85906	7.24832	10.2685	8.85906	7.24832	5	8.79195	1				4.36946e-05	1	1	1	1	1	1	0.999988	0.999791	0.988852	0.62217	0.999494	0.998464	0.996448	0.988588	0.971283	0.908847	0.627495	0.335938	0.0948272	0.0313331	0.292127	0.823378	0
PDHB	61.6309	52.0336	4.83221	3.8255	9.0604	6.84564	5.83893	11.0738	13.8926	12.8859	18.1208	6	9.59732	1				0.0581855	1	1	1	0.999997	0.999963	0.999239	0.927075	0.537482	0.3451	0.215991	0.999959	0.999692	0.998576	0.980801	0.657252	0.408906	0.0672006	0.0116824	0.00108633	0.000177238	0.708082	0.894523	1
GLRX3	60.2215	50.6242	17.1141	16.5101	15.5034	13.0872	12.4832	11.4765	0.805369	0.201342	-0.805369	6	9.59732	0				0.206232	0.999999	0.999996	0.999978	0.9984	0.928402	0.675581	0.652111	0.613503	0.473326	0.258876	0.999752	0.997808	0.988756	0.902156	0.629812	0.187557	0.0181459	0.00310502	0.000274823	4.1342e-05	0.889406	0.875751	1
AP1G1	60.2886	50.7584	7.65101	9.46309	16.5101	1.20805	3.02013	10.0671	9.0604	10.8725	17.9195	3	9.5302	1				0.0986998	0.999647	0.998665	0.996397	0.986229	0.96371	0.903332	0.771637	0.648826	0.250403	0.0307042	0.989074	0.957223	0.895974	0.755047	0.619376	0.359028	0.110092	0.043128	0.0107627	0.0034578	0.763248	0.944957	1
IPO7	61.1611	51.6309	15.7047	16.9128	13.4899	9.86577	11.0738	7.65101	4.02685	5.2349	1.81208	9	9.5302	1				0.0895645	0.998538	0.995789	0.990776	0.973843	0.945505	0.887418	0.779351	0.650583	0.410065	0.232895	0.998621	0.994141	0.982881	0.929962	0.706715	0.298608	0.093867	0.0320636	0.0064169	0.00174677	0.818498	0.897535	1
CNDP2	63.6443	54.8523	8.05369	9.86577	8.25503	8.25503	10.0671	8.45638	8.05369	9.86577	8.25503	14	8.79195	1				3.37308e-07	0.999946	0.999813	0.999524	0.998255	0.995268	0.984966	0.938061	0.835407	0.506124	0.220113	0.999505	0.997915	0.993784	0.972172	0.916986	0.745087	0.233411	0.0802	0.0193737	0.00605801	0.626939	0.866444	0
DTNBP1	62.6376	53.1074	10.0671	10.8725	15.302	0.604027	1.4094	5.83893	11.8792	12.6846	17.1141	1	9.5302	1				0.118753	0.998425	0.995631	0.990692	0.974545	0.948198	0.895121	0.805602	0.747332	0.657275	0.273397	0.999997	0.999921	0.999108	0.976803	0.838595	0.616711	0.0460155	0.00186525	2.08255e-05	6.26084e-07	0.74634	0.862854	1
NPEPPSL1;NPEPPS	61.9664	53.1745	11.2752	12.8859	10.6711	7.85235	9.46309	7.24832	6.24161	7.85235	5.63758	9	8.79195	1				0.00850623	1	0.999998	0.999987	0.999869	0.999228	0.994148	0.936874	0.7482	0.317231	0.0804873	0.998687	0.9952	0.987241	0.950069	0.842489	0.473595	0.159174	0.0631462	0.0154874	0.00494548	0.645988	0.899007	0
DLAT	67	58.4094	3.02013	12.6846	10.0671	3.02013	12.6846	10.0671	3.02013	12.6846	10.0671	5	8.5906	1				0.140409	1	1	1	1	1	1	1	1	0.998887	0.645656	0.999375	0.997734	0.994014	0.977696	0.942806	0.852389	0.554765	0.318316	0.185935	0.108053	0.278715	0.865254	0
PSMG3	67	54.1141	10.4698	0	15.302	10.4698	0	15.302	10.4698	0	15.302	2	8.5906	0				0.336124	1	1	1	1	1	1	1	1	0.998887	0.645656	1	1	0.999994	0.99909	0.963709	0.57244	0.17831	0.00306349	5.89509e-06	4.10113e-08	0.278715	0.858308	0
CALB1;CALB2	67	54.1812	15.906	12.2819	10.2685	15.906	12.2819	10.2685	0	0	0	1	8.54586	0				0.341838	1	1	1	1	1	1	1	1	0.998887	0.645656	0.999829	0.999183	0.9972	0.979951	0.88398	0.600245	0.249187	0.0541616	0.00777433	0.00199084	0.278715	0.891292	0
RPS25	65.6577	56.8658	9.0604	9.46309	9.46309	9.86577	10.2685	10.2685	6.6443	7.04698	7.04698	7	8.79195	1		RPS		0.000140264	1	1	1	1	0.999998	0.999972	0.999135	0.989971	0.80999	0.370726	0.998817	0.996712	0.992969	0.980515	0.959184	0.903696	0.500542	0.136251	0.0417573	0.0182878	0.42364	0.825566	0
FKBP1A	63.1074	53.6443	0.604027	4.22819	0.201342	12.2819	15.906	11.8792	12.2819	15.906	11.8792	2	9.46309	1				0.148398	1	1	1	0.999989	0.999647	0.982294	0.707919	0.66812	0.665937	0.430438	0.999909	0.999484	0.997915	0.981118	0.885845	0.599776	0.11914	0.0309229	0.00531255	0.00127222	0.785921	0.871727	1
ENO1;ENO2;ENO3	67	58.2081	10.4698	9.26174	6.6443	10.4698	9.26174	6.6443	10.4698	9.26174	6.6443	11	8.79195	1				0.000545544	1	1	1	1	1	1	1	1	0.998887	0.645656	0.999194	0.997299	0.993293	0.976793	0.941884	0.845298	0.597387	0.374446	0.148853	0.0618696	0.278715	0.860928	0
PGM2	67	58.4765	11.6779	6.84564	7.04698	11.6779	6.84564	7.04698	11.6779	6.84564	7.04698	10	8.52349	1				0.0143262	1	1	1	1	1	1	1	1	0.998887	0.645656	0.99984	0.999413	0.998444	0.994086	0.983459	0.930283	0.551644	0.356743	0.144824	0.0553014	0.278715	0.828127	0
DHX9	62.1678	52.7047	14.2953	11.4765	7.44966	17.5168	14.698	10.6711	6.24161	3.42282	-0.604027	8	9.46309	0				0.129916	0.998663	0.996129	0.991467	0.975467	0.947939	0.888736	0.775139	0.67836	0.534185	0.317927	0.999958	0.999776	0.999211	0.99291	0.752589	0.373783	0.145797	0.0576425	0.0110064	0.00267556	0.836322	0.89739	1
GLO1	67	58.2081	5.83893	10.6711	9.86577	5.83893	10.6711	9.86577	5.83893	10.6711	9.86577	10	8.79195	1				0.00493848	1	1	1	1	1	1	1	1	0.998887	0.645656	0.999143	0.997524	0.994539	0.984081	0.964613	0.905799	0.632013	0.422231	0.0526606	0.0186863	0.278715	0.816467	0
HPCAL1;NCALD;HPCA	63.5772	54.1141	2.61745	0.805369	4.42953	12.8859	11.0738	14.698	12.8859	11.0738	14.698	2	9.46309	1				0.101349	0.998817	0.996712	0.99297	0.980537	0.959576	0.914622	0.829323	0.766608	0.706994	0.448697	0.999685	0.998242	0.993648	0.964416	0.882081	0.650924	0.209764	0.0481982	0.00592723	0.00123366	0.796061	0.884239	1
ACTN4;ACTN1;ACTN2;ACTN3	67	58.5436	5.43624	11.8792	8.05369	5.43624	11.8792	8.05369	5.43624	11.8792	8.05369	7	8.45638	1				0.0390797	1	1	1	1	1	1	1	1	0.998887	0.645656	0.999437	0.9984	0.996509	0.989925	0.977782	0.933505	0.552134	0.400249	0.144175	0.0461803	0.278715	0.827267	0
TPT1	62.4362	52.9732	12.8859	14.698	14.4966	7.04698	8.85906	8.65772	5.03356	6.84564	6.6443	4	9.46309	1				0.0207278	0.999665	0.999059	0.997952	0.993979	0.986042	0.961317	0.852672	0.674492	0.467239	0.276156	0.999798	0.998863	0.995813	0.974102	0.888428	0.494446	0.0752365	0.0150616	0.00187558	0.000396368	0.756352	0.868422	1
RPL3	65.3893	56.5973	9.66443	10.8725	10.6711	5.2349	6.44295	6.24161	9.26174	10.4698	10.2685	15	8.79195	1			RPL	0.00425387	0.999952	0.999834	0.999577	0.998473	0.995979	0.98797	0.956569	0.900208	0.742801	0.432759	0.999999	0.999992	0.999947	0.999301	0.994883	0.94926	0.480896	0.046801	0.0028327	0.00032564	0.579466	0.793316	0
ASNS	63.5101	54.1141	1.00671	5.83893	4.63087	8.65772	13.4899	12.2819	10.0671	14.8993	13.6913	6	9.39597	1				0.0726161	0.999118	0.997532	0.994681	0.984993	0.967967	0.928312	0.837324	0.746768	0.605143	0.378444	0.999954	0.999582	0.997827	0.979694	0.902006	0.63456	0.216779	0.0247175	0.00100317	0.00011641	0.784878	0.877499	1
IQGAP1	59.2819	50.557	10.4698	9.66443	11.0738	9.26174	8.45638	9.86577	6.6443	5.83893	7.24832	34	8.72483	1				0.00117384	0.999989	0.999942	0.999802	0.998946	0.996192	0.981041	0.779108	0.458517	0.0653308	0.0143121	0.999916	0.999326	0.996778	0.970413	0.654432	0.102143	0.0125029	0.00253036	0.0002653	4.39858e-05	0.749424	0.841745	1
EIF4E	62.0336	53.3087	8.25503	9.66443	9.26174	9.26174	10.6711	10.2685	6.24161	7.65101	7.24832	2	8.72483	1	EIF			0.000193626	0.999932	0.999738	0.999277	0.997105	0.991781	0.973509	0.899357	0.761412	0.314182	0.108469	0.998715	0.995298	0.987007	0.94387	0.828959	0.520665	0.166118	0.0632249	0.0161702	0.00552923	0.668281	0.903365	0
PDLIM1	66.5973	57.2013	-1.20805	13.6913	13.2886	0	14.8993	14.4966	0	14.8993	14.4966	9	9.39597	0				0.233465	0.999981	0.999935	0.999838	0.999432	0.998535	0.995701	0.98442	0.962511	0.89183	0.571645	0.999865	0.999111	0.996243	0.971893	0.877631	0.594626	0.37656	0.343306	0.334249	0.215477	0.44952	0.904878	0
BID	66.3289	56.9329	16.7114	7.24832	2.01342	17.5168	8.05369	2.81879	18.1208	8.65772	3.42282	2	9.39597	1				0.177896	0.999927	0.999784	0.999512	0.998497	0.996461	0.990541	0.968841	0.928541	0.798037	0.511384	0.999848	0.999468	0.998595	0.983372	0.705996	0.620347	0.509546	0.377439	0.201235	0.103115	0.549438	0.942237	0
PYGL;PYGB;PYGM	67	58.2752	6.84564	10.2685	9.0604	6.84564	10.2685	9.0604	6.84564	10.2685	9.0604	4	8.72483	1				0.000235988	1	1	1	1	1	1	1	1	0.998887	0.645656	0.998294	0.995104	0.989247	0.968884	0.932418	0.846189	0.638161	0.409365	0.137191	0.0502986	0.278715	0.852802	0
RAB5C	64.9866	56.2617	7.04698	4.63087	6.6443	10.2685	7.85235	9.86577	11.6779	9.26174	11.2752	4	8.72483	1				0.00789276	0.999986	0.999941	0.999827	0.999252	0.99774	0.99209	0.965754	0.912944	0.749458	0.351969	0.998567	0.99595	0.991245	0.975495	0.948248	0.866824	0.459261	0.0974267	0.0307534	0.0131647	0.52983	0.836425	0
CFL1;CFL2	64.7181	55.3893	4.02685	4.22819	6.04027	10.8725	11.0738	12.8859	10.8725	11.0738	12.8859	4	9.32886	1				0.0231763	1	0.999997	0.999987	0.999878	0.999342	0.995544	0.958722	0.855957	0.703221	0.436825	0.999999	0.999984	0.999879	0.998027	0.983686	0.848369	0.251697	0.0382156	0.00215388	0.000224892	0.621664	0.823105	0
CFL2	66.7315	57.4027	4.22819	13.4899	11.0738	4.22819	13.4899	11.0738	3.42282	12.6846	10.2685	4	9.32886	1				0.0484979	0.999975	0.99992	0.999807	0.999357	0.998405	0.99552	0.984581	0.964102	0.899081	0.583423	0.999968	0.999759	0.998908	0.991519	0.962897	0.85594	0.416145	0.320935	0.111347	0.0115321	0.44459	0.858497	0
ANXA5	57.6711	49.0134	8.25503	7.85235	7.65101	9.26174	8.85906	8.65772	9.46309	9.0604	8.85906	22	8.65772	1				9.50241e-09	0.99777	0.993562	0.985807	0.958788	0.910507	0.798326	0.556638	0.355083	0.148414	0.0651776	0.999997	0.999913	0.998817	0.939679	0.237472	0.00987265	0.000237622	1.65252e-05	4.04082e-07	2.11592e-08	0.886818	0.789771	1
CAND1	67	58.3423	8.05369	8.25503	9.66443	8.05369	8.25503	9.66443	8.05369	8.25503	9.66443	21	8.65772	1				1.3491e-07	1	1	1	1	1	1	1	1	0.998887	0.645656	0.999314	0.997771	0.994623	0.982263	0.957361	0.891598	0.715998	0.322471	0.0939558	0.0372369	0.278715	0.81077	0
ACAT1	66.9329	58.2752	9.46309	7.85235	8.85906	9.26174	7.65101	8.65772	9.46309	7.85235	8.85906	14	8.65772	1				5.77601e-08	1	1	0.999999	0.99999	0.999955	0.999759	0.998148	0.992114	0.94673	0.601412	0.999868	0.99953	0.99878	0.995528	0.988222	0.96571	0.768553	0.18827	0.0572791	0.0215509	0.352714	0.755388	0
HEBP1	63.3758	54.1141	12.2819	13.8926	12.4832	8.65772	10.2685	8.85906	5.03356	6.6443	5.2349	4	9.26174	1				0.0157446	0.999951	0.999803	0.999434	0.997571	0.99264	0.974165	0.893422	0.763814	0.546867	0.310018	0.997492	0.992463	0.98271	0.945204	0.861928	0.59431	0.230922	0.108084	0.0343091	0.013302	0.706998	0.904785	1
CTPS1	63.1745	53.9128	-0.201342	8.45638	0.201342	9.0604	17.7181	9.46309	9.86577	18.5235	10.2685	6	9.26174	0				0.193566	0.999616	0.998677	0.996663	0.988318	0.970822	0.924126	0.814495	0.719971	0.557885	0.303754	0.986825	0.965231	0.931946	0.852224	0.769789	0.654571	0.331375	0.121589	0.0360019	0.0134567	0.782255	0.933021	1
FLNC	60.8926	52.2349	6.44295	8.25503	5.43624	9.66443	11.4765	8.65772	9.0604	10.8725	8.05369	30	8.65772	1				0.0025507	0.999848	0.99953	0.998909	0.996548	0.99182	0.978527	0.922289	0.591118	0.187538	0.0611867	0.999235	0.995974	0.986052	0.927592	0.781085	0.427588	0.0752399	0.01643	0.00206534	0.000424796	0.693199	0.895212	0
OLA1	59.8859	51.2282	12.0805	10.2685	10.4698	8.85906	7.04698	7.24832	8.45638	6.6443	6.84564	9	8.65772	1				0.00247353	0.999461	0.998267	0.99582	0.985997	0.965277	0.905231	0.721966	0.50899	0.230713	0.100787	0.999057	0.995139	0.982954	0.907807	0.719805	0.244846	0.0420383	0.0129861	0.00248602	0.000668689	0.814446	0.882238	1
SNRPA1	66.9329	58.2752	9.0604	9.0604	8.05369	8.85906	8.85906	7.85235	9.0604	9.0604	8.05369	5	8.65772	1				7.60587e-10	1	1	1	0.999997	0.999983	0.999888	0.998932	0.994652	0.954157	0.60187	0.998663	0.995998	0.990877	0.971919	0.935405	0.841597	0.607806	0.389317	0.156404	0.0652468	0.340457	0.862604	0
XRCC5	56.7987	48.2081	8.05369	7.65101	8.05369	8.45638	8.05369	8.45638	9.66443	9.26174	9.66443	13	8.5906	1				1.78968e-07	1	1	0.999997	0.999909	0.998875	0.980654	0.483237	0.0271687	0.000429688	2.49978e-05	0.979169	0.940229	0.876428	0.705136	0.268234	0.118916	0.0405431	0.0176391	0.00536409	0.00206204	0.779592	0.869794	1
NUTF2	67	58.6779	4.02685	7.65101	13.2886	4.02685	7.65101	13.2886	4.02685	7.65101	13.2886	3	8.32215	1				0.163092	1	1	1	1	1	1	1	1	0.998887	0.645656	0.999958	0.99979	0.99922	0.994282	0.971142	0.849138	0.609494	0.474546	0.173852	0.029384	0.278715	0.843917	0
TUBB	67	58.4094	8.65772	7.04698	10.0671	8.65772	7.04698	10.0671	8.65772	7.04698	10.0671	8	8.5906	1				0.00010811	1	1	1	1	1	1	1	1	0.998887	0.645656	0.999318	0.997961	0.99536	0.985737	0.96707	0.91568	0.622125	0.318329	0.128465	0.052618	0.278715	0.825586	0
CCDC124	64.7852	55.5906	10.4698	15.1007	8.65772	3.8255	8.45638	2.01342	10.4698	15.1007	8.65772	7	9.19463	1				0.0702329	1	1	1	1	1	0.999983	0.996809	0.902292	0.67015	0.430504	0.997055	0.99079	0.978756	0.937769	0.87397	0.754158	0.404859	0.165862	0.0482773	0.0164883	0.568792	0.895669	0
RNH1	60.6242	52.1007	7.85235	7.04698	7.44966	7.85235	7.04698	7.44966	11.0738	10.2685	10.6711	17	8.52349	1				0.00118111	0.999896	0.999677	0.999244	0.997532	0.993667	0.978548	0.865118	0.556923	0.181455	0.0796837	0.997211	0.988863	0.968834	0.879862	0.709482	0.411383	0.13391	0.0500707	0.0116906	0.00360644	0.723313	0.924929	1
GDI1	63.1074	53.9799	4.83221	5.43624	5.2349	8.85906	9.46309	9.26174	12.6846	13.2886	13.0872	6	9.12752	1				0.0267307	0.999798	0.999325	0.998328	0.994216	0.985366	0.959358	0.878912	0.777056	0.429465	0.20241	0.999996	0.999949	0.99965	0.995053	0.964523	0.725698	0.0702168	0.00949887	0.000577045	6.21093e-05	0.693765	0.82616	0
NA;TUBA3D;TUBA1B;TUBA4A;TUBA1A;TUBA1C;TUBA8	66.396	57.8725	8.85906	8.65772	9.26174	8.65772	8.45638	9.0604	7.85235	7.65101	8.25503	14	8.52349	1				2.97167e-09	0.999943	0.999833	0.999622	0.998847	0.997319	0.992978	0.97741	0.94781	0.821472	0.48018	0.999452	0.998145	0.995348	0.983452	0.956615	0.871587	0.591983	0.320514	0.0999086	0.0360462	0.495958	0.844449	0
GDI1;GDI2	63.9799	54.9195	11.6779	12.0805	12.4832	2.61745	3.02013	3.42282	11.6779	12.0805	12.4832	6	9.0604	1				0.0927338	0.999246	0.997861	0.995345	0.986707	0.971425	0.935968	0.858336	0.79158	0.719806	0.454635	0.998785	0.996273	0.991419	0.973476	0.936887	0.795676	0.188985	0.0664542	0.0208569	0.00815059	0.757169	0.8433	1
SETSIP;SET	67	58.745	13.2886	7.04698	4.42953	13.2886	7.04698	4.42953	13.2886	7.04698	4.42953	11	8.25503	1				0.166889	1	1	1	1	1	1	1	1	0.998887	0.645656	0.999983	0.99993	0.999794	0.999045	0.995817	0.899979	0.590565	0.430198	0.167338	0.0616852	0.278715	0.83083	0
S100A10	63.2416	54.1812	15.7047	17.3154	5.43624	15.7047	17.3154	5.43624	4.42953	6.04027	-5.83893	3	9.0604	0				0.320818	1	1	0.999998	0.999917	0.998817	0.976794	0.748787	0.674088	0.666111	0.430447	0.999554	0.996995	0.987473	0.919037	0.742156	0.460258	0.347019	0.328134	0.00586685	6.26042e-05	0.789416	0.942498	1
OAT	64.5839	55.5235	5.83893	2.21477	4.63087	13.0872	9.46309	11.8792	13.0872	9.46309	11.8792	8	9.0604	1				0.057058	0.9995	0.998605	0.996997	0.991501	0.981658	0.957715	0.897708	0.834563	0.749202	0.470692	0.997093	0.991173	0.979883	0.939976	0.8709	0.723784	0.41509	0.180965	0.0458694	0.0164727	0.694509	0.90376	0
ACOT13	67	58.745	6.24161	12.0805	6.44295	6.24161	12.0805	6.44295	6.24161	12.0805	6.44295	3	8.25503	1				0.0643156	1	1	1	1	1	1	1	1	0.998887	0.645656	0.99806	0.994413	0.98776	0.96526	0.927458	0.848904	0.698824	0.496246	0.136238	0.0592978	0.278715	0.831154	0
SORD	67	58.745	9.66443	4.63087	10.4698	9.66443	4.63087	10.4698	9.66443	4.63087	10.4698	8	8.25503	1				0.0538549	1	1	1	1	1	1	1	1	0.998887	0.645656	0.999348	0.99795	0.995187	0.984815	0.965173	0.918365	0.725118	0.42061	0.0721188	0.0128024	0.278715	0.793768	0
PPIA;PPIAL4A	61.7651	52.7047	4.02685	4.63087	2.21477	11.4765	12.0805	9.66443	12.8859	13.4899	11.0738	3	9.0604	1				0.0749087	0.999999	0.999994	0.999975	0.999764	0.998265	0.979343	0.77886	0.629699	0.412854	0.164112	0.997727	0.992352	0.98114	0.935552	0.831017	0.50449	0.0832873	0.0241591	0.00594303	0.00206093	0.759726	0.886997	1
FADD	63.4765	49.953	9.26174	9.46309	11.8792	15.906	16.1074	18.5235	0	0	0	1	9.01566	0				0.297374	0.999999	0.999991	0.99996	0.999684	0.998488	0.991062	0.930361	0.780791	0.53672	0.273556	0.98721	0.966498	0.93473	0.849074	0.626015	0.128528	0.0275779	0.0123801	0.00413257	0.00171576	0.662773	0.873348	0
NHP2	64.4497	55.4564	3.42282	15.906	15.302	3.42282	15.906	15.302	-4.22819	8.25503	7.65101	3	8.99329	0				0.287087	0.999982	0.999912	0.999712	0.998541	0.995058	0.980714	0.915261	0.820504	0.71051	0.443116	0.99803	0.991737	0.976	0.903854	0.768412	0.554452	0.373624	0.293688	0.170959	0.0797423	0.679927	0.95654	0
NA;>CONTAM|P08729 SWISS-PROT:P08729 Tax_Id=9606 Gene_Symbol=KRT7 Keratin, type II cytoskeletal 7;KRT7	60.557	52.1007	7.85235	10.8725	6.04027	8.45638	11.4765	6.6443	7.85235	10.8725	6.04027	5	8.45638	1				0.00942258	0.999789	0.99929	0.998218	0.993597	0.982942	0.947567	0.806009	0.580314	0.231951	0.087733	0.999173	0.997139	0.992808	0.973155	0.721851	0.301663	0.0968246	0.0447227	0.0128665	0.00451256	0.758599	0.887869	1
ACTR3;ACTR3B	67	58.8121	8.65772	10.8725	5.03356	8.65772	10.8725	5.03356	8.65772	10.8725	5.03356	1	8.18792	1				0.0467697	1	1	1	1	1	1	1	1	0.998887	0.645656	0.999556	0.998455	0.996067	0.98598	0.964147	0.90128	0.70944	0.489794	0.0824014	0.0123666	0.278715	0.797207	0
RAB5A;RAB5C;RAB5B	67	58.8121	8.45638	8.45638	7.65101	8.45638	8.45638	7.65101	8.45638	8.45638	7.65101	1	8.18792	1				9.18714e-10	1	1	1	1	1	1	1	1	0.998887	0.645656	0.999999	0.999994	0.999968	0.999665	0.998002	0.984854	0.833071	0.300373	0.0340925	0.00502211	0.278715	0.733783	0
EIF3G	58.6107	50.1544	8.05369	7.85235	8.65772	10.2685	10.0671	10.8725	6.6443	6.44295	7.24832	8	8.45638	1	EIF			0.00135133	0.999876	0.999529	0.998725	0.995034	0.986174	0.953251	0.712366	0.41873	0.0435848	0.0145196	0.999993	0.999813	0.997888	0.943275	0.574517	0.0755379	0.0026272	0.000224741	7.39442e-06	4.95191e-07	0.779216	0.84153	1
MCM3	60.9597	52.0336	7.65101	7.65101	10.8725	12.8859	12.8859	16.1074	3.02013	3.02013	6.24161	13	8.92617	1				0.110355	0.999958	0.999838	0.99955	0.998182	0.994807	0.982545	0.662235	0.531171	0.376196	0.152065	0.99741	0.989082	0.968524	0.878165	0.712605	0.416448	0.122757	0.040508	0.00793914	0.00215443	0.797549	0.922688	1
GAPDHS;GAPDH	67	58.8121	6.04027	14.4966	4.02685	6.04027	14.4966	4.02685	6.04027	14.4966	4.02685	2	8.18792	1				0.26908	1	1	1	1	1	1	1	1	0.998887	0.645656	0.999611	0.998579	0.995781	0.978221	0.924821	0.780694	0.611165	0.50394	0.23835	0.0778426	0.278715	0.879559	0
PPA2	67	58.5436	6.84564	8.65772	9.86577	6.84564	8.65772	9.86577	6.84564	8.65772	9.86577	8	8.45638	1				0.000212164	1	1	1	1	1	0.999996	0.999907	0.9991	0.979299	0.617253	0.999633	0.99884	0.99724	0.990816	0.976475	0.925284	0.686485	0.377262	0.0843687	0.0255689	0.30514	0.803321	0
PKM	66.3289	57.8725	9.0604	8.05369	9.0604	9.46309	8.45638	9.46309	7.85235	6.84564	7.85235	62	8.45638	1				2.83436e-06	0.999994	0.999976	0.999937	0.999759	0.999338	0.997894	0.991302	0.97473	0.846795	0.416421	0.999827	0.999278	0.997872	0.990534	0.970566	0.894947	0.603579	0.305337	0.0776862	0.0229391	0.425738	0.829846	0
RPL27	64.8523	56.4631	8.25503	7.04698	7.24832	11.2752	10.0671	10.2685	7.85235	6.6443	6.84564	7	8.38926	1			RPL	0.00265977	0.999905	0.999713	0.999344	0.997957	0.995183	0.987198	0.958022	0.900285	0.670776	0.332923	1	1	0.999996	0.999893	0.998483	0.966005	0.393931	0.0464514	0.00140563	9.0621e-05	0.572372	0.791824	0
LUC7L2	59.8859	51.0268	9.46309	8.25503	9.0604	13.4899	12.2819	13.0872	5.2349	4.02685	4.83221	4	8.85906	1				0.0539741	0.999526	0.998674	0.997132	0.991726	0.980895	0.934263	0.637439	0.471298	0.268035	0.117829	0.999426	0.996286	0.984823	0.900887	0.667745	0.253334	0.0360138	0.00778331	0.00093059	0.000177117	0.824798	0.888701	1
ACTN1	67	58.6107	8.25503	9.46309	7.44966	8.25503	9.46309	7.44966	8.25503	9.46309	7.44966	33	8.38926	1				3.89847e-06	1	1	1	1	1	1	1	1	0.998887	0.645656	0.99992	0.999696	0.999169	0.996652	0.990182	0.96479	0.743599	0.288672	0.0746316	0.0240171	0.278715	0.77145	0
CTSC	65.1208	57	6.84564	2.01342	4.83221	12.2819	7.44966	10.2685	12.0805	7.24832	10.0671	3	8.12081	1				0.138045	0.999999	0.999996	0.999983	0.999875	0.99943	0.996801	0.975295	0.910945	0.747443	0.41452	0.99958	0.998784	0.997303	0.991847	0.979028	0.896189	0.418567	0.181685	0.077612	0.0358421	0.54563	0.83248	0
FKBP2	63.1745	54.3154	3.02013	6.44295	4.42953	8.25503	11.6779	9.66443	10.4698	13.8926	11.8792	3	8.85906	1				0.0550511	0.999972	0.999867	0.999577	0.99793	0.993176	0.97425	0.89164	0.766914	0.508715	0.238452	0.99878	0.995557	0.988453	0.959643	0.904715	0.736801	0.182025	0.0355949	0.00629071	0.00197532	0.689918	0.860458	0
VCL	67	58.6107	9.0604	8.05369	8.05369	9.0604	8.05369	8.05369	9.0604	8.05369	8.05369	48	8.38926	1				3.54418e-09	1	1	1	1	1	1	1	1	0.998887	0.645656	0.99998	0.999894	0.999624	0.997858	0.991986	0.964331	0.760522	0.296336	0.0631492	0.015389	0.278715	0.766016	0
RUVBL1	67	58.8792	5.83893	11.6779	6.84564	5.83893	11.6779	6.84564	5.83893	11.6779	6.84564	14	8.12081	1				0.0675386	1	1	1	1	1	1	1	1	0.998887	0.645656	0.999795	0.999352	0.998465	0.99488	0.98586	0.931964	0.634257	0.440299	0.124053	0.0404327	0.278715	0.81117	0
RAC1	61.6309	52.7718	14.8993	14.094	13.6913	8.45638	7.65101	7.24832	5.2349	4.42953	4.02685	3	8.85906	1				0.0991138	0.999977	0.999899	0.999691	0.998496	0.994565	0.972132	0.798399	0.578429	0.411192	0.240888	0.998155	0.992804	0.979793	0.917707	0.77911	0.47377	0.148677	0.0545176	0.012933	0.004142	0.779191	0.9135	1
CDK1	60.6242	52.2349	6.04027	7.65101	5.83893	8.05369	9.66443	7.85235	9.66443	11.2752	9.46309	7	8.38926	1				0.0036764	0.999749	0.99913	0.997788	0.992084	0.979489	0.941534	0.818584	0.645116	0.221504	0.0595285	0.99296	0.978111	0.949224	0.84844	0.690424	0.43618	0.176379	0.0797287	0.0245524	0.00948842	0.737411	0.941455	1
PAFAH1B3	59.0134	50.1544	16.7114	16.9128	16.9128	4.83221	5.03356	5.03356	4.63087	4.83221	4.83221	3	8.85906	1				0.227323	0.998191	0.994898	0.989011	0.969617	0.937094	0.843671	0.500673	0.403024	0.35775	0.225721	0.992929	0.97636	0.942638	0.812093	0.543102	0.208249	0.0603149	0.024016	0.00645706	0.0022552	0.879404	0.905906	1
ESD	66.2617	57.9396	8.05369	6.44295	9.66443	9.0604	7.44966	10.6711	7.85235	6.24161	9.46309	6	8.32215	1				0.00124439	1	1	1	0.999999	0.999994	0.999949	0.999287	0.995326	0.94034	0.389456	0.999395	0.998206	0.995943	0.987547	0.970354	0.909782	0.586276	0.301413	0.0875193	0.0299004	0.329107	0.828496	0
SERPINB6	67	58.745	7.65101	8.85906	8.25503	7.65101	8.85906	8.25503	7.65101	8.85906	8.25503	15	8.25503	1				1.53515e-08	1	1	1	1	1	1	0.999999	0.999974	0.993902	0.617659	0.999632	0.998867	0.997373	0.991754	0.980693	0.950113	0.796462	0.311341	0.0719514	0.0266468	0.285156	0.761999	0
HSP90AA1	58.6779	50.4228	8.45638	9.86577	8.45638	7.65101	9.0604	7.65101	7.24832	8.65772	7.24832	36	8.25503	1				9.47541e-06	0.998927	0.996819	0.992821	0.978221	0.950198	0.876151	0.663359	0.417949	0.147981	0.0574995	0.998881	0.99463	0.982057	0.892005	0.560271	0.181052	0.0352057	0.0102691	0.001867	0.000491295	0.836088	0.881259	1
ARPC3	67	58.9463	4.63087	11.4765	8.05369	4.63087	11.4765	8.05369	4.63087	11.4765	8.05369	4	8.05369	1				0.104544	1	1	1	1	1	1	1	1	0.998887	0.645656	0.999509	0.998252	0.995389	0.982391	0.952331	0.864095	0.635461	0.423475	0.191167	0.0896775	0.278715	0.851274	0
PSAT1	66.5973	58.4094	6.6443	7.24832	8.25503	7.85235	8.45638	9.46309	7.85235	8.45638	9.46309	7	8.18792	1				2.47045e-05	1	1	1	0.999998	0.99999	0.999917	0.998964	0.993726	0.934506	0.549367	0.998947	0.996932	0.993102	0.978854	0.950571	0.872084	0.639824	0.390557	0.134789	0.0500707	0.355134	0.841252	0
YWHAZ	66.3289	58.1409	8.05369	9.26174	9.26174	7.85235	9.0604	9.0604	6.24161	7.44966	7.44966	30	8.18792	1				9.08783e-05	1	1	1	0.999999	0.999994	0.999938	0.998949	0.992036	0.889045	0.470045	0.998945	0.996837	0.992768	0.977525	0.94747	0.865953	0.628151	0.365637	0.114819	0.0421726	0.385092	0.844034	0
CKS1B	58.8792	50.0872	16.1074	17.3154	17.3154	16.1074	17.3154	17.3154	-8.25503	-7.04698	-7.04698	3	8.79195	0				0.556625	0.958563	0.889809	0.814301	0.726947	0.692418	0.675633	0.669037	0.667569	0.666159	0.430518	0.987656	0.96495	0.926022	0.810595	0.508757	0.207719	0.0823085	0.0387902	0.0128233	0.00521429	0.833688	0.909222	1
TUBB4A;TUBB6	66.396	57.604	5.43624	10.2685	12.4832	3.62416	8.45638	10.6711	5.43624	10.2685	12.4832	2	8.79195	1				0.0388104	0.999907	0.999733	0.99941	0.998247	0.99599	0.989672	0.967665	0.928659	0.805775	0.5229	0.999902	0.999481	0.998186	0.990115	0.966198	0.883993	0.551272	0.294813	0.0751435	0.0126423	0.55089	0.841023	0
RGS10	60.6242	51.8322	7.44966	20.5369	17.5168	-11.2752	1.81208	-1.20805	7.04698	20.1342	17.1141	4	8.79195	0				0.515124	0.98988	0.971185	0.940588	0.865546	0.79491	0.729511	0.685883	0.665545	0.607269	0.378829	0.980918	0.949962	0.905118	0.790858	0.563167	0.375164	0.279272	0.166848	0.0398793	0.00943824	0.93469	0.969871	1
PSMA2	64.3154	55.5906	9.46309	8.05369	16.7114	1.4094	0	8.65772	9.46309	8.05369	16.7114	8	8.72483	0				0.22901	0.999737	0.999153	0.997968	0.993318	0.983855	0.957971	0.886887	0.812986	0.725984	0.455158	0.999041	0.997118	0.992462	0.957135	0.829552	0.629915	0.453949	0.240466	0.0621918	0.0240669	0.715289	0.92748	1
ADH5	67	58.8792	9.0604	7.24832	8.05369	9.0604	7.24832	8.05369	9.0604	7.24832	8.05369	12	8.12081	1				5.97046e-06	1	1	1	1	1	1	1	1	0.998887	0.645656	0.999332	0.99791	0.995063	0.983912	0.960786	0.893792	0.680114	0.426911	0.149993	0.0558956	0.278715	0.824331	0
GPX1	67	58.8792	7.24832	9.86577	7.24832	7.24832	9.86577	7.24832	7.24832	9.86577	7.24832	5	8.12081	1				0.000976437	1	1	1	1	1	1	1	1	0.998887	0.645656	0.999818	0.99938	0.998435	0.994336	0.984655	0.947729	0.688663	0.363458	0.121113	0.0429028	0.278715	0.797941	0
MVP	61.6309	52.906	12.8859	11.0738	12.2819	4.83221	3.02013	4.22819	10.8725	9.0604	10.2685	12	8.72483	1				0.0736149	0.999816	0.999389	0.998426	0.993808	0.981678	0.937252	0.787239	0.646926	0.454149	0.116935	0.999839	0.999186	0.997254	0.9853	0.933733	0.410671	0.0699306	0.0227874	0.00414457	0.00103165	0.757599	0.854097	1
TUBB8B;TUBB4A;TUBB;TUBB4B;TUBB2A;TUBB8;TUBB2B	67	58.9463	7.85235	8.45638	7.85235	7.85235	8.45638	7.85235	7.85235	8.45638	7.85235	6	8.05369	1				8.62746e-11	1	1	1	1	1	1	1	1	0.998887	0.645656	0.999645	0.998858	0.997235	0.990597	0.975991	0.929021	0.732571	0.416273	0.1066	0.0342808	0.278715	0.791533	0
SEPHS1	66.8658	58.1409	11.0738	13.0872	2.41611	10.6711	12.6846	2.01342	11.0738	13.0872	2.41611	4	8.72483	1				0.166793	1	1	1	0.999998	0.999991	0.999931	0.999218	0.995561	0.95478	0.591765	0.999971	0.999895	0.999692	0.997847	0.985313	0.866448	0.432183	0.291896	0.19457	0.109332	0.337035	0.847625	0
CCAR1	59.0134	50.3557	19.1275	6.24161	17.9195	20.5369	7.65101	19.3289	0.402685	-12.4832	-0.805369	3	8.65772	0				0.556475	0.980562	0.94743	0.899828	0.808718	0.74513	0.69712	0.661312	0.629061	0.474548	0.212162	0.999354	0.992196	0.941254	0.558352	0.373063	0.309591	0.222148	0.127322	0.0360938	0.0107516	0.907445	0.92928	1
CAPN1	67	58.9463	7.04698	9.26174	7.85235	7.04698	9.26174	7.85235	7.04698	9.26174	7.85235	13	8.05369	1				8.9496e-05	1	1	1	1	1	1	1	1	0.998887	0.645656	0.998959	0.996968	0.99326	0.980089	0.955799	0.895428	0.717405	0.416712	0.140151	0.0626792	0.278715	0.814856	0
COPS5	63.3087	54.651	13.4899	11.0738	12.4832	9.0604	6.6443	8.05369	6.84564	4.42953	5.83893	3	8.65772	1				0.0411792	0.99995	0.999802	0.999443	0.99769	0.993227	0.977188	0.908255	0.786483	0.534959	0.283578	0.999902	0.999423	0.997825	0.986811	0.950306	0.778464	0.171069	0.0240636	0.00247847	0.000510375	0.681831	0.837395	0
IMPDH2;IMPDH1	60.0201	51.9664	9.46309	9.66443	9.66443	7.04698	7.24832	7.24832	7.24832	7.44966	7.44966	2	8.05369	1				0.000505	0.999721	0.999071	0.997715	0.992189	0.98036	0.944333	0.794299	0.504605	0.185418	0.077107	0.999843	0.998848	0.994695	0.95562	0.796844	0.342802	0.0445208	0.00876353	0.000945524	0.000168962	0.770158	0.876195	1
ACTR3	67	59.0134	7.04698	8.45638	8.45638	7.04698	8.45638	8.45638	7.04698	8.45638	8.45638	16	7.98658	1				4.38777e-06	1	1	1	1	1	1	1	1	0.998887	0.645656	0.999657	0.998918	0.997445	0.991761	0.980225	0.946626	0.782463	0.395625	0.0859205	0.0271838	0.278715	0.768769	0
NUDC	59.6174	51.698	8.65772	9.86577	9.26174	7.44966	8.65772	8.05369	5.83893	7.04698	6.44295	10	7.91946	1				0.0029165	0.9998	0.999272	0.998046	0.992232	0.977578	0.92558	0.727377	0.479051	0.184731	0.0712978	0.999989	0.999851	0.998903	0.981174	0.841084	0.240568	0.0107323	0.00130515	7.81288e-05	8.62319e-06	0.799581	0.844564	1
ANXA6	58.4094	50.4899	8.65772	8.85906	8.45638	7.04698	7.24832	6.84564	8.05369	8.25503	7.85235	37	7.91946	1				1.0099e-05	0.999055	0.99735	0.994253	0.983341	0.962484	0.90303	0.680888	0.373644	0.0935472	0.0307565	0.999784	0.998199	0.991002	0.917759	0.6228	0.145189	0.0150076	0.00290394	0.00030119	5.05183e-05	0.815386	0.863839	1
RWDD1	62.4362	53.7785	8.05369	18.1208	13.4899	-4.22819	5.83893	1.20805	6.6443	16.7114	12.0805	2	8.65772	0				0.35569	0.999983	0.999942	0.999852	0.999463	0.998349	0.970812	0.664163	0.628534	0.554902	0.350259	0.994603	0.981905	0.957336	0.88343	0.798331	0.598199	0.255599	0.148408	0.0438822	0.0133368	0.808092	0.932842	1
DFFA	64.1812	55.5235	10.4698	0.604027	-2.01342	18.9262	9.0604	6.44295	18.9262	9.0604	6.44295	3	8.65772	0				0.344155	0.999498	0.998517	0.996671	0.990046	0.977725	0.947264	0.873809	0.804566	0.725516	0.456687	0.98621	0.963836	0.929822	0.850734	0.773196	0.679374	0.543892	0.361047	0.0640057	0.0188388	0.734579	0.928293	1
DYNC1H1	58.2752	50.3557	8.65772	8.65772	7.85235	8.45638	8.45638	7.65101	7.44966	7.44966	6.6443	74	7.91946	1				5.72685e-06	0.999838	0.999366	0.998213	0.992471	0.977534	0.924148	0.713429	0.294058	0.0654518	0.0212547	0.999997	0.999919	0.999001	0.965006	0.623797	0.0753539	0.00245208	0.000208574	7.05565e-06	4.89331e-07	0.794248	0.836083	1
MDH1	67	59.1477	7.85235	8.65772	7.04698	7.85235	8.65772	7.04698	7.85235	8.65772	7.04698	16	7.85235	1				1.07937e-05	1	1	1	1	1	1	1	1	0.998887	0.645656	0.999604	0.998635	0.996539	0.987592	0.967631	0.906426	0.705091	0.45623	0.156773	0.0538372	0.278715	0.811564	0
ARPC5	66.7315	58.1409	12.8859	5.2349	8.45638	12.0805	4.42953	7.65101	12.8859	5.2349	8.45638	6	8.5906	1				0.062432	0.999998	0.99999	0.99997	0.999864	0.999576	0.998449	0.992559	0.977817	0.913175	0.580039	0.999311	0.997611	0.993719	0.975529	0.932474	0.813669	0.581051	0.401761	0.167558	0.0617641	0.406162	0.875421	0
PSMC5	63.5101	54.9866	7.44966	9.86577	11.4765	7.44966	9.86577	11.4765	4.22819	6.6443	8.25503	15	8.52349	1				0.0148396	0.999931	0.999771	0.999429	0.997938	0.994427	0.982312	0.92937	0.829675	0.536807	0.170933	0.999329	0.997679	0.993688	0.971635	0.905393	0.678973	0.281405	0.128117	0.041611	0.0163433	0.61806	0.889756	0
SMS	66.3289	58.4765	9.86577	7.65101	8.05369	9.26174	7.04698	7.44966	8.45638	6.24161	6.6443	18	7.85235	1				0.00175931	1	1	1	0.999998	0.999988	0.999898	0.998573	0.990577	0.887178	0.470114	0.999858	0.999494	0.998686	0.995147	0.986973	0.958716	0.700143	0.301037	0.0697727	0.0220189	0.388133	0.785526	0
HSP90AB1;HSP90AB3P;HSP90AB2P	58.4765	49.953	6.6443	6.04027	4.63087	8.05369	7.44966	6.04027	13.4899	12.8859	11.4765	1	8.52349	1				0.0628322	0.998439	0.995193	0.988889	0.965723	0.922817	0.822659	0.61382	0.433648	0.196415	0.0768103	0.99919	0.996062	0.986139	0.900799	0.476297	0.114073	0.0260715	0.00821651	0.00157363	0.000418767	0.873365	0.860285	1
KLC1	59.8188	51.2953	5.43624	6.04027	10.8725	7.04698	7.65101	12.4832	7.04698	7.65101	12.4832	2	8.52349	1				0.0285204	0.999688	0.998965	0.997448	0.991207	0.977738	0.937282	0.792799	0.537141	0.154212	0.0506237	0.988555	0.96742	0.932565	0.839137	0.702911	0.389448	0.0770774	0.020095	0.00377079	0.0012015	0.763684	0.917947	1
MAT2A	66.9329	59.0805	6.6443	9.46309	7.65101	6.44295	9.26174	7.44966	6.6443	9.46309	7.65101	11	7.85235	1				0.00240652	0.999993	0.999974	0.999932	0.999741	0.999288	0.997747	0.990956	0.976236	0.919503	0.600077	0.999986	0.99992	0.999695	0.998085	0.992285	0.962874	0.787262	0.439539	0.0570804	0.0079525	0.408337	0.754049	0
FLNA	56.1946	48.4765	9.26174	6.84564	8.05369	7.85235	5.43624	6.6443	9.66443	7.24832	8.45638	83	7.71812	1				0.00752157	0.997624	0.993194	0.985105	0.957522	0.910056	0.80069	0.428643	0.180233	0.0615557	0.0250821	0.987247	0.958178	0.894563	0.658526	0.367518	0.126393	0.0322119	0.0130074	0.00390509	0.00153484	0.876605	0.890271	1
LAP3	60.1544	51.698	9.26174	13.8926	13.0872	4.02685	8.65772	7.85235	3.62416	8.25503	7.44966	13	8.45638	1				0.0873903	0.999155	0.997479	0.994247	0.982139	0.95827	0.894095	0.717146	0.526787	0.271162	0.130364	0.992581	0.977266	0.947396	0.838955	0.660367	0.390015	0.144105	0.0581313	0.014658	0.0048375	0.825995	0.937275	1
ST13;ST13P4;ST13P5	59.4161	50.9597	6.04027	4.42953	3.22148	17.5168	15.906	14.698	6.24161	4.63087	3.42282	4	8.45638	1				0.29393	0.99815	0.994267	0.9867	0.959007	0.908693	0.79752	0.600397	0.477439	0.382548	0.234733	0.998364	0.993536	0.981924	0.926076	0.594977	0.241537	0.0531027	0.0162226	0.00328417	0.000964124	0.91164	0.888815	1
ACLY	59.4161	51.7651	8.65772	8.45638	8.65772	8.05369	7.85235	8.05369	6.44295	6.24161	6.44295	30	7.65101	1				0.00137806	0.999151	0.997392	0.993946	0.980897	0.955102	0.885888	0.69349	0.480466	0.207591	0.0873113	0.99698	0.987732	0.965408	0.86708	0.684362	0.380814	0.117023	0.0422286	0.00944621	0.00281979	0.82947	0.924488	1
EIF6	67	59.1477	6.6443	5.43624	11.4765	6.6443	5.43624	11.4765	6.6443	5.43624	11.4765	7	7.85235	1	EIF			0.123767	1	1	1	1	1	1	1	1	0.998887	0.645656	0.998518	0.995671	0.990376	0.971841	0.938902	0.862928	0.683587	0.482852	0.202859	0.0809372	0.278715	0.84105	0
RANBP1	60.4228	51.9664	-2.61745	-0.201342	2.61745	7.85235	10.2685	13.0872	12.4832	14.8993	17.7181	6	8.45638	0				0.385193	0.999955	0.999653	0.99828	0.984297	0.926934	0.770323	0.646583	0.583374	0.459947	0.265947	0.999998	0.99997	0.999725	0.98911	0.71659	0.421352	0.0114025	0.000738739	3.00944e-05	2.44169e-06	0.903327	0.877342	1
SHMT1;SHMT2	67	59.349	7.24832	8.65772	7.04698	7.24832	8.65772	7.04698	7.24832	8.65772	7.04698	2	7.65101	1				0.000126258	1	1	1	1	1	1	1	1	0.998887	0.645656	0.999286	0.997898	0.995237	0.985198	0.964898	0.906798	0.718959	0.478329	0.172999	0.0619786	0.278715	0.808502	0
GRHPR	63.0403	54.651	12.2819	9.66443	15.1007	12.2819	9.66443	15.1007	0.402685	-2.21477	3.22148	4	8.38926	0				0.352872	0.998448	0.995534	0.990228	0.972386	0.942848	0.884005	0.790423	0.734976	0.690968	0.440912	0.99933	0.997003	0.990885	0.960709	0.896386	0.733355	0.244596	0.0831413	0.0122145	0.00244454	0.840442	0.87636	1
ZNF185	63.7785	55.3893	17.5168	9.86577	7.44966	16.9128	9.26174	6.84564	8.45638	0.805369	-1.61074	16	8.38926	0				0.347878	1	1	1	1	0.999997	0.999751	0.940057	0.688792	0.635012	0.36147	0.999702	0.998002	0.991036	0.934956	0.807232	0.671382	0.436012	0.173282	0.0643497	0.0246172	0.684086	0.924986	0
PLIN3	64.5839	56.1946	11.2752	11.0738	8.85906	4.83221	4.63087	2.41611	11.6779	11.4765	9.26174	18	8.38926	1				0.102174	0.999994	0.999978	0.999939	0.99975	0.99922	0.996502	0.96599	0.838129	0.605391	0.380842	0.999496	0.99845	0.996412	0.988832	0.974265	0.925439	0.238542	0.117662	0.045871	0.0190018	0.631136	0.808972	0
UPF1	62.9732	54.5839	9.86577	14.8993	10.0671	10.4698	15.5034	10.6711	-0.402685	4.63087	-0.201342	5	8.38926	0				0.310668	0.999299	0.997747	0.994624	0.982717	0.960075	0.907218	0.807085	0.741549	0.666874	0.291478	0.996249	0.988687	0.97479	0.931049	0.870952	0.773008	0.253004	0.0371241	0.00726339	0.0026763	0.747858	0.868448	1
BAG2	60.0201	51.6309	15.302	17.3154	13.4899	4.83221	6.84564	3.02013	4.83221	6.84564	3.02013	6	8.38926	1				0.282038	0.999615	0.998665	0.996621	0.988145	0.970453	0.923022	0.607908	0.418761	0.35949	0.224786	0.996111	0.984612	0.957896	0.8499	0.670411	0.384303	0.117241	0.0399322	0.00811503	0.0022572	0.842024	0.92889	1
ADSS2	67	59.2148	8.25503	5.43624	9.66443	8.25503	5.43624	9.66443	8.25503	5.43624	9.66443	9	7.78523	1				0.0352869	1	1	1	1	1	1	1	1	0.998887	0.645656	0.999954	0.99978	0.999269	0.996089	0.98584	0.939572	0.71846	0.427372	0.138868	0.0471249	0.278715	0.793348	0
HNRNPA3	67	55.3221	13.6913	10.4698	10.8725	0	0	0	13.6913	10.4698	10.8725	2	7.78523	0				0.481511	1	1	1	1	1	1	1	1	0.998887	0.645656	0.998182	0.994327	0.986854	0.96031	0.91433	0.800086	0.338501	0.0762805	0.0137755	0.00473368	0.278715	0.86183	0
DARS	61.1611	53.5101	7.04698	8.05369	9.0604	6.84564	7.85235	8.85906	6.04027	7.04698	8.05369	13	7.65101	1				0.00126943	0.999999	0.999992	0.999967	0.999758	0.998893	0.993702	0.949572	0.757321	0.15831	0.0355961	0.999987	0.999847	0.999045	0.988191	0.925623	0.601433	0.0789021	0.0103551	0.000668935	8.19136e-05	0.627779	0.853258	0
TXNL1	58.9463	50.557	4.22819	6.6443	7.65101	13.8926	16.3087	17.3154	1.20805	3.62416	4.63087	5	8.38926	1				0.318469	0.99658	0.990237	0.978814	0.941235	0.881138	0.766639	0.589177	0.479504	0.361925	0.169576	0.998961	0.995083	0.983536	0.909288	0.490689	0.205374	0.0585424	0.0208562	0.00464208	0.00138831	0.919118	0.883985	1
XPO5	58.9463	50.557	11.6779	7.24832	12.2819	7.24832	2.81879	7.85235	10.0671	5.63758	10.6711	4	8.38926	1				0.0641832	0.999986	0.999929	0.999757	0.998627	0.994391	0.965171	0.706398	0.410621	0.0882751	0.0174143	0.997592	0.992535	0.98042	0.877848	0.444313	0.207343	0.0949053	0.0486027	0.0169468	0.00697722	0.780978	0.889862	1
TXN	67	59.2148	10.6711	6.04027	6.6443	10.6711	6.04027	6.6443	10.6711	6.04027	6.6443	32	7.78523	1				0.0665943	1	1	1	1	1	1	1	1	0.998887	0.645656	0.998956	0.996793	0.992582	0.97693	0.947113	0.87268	0.686861	0.482291	0.198503	0.0772391	0.278715	0.834872	0
HSPA1B;HSPA6	63.5101	55.1208	3.02013	5.03356	5.83893	10.2685	12.2819	13.0872	7.04698	9.0604	9.86577	1	8.38926	1				0.0901761	0.999945	0.999822	0.999565	0.998476	0.995851	0.985462	0.919814	0.766185	0.532141	0.312403	0.998564	0.995692	0.990239	0.970249	0.92757	0.757358	0.294114	0.0839619	0.0212579	0.00824648	0.687827	0.866692	0
PSMD1	63.5101	55.1879	6.6443	7.85235	7.65101	11.0738	12.2819	12.0805	5.03356	6.24161	6.04027	18	8.32215	1				0.0486323	0.999825	0.999482	0.998823	0.996295	0.99097	0.97423	0.90573	0.782234	0.547956	0.311183	0.99824	0.99474	0.987915	0.962063	0.911887	0.773272	0.257706	0.128218	0.04379	0.017754	0.693045	0.868993	0
EIF3L	59.953	52.302	7.65101	6.24161	6.04027	9.0604	7.65101	7.44966	9.26174	7.85235	7.65101	12	7.65101	1	EIF			0.00246111	0.99958	0.998643	0.996732	0.989175	0.973553	0.929056	0.783749	0.547567	0.177896	0.0659989	0.997498	0.992108	0.981172	0.936674	0.810108	0.352225	0.107401	0.0427614	0.0118708	0.00435727	0.772111	0.890068	1
TPD52L2	64.1812	55.8591	11.2752	12.8859	9.26174	4.42953	6.04027	2.41611	9.66443	11.2752	7.65101	11	8.32215	1				0.108535	0.999987	0.999938	0.999798	0.998972	0.996502	0.986117	0.934299	0.841815	0.64692	0.332757	0.998872	0.996299	0.991069	0.971327	0.935705	0.85634	0.386756	0.077508	0.0140706	0.00502821	0.629763	0.842615	0
TRAP1	59.0134	50.7584	8.25503	8.05369	11.8792	-2.01342	-2.21477	1.61074	15.1007	14.8993	18.7248	7	8.25503	0				0.468367	0.999163	0.995588	0.985028	0.93064	0.83565	0.72423	0.632636	0.524547	0.375799	0.223671	0.996998	0.989143	0.970773	0.838747	0.513724	0.275907	0.0967947	0.0387612	0.00994067	0.0032943	0.941485	0.916725	1
AKAP2	63.6443	55.3893	13.0872	16.3087	5.43624	3.02013	6.24161	-4.63087	13.0872	16.3087	5.43624	8	8.25503	0				0.425266	1	1	1	1	1	0.999872	0.838812	0.667978	0.665926	0.430438	0.999985	0.999885	0.999224	0.985479	0.891211	0.65218	0.294145	0.228518	0.0998755	0.0350299	0.752018	0.903265	1
RAB7A	65.3221	57.0671	5.2349	2.21477	7.24832	10.2685	7.24832	12.2819	10.2685	7.24832	12.2819	3	8.25503	1				0.106774	0.999917	0.999725	0.999326	0.997706	0.994245	0.983867	0.947771	0.893271	0.788447	0.487724	0.999182	0.997245	0.993199	0.977279	0.946791	0.877295	0.543483	0.223329	0.0363656	0.00810195	0.592637	0.841484	0
C20orf27	63.9799	56.3289	6.44295	6.6443	6.84564	8.25503	8.45638	8.65772	7.65101	7.85235	8.05369	3	7.65101	1				0.000252355	0.999908	0.999695	0.999244	0.997369	0.993212	0.979967	0.927127	0.827273	0.541761	0.270492	0.998673	0.996315	0.992129	0.978215	0.953947	0.880936	0.398019	0.115611	0.0376689	0.016403	0.646756	0.835854	0
YWHAQ	60.8926	52.6376	8.65772	5.43624	3.02013	10.4698	7.24832	4.83221	14.4966	11.2752	8.85906	17	8.25503	1				0.128825	0.999417	0.998257	0.995988	0.987212	0.969023	0.916285	0.754501	0.567857	0.309278	0.160336	0.99834	0.994182	0.98509	0.945878	0.688391	0.389831	0.184062	0.0884479	0.0273646	0.0101796	0.80701	0.921453	1
ATP6V1A	62.7718	54.5168	5.2349	9.66443	10.4698	0.604027	5.03356	5.83893	9.26174	13.6913	14.4966	7	8.25503	1				0.220358	0.999914	0.999655	0.999019	0.995915	0.988154	0.961971	0.871356	0.75224	0.505904	0.257469	0.998993	0.995926	0.988312	0.951272	0.866113	0.664341	0.361674	0.0455221	0.00646675	0.00184007	0.716778	0.894484	1
KCTD12	66.5973	58.3423	9.46309	10.8725	5.63758	8.65772	10.0671	4.83221	9.0604	10.4698	5.2349	3	8.25503	1				0.0287383	1	1	1	1	1	1	0.999998	0.999926	0.986648	0.47378	0.99901	0.996824	0.992371	0.97483	0.939325	0.845259	0.610566	0.395644	0.160819	0.064114	0.2899	0.860517	0
DUT	59.6174	51.4295	10.4698	12.0805	11.4765	4.63087	6.24161	5.63758	6.84564	8.45638	7.85235	6	8.18792	1				0.0542393	0.999676	0.999001	0.997683	0.992723	0.982897	0.952802	0.725831	0.496429	0.14902	0.0303455	0.998816	0.994502	0.982575	0.913863	0.699102	0.282025	0.0699963	0.0230718	0.00461979	0.00126976	0.781231	0.89455	1
XPO1	57.3356	49.1477	1.4094	0.604027	3.22148	10.2685	9.46309	12.0805	11.8792	11.0738	13.6913	7	8.18792	1				0.288584	0.99954	0.997472	0.991037	0.953501	0.87068	0.736474	0.5964	0.434313	0.106873	0.022933	0.985667	0.96204	0.925395	0.806322	0.454394	0.099134	0.0229939	0.00995825	0.0032204	0.00131261	0.892512	0.87291	1
SGTA	59.4161	51.2282	10.2685	5.43624	6.84564	16.1074	11.2752	12.6846	6.44295	1.61074	3.02013	4	8.18792	1				0.261524	0.999008	0.99669	0.991876	0.972907	0.935915	0.84764	0.667334	0.527275	0.32415	0.0468129	0.987539	0.96625	0.930953	0.826424	0.662463	0.368194	0.105413	0.0367345	0.00854198	0.00285129	0.843142	0.929413	1
SAE1	60.3557	52.7718	8.05369	7.24832	6.24161	9.0604	8.25503	7.24832	8.25503	7.44966	6.44295	7	7.58389	1				0.00104385	1	0.999997	0.999985	0.999862	0.999226	0.994272	0.934611	0.631396	0.0842604	0.0143823	0.998169	0.99331	0.981977	0.929066	0.808455	0.494296	0.114347	0.0380332	0.00924045	0.00310762	0.662873	0.899354	0
HARS	61.9664	53.7785	7.04698	3.8255	5.83893	14.2953	11.0738	13.0872	7.65101	4.42953	6.44295	14	8.18792	1				0.162158	0.99994	0.999807	0.999518	0.998185	0.994751	0.981459	0.91295	0.58768	0.288047	0.178047	0.998145	0.994029	0.985367	0.947357	0.847243	0.530432	0.20992	0.102179	0.0339593	0.0135261	0.71223	0.907702	1
DCPS	67	59.4832	8.05369	7.24832	7.24832	8.05369	7.24832	7.24832	8.05369	7.24832	7.24832	4	7.51678	1				5.1148e-07	1	1	1	1	1	1	1	1	0.998887	0.645656	0.999584	0.998704	0.996927	0.98979	0.974305	0.925757	0.744667	0.48482	0.159598	0.0539043	0.278715	0.790777	0
PFN1	61.4295	53.3087	5.03356	4.83221	-0.201342	15.5034	15.302	10.2685	9.26174	9.0604	4.02685	14	8.12081	0				0.325716	0.999615	0.998661	0.996602	0.987995	0.969741	0.919896	0.788231	0.631387	0.415886	0.236335	0.998842	0.995162	0.9856	0.934402	0.80494	0.537105	0.205579	0.0439713	0.00473247	0.00112416	0.80348	0.912063	1
DEK	59.7517	51.6309	15.7047	15.7047	11.6779	4.42953	4.42953	0.402685	8.25503	8.25503	4.22819	5	8.12081	1				0.336639	0.998648	0.995662	0.989635	0.966592	0.922931	0.822635	0.630814	0.483764	0.302628	0.179831	0.995861	0.985896	0.965591	0.89417	0.698541	0.299154	0.12736	0.0570559	0.0161524	0.00564304	0.888102	0.911035	1
POTEF;POTEI;ACTB;ACTA2;ACTG1;ACTG2;ACTC1;ACTA1;POTEE	65.5235	57.4027	6.6443	7.24832	1.61074	11.0738	11.6779	6.04027	11.0738	11.6779	6.04027	4	8.12081	1				0.146657	1	1	1	1	1	0.999999	0.999835	0.993078	0.732815	0.431736	0.999805	0.999154	0.997465	0.98875	0.966256	0.88442	0.501368	0.273521	0.0804012	0.0203801	0.473794	0.844941	0
GARS1	67	59.4832	8.25503	7.04698	7.24832	8.25503	7.04698	7.24832	8.25503	7.04698	7.24832	24	7.51678	1				1.88135e-05	1	1	1	1	1	1	1	1	0.998887	0.645656	0.999819	0.999371	0.998375	0.993902	0.983182	0.946714	0.805226	0.477901	0.111142	0.0409748	0.278715	0.758148	0
HNRNPH1;HNRNPF;HNRNPH2	57.4027	49.2819	7.24832	5.83893	6.84564	11.2752	9.86577	10.8725	7.65101	6.24161	7.24832	1	8.12081	1				0.0186059	0.997612	0.993059	0.984613	0.955106	0.90283	0.784779	0.54282	0.344634	0.137993	0.0565313	0.993748	0.976925	0.940884	0.804591	0.352984	0.146578	0.04084	0.0148719	0.00350666	0.00110278	0.892246	0.875169	1
DDX3X;DDX3Y	57.3356	49.2148	13.8926	13.0872	14.8993	1.4094	0.604027	2.41611	8.85906	8.05369	9.86577	4	8.12081	1				0.34849	0.993103	0.980971	0.960471	0.901814	0.826656	0.717023	0.576287	0.484857	0.177345	0.0308833	0.999882	0.998518	0.990294	0.897824	0.376561	0.0147681	0.000766326	0.000105878	6.7689e-06	7.60886e-07	0.910179	0.82257	1
TUBB4A;TUBB4B;TUBB3	65.3893	57.2685	0.805369	5.43624	8.45638	5.63758	10.2685	13.2886	5.63758	10.2685	13.2886	2	8.12081	1				0.216116	0.999922	0.999742	0.999369	0.997853	0.994612	0.984864	0.95065	0.898065	0.793674	0.490967	0.9991	0.996807	0.991826	0.971601	0.932898	0.846665	0.565424	0.342176	0.033591	0.0040539	0.584565	0.853433	0
RPS8	64.651	57	9.26174	9.46309	11.2752	2.81879	3.02013	4.83221	8.65772	8.85906	10.6711	12	7.65101	1		RPS		0.244977	0.999647	0.998997	0.997809	0.993656	0.986013	0.966678	0.914451	0.853993	0.761413	0.385654	0.999488	0.998213	0.995434	0.983599	0.957718	0.882091	0.593823	0.157351	0.0313056	0.00924775	0.614404	0.822883	0
MAPK14	57.9396	49.8859	4.63087	3.8255	4.22819	9.0604	8.25503	8.65772	11.6779	10.8725	11.2752	2	8.05369	1				0.119811	0.997753	0.993479	0.985629	0.958917	0.913667	0.815645	0.595816	0.380112	0.151123	0.063049	0.994811	0.983418	0.961812	0.882002	0.542016	0.102754	0.0265731	0.0108523	0.00303591	0.00109026	0.876436	0.864018	1
SEC13	61.4295	53.3758	6.24161	4.63087	2.81879	8.05369	6.44295	4.63087	14.8993	13.2886	11.4765	3	8.05369	1				0.244312	0.999955	0.999866	0.999684	0.998851	0.996255	0.980311	0.833231	0.543776	0.26509	0.167445	0.99814	0.994235	0.985718	0.942341	0.816666	0.493162	0.18487	0.086112	0.0286209	0.0116768	0.749794	0.910076	1
HMBS	62.5705	54.5168	-1.61074	-1.4094	0.604027	11.6779	11.8792	13.8926	11.6779	11.8792	13.8926	4	8.05369	0				0.458841	0.999687	0.998599	0.995718	0.98087	0.945442	0.857876	0.736402	0.692014	0.671234	0.431912	0.996802	0.990331	0.978066	0.935467	0.864021	0.706514	0.243952	0.098949	0.0303359	0.01138	0.870015	0.890975	1
BLVRA	63.7114	55.6577	8.85906	8.65772	7.44966	11.2752	11.0738	9.86577	5.63758	5.43624	4.22819	7	8.05369	1				0.0616336	0.999999	0.999993	0.999972	0.99979	0.999031	0.994461	0.956427	0.845377	0.537881	0.225693	0.998731	0.996193	0.991401	0.974549	0.944724	0.859374	0.292306	0.0705775	0.0229901	0.00924382	0.605607	0.83586	0
NA;GSN	61.6309	53.5772	5.83893	9.46309	7.44966	4.22819	7.85235	5.83893	8.85906	12.4832	10.4698	9	8.05369	1				0.0649316	1	0.999999	0.999994	0.999924	0.9995	0.995748	0.947768	0.764649	0.229003	0.0601309	0.99795	0.992915	0.982248	0.940265	0.859326	0.651995	0.12308	0.0283172	0.00601905	0.00193827	0.630991	0.876096	0
YWHAG	67	59.4161	11.2752	8.45638	3.02013	11.2752	8.45638	3.02013	11.2752	8.45638	3.02013	10	7.58389	1				0.324275	1	1	1	1	1	1	1	1	0.998887	0.645656	0.999555	0.99866	0.996943	0.99061	0.977899	0.92867	0.619097	0.475542	0.266582	0.0335882	0.278715	0.820008	0
HARS;HARS2	62.1678	54.1141	10.4698	7.65101	0.604027	13.2886	10.4698	3.42282	13.0872	10.2685	3.22148	5	8.05369	1				0.284108	0.999948	0.999793	0.999417	0.997587	0.992952	0.976476	0.90739	0.787917	0.335804	0.0838742	0.999484	0.997702	0.992946	0.960594	0.75941	0.475196	0.301459	0.18548	0.0629921	0.0208711	0.649871	0.934682	0
FLNB	59.5503	52.1007	8.05369	7.44966	6.84564	8.05369	7.44966	6.84564	8.05369	7.44966	6.84564	90	7.44966	1				1.79728e-05	0.999904	0.999644	0.999049	0.996297	0.989509	0.964656	0.829868	0.475421	0.0949291	0.028071	0.996453	0.987169	0.966197	0.87734	0.710228	0.414375	0.134986	0.0511729	0.0125861	0.00414626	0.74111	0.925523	1
OXSR1	57	49.4832	-4.02685	5.2349	1.81208	1.61074	10.8725	7.44966	9.86577	19.1275	15.7047	4	7.51678	0				0.637656	0.996965	0.989286	0.973137	0.91466	0.8257	0.68567	0.506523	0.408151	0.242081	0.0476888	0.981896	0.944384	0.886901	0.762893	0.406252	0.252998	0.0777374	0.0212196	0.00299993	0.000652822	0.938387	0.919403	1
MCCC2	64.7181	56.6644	17.1141	8.25503	5.63758	17.1141	8.25503	5.63758	10.2685	1.4094	-1.20805	7	8.05369	0				0.424585	0.999936	0.999759	0.999347	0.997448	0.992911	0.977916	0.923049	0.847303	0.738769	0.457641	0.999676	0.998863	0.996522	0.968077	0.818014	0.626809	0.49552	0.357354	0.158292	0.0639184	0.656857	0.93596	0
EIF4G3;EIF4G1	56.4631	49.2148	6.6443	6.84564	7.24832	7.04698	7.24832	7.65101	7.24832	7.44966	7.85235	2	7.24832	1	EIF			6.58268e-06	0.999995	0.999955	0.999778	0.997983	0.989199	0.928976	0.40939	0.0770925	0.00693793	0.00101877	1	0.999999	0.999948	0.976549	0.27218	0.00117909	1.3893e-06	1.27331e-08	2.08165e-11	1.34189e-13	0.809031	0.787242	1
PAK3;PAK2	64.5168	57.4027	7.24832	6.04027	7.04698	7.65101	6.44295	7.44966	7.85235	6.6443	7.65101	3	7.11409	1				0.002563	0.999925	0.99976	0.999421	0.998025	0.994926	0.984862	0.94248	0.855697	0.582236	0.305937	0.998117	0.994407	0.987365	0.961889	0.914535	0.799845	0.5428	0.329024	0.124341	0.0505435	0.624441	0.883734	0
PPP1CA	64.3154	56.2617	12.8859	11.2752	8.05369	4.83221	3.22148	0	12.8859	11.2752	8.05369	4	8.05369	0				0.278965	1	0.999999	0.999991	0.999896	0.999312	0.994115	0.933159	0.791778	0.679685	0.432194	0.99963	0.998371	0.994974	0.976149	0.924469	0.760229	0.422818	0.220666	0.0677071	0.0228345	0.677982	0.8863	0
HDGF	61.094	53.0403	3.22148	3.8255	4.63087	6.6443	7.24832	8.05369	12.2819	12.8859	13.6913	12	8.05369	1				0.221119	0.999897	0.999642	0.999088	0.996725	0.991432	0.973438	0.755396	0.511087	0.334644	0.17212	0.996172	0.988033	0.971257	0.90294	0.766779	0.491823	0.192774	0.0862833	0.0266728	0.0104062	0.787091	0.926382	1
PSMC3	61.8322	53.7785	5.2349	6.44295	4.42953	9.86577	11.0738	9.0604	8.65772	9.86577	7.85235	16	8.05369	1				0.0383551	0.999889	0.999591	0.998912	0.995862	0.988753	0.966042	0.887725	0.778359	0.267455	0.0821097	0.999266	0.997316	0.99296	0.974374	0.932726	0.592446	0.125769	0.0403394	0.00985444	0.0032458	0.663702	0.864431	0
CPOX	66.8658	58.8121	7.04698	10.6711	6.84564	7.04698	10.6711	6.84564	6.6443	10.2685	6.44295	11	8.05369	1				0.0153243	1	1	1	1	0.999998	0.999977	0.999643	0.997443	0.963319	0.591074	0.999944	0.99978	0.999387	0.997463	0.992059	0.961682	0.70878	0.410085	0.0696326	0.0241299	0.324512	0.780137	0
IRGQ	63.2752	51.2282	0	0	0	10.0671	12.6846	16.1074	8.25503	10.8725	14.2953	2	8.03132	0				0.445334	0.999995	0.999973	0.999909	0.999517	0.998293	0.992831	0.960684	0.879397	0.503612	0.0983466	0.987795	0.964815	0.925545	0.815613	0.677694	0.433768	0.0692562	0.0210767	0.00519991	0.00179547	0.566459	0.923679	0
BCAT2	66.1946	58.2081	10.6711	5.2349	10.4698	10.6711	5.2349	10.4698	8.25503	2.81879	8.05369	3	7.98658	1				0.113878	0.999997	0.999985	0.999953	0.999782	0.999301	0.997361	0.986999	0.961532	0.866312	0.527994	0.999998	0.999987	0.999951	0.999701	0.998621	0.983969	0.543302	0.257041	0.0981051	0.0287873	0.456372	0.800311	0
LDHB	67	59.5503	8.85906	5.03356	8.45638	8.85906	5.03356	8.45638	8.85906	5.03356	8.45638	17	7.44966	1				0.0901293	1	1	1	1	1	1	1	1	0.998887	0.645656	0.99922	0.997641	0.994545	0.982692	0.958759	0.892766	0.705667	0.497271	0.214635	0.0843863	0.278715	0.822137	0
HSPA8;HSPA2	62.8389	54.8523	7.24832	11.0738	9.0604	6.84564	10.6711	8.65772	4.22819	8.05369	6.04027	12	7.98658	1				0.0394594	0.99982	0.999409	0.998551	0.995012	0.987247	0.963001	0.872923	0.728235	0.432139	0.22347	0.998158	0.993467	0.98301	0.937984	0.8453	0.638532	0.328837	0.16693	0.0536475	0.0200771	0.718739	0.920228	1
CUL5	64.3826	56.396	2.41611	15.906	9.26174	-2.61745	10.8725	4.22819	3.8255	17.3154	10.6711	4	7.98658	0				0.463822	0.99993	0.999795	0.99954	0.998578	0.996517	0.989219	0.945515	0.827281	0.59076	0.361809	0.992701	0.978382	0.952942	0.878345	0.784646	0.652992	0.481985	0.358531	0.193572	0.0938151	0.650626	0.958349	0
PLS3	63.3758	55.3893	9.0604	7.44966	4.42953	7.44966	5.83893	2.81879	13.6913	12.0805	9.0604	15	7.98658	1				0.176535	0.999946	0.999806	0.999487	0.998	0.994259	0.980343	0.913035	0.781116	0.530609	0.293001	0.996703	0.990098	0.97754	0.933468	0.859549	0.71973	0.470381	0.125595	0.0357065	0.0146442	0.683088	0.895882	0
TRAPPC3	64.1812	56.1946	9.86577	16.1074	6.44295	1.4094	7.65101	-2.01342	9.86577	16.1074	6.44295	3	7.98658	0				0.424865	1	1	1	0.999994	0.999919	0.998302	0.942301	0.749898	0.668617	0.43058	0.997821	0.992129	0.979889	0.934444	0.865527	0.766327	0.551004	0.299247	0.00788562	0.00117257	0.684632	0.887374	0
ACAT2	67	59.5503	7.24832	5.2349	9.86577	7.24832	5.2349	9.86577	7.24832	5.2349	9.86577	8	7.44966	1				0.121757	1	1	1	1	1	1	1	1	0.998887	0.645656	0.999857	0.999419	0.998339	0.993044	0.97989	0.937122	0.80067	0.500511	0.129262	0.0422124	0.278715	0.762786	0
ACTN4;ACTN1	66.7987	58.8121	9.0604	5.03356	8.65772	9.66443	5.63758	9.26174	9.66443	5.63758	9.26174	13	7.98658	1				0.0229584	1	1	0.999999	0.999994	0.999969	0.999816	0.998373	0.992339	0.94165	0.58295	0.999112	0.997528	0.994697	0.985136	0.968192	0.923494	0.71628	0.461381	0.0699396	0.0242795	0.354911	0.790097	0
CD59	64.8523	56.9329	8.45638	12.6846	9.0604	8.45638	12.6846	9.0604	2.01342	6.24161	2.61745	2	7.91946	1				0.231642	0.999971	0.999879	0.999646	0.998469	0.995394	0.984166	0.936716	0.8614	0.74265	0.457229	0.99939	0.997858	0.994332	0.977789	0.938447	0.828611	0.562445	0.189553	0.0638256	0.0265902	0.63308	0.852046	0
ALDH16A1	67	59.8859	8.05369	6.44295	6.84564	8.05369	6.44295	6.84564	8.05369	6.44295	6.84564	7	7.11409	1				0.00720861	1	1	1	1	1	1	1	1	0.998887	0.645656	0.999641	0.998943	0.997609	0.99261	0.982445	0.951502	0.8047	0.491295	0.161845	0.0619834	0.278715	0.761844	0
NRBP1	61.094	53.1745	16.1074	11.8792	13.4899	-1.61074	-5.83893	-4.22819	16.1074	11.8792	13.4899	3	7.91946	0				0.610214	0.999997	0.999914	0.998879	0.965875	0.793065	0.676087	0.666904	0.666683	0.665925	0.430438	0.999968	0.999759	0.998907	0.991167	0.92055	0.504667	0.0814123	0.0117846	0.00118691	0.000206952	0.883188	0.859416	1
CYFIP1	56.3289	50.7584	5.2349	5.63758	5.83893	5.2349	5.63758	5.83893	5.2349	5.63758	5.83893	2	5.57047	1				1.28656e-06	0.998132	0.994532	0.987793	0.963936	0.921092	0.82169	0.404836	0.176479	0.0644429	0.0266753	0.999143	0.995228	0.982596	0.898887	0.643881	0.202935	0.0346784	0.00941383	0.00151802	0.000357717	0.868299	0.881801	1
CAVIN1	63.3087	55.3893	14.2953	9.26174	11.2752	14.2953	9.26174	11.2752	3.22148	-1.81208	0.201342	8	7.91946	0				0.441136	0.999381	0.997963	0.995048	0.983661	0.961479	0.908512	0.806607	0.740688	0.690083	0.439485	0.99792	0.994069	0.986993	0.960819	0.896701	0.645962	0.336443	0.198922	0.0776818	0.0328893	0.817569	0.907605	1
ABHD14B	61.2953	56.0604	5.2349	5.2349	4.22819	5.03356	5.03356	4.02685	6.44295	6.44295	5.43624	3	5.2349	1				0.00113107	0.999986	0.999933	0.999778	0.998843	0.995917	0.982471	0.897208	0.68191	0.24026	0.072013	0.998817	0.996707	0.992933	0.97995	0.954558	0.855185	0.339273	0.122754	0.0421887	0.0183669	0.684937	0.842822	0
PA2G4	60.8926	52.9732	5.43624	4.22819	5.83893	7.44966	6.24161	7.85235	11.6779	10.4698	12.0805	15	7.91946	1				0.119049	0.999363	0.998158	0.995927	0.988081	0.973757	0.938417	0.834844	0.632811	0.274887	0.102456	0.998656	0.99511	0.986476	0.94034	0.812396	0.476861	0.143429	0.0550745	0.0144316	0.00501199	0.745819	0.903158	1
RHEB	63.0403	55.1208	11.2752	12.8859	11.4765	6.84564	8.45638	7.04698	3.8255	5.43624	4.02685	6	7.91946	1				0.177566	0.999994	0.999967	0.99988	0.999272	0.997096	0.985765	0.910418	0.75301	0.496027	0.26871	0.998645	0.995909	0.990419	0.967796	0.916593	0.755748	0.264819	0.100668	0.0322445	0.013009	0.689243	0.869305	0
THUMPD1	63.5101	55.6577	0	16.3087	17.7181	-4.42953	11.8792	13.2886	-6.04027	10.2685	11.6779	2	7.85235	0				0.621579	0.999997	0.999985	0.999944	0.999656	0.998638	0.993514	0.960157	0.878503	0.464854	0.23464	0.999995	0.999906	0.999157	0.978415	0.652441	0.378294	0.335502	0.333559	0.332972	0.21522	0.596351	0.869767	0
NA;KRT18	59.953	52.1007	7.65101	8.25503	7.04698	14.698	15.302	14.094	1.20805	1.81208	0.604027	4	7.85235	1				0.453911	0.999902	0.999585	0.998629	0.991245	0.960069	0.823048	0.606736	0.498855	0.347605	0.196022	0.994468	0.983335	0.961456	0.877678	0.718533	0.415579	0.133507	0.052514	0.0143117	0.00523922	0.880457	0.923952	1
CNN3;CNN2	57.9396	50.0872	8.05369	10.6711	11.4765	3.8255	6.44295	7.24832	5.63758	8.25503	9.0604	1	7.85235	1				0.0798942	0.999601	0.998698	0.996831	0.98925	0.972566	0.909217	0.554816	0.307833	0.101345	0.0335888	0.986575	0.963228	0.924857	0.810845	0.500499	0.219499	0.0837858	0.0372541	0.0112432	0.00426659	0.833539	0.911709	1
NA;TUBA3D;TUBA1B;TUBA3E;TUBA1A;TUBA1C	65.9933	58.1409	9.26174	7.24832	10.0671	6.84564	4.83221	7.65101	8.65772	6.6443	9.46309	7	7.85235	1				0.015923	0.999998	0.999991	0.999971	0.999853	0.999498	0.997961	0.98899	0.9651	0.864752	0.436284	0.998253	0.994943	0.988793	0.96704	0.927275	0.831141	0.604228	0.39022	0.153458	0.0616776	0.425831	0.867536	0
IARS2	62.2349	57.1342	6.44295	5.83893	6.44295	4.22819	3.62416	4.22819	5.2349	4.63087	5.2349	6	5.10067	1				0.00203891	1	1	0.999999	0.999986	0.999893	0.998864	0.979761	0.862435	0.279708	0.0267321	0.998975	0.996667	0.991917	0.97288	0.933252	0.822782	0.52771	0.278011	0.084299	0.0302345	0.576121	0.868822	0
RAB1A	64.5839	56.7315	10.4698	9.66443	10.6711	3.22148	2.41611	3.42282	10.4698	9.66443	10.6711	3	7.85235	1				0.235807	0.99995	0.9998	0.999432	0.997631	0.993087	0.977279	0.91704	0.835001	0.727199	0.451598	1	0.999999	0.999993	0.999882	0.998901	0.982231	0.422956	0.0533457	0.00267491	0.000243164	0.670551	0.786698	0
TNPO1	59.4832	51.6309	15.906	14.8993	13.4899	1.61074	0.604027	-0.805369	9.46309	8.45638	7.04698	9	7.85235	0				0.484235	0.998566	0.994796	0.986536	0.953818	0.896973	0.798651	0.661754	0.499867	0.271396	0.164243	0.999106	0.995613	0.985498	0.926377	0.759261	0.326147	0.0375362	0.00786384	0.00114799	0.00027761	0.890696	0.883877	1
TLN1	54.4497	49.349	6.24161	6.24161	6.04027	5.43624	5.43624	5.2349	3.8255	3.8255	3.62416	70	5.10067	1				0.00319645	0.998518	0.99504	0.987442	0.954077	0.880185	0.683354	0.235672	0.0804135	0.0222186	0.00826522	1	1	0.999968	0.98376	0.311384	0.00158173	2.15754e-06	2.12815e-08	3.70638e-11	2.45877e-13	0.887095	0.792721	1
PSMC4	61.698	53.9128	8.05369	4.42953	8.05369	9.46309	5.83893	9.46309	9.46309	5.83893	9.46309	10	7.78523	1				0.0423776	0.999815	0.999427	0.998647	0.995524	0.988767	0.967623	0.887741	0.753378	0.245809	0.0939713	0.999657	0.998281	0.994148	0.96772	0.884095	0.615564	0.194541	0.0406682	0.00417932	0.000846814	0.672854	0.884651	0
SNRPB2;SNRPA	65.4564	57.6711	7.24832	10.0671	10.6711	7.24832	10.0671	10.6711	2.61745	5.43624	6.04027	2	7.78523	1				0.145057	0.999992	0.999962	0.999883	0.999452	0.998245	0.993433	0.96909	0.917568	0.790732	0.477476	0.99998	0.999908	0.999707	0.998523	0.994438	0.962813	0.549276	0.200658	0.0545686	0.0162468	0.546929	0.80214	0
LMNA	67	59.6846	7.24832	8.65772	6.04027	7.24832	8.65772	6.04027	7.24832	8.65772	6.04027	44	7.31544	1				0.022512	1	1	1	1	1	1	1	1	0.998887	0.645656	0.999857	0.999444	0.99846	0.993804	0.982455	0.944884	0.814246	0.502144	0.131463	0.0497523	0.278715	0.755709	0
TUFM	58.2752	50.4899	9.0604	9.66443	8.45638	9.0604	9.66443	8.45638	5.2349	5.83893	4.63087	10	7.78523	1				0.0460329	0.999865	0.99953	0.998803	0.995666	0.987971	0.946652	0.611264	0.325303	0.0799609	0.027195	0.998836	0.994176	0.97991	0.882035	0.5884	0.19209	0.0334267	0.00909696	0.00152085	0.000376968	0.808709	0.884775	1
PTGES3	57.3356	49.5503	9.26174	10.4698	10.8725	0.201342	1.4094	1.81208	11.0738	12.2819	12.6846	4	7.78523	1				0.411129	0.999881	0.999044	0.995476	0.964926	0.875469	0.735903	0.67434	0.49877	0.00896374	6.6634e-05	0.999717	0.998139	0.99243	0.934916	0.345608	0.0711663	0.0111984	0.00264984	0.000345622	6.8141e-05	0.844462	0.826871	1
FUBP1	65.5906	57.8725	12.6846	1.00671	13.6913	12.2819	0.604027	13.2886	8.85906	-2.81879	9.86577	11	7.71812	0				0.528953	1	0.999998	0.999993	0.999948	0.999761	0.998652	0.98912	0.954986	0.789801	0.417635	0.997431	0.991709	0.98013	0.936475	0.858343	0.704001	0.491226	0.377491	0.253468	0.157815	0.480379	0.935886	0
PYGB;PYGM	64.3826	56.6644	17.5168	-0.805369	11.8792	14.4966	-3.8255	8.85906	15.1007	-3.22148	9.46309	3	7.71812	0				0.625601	0.999886	0.999654	0.999203	0.997489	0.994013	0.983931	0.948203	0.884731	0.518647	0.248942	1	0.999999	0.999941	0.978914	0.713386	0.624518	0.340769	0.33346	0.332963	0.215219	0.600271	0.914282	0
PPP2CB;PPP2CA	64.3826	56.6644	12.8859	5.63758	12.4832	7.04698	-0.201342	6.6443	10.8725	3.62416	10.4698	8	7.71812	0				0.361497	0.999935	0.999769	0.999401	0.997791	0.994118	0.982401	0.939413	0.87331	0.694896	0.310987	0.999984	0.999868	0.999367	0.994532	0.971937	0.826155	0.415304	0.315357	0.0171405	0.000484299	0.585297	0.857218	0
HINT2	67	59.7517	4.83221	8.85906	8.05369	4.83221	8.85906	8.05369	4.83221	8.85906	8.05369	4	7.24832	1				0.165397	1	1	1	1	1	1	1	1	0.998887	0.645656	0.999253	0.997823	0.995118	0.985163	0.965725	0.913178	0.763498	0.601162	0.116416	0.0382252	0.278715	0.762897	0
YBX3	60.557	52.8389	19.7315	11.4765	11.2752	0.402685	-7.85235	-8.05369	19.7315	11.4765	11.2752	2	7.71812	0				0.701999	0.989983	0.969687	0.935278	0.85147	0.77778	0.716651	0.682404	0.673174	0.667779	0.431116	0.998655	0.99412	0.975324	0.827353	0.663075	0.552445	0.194318	0.0799525	0.0284071	0.0117507	0.919516	0.944696	1
CSRP2	64.5839	56.8658	-7.24832	15.1007	0.805369	0	22.349	8.05369	0	22.349	8.05369	2	7.71812	0				0.699887	1	0.999999	0.999992	0.999915	0.999479	0.995884	0.954739	0.836128	0.691267	0.434066	0.999854	0.994527	0.932187	0.69508	0.668492	0.666731	0.658192	0.402342	0.333046	0.215219	0.638435	0.939276	0
RPS11	62.5034	57.4698	5.03356	6.44295	5.63758	4.83221	6.24161	5.43624	3.22148	4.63087	3.8255	11	5.03356	1		RPS		0.0019487	0.99995	0.999831	0.999578	0.998525	0.996206	0.988864	0.956369	0.855616	0.294691	0.0767875	0.998384	0.995109	0.988752	0.965007	0.919217	0.804073	0.541706	0.328325	0.12696	0.0529444	0.595797	0.881852	0
PUF60	59.7517	52.0336	6.6443	9.26174	9.66443	8.65772	11.2752	11.6779	2.21477	4.83221	5.2349	4	7.71812	1				0.217093	0.999938	0.99976	0.999337	0.997315	0.992224	0.970941	0.647088	0.441903	0.211615	0.0881058	0.99505	0.982326	0.954923	0.8503	0.68012	0.414761	0.158545	0.0670418	0.0181029	0.00617629	0.802938	0.938079	1
DCTD	66.0604	58.3423	6.24161	19.3289	-0.201342	6.44295	19.5302	0	3.8255	16.9128	-2.61745	3	7.71812	0				0.644081	1	1	1	1	1	1	0.999985	0.99937	0.910187	0.408107	0.988587	0.966417	0.929986	0.844277	0.769449	0.699541	0.619036	0.534615	0.407143	0.224835	0.352023	0.96087	0
GLUD1;GLUD2	67	59.7517	2.61745	10.2685	8.85906	2.61745	10.2685	8.85906	2.61745	10.2685	8.85906	7	7.24832	1				0.456678	0.99999	0.999964	0.999909	0.999673	0.999139	0.997406	0.990206	0.975358	0.920751	0.605754	0.999888	0.999584	0.998864	0.995362	0.986135	0.946545	0.666312	0.403813	0.218494	0.117881	0.410396	0.812424	0
CCT5	65.7919	58.0738	6.84564	9.66443	10.2685	6.84564	9.66443	10.2685	3.22148	6.04027	6.6443	25	7.71812	1				0.108224	0.999938	0.999799	0.999517	0.998396	0.996036	0.989005	0.963906	0.92265	0.826512	0.514795	0.999999	0.999991	0.999945	0.999301	0.995239	0.959236	0.66029	0.289448	0.0264352	0.00249989	0.540551	0.788784	0
ACTR1A	63.9799	56.2617	0.805369	4.02685	0.201342	9.86577	13.0872	9.26174	9.86577	13.0872	9.26174	7	7.71812	1				0.412055	0.999683	0.998953	0.997445	0.991425	0.979087	0.945888	0.86183	0.785942	0.710039	0.447654	0.999938	0.999614	0.998485	0.990324	0.963236	0.869824	0.517162	0.0407462	0.00250176	0.000504969	0.751661	0.817911	1
CLIC4	61.698	53.9799	9.86577	2.21477	4.63087	17.3154	9.66443	12.0805	8.85906	1.20805	3.62416	8	7.71812	1				0.445499	0.999491	0.998358	0.996055	0.986992	0.968494	0.917721	0.777649	0.631061	0.457136	0.266889	0.992901	0.978727	0.953078	0.874638	0.766202	0.581267	0.307312	0.160823	0.0565141	0.0230903	0.815872	0.946179	1
HGS	59.953	52.2349	13.8926	14.2953	16.1074	8.65772	9.0604	10.8725	-2.01342	-1.61074	0.201342	5	7.71812	0				0.571251	0.999975	0.99972	0.998275	0.980175	0.901385	0.735847	0.650801	0.585536	0.423109	0.236777	0.998173	0.993892	0.984835	0.946738	0.823706	0.337974	0.0995524	0.0368539	0.00945689	0.00328501	0.909015	0.882938	1
RAN	66.5302	58.8121	7.44966	10.0671	7.04698	7.44966	10.0671	7.04698	6.04027	8.65772	5.63758	12	7.71812	1				0.0203919	0.999998	0.999992	0.999976	0.999883	0.999613	0.998483	0.992106	0.975197	0.899578	0.558267	0.999991	0.99995	0.999824	0.999012	0.99625	0.97942	0.740822	0.362532	0.0564497	0.0124033	0.417062	0.765755	0
EIF4G1	54.1812	49.1477	5.83893	5.43624	4.83221	6.44295	6.04027	5.43624	4.22819	3.8255	3.22148	12	5.03356	1	EIF			0.00238044	0.997423	0.991639	0.979979	0.936598	0.860199	0.704996	0.179669	0.0769714	0.021823	0.00767219	0.999988	0.999787	0.998047	0.936907	0.278458	0.0219134	0.00096395	9.99841e-05	4.24837e-06	3.45004e-07	0.881483	0.801541	1
CAPNS1;CAPNS2	67	56.2282	0	8.25503	13.2886	0	8.25503	13.2886	0	8.25503	13.2886	1	7.18121	0				0.6739	1	1	1	1	1	1	1	1	0.998887	0.645656	0.999765	0.998971	0.996666	0.981554	0.930751	0.7435	0.402242	0.224142	0.0756254	0.0270046	0.278715	0.887916	0
PPIL1	54.4497	49.6174	5.03356	5.43624	6.04027	3.62416	4.02685	4.63087	4.42953	4.83221	5.43624	5	4.83221	1				2.19849e-05	1	0.999995	0.999952	0.998851	0.987102	0.818842	0.0733273	0.00457127	0.00010959	6.48461e-06	0.999952	0.999454	0.996626	0.953673	0.397955	0.0425897	0.00330572	0.000501983	3.60186e-05	4.43247e-06	0.802785	0.821934	1
DNAJC8	59.2819	51.6309	1.00671	4.22819	4.63087	2.01342	5.2349	5.63758	13.0872	16.3087	16.7114	4	7.65101	1				0.528664	0.999985	0.99989	0.999501	0.996026	0.981084	0.89578	0.510554	0.363726	0.335748	0.215685	0.999073	0.996254	0.988503	0.93979	0.715497	0.262555	0.093761	0.0395773	0.0106267	0.00359839	0.843079	0.888832	1
TAGLN2	59.8859	52.2349	8.25503	6.24161	4.42953	11.0738	9.0604	7.24832	9.46309	7.44966	5.63758	15	7.65101	1				0.0774293	0.999967	0.999871	0.999642	0.998546	0.995775	0.984772	0.885242	0.473617	0.10393	0.0392074	0.999478	0.99744	0.990926	0.938429	0.741844	0.373721	0.113911	0.04054	0.00863622	0.00246833	0.714884	0.903924	1
PSMC2	59.1477	54.3826	5.63758	4.22819	3.22148	5.43624	4.02685	3.02013	7.04698	5.63758	4.63087	20	4.7651	1				0.00221103	0.999904	0.999596	0.998799	0.994571	0.982816	0.936256	0.725514	0.431331	0.127889	0.0404157	0.999662	0.998429	0.995061	0.977231	0.934261	0.790507	0.115994	0.0207616	0.00371306	0.000989624	0.791588	0.830532	1
HNRNPH1	56.6644	49.0134	15.906	12.0805	11.4765	11.8792	8.05369	7.44966	3.42282	-0.402685	-1.00671	2	7.65101	0				0.517848	0.99949	0.998451	0.996413	0.98252	0.793763	0.605831	0.49974	0.374813	0.169626	0.0643218	0.998974	0.990524	0.954309	0.781281	0.509013	0.0248488	0.000777608	9.60184e-05	7.04024e-06	9.77204e-07	0.936201	0.853858	1
TARS1	59.4832	51.8993	8.65772	7.24832	9.46309	8.85906	7.44966	9.66443	5.83893	4.42953	6.6443	24	7.58389	1				0.0520784	0.999709	0.99914	0.998064	0.994163	0.986726	0.967085	0.825623	0.428556	0.103207	0.0433255	0.998871	0.995433	0.987016	0.946182	0.801015	0.312592	0.0654651	0.0189328	0.00365096	0.00104427	0.747215	0.877953	1
GBE1	56.7987	49.2148	10.8725	4.02685	4.63087	11.8792	5.03356	5.63758	13.0872	6.24161	6.84564	6	7.58389	1				0.295917	0.997314	0.992179	0.982658	0.949439	0.890726	0.758848	0.49571	0.296698	0.113454	0.0470692	0.986847	0.949604	0.882934	0.742626	0.553651	0.16332	0.0121134	0.00192087	0.000218537	5.12762e-05	0.901441	0.900128	1
CTNNA1	58.2752	53.5101	3.8255	6.04027	6.44295	3.22148	5.43624	5.83893	2.41611	4.63087	5.03356	4	4.7651	1				0.00323328	0.99912	0.997208	0.993345	0.978159	0.94705	0.861152	0.623307	0.382893	0.134638	0.0499847	0.997114	0.990286	0.975989	0.920723	0.823179	0.640739	0.137594	0.0536245	0.0150931	0.00538765	0.848714	0.891507	1
PCK2	63.6443	56.0604	9.86577	8.85906	9.26174	5.2349	4.22819	4.63087	9.26174	8.25503	8.65772	1	7.58389	1				0.116573	0.999829	0.99946	0.998718	0.995822	0.989859	0.972724	0.916715	0.833323	0.576683	0.20985	0.999647	0.998668	0.996407	0.986228	0.962808	0.879733	0.370059	0.0821565	0.0165756	0.00529017	0.627841	0.830517	0
ARHGDIA	60.4899	52.906	11.8792	13.0872	14.2953	2.41611	3.62416	4.83221	4.83221	6.04027	7.24832	10	7.58389	1				0.41157	1	0.999998	0.999984	0.999742	0.997821	0.975829	0.750329	0.468745	0.272071	0.136132	0.999687	0.99833	0.994153	0.968336	0.885899	0.400484	0.116815	0.0372298	0.00652901	0.001585	0.782034	0.875833	1
PLS3;PLS1	61.5638	54.047	8.65772	19.5302	10.6711	8.25503	19.1275	10.2685	-7.24832	3.62416	-5.2349	2	7.51678	0				0.712253	0.999999	0.999973	0.999699	0.991806	0.920649	0.717562	0.668459	0.666798	0.662194	0.369393	0.985261	0.960274	0.922085	0.835436	0.752802	0.635234	0.359748	0.173405	0.0581731	0.0231468	0.859932	0.948495	1
BCAP31	64.2483	56.7315	25.5705	0	5.2349	17.9195	-7.65101	-2.41611	24.9664	-0.604027	4.63087	4	7.51678	0				0.779148	0.999942	0.999766	0.999336	0.997234	0.991948	0.973746	0.906946	0.822018	0.717879	0.356086	0.929224	0.853587	0.78802	0.719159	0.688901	0.665498	0.624399	0.563478	0.444459	0.260026	0.643498	0.932619	0
RPL7A	62.0336	57.3356	4.83221	5.03356	2.81879	5.2349	5.43624	3.22148	5.83893	6.04027	3.8255	14	4.69799	1			RPL	0.000578277	0.999685	0.999054	0.997838	0.993296	0.984308	0.959337	0.878788	0.747995	0.335021	0.125015	0.998015	0.994031	0.986427	0.958897	0.908135	0.788141	0.532862	0.328608	0.129978	0.0545466	0.690133	0.889929	0
HEXIM1	61.8993	54.3826	-6.6443	-7.85235	6.44295	8.65772	7.44966	21.745	8.65772	7.44966	21.745	4	7.51678	0				0.738091	1	1	0.999998	0.999655	0.980458	0.709869	0.666832	0.666669	0.665925	0.430438	0.999676	0.998584	0.979361	0.681752	0.643669	0.597927	0.448634	0.282327	0.104985	0.0411831	0.843921	0.969145	1
PRKDC	58.0067	50.4899	7.44966	5.83893	6.6443	7.65101	6.04027	6.84564	9.86577	8.25503	9.0604	33	7.51678	1				0.0207944	0.999333	0.997788	0.994519	0.980818	0.950532	0.858913	0.589344	0.342545	0.122566	0.048379	0.992804	0.976397	0.942324	0.8107	0.586072	0.265013	0.0656215	0.0230902	0.00568977	0.00195878	0.852828	0.916565	1
SF3B2	60.6242	53.1074	17.5168	13.4899	10.6711	10.8725	6.84564	4.02685	5.03356	1.00671	-1.81208	10	7.51678	0				0.579071	0.998275	0.9949	0.988599	0.966813	0.929738	0.852556	0.70665	0.578794	0.427049	0.249768	0.999924	0.999526	0.998141	0.985874	0.737799	0.510602	0.17044	0.0244923	0.00218842	0.000420215	0.873941	0.905563	1
ANP32E	54.5839	47.1342	10.6711	11.0738	9.46309	8.45638	8.85906	7.24832	4.02685	4.42953	2.81879	4	7.44966	1				0.291587	0.998362	0.994989	0.988472	0.963677	0.865629	0.506059	0.308232	0.180233	0.0683009	0.0283786	0.970144	0.903796	0.787899	0.511549	0.28675	0.118139	0.0336939	0.0130658	0.00342148	0.00117296	0.915974	0.887398	1
TUBAL3	67	56.396	0	0	0	8.45638	11.0738	12.2819	8.45638	11.0738	12.2819	1	7.06935	0				0.6993	1	1	1	1	1	1	1	1	0.998887	0.645656	0.99887	0.996514	0.991908	0.974772	0.942283	0.844171	0.36643	0.212024	0.0749635	0.0283313	0.278715	0.859509	0
HMGB1P1;HMGB1	61.5638	54.1141	6.84564	19.3289	12.4832	6.84564	19.3289	12.4832	-9.46309	3.02013	-3.8255	3	7.44966	0				0.740658	0.999881	0.999044	0.995476	0.964926	0.875469	0.735903	0.67553	0.668452	0.666112	0.430469	0.98747	0.964608	0.92776	0.837741	0.740996	0.582118	0.330543	0.204733	0.0944164	0.044654	0.903306	0.960135	1
EHD1;EHD3;EHD2	55.9933	51.3624	4.02685	4.42953	4.02685	5.43624	5.83893	5.43624	4.02685	4.42953	4.02685	1	4.63087	1				3.75871e-06	0.999699	0.998828	0.996764	0.98724	0.965279	0.88865	0.344996	0.0748943	0.0152553	0.0047955	0.999736	0.998094	0.99149	0.934248	0.728672	0.263247	0.0337999	0.00715183	0.000839859	0.000156107	0.82615	0.877736	1
RBM8A	59.4832	52.0336	4.22819	6.44295	1.61074	3.42282	5.63758	0.805369	15.1007	17.3154	12.4832	4	7.44966	1				0.591889	0.999997	0.999971	0.999851	0.998616	0.992384	0.938177	0.50323	0.36963	0.336663	0.215797	0.997101	0.98783	0.96467	0.862371	0.687431	0.418521	0.145107	0.0520385	0.010933	0.00311398	0.823151	0.932594	1
NA;TUBA1B;TUBA1A;TUBA1C	65.7248	58.2752	9.86577	8.05369	7.65101	10.0671	8.25503	7.85235	6.44295	4.63087	4.22819	9	7.44966	1				0.126472	0.999883	0.999653	0.999219	0.997627	0.994532	0.98602	0.958573	0.917118	0.817023	0.480223	0.998749	0.996286	0.991581	0.974237	0.940851	0.854029	0.624149	0.390477	0.140823	0.0531382	0.54126	0.85263	0
NDUFAB1	67	56.4295	10.8725	10.2685	0	10.8725	10.2685	0	10.8725	10.2685	0	2	7.04698	0				0.69839	1	1	1	1	1	1	1	1	0.998887	0.645656	1	0.999997	0.999975	0.999517	0.995368	0.940881	0.404336	0.0686818	0.00333968	0.000289192	0.278715	0.803035	0
TNPO2;TNPO1	58.4094	50.9597	16.7114	13.4899	17.9195	0.805369	-2.41611	2.01342	6.84564	3.62416	8.05369	3	7.44966	0				0.65464	0.999996	0.999932	0.999397	0.988319	0.913393	0.722518	0.525366	0.350096	0.333169	0.215225	0.999989	0.999747	0.997408	0.941762	0.652309	0.23715	0.0112033	0.000692205	1.40733e-05	6.51386e-07	0.906402	0.874397	1
NAGK	65.3221	57.8725	9.66443	6.6443	9.86577	5.43624	2.41611	5.63758	10.0671	7.04698	10.2685	5	7.44966	1				0.243272	0.999985	0.999938	0.999817	0.999189	0.997505	0.991065	0.959848	0.894281	0.712608	0.427455	0.998756	0.996416	0.991996	0.975552	0.942582	0.849788	0.589203	0.347397	0.117143	0.0419422	0.591146	0.856628	0
APEH	66.4631	59.0134	0.805369	9.66443	8.65772	2.41611	11.2752	10.2685	2.41611	11.2752	10.2685	9	7.44966	1				0.452368	1	0.999998	0.999991	0.999949	0.999807	0.99911	0.994338	0.979394	0.899821	0.546532	0.99998	0.999926	0.99978	0.998676	0.992832	0.939616	0.566719	0.327576	0.197663	0.107244	0.407426	0.822176	0
PSME2	62.1007	54.7181	15.1007	8.05369	11.2752	9.46309	2.41611	5.63758	8.45638	1.4094	4.63087	8	7.38255	1				0.487587	0.999886	0.999613	0.999025	0.996497	0.990586	0.969724	0.868272	0.679138	0.398563	0.179863	0.997236	0.990638	0.976165	0.916373	0.808337	0.619273	0.359328	0.185723	0.052632	0.0178377	0.723952	0.935547	1
PLBD2	64.047	56.6644	11.4765	6.84564	12.6846	2.61745	-2.01342	3.8255	11.4765	6.84564	12.6846	2	7.38255	0				0.558041	0.99961	0.998771	0.997105	0.99075	0.978261	0.945894	0.865919	0.792695	0.715585	0.450804	0.998329	0.995358	0.990077	0.972278	0.93825	0.804165	0.443776	0.265977	0.0796108	0.0247337	0.746175	0.876038	1
IVD	65.5235	58.1409	8.25503	6.04027	-1.00671	12.6846	10.4698	3.42282	12.6846	10.4698	3.42282	2	7.38255	0				0.523059	1	1	1	1	1	1	0.999986	0.998009	0.711829	0.43065	0.999654	0.998561	0.995833	0.982587	0.951673	0.863773	0.551227	0.349986	0.174172	0.0518519	0.477461	0.859796	0
PRRC2C	64.4497	57.0671	15.7047	0	14.094	9.46309	-6.24161	7.85235	14.2953	-1.4094	12.6846	9	7.38255	0				0.704004	0.999997	0.999982	0.999931	0.999574	0.998321	0.992044	0.951484	0.856989	0.639413	0.355658	0.999867	0.999202	0.996834	0.97589	0.871721	0.555346	0.376388	0.344852	0.33468	0.215593	0.61792	0.901667	0
ACOT7	67	59.953	9.66443	5.83893	5.63758	9.66443	5.83893	5.63758	9.66443	5.83893	5.63758	13	7.04698	1				0.305179	1	1	1	1	1	1	1	1	0.998887	0.645656	1	1	0.999999	0.999982	0.999861	0.998508	0.877172	0.51308	0.0974336	0.0109424	0.278715	0.7072	0
COPG1	58.9463	51.5638	7.65101	5.03356	5.83893	9.66443	7.04698	7.85235	9.26174	6.6443	7.44966	9	7.38255	1				0.0544956	0.99893	0.996893	0.993093	0.979485	0.953822	0.886587	0.686765	0.439267	0.158485	0.06302	0.999488	0.997225	0.990069	0.936902	0.701072	0.293763	0.0695136	0.0200425	0.0032618	0.000758074	0.826989	0.891455	1
HSPA8	61.7651	54.3826	5.2349	4.83221	6.04027	8.65772	8.25503	9.46309	7.85235	7.44966	8.65772	33	7.38255	1				0.0785057	0.999843	0.999464	0.998638	0.995015	0.986499	0.957647	0.841003	0.656834	0.340491	0.159311	0.999236	0.997425	0.993637	0.97848	0.945168	0.764654	0.125944	0.0555555	0.0166883	0.00602647	0.741599	0.837624	1
PLEC	59.2819	51.8993	9.26174	12.6846	11.8792	2.61745	6.04027	5.2349	4.22819	7.65101	6.84564	39	7.38255	1				0.373638	0.999556	0.998632	0.996831	0.990078	0.976648	0.93323	0.668772	0.463891	0.18487	0.0326631	0.9995	0.997154	0.9887	0.921685	0.717356	0.345206	0.0947183	0.0325216	0.00672233	0.00188657	0.808983	0.903644	1
TRIP10	61.0604	50.0201	18.5235	12.6846	19.7315	6.6443	0.805369	7.85235	0	0	0	6	7.36018	0				0.710125	0.997891	0.993806	0.986233	0.960234	0.916318	0.827321	0.684502	0.60044	0.535429	0.337605	0.999875	0.998016	0.984522	0.807307	0.406072	0.238502	0.0526813	0.00984475	0.000804433	0.000107755	0.905075	0.897089	1
PABPC1;PABPC3	57.5369	50.2215	14.8993	16.3087	14.8993	-1.00671	0.402685	-1.00671	6.6443	8.05369	6.6443	7	7.31544	0				0.681642	0.993753	0.981443	0.959721	0.898036	0.826978	0.745433	0.575192	0.299212	0.217822	0.141624	0.991115	0.973751	0.940952	0.806473	0.509603	0.225854	0.0806256	0.03599	0.0112372	0.00442117	0.921437	0.912322	1
ARPC1B	67	60.0201	3.8255	9.26174	7.85235	3.8255	9.26174	7.85235	3.8255	9.26174	7.85235	6	6.97987	1				0.452055	1	1	1	1	1	1	1	1	0.998887	0.645656	0.999348	0.99796	0.995186	0.98441	0.962562	0.902574	0.732204	0.53717	0.251329	0.100369	0.278715	0.811237	0
CTSZ	65.6577	58.3423	6.44295	9.0604	0.805369	8.85906	11.4765	3.22148	9.66443	12.2819	4.02685	4	7.31544	1				0.472654	0.999996	0.999983	0.999947	0.999742	0.999136	0.996566	0.981807	0.942917	0.778745	0.431857	0.99946	0.998279	0.995901	0.986658	0.968056	0.899795	0.474397	0.346138	0.188229	0.0972535	0.506388	0.847497	0
DBN1	62.1007	54.7852	1.00671	-4.02685	3.42282	12.8859	7.85235	15.302	10.6711	5.63758	13.0872	3	7.31544	0				0.656516	0.999328	0.997676	0.994143	0.979828	0.951603	0.886771	0.778315	0.719851	0.615423	0.198651	0.999771	0.999208	0.997766	0.985147	0.907822	0.588231	0.254766	0.150005	0.0587562	0.0235888	0.751213	0.89481	1
HNRNPH1;HNRNPF	67	51.396	16.3087	0	14.8993	0	0	0	16.3087	0	14.8993	1	6.93512	0				0.834208	1	1	1	1	1	1	1	1	0.998887	0.645656	0.999988	0.99985	0.998992	0.986341	0.845545	0.178186	0.0164064	0.00234459	0.000150599	1.69332e-05	0.278715	0.832824	0
PFDN1	61.5638	54.2483	13.0872	13.0872	12.0805	7.04698	7.04698	6.04027	2.81879	2.81879	1.81208	5	7.31544	1				0.529294	0.999652	0.998738	0.996695	0.987779	0.96802	0.911435	0.762628	0.620702	0.454004	0.264206	0.999185	0.996844	0.99119	0.963989	0.899689	0.723744	0.152973	0.0548499	0.0125424	0.00385148	0.824504	0.861642	1
SRP14	63.0403	55.7248	10.0671	9.26174	14.4966	0.201342	-0.604027	4.63087	8.05369	7.24832	12.4832	4	7.31544	0				0.58082	0.9999	0.9997	0.999284	0.997294	0.991348	0.962301	0.815655	0.669108	0.540446	0.342496	0.996365	0.989832	0.978416	0.942977	0.890422	0.79024	0.505385	0.106055	0.0195854	0.00643707	0.785229	0.866132	1
SKP1	67	60.0872	8.65772	1.20805	10.8725	8.65772	1.20805	10.8725	8.65772	1.20805	10.8725	10	6.91275	1				0.705831	1	1	1	1	1	1	1	1	0.998887	0.645656	0.999517	0.998538	0.996653	0.989675	0.975889	0.929097	0.628211	0.441362	0.284931	0.163305	0.278715	0.834038	0
LARS	58.3423	51.0268	8.85906	9.46309	6.04027	16.7114	17.3154	13.8926	-1.4094	-0.805369	-4.22819	8	7.31544	0				0.723211	1	1	0.999984	0.988684	0.720787	0.66672	0.647346	0.445034	0.334288	0.215247	0.991606	0.973291	0.936749	0.804295	0.598907	0.326185	0.119007	0.0519778	0.0152897	0.00565608	0.928157	0.935806	1
ILF3	63.9799	56.6644	8.25503	8.25503	9.66443	8.65772	8.65772	10.0671	3.62416	3.62416	5.03356	15	7.31544	1				0.269129	0.999983	0.999926	0.999771	0.998929	0.996582	0.987373	0.944185	0.86689	0.672152	0.17782	0.999143	0.997517	0.994497	0.983605	0.961443	0.876449	0.437742	0.168355	0.0480542	0.0192238	0.552161	0.841204	0
LDHA	67	60.0872	7.65101	5.83893	7.24832	7.65101	5.83893	7.24832	7.65101	5.83893	7.24832	26	6.91275	1				0.0619384	1	1	1	1	1	1	1	0.999999	0.998481	0.640618	0.999909	0.999632	0.998941	0.995487	0.986522	0.953961	0.815675	0.57274	0.156845	0.0411919	0.27926	0.742628	0
LPP	62.2349	54.9195	13.2886	2.41611	9.0604	15.7047	4.83221	11.4765	8.05369	-2.81879	3.8255	5	7.31544	0				0.626544	0.99913	0.997552	0.994697	0.984892	0.967414	0.925787	0.825159	0.715621	0.499076	0.185661	0.998448	0.994663	0.985133	0.924495	0.763683	0.544287	0.36392	0.245283	0.106121	0.0436612	0.744949	0.950283	1
KIF5C;KIF5B;KIF5A	58.4765	51.2282	8.05369	8.05369	8.25503	8.25503	8.25503	8.45638	5.2349	5.2349	5.43624	5	7.24832	1				0.0866014	0.999994	0.999967	0.999877	0.999228	0.996765	0.978661	0.714541	0.312901	0.0381877	0.00872235	0.999846	0.99883	0.994364	0.946955	0.730877	0.223974	0.0226472	0.00430402	0.000463939	8.28921e-05	0.771256	0.866652	1
RAB11A;RAB11B	66.0604	58.8121	7.44966	8.65772	8.45638	4.63087	5.83893	5.63758	7.44966	8.65772	8.45638	7	7.24832	1				0.0966114	0.999996	0.999982	0.999945	0.999742	0.999174	0.996883	0.984731	0.955438	0.852691	0.516821	0.999585	0.998618	0.996598	0.988376	0.971023	0.921655	0.762445	0.330242	0.113613	0.0439392	0.471661	0.787508	0
COPA	59.0134	51.7651	8.25503	8.65772	8.25503	10.6711	11.0738	10.6711	2.41611	2.81879	2.41611	10	7.24832	1				0.475457	0.998196	0.994699	0.988228	0.966234	0.9299	0.858279	0.72528	0.509534	0.164314	0.0626591	0.997702	0.991749	0.977907	0.909527	0.730659	0.339952	0.0821655	0.0291129	0.00710712	0.00237543	0.823011	0.901159	1
CS	62.2349	54.9866	12.8859	12.0805	11.0738	5.43624	4.63087	3.62416	6.04027	5.2349	4.22819	10	7.24832	1				0.473992	0.999757	0.999187	0.997978	0.992915	0.981747	0.947446	0.831002	0.67796	0.469198	0.266591	0.999828	0.99907	0.99664	0.980182	0.925943	0.720329	0.280281	0.0952081	0.0172785	0.00429473	0.769968	0.874545	1
ABCE1	67	60.1544	7.04698	5.83893	7.65101	7.04698	5.83893	7.65101	7.04698	5.83893	7.65101	15	6.84564	1				0.0874384	1	1	1	1	1	1	1	1	0.998887	0.645656	0.999972	0.999874	0.9996	0.997971	0.992827	0.968709	0.822587	0.540466	0.165342	0.0495516	0.278715	0.74165	0
DDB1	67	60.1544	5.83893	8.25503	6.44295	5.83893	8.25503	6.44295	5.83893	8.25503	6.44295	24	6.84564	1				0.196301	1	1	1	1	1	1	1	1	0.998887	0.645656	0.999498	0.998391	0.996123	0.987013	0.96776	0.911724	0.738585	0.531049	0.245661	0.108848	0.278715	0.806723	0
TES	58.8792	51.6309	3.8255	2.21477	4.42953	14.094	12.4832	14.698	4.83221	3.22148	5.43624	8	7.24832	1				0.597885	0.999966	0.999791	0.999178	0.99469	0.979042	0.914662	0.488054	0.363278	0.328719	0.023519	0.999277	0.995916	0.985035	0.916003	0.736882	0.340399	0.0475707	0.0102386	0.00134035	0.000284027	0.829446	0.892207	1
S100A16	62.5705	55.3893	11.2752	11.8792	11.6779	11.2752	11.8792	11.6779	-2.01342	-1.4094	-1.61074	3	7.18121	0				0.712901	0.999999	0.999987	0.999892	0.998132	0.984464	0.877965	0.692892	0.669915	0.666087	0.430452	1	1	1	0.999993	0.999674	0.972763	0.102056	0.00256328	1.35277e-05	2.10598e-07	0.845162	0.764562	1
LANCL2	65.1879	58.0067	-0.402685	15.7047	10.4698	-2.21477	13.8926	8.65772	-2.81879	13.2886	8.05369	3	7.18121	0				0.733835	0.999935	0.999802	0.999547	0.998593	0.996694	0.991308	0.972786	0.941508	0.762843	0.280141	0.999972	0.999679	0.998016	0.977208	0.889101	0.701079	0.459459	0.356559	0.334373	0.215364	0.479626	0.914511	0
PAK3;PAK1;PAK2	67	56.8322	4.83221	0	15.5034	4.83221	0	15.5034	4.83221	0	15.5034	3	6.77852	0				0.854194	1	1	1	1	1	1	1	1	0.998887	0.645656	0.999888	0.999101	0.995724	0.965672	0.863935	0.647417	0.519164	0.471499	0.0885416	0.00384085	0.278715	0.90337	0
FABP5	64.9195	57.7383	15.5034	3.02013	9.26174	15.5034	3.02013	9.26174	9.26174	-3.22148	3.02013	3	7.18121	0				0.695142	1	0.999997	0.999987	0.999886	0.999421	0.996334	0.967853	0.882931	0.719727	0.440739	0.99962	0.998502	0.995253	0.971706	0.891356	0.700871	0.521021	0.407369	0.222718	0.0916663	0.592842	0.918325	0
CAPRIN1	64.7181	57.5369	8.65772	10.4698	9.26174	1.81208	3.62416	2.41611	8.65772	10.4698	9.26174	10	7.18121	1				0.489084	1	1	0.999998	0.999969	0.999775	0.997865	0.969472	0.859802	0.692914	0.433706	0.998024	0.994245	0.987187	0.962101	0.916148	0.805702	0.555047	0.340129	0.129504	0.0528873	0.61249	0.881221	0
PRPS2;PRPS1	65.1879	58.0067	7.24832	2.41611	1.00671	12.6846	7.85235	6.44295	12.6846	7.85235	6.44295	3	7.18121	1				0.535152	1	1	1	1	1	0.999992	0.998979	0.969955	0.690611	0.431006	0.9995	0.998162	0.994943	0.978997	0.938912	0.819352	0.56158	0.364715	0.153969	0.0656718	0.509494	0.873923	0
DCK	66.8993	56.1275	5.63758	11.2752	15.1007	0	0	0	5.83893	11.4765	15.302	3	7.18121	0				0.700148	1	0.999999	0.999995	0.999971	0.999884	0.99944	0.996177	0.984803	0.895327	0.541511	0.998994	0.996913	0.992896	0.978038	0.932837	0.605603	0.45772	0.333669	0.0580889	0.0120527	0.403791	0.902969	0
ATP6V1B2	66.094	55.3221	11.4765	10.2685	13.2886	9.66443	8.45638	11.4765	0	0	0	3	7.18121	0				0.65953	0.999965	0.99988	0.999701	0.998954	0.997306	0.992109	0.971619	0.932704	0.815171	0.510103	0.998989	0.996865	0.992604	0.974833	0.92996	0.761087	0.318435	0.0925046	0.0253618	0.00984229	0.5307	0.8675	0
DPP3	59.4161	52.2349	9.0604	9.86577	13.2886	3.02013	3.8255	7.24832	4.42953	5.2349	8.65772	12	7.18121	1				0.469261	0.999466	0.998423	0.996457	0.98937	0.975917	0.936859	0.693124	0.437116	0.195725	0.0639498	0.999722	0.998518	0.994767	0.96501	0.723561	0.379083	0.108562	0.0314746	0.00495883	0.00112702	0.80764	0.899849	1
TWF1	65.5906	54.8523	0	0	0	12.2819	10.0671	12.2819	10.6711	8.45638	10.6711	2	7.15884	0				0.664785	0.99994	0.999819	0.999586	0.998711	0.996964	0.991949	0.973744	0.936854	0.717733	0.320131	0.998912	0.996849	0.99299	0.978442	0.944478	0.775132	0.191796	0.0951259	0.0349973	0.0148099	0.514686	0.848215	0
PGM1	67	60.2215	6.84564	7.24832	6.24161	6.84564	7.24832	6.24161	6.84564	7.24832	6.24161	19	6.77852	1				0.0145008	1	1	1	1	1	1	1	1	0.998887	0.645656	0.999649	0.998882	0.997339	0.991292	0.978757	0.94166	0.799634	0.543537	0.19862	0.0812596	0.278715	0.765957	0
ANP32A	67	56.8658	13.2886	11.0738	6.04027	13.2886	11.0738	6.04027	0	0	0	2	6.75615	0				0.833998	1	1	1	1	1	1	1	1	0.998887	0.645656	0.998536	0.995295	0.988826	0.964991	0.923012	0.830347	0.44169	0.252058	0.0994017	0.035788	0.278715	0.873816	0
CTSA	66.8993	56.1946	10.6711	9.66443	11.4765	10.8725	9.86577	11.6779	0	0	0	2	7.13647	0				0.667936	1	1	1	1	1	1	1	0.999994	0.996529	0.592599	1	0.999994	0.999961	0.999461	0.995976	0.951477	0.350807	0.036095	0.00177014	0.000193892	0.281415	0.795658	0
PSMG2	63.9128	56.7987	8.05369	11.6779	10.8725	8.05369	11.6779	10.8725	-1.20805	2.41611	1.61074	3	7.11409	0				0.647739	0.999611	0.998747	0.996998	0.990193	0.97662	0.941285	0.855937	0.781846	0.708976	0.447531	0.999932	0.999726	0.999218	0.996627	0.988916	0.933899	0.378954	0.158595	0.0477536	0.0157982	0.759631	0.816633	1
RRP9	67	60.2886	7.24832	4.02685	8.85906	7.24832	4.02685	8.85906	7.24832	4.02685	8.85906	3	6.71141	1				0.619522	1	1	1	1	1	1	1	1	0.998887	0.645656	0.999516	0.998465	0.996345	0.988003	0.970829	0.922527	0.777662	0.5929	0.243797	0.0685435	0.278715	0.774236	0
NAP1L1	58.2081	51.094	8.25503	8.25503	7.04698	6.6443	6.6443	5.43624	7.65101	7.65101	6.44295	9	7.11409	1				0.0272357	0.999551	0.998526	0.996391	0.987721	0.969376	0.916374	0.650551	0.284339	0.101367	0.0384665	0.999666	0.998162	0.993127	0.951477	0.72853	0.180496	0.031963	0.0088953	0.00145785	0.000345116	0.815564	0.859569	1
CAPG	55.3893	50.8255	2.81879	3.22148	3.22148	5.83893	6.24161	6.24161	4.22819	4.63087	4.63087	12	4.56376	1				0.000993382	0.997365	0.992732	0.984669	0.959348	0.920535	0.827347	0.315513	0.0748606	0.0201159	0.00843342	0.999978	0.999664	0.997323	0.954174	0.693182	0.150871	0.00838554	0.000971889	4.91625e-05	4.66177e-06	0.851917	0.852353	1
UGP2	62.5705	55.4564	8.45638	9.86577	8.45638	6.44295	7.85235	6.44295	5.03356	6.44295	5.03356	12	7.11409	1				0.185716	0.999979	0.999924	0.999796	0.999189	0.997581	0.990894	0.94882	0.829222	0.302467	0.114454	0.99974	0.998975	0.997095	0.987341	0.958533	0.829028	0.246324	0.0736561	0.0178773	0.00562278	0.613748	0.837595	0
H4C1	62.3691	55.255	5.03356	3.02013	3.62416	6.84564	4.83221	5.43624	12.8859	10.8725	11.4765	8	7.11409	1				0.54196	1	1	0.999999	0.999982	0.999872	0.998781	0.976016	0.66019	0.377925	0.220944	0.999261	0.997122	0.991991	0.967707	0.910689	0.744273	0.326789	0.113862	0.0257098	0.00815178	0.667178	0.879637	0
NDRG1	59.2148	52.1007	8.65772	6.24161	8.65772	11.6779	9.26174	11.6779	3.42282	1.00671	3.42282	4	7.11409	1				0.556926	0.999597	0.998378	0.99541	0.981339	0.948851	0.860032	0.662615	0.480755	0.221163	0.0859865	0.997939	0.99227	0.979307	0.920942	0.763921	0.365053	0.104257	0.0362411	0.00764015	0.00220683	0.847259	0.901467	1
NT5C2	65.1208	58.0067	11.0738	6.24161	9.66443	5.43624	0.604027	4.02685	11.0738	6.24161	9.66443	4	7.11409	1				0.528021	0.999914	0.999708	0.999272	0.997462	0.99352	0.981525	0.939845	0.879104	0.77223	0.477318	0.998955	0.996773	0.992457	0.97585	0.94239	0.850585	0.59813	0.361323	0.127916	0.0458262	0.614677	0.856444	0
LONP1	63.0403	55.9262	7.85235	-4.02685	-0.201342	16.5101	4.63087	8.45638	16.9128	5.03356	8.85906	3	7.11409	0				0.743346	1	0.999999	0.999992	0.999866	0.998842	0.986809	0.848098	0.70486	0.616284	0.204601	0.99986	0.999428	0.998339	0.984806	0.747744	0.604391	0.465802	0.311194	0.115589	0.0387363	0.688669	0.938959	0
TALDO1	59.8188	52.7047	4.63087	5.63758	6.6443	5.03356	6.04027	7.04698	8.65772	9.66443	10.6711	16	7.11409	1				0.295078	0.999472	0.998377	0.996233	0.988126	0.972143	0.92942	0.784632	0.436771	0.188935	0.0942879	0.999728	0.998315	0.993318	0.956765	0.841582	0.487494	0.0694983	0.0158782	0.002253	0.000489253	0.78594	0.879579	1
GLB1	63.7114	56.6644	6.44295	12.6846	5.83893	0.604027	6.84564	0	8.45638	14.698	7.85235	3	7.04698	0				0.670826	0.999967	0.999854	0.99955	0.997904	0.993339	0.975916	0.903627	0.800894	0.610366	0.316607	0.998196	0.993718	0.98421	0.947318	0.881598	0.7501	0.50966	0.30313	0.0980653	0.0326843	0.676445	0.903657	0
HADH	63.1074	56.0604	5.63758	6.84564	5.83893	8.05369	9.26174	8.25503	6.04027	7.24832	6.24161	4	7.04698	1				0.117898	0.999941	0.999798	0.999486	0.998121	0.994917	0.983893	0.934314	0.832323	0.540535	0.102998	1	1	0.999996	0.999881	0.99831	0.95875	0.298215	0.0318515	0.0008861	5.07319e-05	0.59616	0.791064	0
NSUN2	56.9329	49.8859	16.3087	9.46309	9.86577	14.094	7.24832	7.65101	4.02685	-2.81879	-2.41611	5	7.04698	0				0.754831	0.999613	0.997302	0.988664	0.930943	0.818321	0.70418	0.607486	0.412759	0.106152	0.0219476	0.978921	0.93634	0.869165	0.729283	0.598979	0.234816	0.077245	0.038319	0.0133301	0.00557405	0.908106	0.92589	1
ACTN1;ACTN2	67	60.3557	6.24161	7.85235	5.83893	6.24161	7.85235	5.83893	6.24161	7.85235	5.83893	2	6.6443	1				0.361223	1	1	1	1	1	1	1	1	0.998887	0.645656	0.999999	0.999995	0.999976	0.999772	0.998763	0.991475	0.920029	0.669307	0.0671974	0.00728702	0.278715	0.657702	0
BPNT1	67	60.3557	6.24161	6.44295	7.24832	6.24161	6.44295	7.24832	6.24161	6.44295	7.24832	8	6.6443	1				0.0908058	1	1	1	1	1	1	1	1	0.998887	0.645656	0.99996	0.999825	0.999462	0.997428	0.991417	0.965662	0.828191	0.571518	0.185352	0.0549807	0.278715	0.737853	0
WARS	63.3758	56.3289	-10.8725	7.04698	3.22148	0	17.9195	14.094	0	17.9195	14.094	8	7.04698	0				0.834194	0.999493	0.998286	0.995752	0.985564	0.965088	0.914265	0.811628	0.743149	0.69043	0.439432	0.996765	0.990912	0.980115	0.917213	0.675685	0.502547	0.412875	0.37393	0.347197	0.221148	0.811222	0.935598	1
HNRNPA1;HNRNPA1L2	58.9463	51.8993	-1.81208	0.402685	0.805369	4.63087	6.84564	7.24832	13.4899	15.7047	16.1074	7	7.04698	0				0.761534	0.999035	0.996112	0.988716	0.952588	0.876273	0.731364	0.562737	0.469725	0.385825	0.237066	0.995153	0.986027	0.96933	0.907206	0.738577	0.353165	0.104943	0.0394233	0.0104767	0.00385908	0.935279	0.905926	1
PTPN11	59.8859	52.8389	15.7047	14.8993	11.2752	10.4698	9.66443	6.04027	0.201342	-0.604027	-4.22819	5	7.04698	0				0.773352	0.999991	0.999874	0.999081	0.986497	0.916857	0.74048	0.670234	0.633381	0.318205	0.17237	0.997858	0.992587	0.979637	0.91175	0.750316	0.43673	0.172963	0.0870874	0.0314828	0.0134152	0.8706	0.922842	1
ALDOA;ALDOB;ALDOC	67	60.4228	4.42953	7.24832	8.05369	4.42953	7.24832	8.05369	4.42953	7.24832	8.05369	2	6.57718	1				0.687077	1	1	1	1	1	1	1	1	0.998887	0.645656	0.999993	0.99996	0.999852	0.999058	0.995976	0.978028	0.841433	0.556463	0.184299	0.0584215	0.278715	0.731101	0
HSPD1	67	60.4228	7.24832	7.24832	5.2349	7.24832	7.24832	5.2349	7.24832	7.24832	5.2349	47	6.57718	1				0.514803	1	1	1	1	1	1	1	1	0.998887	0.645656	0.999993	0.999961	0.999859	0.999145	0.996491	0.981521	0.86345	0.576038	0.162851	0.0444986	0.278715	0.71543	0
SEPTIN10	61.3624	54.3154	4.83221	-6.24161	-11.2752	21.745	10.6711	5.63758	21.745	10.6711	5.63758	3	7.04698	0				0.85266	0.99368	0.981958	0.961868	0.905754	0.840547	0.76451	0.704539	0.684074	0.671497	0.432648	0.980869	0.942947	0.886461	0.784238	0.719798	0.651001	0.430189	0.25436	0.0950839	0.0312669	0.920021	0.961961	1
HSP90AB1	57	50.4228	8.25503	5.83893	8.45638	5.63758	3.22148	5.83893	8.05369	5.63758	8.25503	31	6.57718	1				0.709478	0.998821	0.996536	0.992191	0.975886	0.941406	0.823163	0.463434	0.254372	0.0977813	0.0414828	0.993834	0.981652	0.959798	0.877428	0.61734	0.176834	0.0324976	0.0139169	0.00421887	0.00161089	0.869909	0.8813	1
EXOSC2	67	60.4228	4.83221	3.22148	11.6779	4.83221	3.22148	11.6779	4.83221	3.22148	11.6779	3	6.57718	1				0.863613	1	1	1	1	1	1	1	0.999992	0.996967	0.633096	0.998928	0.996714	0.992446	0.977075	0.949757	0.891321	0.790299	0.698353	0.271945	0.0330827	0.28129	0.746859	0
LGALS3	60.4899	53.443	8.05369	10.6711	9.26174	5.43624	8.05369	6.6443	3.8255	6.44295	5.03356	3	7.04698	1				0.351089	0.999896	0.999584	0.99881	0.994908	0.984628	0.946769	0.793517	0.576477	0.241156	0.0817857	0.998143	0.99332	0.982058	0.929387	0.811057	0.534965	0.195605	0.0815903	0.0232752	0.00855513	0.763665	0.914196	1
UAP1	62.4362	55.3893	10.8725	13.8926	10.0671	5.03356	8.05369	4.22819	3.02013	6.04027	2.21477	12	7.04698	1				0.603628	0.999998	0.999987	0.99995	0.999688	0.998765	0.994074	0.951584	0.660279	0.410551	0.235677	1	0.999999	0.99999	0.999786	0.997429	0.821881	0.285953	0.033607	0.00103617	7.26909e-05	0.685038	0.827649	0
SNRPB;SNRPN	67	60.4228	6.24161	10.0671	3.42282	6.24161	10.0671	3.42282	6.24161	10.0671	3.42282	5	6.57718	1				0.81729	1	1	1	1	1	1	1	1	0.998887	0.645656	0.999911	0.99969	0.999212	0.997174	0.992515	0.973989	0.766901	0.546175	0.253816	0.038419	0.278715	0.760967	0
GSPT1	59.6174	52.6376	2.61745	15.1007	-0.604027	-1.61074	10.8725	-4.83221	10.6711	23.1544	7.44966	5	6.97987	0				0.836367	0.999936	0.999683	0.998877	0.992839	0.968844	0.854965	0.597182	0.463558	0.338009	0.157159	0.982634	0.922695	0.822563	0.689382	0.626689	0.547108	0.378847	0.216452	0.063955	0.0213084	0.865409	0.987695	1
DPYSL2	65.5235	58.5436	7.85235	9.0604	6.04027	8.65772	9.86577	6.84564	5.03356	6.24161	3.22148	16	6.97987	1				0.385531	1	1	1	1	0.999997	0.999969	0.999396	0.993329	0.740355	0.324802	0.999334	0.997881	0.994927	0.983202	0.958842	0.889756	0.679017	0.414187	0.111336	0.0330513	0.449243	0.821444	0
FEN1	56.5973	49.6174	9.0604	10.0671	8.85906	3.62416	4.63087	3.42282	7.44966	8.45638	7.24832	10	6.97987	1				0.459053	0.999844	0.999165	0.997073	0.984033	0.946337	0.828237	0.513754	0.202025	0.0224258	0.00324627	0.999952	0.999452	0.996588	0.948817	0.404681	0.0459535	0.00332975	0.000502581	3.60219e-05	4.43252e-06	0.855536	0.824506	1
ILF3;STRBP	63.5101	56.5302	3.02013	1.61074	8.65772	5.2349	3.8255	10.8725	8.45638	7.04698	14.094	2	6.97987	1				0.644009	0.999812	0.999456	0.998791	0.996387	0.991696	0.978145	0.921206	0.780017	0.4389	0.252153	0.999923	0.999455	0.99762	0.982434	0.929389	0.778358	0.510067	0.219494	0.0458802	0.0119283	0.67421	0.874555	0
NAP1L4	59.4161	52.4362	5.83893	2.21477	3.62416	7.44966	3.8255	5.2349	13.4899	9.86577	11.2752	10	6.97987	1				0.629575	0.999585	0.998664	0.996793	0.989444	0.974517	0.933727	0.573879	0.381081	0.220316	0.119122	0.999994	0.999889	0.999016	0.981197	0.871502	0.451356	0.00860349	0.000313986	8.61864e-06	6.68058e-07	0.832641	0.856578	1
PRPS1	63.5772	56.5973	14.2953	11.2752	5.63758	11.4765	8.45638	2.81879	6.84564	3.8255	-1.81208	4	6.97987	0				0.711428	1	0.999999	0.999994	0.999959	0.999822	0.999043	0.988167	0.784329	0.525315	0.285494	0.998669	0.995999	0.99053	0.965624	0.899535	0.708253	0.456861	0.30988	0.118948	0.0399808	0.627453	0.909851	0
EFTUD2	67	60.4899	8.45638	6.84564	4.22819	8.45638	6.84564	4.22819	8.45638	6.84564	4.22819	17	6.51007	1				0.799944	1	1	1	1	1	1	1	1	0.998887	0.645656	0.999902	0.999614	0.998922	0.995605	0.987404	0.959496	0.846126	0.599815	0.192272	0.061784	0.278715	0.729446	0
PRPF19	67	60.4899	9.46309	7.24832	2.81879	9.46309	7.24832	2.81879	9.46309	7.24832	2.81879	7	6.51007	1				0.872626	1	1	1	1	1	1	1	1	0.998887	0.645656	0.999961	0.999807	0.999351	0.996525	0.987605	0.948932	0.781419	0.585953	0.296067	0.0350765	0.278715	0.759082	0
PCNA	64.3826	57.4027	9.46309	9.66443	9.66443	9.46309	9.66443	9.66443	1.61074	1.81208	1.81208	14	6.97987	1				0.637611	0.99998	0.999904	0.999685	0.998407	0.994608	0.979041	0.909548	0.813204	0.707202	0.44208	1	1	1	0.999997	0.999921	0.996515	0.671936	0.0447258	0.000424729	1.06826e-05	0.68895	0.748905	0
H3C1;H3-3A;HIST3H3;H3F3C;HIST2H3A	62.7047	55.7919	4.63087	17.9195	11.0738	4.63087	17.9195	11.0738	-8.25503	5.03356	-1.81208	3	6.91275	0				0.84774	1	1	1	0.99999	0.999395	0.94537	0.672237	0.666761	0.665925	0.430438	0.99973	0.998747	0.994801	0.940501	0.753444	0.592837	0.452111	0.331844	0.132028	0.0367834	0.804234	0.950798	1
PRDX2	64.5839	57.6711	5.2349	9.66443	4.63087	4.63087	9.0604	4.02685	7.04698	11.4765	6.44295	10	6.91275	1				0.529377	1	0.999999	0.999997	0.999978	0.999894	0.999357	0.994053	0.968427	0.68701	0.152717	0.999993	0.999936	0.99966	0.996676	0.981918	0.898471	0.650582	0.255401	0.0327886	0.00614289	0.459936	0.811057	0
AKR1A1	59.8188	52.906	16.1074	11.4765	14.698	4.22819	-0.402685	2.81879	6.44295	1.81208	5.03356	6	6.91275	0				0.776743	0.999102	0.997453	0.994466	0.984275	0.966482	0.92166	0.519773	0.444892	0.379372	0.235758	0.998956	0.995749	0.987341	0.938088	0.799034	0.540652	0.0754037	0.0200645	0.00463621	0.00143662	0.84379	0.889036	1
VARS	57.3356	50.4228	8.25503	7.65101	7.24832	6.04027	5.43624	5.03356	8.05369	7.44966	7.04698	18	6.91275	1				0.165199	0.99972	0.998943	0.997139	0.988778	0.967994	0.885077	0.503702	0.24687	0.076164	0.0261597	0.994333	0.983366	0.962614	0.872505	0.579708	0.188226	0.049979	0.0208916	0.00639709	0.00251076	0.842083	0.88865	1
AP2B1	59.349	52.4362	6.24161	7.65101	9.86577	12.8859	14.2953	16.5101	-3.42282	-2.01342	0.201342	5	6.91275	0				0.819731	0.994684	0.984694	0.967217	0.915909	0.850613	0.760471	0.643616	0.542228	0.411733	0.242755	0.997798	0.993134	0.98399	0.944036	0.794622	0.484193	0.0709885	0.0323095	0.00998237	0.00378174	0.934803	0.890278	1
NOLC1	66.8658	60.0201	8.05369	4.83221	8.05369	8.05369	4.83221	8.05369	7.65101	4.42953	7.65101	7	6.84564	1				0.376288	1	1	1	0.999998	0.999991	0.999931	0.999218	0.995561	0.95478	0.591765	0.999651	0.998772	0.99685	0.98859	0.970163	0.91418	0.736183	0.522914	0.233768	0.0977866	0.337035	0.804869	0
BUB3	63.1074	56.2617	12.6846	4.42953	3.62416	12.6846	4.42953	3.62416	12.4832	4.22819	3.42282	6	6.84564	1				0.737133	0.999992	0.99996	0.999868	0.999322	0.997649	0.990221	0.945551	0.828231	0.442198	0.160175	0.999242	0.997182	0.991212	0.949888	0.835421	0.645467	0.454128	0.30258	0.128971	0.0560535	0.618824	0.934532	0
ACTN4	67	60.6242	4.63087	6.84564	7.65101	4.63087	6.84564	7.65101	4.63087	6.84564	7.65101	48	6.37584	1				0.956624	1	1	1	1	1	1	1	1	0.998887	0.645656	0.999973	0.999883	0.999649	0.998423	0.995125	0.982722	0.919972	0.622341	0.136507	0.0248776	0.278715	0.679831	0
PGAM1;PGAM4	67	60.6242	7.24832	6.44295	5.43624	7.24832	6.44295	5.43624	7.24832	6.44295	5.43624	6	6.37584	1				0.926389	1	1	1	1	1	1	1	1	0.998887	0.645656	0.999244	0.997788	0.99504	0.985013	0.965659	0.913806	0.76175	0.572758	0.284168	0.131342	0.278715	0.799253	0
SHMT2	67	60.6242	6.84564	7.85235	4.42953	6.84564	7.85235	4.42953	6.84564	7.85235	4.42953	16	6.37584	1				0.961375	1	1	1	1	1	1	1	1	0.998887	0.645656	0.999954	0.999805	0.999418	0.997357	0.99167	0.969627	0.870255	0.614295	0.178738	0.0711357	0.278715	0.712688	0
MYH9;MYH10;MYH11	59.2148	52.3691	10.0671	8.85906	11.0738	2.01342	0.805369	3.02013	8.65772	7.44966	9.66443	4	6.84564	1				0.70484	0.999717	0.99914	0.997913	0.99161	0.970333	0.867362	0.617742	0.465718	0.225736	0.09095	0.997019	0.989108	0.970609	0.887086	0.721021	0.427049	0.153185	0.0642277	0.0180089	0.0064902	0.848717	0.926832	1
PSMC1	60.1544	53.3087	3.62416	3.62416	4.22819	9.66443	9.66443	10.2685	6.6443	6.6443	7.24832	20	6.84564	1				0.58134	0.999987	0.999947	0.999849	0.999365	0.998103	0.992678	0.820405	0.470045	0.167371	0.0687011	0.999133	0.996714	0.990824	0.959412	0.864591	0.536348	0.132488	0.0423142	0.00930846	0.00292193	0.742703	0.886437	1
ACTR2	66.0604	59.2148	5.63758	9.0604	8.65772	5.63758	9.0604	8.65772	2.81879	6.24161	5.83893	10	6.84564	1				0.500426	0.999995	0.999977	0.999932	0.999692	0.999041	0.996503	0.983591	0.953611	0.852196	0.518505	0.999672	0.998916	0.997316	0.990478	0.974614	0.920902	0.714103	0.454844	0.152453	0.0480323	0.475388	0.802393	0
NIBAN2	58.3423	51.5638	5.03356	6.44295	5.83893	8.25503	9.66443	9.0604	4.83221	6.24161	5.63758	14	6.77852	1				0.4813	0.999999	0.99999	0.999961	0.999726	0.998809	0.992923	0.720519	0.214036	0.0562683	0.0128155	0.994033	0.980478	0.952725	0.847131	0.663179	0.365636	0.120777	0.049082	0.0134595	0.00478655	0.76106	0.929251	1
HNRNPF	56.0604	49.2819	13.0872	11.2752	8.85906	2.41611	0.604027	-1.81208	10.8725	9.0604	6.6443	5	6.77852	0				0.808703	0.999907	0.999627	0.998912	0.989163	0.806623	0.629219	0.53898	0.3804	0.0364022	0.0116836	0.993606	0.975037	0.935223	0.801184	0.395838	0.140604	0.0295769	0.00844494	0.00145267	0.000366036	0.911429	0.879745	1
HSP90AA1;HSP90AB1;HSP90AB3P	56.8658	50.0872	9.26174	9.0604	11.8792	1.00671	0.805369	3.62416	7.65101	7.44966	10.2685	3	6.77852	1				0.754259	0.999699	0.99896	0.997363	0.990383	0.961176	0.654741	0.466962	0.314734	0.125318	0.0483061	0.999967	0.999513	0.995568	0.897367	0.538353	0.118351	0.00749859	0.00101269	6.64956e-05	7.91042e-06	0.895852	0.86094	1
RBBP4	63.3087	57	8.45638	6.6443	14.8993	2.81879	1.00671	9.26174	3.02013	1.20805	9.46309	4	6.30872	1				0.978817	0.999989	0.999948	0.99983	0.999126	0.996952	0.987242	0.930371	0.799058	0.510735	0.267186	0.999776	0.999242	0.998111	0.993347	0.975317	0.683836	0.516023	0.337408	0.0843246	0.024249	0.657822	0.882934	0
TBCB	57.1342	50.3557	3.22148	7.24832	4.42953	6.44295	10.4698	7.65101	5.43624	9.46309	6.6443	7	6.77852	1				0.583726	0.998132	0.994504	0.987682	0.963267	0.918131	0.80628	0.529651	0.293861	0.0992656	0.038772	0.999996	0.999916	0.999062	0.932665	0.547259	0.15609	0.00867956	0.000889502	3.66692e-05	2.91217e-06	0.878755	0.862966	1
UCHL3	58.2081	51.4295	-1.61074	1.00671	1.4094	11.2752	13.8926	14.2953	5.03356	7.65101	8.05369	5	6.77852	0				0.826523	0.999676	0.998951	0.997472	0.991563	0.96878	0.643723	0.524425	0.423524	0.250546	0.119658	0.999164	0.995834	0.985575	0.913965	0.673423	0.282453	0.0791668	0.0279348	0.00600074	0.00173251	0.896734	0.89852	1
G6PD	60.6242	53.8456	10.2685	5.83893	8.25503	7.65101	3.22148	5.63758	8.85906	4.42953	6.84564	9	6.77852	1				0.574079	0.999999	0.999995	0.999981	0.999864	0.999379	0.996258	0.957526	0.593925	0.125684	0.0280281	0.99976	0.998587	0.994679	0.968496	0.891737	0.645543	0.155338	0.0197182	0.00132943	0.00022936	0.665204	0.871834	0
BZW1	55.7919	49.0134	1.00671	7.85235	2.81879	2.41611	9.26174	4.22819	8.25503	15.1007	10.0671	6	6.77852	1				0.780662	0.999731	0.998555	0.994868	0.971305	0.902649	0.709558	0.450296	0.258948	0.00913976	0.00176218	0.999684	0.994702	0.944272	0.657295	0.50838	0.0957793	0.00723362	0.00152455	0.000172303	3.03765e-05	0.897906	0.882846	1
LDHA;LDHB;LDHC;LDHAL6A	66.6644	59.8859	5.43624	1.81208	11.0738	6.44295	2.81879	12.0805	6.44295	2.81879	12.0805	3	6.77852	1				0.756951	1	1	1	1	1	0.999999	0.999942	0.999165	0.968246	0.54309	0.999777	0.999247	0.998008	0.991374	0.970916	0.886268	0.665376	0.524516	0.291911	0.100249	0.312566	0.834072	0
RAB1C;RAB1B	66.9329	56.8322	10.0671	10.2685	0	10.0671	10.2685	0	9.86577	10.0671	0	3	6.73378	0				0.823019	0.999975	0.999922	0.999816	0.999401	0.99854	0.995976	0.986431	0.968674	0.910985	0.599728	0.999462	0.998132	0.99527	0.98337	0.958292	0.88695	0.497449	0.151507	0.0426437	0.0153615	0.430762	0.833607	0
AK2	66.3289	59.6174	8.85906	1.81208	5.43624	10.8725	3.8255	7.44966	10.8725	3.8255	7.44966	10	6.71141	1				0.741026	0.999998	0.999993	0.999976	0.999877	0.999579	0.99829	0.990726	0.970261	0.881856	0.537161	1	1	0.999995	0.999887	0.998685	0.978862	0.736884	0.481927	0.153981	0.0219508	0.433801	0.768006	0
ARPC4	67	60.7584	5.2349	8.85906	4.63087	5.2349	8.85906	4.63087	5.2349	8.85906	4.63087	6	6.24161	1				0.871232	1	1	1	1	1	1	1	1	0.998887	0.645656	0.999584	0.998646	0.996729	0.989151	0.973648	0.931129	0.812818	0.678493	0.19809	0.0721539	0.278715	0.732654	0
USP14	57.6711	50.9597	1.61074	3.22148	4.02685	9.66443	11.2752	12.0805	4.83221	6.44295	7.24832	9	6.71141	1				0.77204	0.999589	0.998287	0.995036	0.97937	0.943883	0.856044	0.573847	0.281543	0.116302	0.0390856	0.997959	0.991457	0.975439	0.904603	0.724888	0.211721	0.0410835	0.0111602	0.00191381	0.000500616	0.854398	0.876094	1
MYDGF	67	60.7584	10.8725	5.03356	2.81879	10.8725	5.03356	2.81879	10.8725	5.03356	2.81879	4	6.24161	1				0.928819	1	1	1	1	1	1	1	1	0.998887	0.645656	0.998472	0.99575	0.990911	0.974882	0.948016	0.89068	0.775741	0.645318	0.278345	0.128378	0.278715	0.787374	0
H1-4;H1-3;H1-2;HIST1H1T;H1-1	64.3154	57.604	8.45638	9.86577	9.86577	3.02013	4.42953	4.42953	5.83893	7.24832	7.24832	4	6.71141	1				0.666309	0.999911	0.999729	0.999369	0.99793	0.994747	0.984099	0.936019	0.837722	0.610602	0.35226	0.999678	0.998911	0.997226	0.98961	0.970512	0.89722	0.567228	0.254979	0.0711846	0.0255791	0.647379	0.831413	0
PCBP1	57.7383	51.0268	-1.20805	0.805369	-1.81208	7.04698	9.0604	6.44295	12.8859	14.8993	12.2819	6	6.71141	0				0.864688	0.999958	0.99981	0.999412	0.996789	0.900121	0.63686	0.546822	0.430365	0.234477	0.0914473	0.999119	0.995837	0.986604	0.93357	0.597703	0.243235	0.0547658	0.0159057	0.00278613	0.000709961	0.912201	0.887759	1
SNRNP70	60.2215	53.5101	9.46309	17.7181	13.2886	0.402685	8.65772	4.22819	-1.81208	6.44295	2.01342	2	6.71141	0				0.865617	0.999527	0.998544	0.996627	0.989445	0.974988	0.921499	0.604803	0.461098	0.381499	0.235387	1	0.999992	0.999924	0.995073	0.740039	0.54009	0.234243	0.0481413	0.00200093	0.000144361	0.844737	0.912186	1
ENO1	65.8591	59.1477	6.84564	3.22148	6.84564	7.85235	4.22819	7.85235	9.0604	5.43624	9.0604	63	6.71141	1				0.606126	1	0.999999	0.999995	0.999967	0.999868	0.999332	0.994876	0.976511	0.816905	0.410594	0.999458	0.998135	0.995287	0.98332	0.957371	0.882359	0.669951	0.451177	0.192006	0.0794819	0.440894	0.835627	0
CBR1	61.0268	54.3154	6.04027	8.85906	8.05369	3.22148	6.04027	5.2349	6.04027	8.85906	8.05369	8	6.71141	1				0.576081	0.999989	0.99994	0.999788	0.998822	0.995717	0.981863	0.9128	0.7887	0.0934088	0.0103532	0.999144	0.996235	0.98861	0.949694	0.857159	0.623795	0.264275	0.106607	0.0244154	0.00710014	0.627471	0.906933	0
RTCB	61.1611	54.5168	8.05369	16.7114	12.6846	-1.00671	7.65101	3.62416	-0.402685	8.25503	4.22819	5	6.6443	0				0.88069	0.999281	0.997731	0.994633	0.982692	0.958896	0.896059	0.73695	0.58905	0.433804	0.256628	0.99901	0.995063	0.983778	0.925063	0.806987	0.594673	0.319243	0.171356	0.0536011	0.017929	0.842711	0.934	1
TTC1	61.2953	54.651	7.85235	15.1007	14.094	7.85235	15.1007	14.094	-9.26174	-2.01342	-3.02013	6	6.6443	0				0.924998	0.997476	0.990357	0.974526	0.91625	0.836042	0.745119	0.688581	0.674604	0.667774	0.431012	0.998252	0.993324	0.981615	0.928249	0.81926	0.60929	0.351021	0.181953	0.0411737	0.0102499	0.921917	0.932238	1
PPP2R2A;PPP2R2B;PPP2R2D	67	57.7383	0	8.05369	10.4698	0	8.05369	10.4698	0	8.05369	10.4698	1	6.1745	0				0.912773	1	1	1	1	1	1	1	1	0.998887	0.645656	0.999999	0.999984	0.999906	0.998915	0.993113	0.945948	0.609916	0.244778	0.0301276	0.00443991	0.278715	0.801441	0
SNW1	62.1678	55.5235	7.85235	13.6913	12.8859	7.85235	13.6913	12.8859	-6.6443	-0.805369	-1.61074	4	6.6443	0				0.910943	0.997421	0.992166	0.982309	0.949509	0.899938	0.820401	0.733853	0.698356	0.675942	0.434305	0.999879	0.999393	0.997816	0.985686	0.93574	0.7032	0.318452	0.169229	0.0546245	0.0185678	0.895187	0.884445	1
CMPK1	59.6846	53.0403	3.02013	2.21477	6.44295	1.20805	0.402685	4.63087	13.0872	12.2819	16.5101	5	6.6443	1				0.882723	0.999968	0.999831	0.999408	0.996726	0.988282	0.949061	0.510505	0.40559	0.347379	0.218752	0.998398	0.994774	0.986579	0.938825	0.773452	0.448793	0.183328	0.0822557	0.024588	0.0092255	0.823437	0.916776	1
SERPINB9	64.5839	57.9396	8.45638	9.66443	9.0604	1.20805	2.41611	1.81208	8.45638	9.66443	9.0604	14	6.6443	1				0.813159	0.9995	0.998605	0.996997	0.991501	0.981658	0.957715	0.897708	0.834563	0.749202	0.470692	0.998895	0.99674	0.992686	0.978174	0.951353	0.885873	0.634715	0.264261	0.110784	0.0484194	0.694509	0.831087	0
PRDX2;PRDX1	63.3087	56.6644	3.8255	2.81879	2.01342	9.46309	8.45638	7.65101	9.46309	8.45638	7.65101	1	6.6443	1				0.767668	0.99999	0.999953	0.999845	0.999171	0.996911	0.985732	0.915317	0.771883	0.483204	0.231813	0.999045	0.996926	0.992642	0.976009	0.942382	0.838563	0.428103	0.209573	0.0730188	0.0285671	0.671671	0.861886	0
RBM25	58.1409	51.5638	11.8792	13.2886	13.2886	3.8255	5.2349	5.2349	1.20805	2.61745	2.61745	4	6.57718	1				0.890801	0.999211	0.997116	0.99245	0.972879	0.933884	0.838732	0.537831	0.379148	0.235555	0.0361454	0.999958	0.999661	0.998325	0.981994	0.832551	0.200086	0.0248615	0.005089	0.00053456	8.8628e-05	0.873715	0.841508	1
GFPT1	60.9597	54.3826	10.8725	0	2.21477	16.1074	5.2349	7.44966	12.2819	1.4094	3.62416	6	6.57718	0				0.90329	0.999961	0.999822	0.999434	0.997221	0.990699	0.96355	0.830585	0.602592	0.258564	0.103587	0.999579	0.998608	0.994721	0.897544	0.683751	0.618125	0.331259	0.144427	0.0612354	0.0266294	0.742575	0.945697	1
GSS	67	60.8926	6.44295	5.03356	6.84564	6.44295	5.03356	6.84564	6.44295	5.03356	6.84564	11	6.10738	1				0.397708	1	1	1	1	1	1	1	1	0.998887	0.645656	0.999997	0.999984	0.999936	0.999582	0.998273	0.9914	0.943954	0.7688	0.0671195	0.0117022	0.278715	0.618133	0
AK1	58.0067	51.4295	4.02685	5.83893	3.02013	5.2349	7.04698	4.22819	9.66443	11.4765	8.65772	7	6.57718	1				0.81508	0.998384	0.995477	0.990274	0.972905	0.943539	0.877108	0.588414	0.310554	0.133327	0.0545465	0.998998	0.995725	0.987063	0.930534	0.684817	0.287719	0.0624937	0.0182793	0.00341478	0.000938319	0.848752	0.891949	1
ETFB	65.3893	58.8121	9.46309	6.44295	8.65772	9.46309	6.44295	8.65772	4.63087	1.61074	3.8255	5	6.57718	1				0.809678	0.999985	0.999936	0.999813	0.99919	0.997553	0.991452	0.963311	0.908978	0.786472	0.477794	0.999901	0.999576	0.99872	0.994082	0.981022	0.93039	0.737752	0.491715	0.0552513	0.0162133	0.561753	0.774285	0
SEPTIN11	64.7181	58.1409	9.26174	3.42282	13.8926	2.41611	-3.42282	7.04698	9.26174	3.42282	13.8926	5	6.57718	0				0.906458	1	1	1	0.999992	0.999924	0.998988	0.977709	0.863658	0.685202	0.432091	0.99984	0.999159	0.997015	0.983104	0.942243	0.828593	0.611089	0.288927	0.167938	0.0862493	0.605215	0.86033	0
TK1	61.9664	55.3893	-1.00671	-11.8792	2.41611	14.094	3.22148	17.5168	14.094	3.22148	17.5168	3	6.57718	0				0.946358	0.999957	0.999627	0.998116	0.983352	0.926467	0.780115	0.682377	0.669701	0.666218	0.430483	0.99975	0.997967	0.990356	0.929089	0.778885	0.533299	0.360994	0.337375	0.188719	0.00464035	0.888867	0.946953	1
EPRS	56.1275	49.6174	9.0604	8.25503	6.44295	4.83221	4.02685	2.21477	9.0604	8.25503	6.44295	16	6.51007	1				0.845729	0.997106	0.991844	0.982488	0.952253	0.904448	0.807818	0.513237	0.147713	0.0320391	0.0102701	0.999805	0.998217	0.989089	0.855714	0.434184	0.105318	0.014381	0.00318117	0.00038366	7.14586e-05	0.864674	0.860697	1
FARSA	57.5369	51.0268	0.201342	5.43624	10.2685	-2.41611	2.81879	7.65101	6.44295	11.6779	16.5101	4	6.51007	0				0.936211	0.999969	0.999825	0.999272	0.994105	0.970674	0.860176	0.426986	0.257784	0.135303	0.0578619	0.997402	0.98627	0.941329	0.712304	0.552429	0.440753	0.0928032	0.0135224	0.00333369	0.00109375	0.852672	0.942485	1
GPN1	65.4564	58.9463	12.6846	2.61745	8.85906	12.6846	2.61745	8.85906	8.05369	-2.01342	4.22819	1	6.51007	0				0.924648	0.999863	0.999585	0.999051	0.997059	0.993131	0.982254	0.947642	0.898077	0.80145	0.50013	0.999433	0.998325	0.99623	0.988341	0.969411	0.863457	0.560549	0.464113	0.329652	0.026669	0.587495	0.845446	0
PFDN4	63.443	56.9329	11.6779	13.8926	4.63087	11.6779	13.8926	4.63087	1.00671	3.22148	-6.04027	5	6.51007	0				0.944704	1	1	0.999999	0.999973	0.999545	0.988845	0.786539	0.67737	0.66614	0.430447	0.999289	0.997168	0.991837	0.964648	0.897499	0.72329	0.457809	0.310733	0.15079	0.0671708	0.775567	0.910598	1
ST13;ST13P5	57.7383	51.2282	6.04027	4.02685	4.63087	7.85235	5.83893	6.44295	9.0604	7.04698	7.65101	2	6.51007	1				0.768965	0.999271	0.997471	0.993536	0.976644	0.93949	0.833872	0.566889	0.337908	0.120006	0.0450186	0.994012	0.981924	0.958629	0.869214	0.683143	0.317675	0.0681381	0.0227899	0.00579602	0.00211352	0.865382	0.907944	1
ARCN1	57.4027	50.8926	6.04027	7.04698	9.26174	5.83893	6.84564	9.0604	3.42282	4.42953	6.6443	13	6.51007	1				0.805725	0.999114	0.997357	0.993987	0.981514	0.957438	0.893769	0.433719	0.257027	0.101475	0.0420154	0.99992	0.999197	0.994761	0.923637	0.637976	0.216436	0.0283701	0.0057565	0.000621294	0.000107367	0.845854	0.878498	1
FKBP4	57.3356	50.8926	6.84564	5.83893	7.24832	5.63758	4.63087	6.04027	7.44966	6.44295	7.85235	12	6.44295	1				0.791584	0.999814	0.999202	0.997622	0.989429	0.967798	0.890006	0.567607	0.230278	0.0478214	0.013129	0.997375	0.989699	0.970515	0.871976	0.629929	0.245839	0.0629542	0.0235283	0.00590324	0.00196904	0.831008	0.900405	1
GAPDH	67	61.0268	5.43624	7.65101	4.83221	5.43624	7.65101	4.83221	5.43624	7.65101	4.83221	55	5.97315	1				0.394922	1	1	1	1	1	1	1	1	0.998887	0.645656	0.999905	0.999685	0.999229	0.997377	0.993399	0.980862	0.910432	0.663655	0.181579	0.0549084	0.278715	0.679658	0
DCTN2	57.604	51.1611	4.63087	6.04027	4.83221	15.302	16.7114	15.5034	-2.21477	-0.805369	-2.01342	8	6.44295	0				0.971686	0.999999	0.999969	0.999523	0.977889	0.801184	0.642264	0.468339	0.364314	0.335392	0.21552	0.999361	0.996424	0.986371	0.911871	0.685839	0.254398	0.04198	0.0113662	0.00191487	0.000476065	0.936002	0.886529	1
SPR	60.2886	53.8456	-1.20805	-0.805369	1.00671	6.24161	6.6443	8.45638	11.6779	12.0805	13.8926	3	6.44295	0				0.961863	0.999901	0.999451	0.997961	0.987594	0.954435	0.849654	0.686812	0.552175	0.281345	0.163618	0.998924	0.995951	0.989169	0.959831	0.896484	0.676448	0.131119	0.0301111	0.00581272	0.00177803	0.850402	0.864639	1
TSNAX	64.3826	57.9396	15.1007	12.0805	0	15.1007	12.0805	0	7.24832	4.22819	-7.85235	2	6.44295	0				0.972691	0.999985	0.999923	0.99974	0.998624	0.995179	0.980462	0.911337	0.812653	0.705285	0.441091	0.999193	0.997052	0.991758	0.962074	0.876527	0.665852	0.461757	0.391386	0.349936	0.22129	0.687421	0.926326	0
COPS8	62.906	56.5302	8.25503	8.25503	7.04698	3.62416	3.62416	2.41611	8.45638	8.45638	7.24832	3	6.37584	1				0.975825	0.999853	0.999494	0.99871	0.995309	0.987527	0.962543	0.87105	0.732717	0.450011	0.229895	0.999716	0.99885	0.996697	0.985868	0.957284	0.848432	0.445525	0.177999	0.0399415	0.0114838	0.719481	0.851082	1
TMPO	59.4832	53.1074	8.25503	7.65101	10.6711	-4.22819	-4.83221	-1.81208	13.2886	12.6846	15.7047	3	6.37584	0				0.992537	0.998396	0.992648	0.977721	0.913525	0.819405	0.717988	0.640672	0.574419	0.448224	0.259632	0.998155	0.994009	0.984973	0.939861	0.802782	0.462928	0.173996	0.0763962	0.0224781	0.00836565	0.947021	0.910623	1
YAP1	60.4228	54.047	-5.63758	-2.21477	-4.02685	8.45638	11.8792	10.0671	11.2752	14.698	12.8859	5	6.37584	0				0.992588	0.998157	0.992444	0.978861	0.924254	0.842596	0.745348	0.679534	0.642802	0.525603	0.288251	0.998119	0.993593	0.984012	0.945671	0.870116	0.679005	0.191653	0.0450764	0.00909281	0.00287534	0.919847	0.88154	1
GPS1	60.8255	54.4497	13.4899	12.8859	11.2752	8.45638	7.85235	6.24161	0	-0.604027	-2.21477	6	6.37584	0				0.990114	0.999994	0.999969	0.999874	0.998582	0.986964	0.864537	0.649305	0.578029	0.442287	0.252233	0.99976	0.998806	0.995987	0.978568	0.924688	0.716545	0.194265	0.0383393	0.00489406	0.00112143	0.857316	0.860303	1
MYH9	59.4832	53.1074	6.04027	6.24161	6.44295	5.83893	6.04027	6.24161	6.6443	6.84564	7.04698	127	6.37584	1				0.864479	0.999937	0.999747	0.999282	0.997006	0.991252	0.970782	0.86337	0.464414	0.0663868	0.018065	0.999991	0.99989	0.999265	0.989905	0.92775	0.526062	0.0491618	0.00656608	0.000413366	4.7414e-05	0.724763	0.851231	1
FN3KRP	61.0604	51.5638	21.9463	24.3624	0	0	0	0	10.0671	12.4832	-11.8792	2	6.3311	0				0.99608	1	1	1	1	0.999962	0.988831	0.520151	0.500143	0.499444	0.322828	0.953279	0.844846	0.696581	0.490833	0.399642	0.35495	0.33846	0.335131	0.333378	0.215349	0.786249	0.844951	1
EEF1A1;EEF1A2;EEF1A1P5	59.4161	53.1074	7.85235	7.44966	4.02685	6.24161	5.83893	2.41611	9.0604	8.65772	5.2349	18	6.30872	1				0.955051	0.998866	0.996803	0.993054	0.980028	0.956126	0.894863	0.713169	0.4781	0.189084	0.0809859	0.999568	0.997556	0.990994	0.94809	0.830325	0.572975	0.0749676	0.0127705	0.00185114	0.000407409	0.818823	0.879594	1
TXLNA	57.4698	51.1611	19.7315	7.44966	19.1275	9.0604	-3.22148	8.45638	3.02013	-9.26174	2.41611	7	6.30872	0				0.989551	0.997716	0.990757	0.974317	0.908123	0.805032	0.653851	0.468708	0.361945	0.251635	0.1697	0.983877	0.957548	0.910114	0.662315	0.453139	0.355792	0.249567	0.160602	0.0620469	0.0240844	0.955926	0.961978	1
HK1	60.0201	53.7114	6.44295	10.2685	11.6779	-2.01342	1.81208	3.22148	5.43624	9.26174	10.6711	8	6.30872	0				0.978678	0.999892	0.999658	0.999187	0.997336	0.993329	0.961866	0.613297	0.518479	0.27677	0.106537	0.994275	0.982588	0.960742	0.889159	0.784061	0.613776	0.280055	0.0810438	0.0195718	0.00736905	0.808985	0.926197	1
HINT1	64.2483	57.9396	10.8725	5.63758	10.6711	6.6443	1.4094	6.44295	6.84564	1.61074	6.6443	4	6.30872	1				0.970023	0.999988	0.99995	0.999853	0.999363	0.998072	0.993235	0.970258	0.918299	0.577436	0.276412	1	0.999998	0.99999	0.999905	0.999297	0.987773	0.485594	0.250177	0.0716593	0.0144404	0.561707	0.802028	0
CDK2	64.9866	55.5906	14.2953	13.4899	6.44295	10.2685	9.46309	2.41611	0	0	0	2	6.26398	0				0.965198	0.999771	0.999337	0.998527	0.995622	0.990082	0.975197	0.928958	0.862469	0.726311	0.447378	0.999997	0.999963	0.999751	0.996644	0.976271	0.648108	0.349393	0.232069	0.0205677	0.00135645	0.64525	0.884069	0
RPL17	62.906	57	7.24832	5.2349	3.62416	8.25503	6.24161	4.63087	7.85235	5.83893	4.22819	8	5.90604	1			RPL	0.428122	0.99995	0.99983	0.999572	0.998478	0.995998	0.987765	0.950165	0.849564	0.388416	0.127386	0.999905	0.999582	0.998715	0.993909	0.980152	0.919485	0.413232	0.211875	0.0586005	0.0180345	0.605543	0.828425	0
PPIAL4H;PPIAL4C;PPIAL4D;PPIAL4F;PPIAL4G;PPIA;PPIAL4A	57.5369	51.2953	5.43624	5.2349	5.63758	6.44295	6.24161	6.6443	6.84564	6.6443	7.04698	5	6.24161	1				0.633096	0.999671	0.998804	0.996847	0.988139	0.968187	0.906102	0.543812	0.23312	0.0729991	0.025131	0.992759	0.978483	0.951985	0.865905	0.728637	0.253479	0.0950435	0.0433892	0.0137578	0.00544943	0.83068	0.898349	1
UPP1	67	61.094	4.42953	7.04698	6.24161	4.42953	7.04698	6.24161	4.42953	7.04698	6.24161	4	5.90604	1				0.271946	1	1	1	1	1	1	1	1	0.998887	0.645656	0.999911	0.999688	0.999202	0.997073	0.992039	0.974065	0.881455	0.671096	0.23043	0.0598307	0.278715	0.695519	0
CDC37	59.7517	53.5101	10.8725	13.0872	6.84564	4.02685	6.24161	0	5.63758	7.85235	1.61074	16	6.24161	0				0.937973	0.999606	0.998781	0.997163	0.991044	0.978933	0.94361	0.696321	0.435736	0.230137	0.0963595	0.999082	0.997254	0.993278	0.965587	0.82438	0.452581	0.189732	0.105419	0.0409001	0.0175505	0.808379	0.904693	1
PPME1	59.349	53.1074	8.65772	4.63087	5.43624	1.00671	-3.02013	-2.21477	16.3087	12.2819	13.0872	7	6.24161	0				0.962644	0.999942	0.999758	0.999223	0.993461	0.944902	0.715294	0.575958	0.488852	0.386821	0.23349	0.999873	0.999105	0.995769	0.961882	0.82965	0.502349	0.135644	0.038363	0.00597399	0.00136117	0.906501	0.894278	1
ALDH7A1	61.2282	54.9866	5.43624	5.2349	6.6443	3.8255	3.62416	5.03356	8.45638	8.25503	9.66443	14	6.24161	1				0.880711	0.999911	0.99969	0.999208	0.997118	0.992212	0.974431	0.8739	0.664349	0.294945	0.0424042	0.999406	0.997761	0.993973	0.977142	0.939711	0.814771	0.203465	0.0508139	0.0103507	0.00320315	0.699824	0.838979	0
ANXA4	59.4497	50.1544	16.7114	15.5034	18.3221	0	0	0	1.61074	0.402685	3.22148	8	6.19687	0				0.955189	0.999843	0.998901	0.995292	0.967088	0.878532	0.677636	0.531265	0.507217	0.500329	0.322994	0.998916	0.99528	0.985178	0.910966	0.447777	0.161375	0.0380913	0.0128224	0.00274307	0.000801379	0.9212	0.868328	1
PSPC1	62.1007	52.8054	2.81879	3.8255	0	12.0805	13.0872	0	11.4765	12.4832	0	3	6.19687	0				0.938994	0.998959	0.996931	0.993143	0.979859	0.956431	0.904682	0.804613	0.7229	0.562653	0.14251	0.99793	0.992657	0.980545	0.922912	0.784535	0.464828	0.149548	0.0591781	0.0156945	0.00543266	0.728822	0.911942	1
DTYMK	62.1678	55.9933	8.25503	8.65772	6.44295	6.24161	6.6443	4.42953	5.43624	5.83893	3.62416	7	6.1745	1				0.749649	0.999975	0.999896	0.999698	0.9987	0.99608	0.986287	0.940085	0.81015	0.287738	0.115266	0.998859	0.996502	0.991966	0.975674	0.946544	0.868505	0.392062	0.0802353	0.0220017	0.00865079	0.626815	0.836772	0
ADIRF	58.6107	52.4362	24.9664	18.3221	-0.201342	0.201342	-6.44295	-24.9664	25.1678	18.5235	0	2	6.1745	0				0.975284	0.937369	0.867579	0.802985	0.730296	0.698207	0.67986	0.671013	0.668357	0.65426	0.39044	0.978784	0.875096	0.715887	0.555304	0.463968	0.389623	0.349471	0.339508	0.334537	0.215746	0.821626	0.896536	1
PGAM2;PGAM1	65.7248	59.6174	3.22148	8.85906	10.0671	3.22148	8.85906	10.0671	-0.604027	5.03356	6.24161	5	6.10738	0				0.846126	0.999995	0.999979	0.999933	0.999672	0.998914	0.99577	0.978715	0.938537	0.817459	0.490813	0.999924	0.999765	0.999452	0.998222	0.995317	0.979522	0.775421	0.300338	0.172158	0.0953968	0.508936	0.761261	0
NPLOC4	60.8926	54.7852	11.0738	10.4698	4.83221	14.4966	13.8926	8.25503	-0.402685	-1.00671	-6.6443	3	6.10738	0				0.922524	0.999567	0.997943	0.993338	0.968054	0.908835	0.788932	0.665546	0.602156	0.500863	0.305528	0.99964	0.998285	0.994372	0.969917	0.889088	0.617171	0.29984	0.151651	0.0372638	0.00992863	0.912412	0.905374	1
SUB1	60.0872	53.9799	-0.402685	0.805369	4.22819	9.46309	10.6711	14.094	3.42282	4.63087	8.05369	7	6.10738	0				0.880691	1	0.999997	0.999985	0.999832	0.998689	0.976553	0.663835	0.483768	0.312923	0.0686852	0.99871	0.99553	0.987784	0.947043	0.848945	0.6255	0.184076	0.0859873	0.03053	0.0125618	0.793297	0.895765	1
PTBP3;PTBP1	60.7584	51.5973	0	-1.81208	0.402685	0	11.6779	13.8926	0	14.2953	16.5101	3	6.10738	0				0.925643	0.999989	0.999915	0.99939	0.987941	0.904596	0.710112	0.651237	0.620123	0.524704	0.311729	0.997303	0.99117	0.978592	0.920377	0.695822	0.274436	0.100178	0.0446284	0.0130498	0.00473891	0.907269	0.897517	1
PDLIM5	60.0872	53.9799	6.24161	5.43624	6.84564	8.05369	7.24832	8.65772	4.22819	3.42282	4.83221	11	6.10738	1				0.686218	0.999782	0.999193	0.997827	0.991497	0.976224	0.92566	0.748825	0.52535	0.225136	0.0922285	0.997258	0.99129	0.978952	0.929072	0.828539	0.596013	0.248997	0.103969	0.028217	0.0100988	0.794423	0.915711	1
EEF1B2	56.2617	50.2215	7.44966	5.63758	5.83893	5.63758	3.8255	4.02685	8.45638	6.6443	6.84564	11	6.04027	1				0.547507	0.999153	0.997597	0.994776	0.985108	0.967825	0.910138	0.322137	0.12895	0.049062	0.021709	0.999971	0.999609	0.997172	0.946084	0.536673	0.110575	0.00734008	0.000952676	5.55544e-05	5.85983e-06	0.823179	0.850078	1
GART	57.604	51.5638	6.24161	5.43624	6.24161	7.24832	6.44295	7.24832	5.43624	4.63087	5.43624	19	6.04027	1				0.315288	0.999862	0.999494	0.998659	0.994926	0.986056	0.950154	0.582055	0.18316	0.0473811	0.0166479	0.994821	0.983133	0.958663	0.859438	0.671341	0.356706	0.11078	0.0435983	0.0116941	0.00415128	0.801706	0.923598	1
PRKAR2A	59.4832	53.443	8.65772	7.44966	6.44295	4.02685	2.81879	1.81208	8.85906	7.65101	6.6443	6	6.04027	1				0.720763	0.999693	0.998875	0.99703	0.988952	0.971233	0.922583	0.802875	0.601338	0.0781869	0.0118136	0.99884	0.995729	0.988563	0.956202	0.87621	0.487227	0.166753	0.0710628	0.0190289	0.00644388	0.740271	0.892675	1
PABPC1;PABPC1L;PABPC5	57.3356	51.2953	10.0671	7.44966	9.0604	2.81879	0.201342	1.81208	8.85906	6.24161	7.85235	2	6.04027	1				0.796729	0.999115	0.996717	0.991039	0.964651	0.907007	0.774838	0.551604	0.352744	0.116629	0.0408491	0.998984	0.994757	0.982356	0.915854	0.745006	0.239619	0.050119	0.0135739	0.00205779	0.000456844	0.889865	0.878326	1
TNKS1BP1	60.8926	54.8523	15.1007	0	21.3423	15.1007	0	21.3423	-3.22148	-18.3221	3.02013	6	6.04027	0				0.944629	1	0.999998	0.999872	0.973622	0.72076	0.667264	0.666669	0.666666	0.665925	0.430438	0.996173	0.985815	0.941074	0.681478	0.558913	0.473045	0.393764	0.362298	0.342469	0.219018	0.852218	0.936999	1
TCOF1	61.7651	55.7248	10.0671	13.8926	9.86577	-5.63758	-1.81208	-5.83893	10.0671	13.8926	9.86577	11	6.04027	0				0.909849	0.996249	0.988687	0.974791	0.931096	0.871651	0.789882	0.715813	0.689046	0.672853	0.433097	0.999852	0.999405	0.998312	0.992993	0.977575	0.785451	0.361679	0.0953505	0.0234807	0.00741467	0.911214	0.851516	1
PGD	59.4161	53.443	6.6443	8.25503	5.83893	6.24161	7.85235	5.43624	4.22819	5.83893	3.42282	14	5.97315	1				0.476928	0.999459	0.998395	0.996369	0.988906	0.974415	0.935489	0.771172	0.376522	0.16901	0.0758177	0.998898	0.995698	0.988096	0.952876	0.869024	0.590616	0.134195	0.0329338	0.00538611	0.0014705	0.785782	0.882454	1
UBA2	58.4765	52.5034	7.24832	8.25503	8.65772	3.8255	4.83221	5.2349	4.42953	5.43624	5.83893	6	5.97315	1				0.51723	0.999179	0.99761	0.994622	0.983334	0.960111	0.891784	0.682057	0.420931	0.0889764	0.0280898	0.998083	0.992555	0.979504	0.921932	0.807475	0.475951	0.0886274	0.0312263	0.0070855	0.0021662	0.816326	0.895729	1
SEC24C	61.5638	52.604	7.65101	0	8.25503	10.4698	0	11.0738	7.85235	0	8.45638	2	5.97315	0				0.809688	0.999971	0.999875	0.999623	0.99828	0.994551	0.979512	0.896972	0.695679	0.27346	0.096981	0.999994	0.99991	0.999335	0.989594	0.918141	0.423564	0.0212888	0.00233465	0.000123391	1.24075e-05	0.686619	0.847543	0
CTH	63.443	57.4698	0	7.85235	20.7383	-10.6711	-2.81879	10.0671	0	7.85235	20.7383	2	5.97315	0				0.915614	0.999217	0.997596	0.994454	0.982956	0.961786	0.913095	0.818471	0.752723	0.696952	0.442913	0.991026	0.966542	0.919667	0.809636	0.733932	0.686621	0.621983	0.466829	0.343765	0.216319	0.806608	0.969566	1
OTUB1	58.4765	52.5034	7.85235	7.24832	5.43624	15.5034	14.8993	13.0872	-2.41611	-3.02013	-4.83221	4	5.97315	0				0.887277	0.999997	0.999982	0.999915	0.991499	0.736851	0.655426	0.594345	0.484714	0.36539	0.222148	0.999625	0.9978	0.991556	0.946993	0.810675	0.4537	0.0765413	0.0161223	0.00207654	0.000444764	0.937531	0.887972	1
HNRNPR	56.7315	50.7584	6.44295	9.86577	10.6711	3.62416	7.04698	7.85235	0.201342	3.62416	4.42953	6	5.97315	1				0.738685	1	0.999999	0.999991	0.999841	0.998201	0.88896	0.500848	0.209579	0.00228246	0.000179	0.998721	0.993895	0.98008	0.899135	0.50608	0.235856	0.078357	0.0298951	0.00704088	0.00217181	0.826684	0.895721	1
DLST	57	51.2953	30	17.1141	0	0	-12.8859	-30	30	17.1141	0	9	5.7047	0				0.923519	0.833333	0.666915	0.666668	0.666667	0.666667	0.666667	0.666667	0.666666	0.665925	0.430438	0.833324	0.666735	0.665067	0.637308	0.505796	0.358106	0.334466	0.333451	0.332967	0.215219	0.484292	0.922036	0
PGLS	66.7987	60.8255	7.85235	5.63758	5.03356	7.24832	5.03356	4.42953	7.85235	5.63758	5.03356	9	5.97315	1				0.407104	1	1	1	1	0.999999	0.999989	0.999781	0.998102	0.962794	0.565082	0.999814	0.999361	0.998386	0.994246	0.985017	0.956417	0.856666	0.708885	0.15966	0.0497023	0.321605	0.692342	0
QDPR	62.7047	56.7315	2.81879	5.03356	0.604027	10.2685	12.4832	8.05369	4.83221	7.04698	2.61745	3	5.97315	1				0.772542	1	1	0.999999	0.999987	0.999876	0.998352	0.964752	0.802761	0.361189	0.216416	0.998285	0.994416	0.986489	0.955548	0.895568	0.754595	0.482865	0.287784	0.108986	0.0440325	0.626721	0.901055	0
H2AC4;H2AZ1;H2AC11;H2AFX;H2AC7;HIST2H2AC;HIST2H2AA3;H2AFV;HIST3H2A;HIST2H2AB;HIST1H2AC;HIST1H2AH;HIST1H2AA;H2AC14;H2AFJ	62.0336	56.0604	2.61745	2.01342	2.21477	7.65101	7.04698	7.24832	8.65772	8.05369	8.25503	1	5.97315	1				0.693241	0.999747	0.999133	0.997815	0.99229	0.980282	0.94497	0.835493	0.691309	0.400865	0.180701	0.999886	0.999487	0.998424	0.992751	0.977722	0.922175	0.284711	0.0642671	0.0141573	0.00400731	0.745514	0.809642	1
NUDCD1	58.6107	52.6376	7.85235	7.44966	7.24832	5.03356	4.63087	4.42953	6.04027	5.63758	5.43624	7	5.97315	1				0.387832	0.999926	0.999658	0.998909	0.994584	0.981712	0.92852	0.692042	0.382566	0.088816	0.0212327	0.99981	0.998899	0.995814	0.973028	0.882748	0.415004	0.0616511	0.0147418	0.00205557	0.000443523	0.800288	0.865871	1
HUWE1	57.3356	51.3624	5.63758	7.04698	8.25503	6.04027	7.44966	8.65772	2.21477	3.62416	4.83221	15	5.97315	1				0.605746	0.998146	0.994693	0.988376	0.966673	0.928646	0.839526	0.594209	0.301835	0.0702691	0.0219446	0.994311	0.982111	0.956474	0.844823	0.624342	0.323054	0.12072	0.0558319	0.0181137	0.00727822	0.855748	0.92728	1
DIAPH1	67	49.953	17.3154	17.9195	15.906	0	0	0	0	0	0	3	5.68233	0				0.817359	1	1	1	1	1	1	1	1	0.998887	0.645656	0.999976	0.999722	0.99823	0.962465	0.467666	0.0752549	0.00646898	0.000989884	7.11175e-05	8.75252e-06	0.278715	0.83501	0
CUL4A;CUL4B	63.5772	54.651	0	0	0	10.8725	7.85235	9.86577	9.66443	6.6443	8.65772	4	5.95078	0				0.798675	0.999935	0.999768	0.999399	0.997765	0.993934	0.981023	0.926014	0.817007	0.504727	0.232102	0.997432	0.991943	0.980928	0.939081	0.862531	0.708244	0.252883	0.0825169	0.026126	0.01016	0.646592	0.889646	0
HNRNPR;SYNCRIP	57.1342	51.2282	7.24832	6.84564	6.6443	6.6443	6.24161	6.04027	4.83221	4.42953	4.22819	6	5.90604	1				0.25619	0.998034	0.994032	0.986336	0.958287	0.906406	0.783702	0.521897	0.313137	0.117052	0.0469982	0.999071	0.995902	0.98733	0.937834	0.753388	0.205216	0.0396427	0.0123423	0.00246826	0.000693551	0.890658	0.865086	1
H3C1;HIST3H3;HIST2H3A	59.8859	53.9799	9.46309	11.8792	9.26174	8.45638	10.8725	8.25503	-2.41611	0	-2.61745	2	5.90604	0				0.822347	0.997476	0.992152	0.981969	0.947422	0.89452	0.808578	0.705288	0.632746	0.319137	0.105915	0.998289	0.994773	0.987398	0.95312	0.864006	0.604138	0.201674	0.0799921	0.024926	0.0100627	0.843153	0.89603	1
KPNA2	54.2483	48.3423	10.6711	9.0604	8.45638	7.04698	5.43624	4.83221	3.8255	2.21477	1.61074	5	5.90604	1				0.675788	0.994563	0.984566	0.967142	0.91444	0.83582	0.641458	0.277743	0.130804	0.0359318	0.0115765	0.986329	0.961126	0.921557	0.810567	0.233878	0.0455127	0.014666	0.00626406	0.00187214	0.000711747	0.916364	0.824492	1
MAPRE1	58.4765	52.5705	8.05369	9.46309	6.44295	3.22148	4.63087	1.61074	6.6443	8.05369	5.03356	10	5.90604	1				0.604394	0.998394	0.995499	0.990292	0.972645	0.941825	0.868958	0.668596	0.416861	0.133949	0.0454609	0.99787	0.991364	0.975193	0.899029	0.744634	0.457791	0.156402	0.0572933	0.0126974	0.00378626	0.836424	0.923103	1
CCN1	60.4899	54.5839	-7.85235	9.66443	11.8792	-0.805369	16.7114	18.9262	-10.8725	6.6443	8.85906	3	5.90604	0				0.899309	0.998402	0.995444	0.990039	0.971416	0.938589	0.863243	0.696966	0.542297	0.333779	0.191203	0.999806	0.997218	0.980209	0.807001	0.524424	0.358869	0.334695	0.333494	0.332971	0.21522	0.858306	0.882557	1
MYH9;MYH10;MYH11;MYH14	59.2819	53.3758	3.42282	6.24161	4.63087	6.84564	9.66443	8.05369	3.42282	6.24161	4.63087	5	5.90604	1				0.536317	0.99993	0.999667	0.99893	0.994717	0.98255	0.93523	0.753626	0.532841	0.0774784	0.0162509	0.998601	0.994983	0.986861	0.949633	0.843527	0.483039	0.18051	0.0800129	0.0225505	0.0078813	0.764729	0.90314	1
HMGB2	60.2886	54.3826	1.61074	-8.05369	-2.21477	17.1141	7.44966	13.2886	12.4832	2.81879	8.65772	7	5.90604	0				0.870939	0.997813	0.992514	0.981572	0.941981	0.880933	0.790904	0.711086	0.680539	0.378459	0.21725	0.997246	0.991275	0.977443	0.905888	0.756522	0.563574	0.408655	0.20565	0.0248325	0.00784826	0.864875	0.948308	1
VBP1	64.4497	58.5436	2.01342	1.61074	-1.20805	9.66443	9.26174	6.44295	9.66443	9.26174	6.44295	11	5.90604	0				0.750271	1	1	1	0.999997	0.999962	0.999209	0.970447	0.805758	0.671663	0.430743	0.998518	0.995582	0.989998	0.969707	0.931659	0.837772	0.61689	0.414364	0.18364	0.08186	0.643691	0.866304	0
GLTP	57.5369	51.698	6.04027	7.24832	6.6443	4.22819	5.43624	4.83221	5.43624	6.6443	6.04027	1	5.83893	1				0.132618	0.998824	0.996412	0.991736	0.97446	0.94187	0.862622	0.616078	0.239071	0.0884297	0.0376201	0.999394	0.996706	0.988222	0.935351	0.789414	0.267657	0.0542732	0.0160555	0.00278393	0.000688024	0.839868	0.873664	1
CHMP3	59.2819	53.443	15.7047	9.86577	15.1007	6.04027	0.201342	5.43624	2.21477	-3.62416	1.61074	2	5.83893	0				0.81991	0.999989	0.999894	0.999426	0.994278	0.969263	0.849709	0.562984	0.375003	0.28567	0.179594	0.999934	0.999481	0.997418	0.973883	0.847825	0.465414	0.193844	0.078803	0.0147925	0.00345329	0.86557	0.90019	1
PGAM2;PGAM1;PGAM4	67	61.4295	7.85235	8.65772	0.201342	7.85235	8.65772	0.201342	7.85235	8.65772	0.201342	5	5.57047	1				0.570887	1	1	1	1	1	1	1	1	0.998887	0.645656	0.999914	0.999653	0.999009	0.995805	0.987473	0.956574	0.815828	0.594262	0.387418	0.194902	0.278715	0.771774	0
FASN	57.0671	51.2282	4.22819	3.8255	4.22819	8.25503	7.85235	8.25503	5.43624	5.03356	5.43624	35	5.83893	1				0.408358	0.998579	0.995865	0.990831	0.973047	0.939444	0.832317	0.44597	0.257124	0.110576	0.0500103	0.994839	0.982668	0.957899	0.870284	0.729561	0.242502	0.0786083	0.0323478	0.00882391	0.00309372	0.869023	0.893187	1
PDXK	63.9128	58.0738	7.85235	4.42953	6.04027	10.6711	7.24832	8.85906	4.22819	0.805369	2.41611	5	5.83893	1				0.634722	0.999999	0.999996	0.999983	0.999886	0.999486	0.996807	0.96653	0.847189	0.557556	0.296462	0.999961	0.999817	0.999418	0.997144	0.9902	0.953273	0.662329	0.299585	0.0304064	0.00836129	0.61149	0.791774	0
HCFC1	60.3557	54.5168	3.8255	1.61074	7.85235	0.402685	-1.81208	4.42953	11.4765	9.26174	15.5034	3	5.83893	0				0.788401	0.999455	0.998112	0.995232	0.983446	0.959631	0.901847	0.788863	0.457102	0.339819	0.164269	0.999696	0.9987	0.995799	0.972637	0.872226	0.620499	0.314031	0.0843308	0.0132471	0.00379169	0.8103	0.901023	1
MTHFD1	55.9262	50.0872	6.84564	6.84564	6.24161	5.83893	5.83893	5.2349	5.43624	5.43624	4.83221	21	5.83893	1				0.0478018	0.99962	0.998564	0.996119	0.985015	0.958877	0.860789	0.353626	0.094649	0.0171281	0.00510785	0.999261	0.995693	0.983668	0.897401	0.551191	0.118036	0.0156142	0.00368878	0.000520465	0.00011344	0.838211	0.863099	1
HMGB3	61.2953	55.5235	10.0671	6.44295	11.2752	-2.61745	-6.24161	-1.4094	12.2819	8.65772	13.4899	5	5.77181	0				0.814896	0.999563	0.997886	0.993173	0.967973	0.911075	0.800806	0.702336	0.673762	0.57942	0.270295	0.99968	0.99896	0.997445	0.990189	0.964363	0.787285	0.242119	0.133034	0.0510725	0.0205872	0.861158	0.849738	1
USP5	59.4832	53.7114	4.63087	7.04698	6.44295	5.83893	8.25503	7.65101	2.61745	5.03356	4.42953	12	5.77181	1				0.345987	0.99984	0.999492	0.998783	0.995912	0.989542	0.96815	0.811121	0.378625	0.134943	0.0526559	0.999062	0.99619	0.989021	0.953701	0.870939	0.663372	0.114068	0.0334606	0.00682384	0.0019613	0.756053	0.870055	1
EZR;MSN;RDX	58.6779	52.906	7.85235	4.63087	6.24161	4.02685	0.805369	2.41611	10.2685	7.04698	8.65772	12	5.77181	1				0.578972	1	0.999995	0.999968	0.999516	0.995826	0.950906	0.652602	0.400003	0.0928014	0.0159624	0.999893	0.999125	0.995766	0.9647	0.851724	0.529188	0.0670296	0.0106275	0.00105649	0.000179536	0.797964	0.874377	1
GMPS	56.8658	51.094	3.62416	5.03356	2.21477	7.85235	9.26174	6.44295	5.83893	7.24832	4.42953	7	5.77181	1				0.442845	0.998347	0.994831	0.987793	0.960735	0.908323	0.782128	0.513217	0.289622	0.0901473	0.0319888	0.999555	0.99693	0.987111	0.916253	0.701854	0.225905	0.0372431	0.00898144	0.00116908	0.00022891	0.887768	0.878574	1
ACOT9	61.4295	55.6577	4.63087	2.21477	6.04027	11.6779	9.26174	13.0872	2.01342	-0.402685	3.42282	3	5.77181	0				0.713377	0.999901	0.999645	0.999075	0.996511	0.990074	0.962414	0.776588	0.553752	0.407529	0.243517	0.999049	0.996716	0.99176	0.972116	0.935228	0.84849	0.382094	0.0538187	0.0112773	0.00393234	0.793916	0.841353	1
RECQL	67	54.5168	12.2819	0	12.6846	0	0	0	12.2819	0	12.6846	2	5.5481	0				0.719321	1	1	1	1	1	1	1	1	0.998887	0.645656	0.996635	0.989253	0.97456	0.92013	0.822682	0.621201	0.315513	0.156227	0.0493984	0.0185819	0.278715	0.926811	0
CUL1	63.5101	57.7383	-1.00671	16.3087	2.21477	-0.402685	16.9128	2.81879	-1.81208	15.5034	1.4094	4	5.77181	0				0.830892	0.999864	0.999593	0.999064	0.997	0.992587	0.978601	0.920392	0.803533	0.481649	0.231106	0.999678	0.996363	0.978654	0.848407	0.717635	0.672939	0.656577	0.586075	0.26692	0.0687188	0.658465	0.900245	0
ECHS1	60.1544	54.3826	3.22148	5.83893	5.83893	2.81879	5.43624	5.43624	6.04027	8.65772	8.65772	6	5.77181	1				0.40091	1	1	0.999999	0.999982	0.999795	0.996723	0.914297	0.556135	0.0854207	0.00646852	0.999071	0.996175	0.988977	0.95448	0.877693	0.700179	0.194267	0.0515112	0.0115518	0.00342616	0.685595	0.876955	0
BLVRB	56.5302	50.8255	6.44295	2.81879	0.604027	10.0671	6.44295	4.22819	10.0671	6.44295	4.22819	2	5.7047	1				0.545119	0.997793	0.993332	0.984832	0.954732	0.902437	0.790904	0.510623	0.217121	0.068385	0.0289138	0.995584	0.987245	0.972413	0.857596	0.525867	0.325369	0.0720364	0.0266968	0.00805571	0.00317999	0.880165	0.915167	1
EHD1	57.4698	51.7651	8.85906	8.65772	9.46309	4.22819	4.02685	4.83221	3.62416	3.42282	4.22819	11	5.7047	1				0.451647	1	0.999999	0.999988	0.999747	0.997225	0.953734	0.49284	0.249714	0.0374045	0.00419716	0.995475	0.986567	0.968658	0.891867	0.717022	0.356387	0.0940669	0.037668	0.0114564	0.00457399	0.812397	0.90953	1
NUDCD2	53.3758	47.6711	5.43624	3.42282	6.24161	6.44295	4.42953	7.24832	6.44295	4.42953	7.24832	1	5.7047	1				0.174616	0.999779	0.998648	0.99472	0.966153	0.871034	0.555489	0.12996	0.0322124	0.00427887	0.000865974	0.986683	0.949339	0.870327	0.650296	0.243619	0.0557404	0.0140557	0.00515181	0.00127849	0.000425718	0.882277	0.851078	1
API5	59.6846	53.9799	5.83893	6.44295	6.24161	-2.41611	-1.81208	-2.01342	12.6846	13.2886	13.0872	6	5.7047	0				0.771317	0.999095	0.996247	0.989252	0.957641	0.896647	0.786952	0.648876	0.532468	0.389973	0.230129	0.998137	0.993504	0.98356	0.943313	0.862946	0.635387	0.198501	0.0779727	0.021185	0.00732418	0.912447	0.894036	1
PIPSL;PSMD4	60.0872	54.3826	4.63087	3.42282	11.6779	6.6443	5.43624	13.6913	0	-1.20805	7.04698	3	5.7047	0				0.695457	0.999981	0.999914	0.99973	0.998717	0.995814	0.98171	0.694097	0.481258	0.227044	0.0821365	0.998798	0.996393	0.991716	0.970654	0.693664	0.519932	0.33092	0.191168	0.0713069	0.0297081	0.787174	0.940476	1
RPP30	67	58.745	0	7.44966	9.0604	0	7.44966	9.0604	0	7.44966	9.0604	2	5.50336	0				0.552488	1	1	1	1	1	1	1	1	0.998887	0.645656	0.998742	0.996495	0.992473	0.978823	0.954596	0.894963	0.710928	0.426289	0.116463	0.0426068	0.278715	0.812625	0
SFN	61.2282	55.5235	7.04698	0.201342	0	7.85235	1.00671	0.805369	16.1074	9.26174	9.0604	14	5.7047	0				0.732139	0.999995	0.999967	0.999869	0.999145	0.996484	0.982653	0.846362	0.483952	0.359157	0.220988	0.998783	0.996391	0.991622	0.966321	0.855967	0.586037	0.382448	0.241529	0.0982963	0.0420877	0.754383	0.925787	1
GSTZ1	60.2215	54.5168	13.0872	8.45638	2.01342	17.7181	13.0872	6.6443	2.01342	-2.61745	-9.0604	3	5.7047	0				0.822305	0.994482	0.98501	0.969188	0.924412	0.86823	0.792341	0.710605	0.638584	0.450252	0.24222	0.999982	0.999839	0.998614	0.963861	0.779739	0.557432	0.295943	0.192302	0.0666421	0.0207037	0.890412	0.932613	1
COPB2	57.7383	52.0336	2.41611	7.04698	2.21477	-3.22148	1.4094	-3.42282	13.4899	18.1208	13.2886	6	5.7047	0				0.805364	0.999209	0.997517	0.994154	0.977778	0.844799	0.581162	0.474348	0.410216	0.359451	0.225583	0.991422	0.974892	0.945843	0.858748	0.727911	0.458827	0.129468	0.0392213	0.00741698	0.00217044	0.926374	0.925083	1
NA;KRT19;>CONTAM|P08727 SWISS-PROT:P08727 Tax_Id=9606 Gene_Symbol=KRT19 Keratin, type I cytoskeletal 19	57.7383	52.0336	11.8792	8.45638	8.25503	5.43624	2.01342	1.81208	6.84564	3.42282	3.22148	7	5.7047	1				0.579531	0.999966	0.999791	0.999176	0.994672	0.978886	0.911393	0.541905	0.294004	0.071669	0.0109755	0.999788	0.998227	0.991334	0.931088	0.760079	0.3941	0.0629692	0.0130052	0.00144172	0.000257737	0.830253	0.893667	1
PFDN6	62.4362	56.7315	6.24161	4.42953	5.63758	10.8725	9.0604	10.2685	2.41611	0.604027	1.81208	4	5.7047	1				0.612999	0.999527	0.998575	0.99675	0.990069	0.977391	0.945219	0.860377	0.745383	0.459894	0.212305	1	1	0.999996	0.999879	0.998416	0.970161	0.496475	0.035138	0.00052737	2.67296e-05	0.722612	0.783	1
AHCYL1	62.1678	56.5302	-5.63758	-0.805369	-5.63758	8.85906	13.6913	8.85906	8.85906	13.6913	8.85906	3	5.63758	0				0.783105	0.996073	0.989245	0.977579	0.942708	0.894679	0.821528	0.740544	0.704476	0.679356	0.436111	0.998793	0.995559	0.988287	0.957285	0.894334	0.748221	0.474437	0.273235	0.0931845	0.0340909	0.893327	0.901157	1
EHD4	58.4094	52.7718	4.02685	3.62416	-1.81208	8.65772	8.25503	2.81879	10.4698	10.0671	4.63087	4	5.63758	0				0.603265	0.999974	0.999876	0.999592	0.997685	0.989302	0.914841	0.584811	0.382079	0.123717	0.0342113	0.998491	0.994286	0.983225	0.918962	0.738573	0.391907	0.177583	0.0986032	0.0373038	0.0158039	0.826023	0.920939	1
CSE1L	55.1879	49.5503	2.21477	3.62416	3.02013	6.6443	8.05369	7.44966	5.83893	7.24832	6.6443	19	5.63758	1				0.332203	0.999999	0.999992	0.99995	0.999233	0.987603	0.742087	0.274095	0.0562582	0.00452046	0.000595354	0.99942	0.99676	0.98808	0.901137	0.393349	0.0797894	0.0136747	0.00367113	0.000573535	0.000130461	0.848545	0.842487	1
MYH10	58.2081	52.5705	7.85235	9.0604	5.83893	3.62416	4.83221	1.61074	6.24161	7.44966	4.22819	10	5.63758	1				0.372133	0.999381	0.997962	0.995045	0.983612	0.961126	0.904657	0.720113	0.345134	0.0557506	0.013084	0.997053	0.989768	0.973354	0.898178	0.73609	0.439535	0.165956	0.070215	0.0189374	0.00647836	0.801092	0.925995	1
BOLA2	55.7248	50.0872	1.4094	12.4832	6.04027	-0.805369	10.2685	3.8255	0.604027	11.6779	5.2349	2	5.63758	0				0.669241	0.998893	0.996336	0.990776	0.966203	0.909485	0.743511	0.377522	0.171626	0.0505627	0.0189524	0.9988	0.983941	0.892565	0.678948	0.5802	0.234975	0.121327	0.0584185	0.0169188	0.00584781	0.888455	0.937131	1
PTPA	64.5839	56.1275	8.05369	13.6913	0	8.05369	13.6913	0	0.805369	6.44295	0	4	5.63758	0				0.712888	0.99996	0.999833	0.999513	0.997897	0.993693	0.978588	0.918701	0.835042	0.725409	0.450338	0.999552	0.998325	0.995119	0.975782	0.914312	0.708514	0.389351	0.233051	0.0916538	0.0373573	0.668789	0.899316	0
ARL6IP4	61.094	55.4564	17.5168	17.1141	0	4.63087	4.22819	-12.8859	12.6846	12.2819	-4.83221	3	5.63758	0				0.838605	0.999819	0.99912	0.997131	0.985872	0.955965	0.870629	0.722564	0.621263	0.44494	0.244896	0.999862	0.998701	0.993071	0.934857	0.659842	0.371748	0.336582	0.333899	0.333012	0.215226	0.849051	0.881229	1
ACOT7;ACOT7L	67	61.6309	6.04027	5.03356	5.03356	6.04027	5.03356	5.03356	6.04027	5.03356	5.03356	1	5.36913	1				4.27203e-05	1	1	1	1	1	1	1	1	0.998887	0.645656	0.999994	0.999967	0.999886	0.999362	0.997661	0.989693	0.936696	0.754593	0.234257	0.0675954	0.278715	0.64198	0
ELOC	58.6107	52.9732	2.41611	0.604027	0.402685	3.02013	1.20805	1.00671	15.302	13.4899	13.2886	2	5.63758	1				0.741433	0.999751	0.998917	0.996706	0.984397	0.946938	0.78744	0.468484	0.377522	0.342034	0.217783	0.999807	0.998941	0.996024	0.972153	0.863805	0.467888	0.106181	0.029141	0.00457278	0.00106304	0.885125	0.88038	1
KPNB1	55.7248	50.0872	7.24832	7.24832	7.24832	4.63087	4.63087	4.63087	5.03356	5.03356	5.03356	19	5.63758	1				0.101544	0.99962	0.998405	0.995342	0.980192	0.943654	0.834507	0.289338	0.13279	0.0337471	0.0100853	0.999038	0.994214	0.977976	0.868569	0.547918	0.142689	0.021749	0.00543583	0.00077802	0.00016561	0.850124	0.875019	1
SRP54	59.6174	51.1946	5.63758	0	7.85235	12.2819	0	14.4966	4.02685	0	6.24161	2	5.61521	0				0.683585	0.999995	0.99998	0.999937	0.999621	0.997912	0.978553	0.742476	0.320519	0.200251	0.0991272	0.994747	0.980146	0.947577	0.822158	0.625742	0.34343	0.109341	0.0408345	0.00956373	0.00295596	0.773678	0.931796	1
SF3A2	59.7517	51.3624	12.8859	10.6711	11.8792	6.04027	3.8255	5.03356	0	0	0	3	5.59284	0				0.667689	0.99801	0.994473	0.988198	0.967468	0.932903	0.860153	0.722551	0.594519	0.269951	0.0668072	0.997997	0.99196	0.977482	0.909116	0.680064	0.275325	0.0817327	0.0291005	0.00636689	0.00187006	0.816877	0.89844	1
ARRB1	62.3691	56.7987	11.4765	6.44295	12.6846	11.4765	6.44295	12.6846	-2.41611	-7.44966	-1.20805	2	5.57047	0				0.759506	0.999994	0.999929	0.99956	0.994712	0.967793	0.839379	0.690513	0.670493	0.666202	0.430472	0.999593	0.998365	0.995389	0.981455	0.949908	0.854154	0.478225	0.27905	0.0210751	0.00317634	0.864034	0.854819	1
EEF1G	54.047	49.5503	3.02013	3.22148	4.42953	4.22819	4.42953	5.63758	4.63087	4.83221	6.04027	22	4.49664	1				4.05206e-05	0.999119	0.996611	0.990667	0.96301	0.899561	0.718335	0.133464	0.0423676	0.00857237	0.00249649	0.992159	0.97627	0.947451	0.843929	0.499318	0.102338	0.0242622	0.00979732	0.00283124	0.00105531	0.858437	0.869643	1
RAB1B	61.5638	55.9933	6.6443	3.62416	4.02685	6.44295	3.42282	3.8255	9.26174	6.24161	6.6443	2	5.57047	1				0.253105	0.999998	0.999989	0.999962	0.999795	0.999273	0.99682	0.973023	0.775536	0.182856	0.0615805	0.999035	0.997214	0.993866	0.982293	0.961435	0.861133	0.360738	0.108209	0.0386316	0.0165579	0.613663	0.838527	0
PRRC1	61.6309	56.0604	-10.8725	1.20805	-5.83893	5.2349	17.3154	10.2685	5.2349	17.3154	10.2685	2	5.57047	0				0.810811	0.999373	0.996838	0.989532	0.950985	0.873639	0.759513	0.687403	0.672796	0.666994	0.430702	0.999936	0.99928	0.995588	0.953176	0.826133	0.689958	0.465121	0.264691	0.0903067	0.0215606	0.911732	0.925456	1
RBBP5	65.255	59.6846	-2.61745	-5.2349	14.094	2.61745	0	19.3289	2.61745	0	19.3289	4	5.57047	0				0.807563	0.999752	0.999294	0.998455	0.99551	0.990033	0.975833	0.934839	0.881926	0.789152	0.494541	0.989302	0.968424	0.933815	0.851119	0.778786	0.718107	0.683203	0.671543	0.568028	0.24137	0.617789	0.875187	0
CBR3;CBR1	59.1477	53.5772	6.04027	5.2349	7.24832	5.03356	4.22819	6.24161	5.2349	4.42953	6.44295	2	5.57047	1				0.0332621	0.999732	0.999044	0.997515	0.99081	0.975535	0.928104	0.764648	0.452973	0.106332	0.0372404	0.995894	0.987333	0.970232	0.904373	0.780915	0.536045	0.241116	0.117209	0.038802	0.0155337	0.780066	0.931776	1
UBE2M	56.9329	51.3624	2.61745	2.21477	-2.01342	9.26174	8.85906	4.63087	9.86577	9.46309	5.2349	5	5.57047	0				0.579142	0.999833	0.999418	0.99849	0.993187	0.961802	0.737927	0.528332	0.301281	0.0657088	0.0220391	1	0.999993	0.999828	0.984019	0.675499	0.272991	0.0263965	0.0019792	4.86223e-05	2.54505e-06	0.87677	0.872524	1
HSPA4	56.2617	50.6913	8.65772	8.85906	9.0604	3.42282	3.62416	3.8255	4.02685	4.22819	4.42953	33	5.57047	1				0.361496	0.999664	0.998928	0.997304	0.988865	0.960884	0.810474	0.333138	0.178921	0.0759109	0.0335556	0.994104	0.981873	0.956938	0.851142	0.611636	0.237976	0.0651941	0.0271404	0.00820845	0.00320858	0.857581	0.903853	1
HSPA9	61.0268	55.4564	4.83221	7.65101	4.63087	5.2349	8.05369	5.03356	4.02685	6.84564	3.8255	22	5.57047	1				0.154173	0.999626	0.998908	0.997536	0.992384	0.981958	0.951646	0.844231	0.654648	0.245476	0.0905139	0.998889	0.995911	0.989224	0.960832	0.903543	0.771432	0.347425	0.109742	0.0296747	0.00984939	0.727424	0.87615	1
SPAG9	60.0537	51.7651	0	0	0	11.6779	16.9128	17.1141	-2.21477	3.02013	3.22148	3	5.52573	0				0.749699	0.999956	0.999646	0.998311	0.985924	0.935952	0.757781	0.549908	0.510698	0.50058	0.323017	0.999967	0.999586	0.997231	0.962842	0.694865	0.362653	0.0328732	0.00093043	2.61234e-05	2.74974e-06	0.900107	0.886023	1
DDX1	56.4631	50.9597	4.42953	6.6443	8.65772	4.63087	6.84564	8.85906	1.00671	3.22148	5.2349	4	5.50336	1				0.333298	0.998479	0.995041	0.987807	0.957918	0.895696	0.741274	0.452379	0.262344	0.0988466	0.0407651	0.995601	0.986384	0.968637	0.895569	0.525476	0.284753	0.0908516	0.0335628	0.0083181	0.00284764	0.902515	0.907426	1
MYH9;MYH11	58.8792	53.3758	5.83893	7.65101	7.44966	2.01342	3.8255	3.62416	5.2349	7.04698	6.84564	7	5.50336	1				0.218486	0.999911	0.999637	0.998952	0.995351	0.984719	0.933493	0.659521	0.388276	0.137389	0.0477141	0.999987	0.99985	0.999041	0.987976	0.924812	0.606087	0.0503663	0.00598723	0.000389936	4.59394e-05	0.810387	0.847297	1
HSP90AA1;HSP90AB1;HSP90AB4P;HSP90AB3P	55.1879	49.6846	1.61074	4.42953	-1.20805	10.4698	13.2886	7.65101	4.42953	7.24832	1.61074	10	5.50336	0				0.589808	0.999656	0.998085	0.993059	0.961844	0.885416	0.706102	0.280172	0.186204	0.0719546	0.0260043	0.992675	0.973446	0.922531	0.693471	0.456904	0.243176	0.0797944	0.0309189	0.0078429	0.00264542	0.896772	0.926041	1
CAP2	56.2617	50.7584	-3.42282	-1.4094	2.21477	6.6443	8.65772	12.2819	5.63758	7.65101	11.2752	4	5.50336	0				0.64442	0.999805	0.999331	0.998184	0.982725	0.827044	0.634478	0.523919	0.327646	0.0782665	0.024721	0.98375	0.956093	0.911485	0.790615	0.629468	0.354145	0.0893078	0.0288511	0.00667362	0.0022881	0.920323	0.933032	1
ENO2	63.2416	57.7383	9.46309	10.6711	7.65101	-1.81208	-0.604027	-3.62416	9.46309	10.6711	7.65101	8	5.50336	0				0.666583	1	1	0.999998	0.999917	0.998817	0.976794	0.748787	0.674088	0.666111	0.430447	1	0.999995	0.999966	0.999537	0.996687	0.970574	0.700447	0.168632	0.00443537	0.000291872	0.789416	0.766812	1
SCRN1	57.2013	51.698	4.02685	6.24161	3.62416	4.02685	6.24161	3.62416	6.6443	8.85906	6.24161	8	5.50336	1				0.176347	0.999932	0.999726	0.999218	0.996608	0.988687	0.937788	0.47882	0.173309	0.0481848	0.015823	0.99859	0.993328	0.979014	0.909321	0.774798	0.295509	0.0567048	0.0167243	0.00283699	0.000685975	0.8149	0.884815	1
SEPTIN9	60.0201	54.5168	4.83221	4.22819	3.62416	4.83221	4.22819	3.62416	8.65772	8.05369	7.44966	19	5.50336	1				0.219613	0.999264	0.997731	0.994734	0.98346	0.961395	0.903134	0.744112	0.556604	0.242395	0.085347	0.998762	0.996123	0.990962	0.972068	0.935537	0.777417	0.128235	0.0541857	0.0174021	0.00668477	0.801936	0.837519	1
MAP1B	63.1074	57.6711	5.43624	10.0671	6.44295	3.62416	8.25503	4.63087	1.61074	6.24161	2.61745	29	5.43624	1				0.322522	0.999977	0.999902	0.999711	0.998724	0.996057	0.985738	0.935	0.826058	0.482152	0.15539	0.999352	0.998092	0.995576	0.984739	0.956998	0.854248	0.568262	0.319238	0.0894984	0.0327008	0.621234	0.851427	0
GMDS	61.7651	56.3289	3.02013	-4.63087	13.6913	6.44295	-1.20805	17.1141	3.8255	-3.8255	14.4966	5	5.43624	0				0.739877	0.999893	0.99962	0.999012	0.9963	0.989905	0.968433	0.882171	0.739888	0.359115	0.0579464	0.985399	0.95788	0.914898	0.823554	0.753339	0.688649	0.519807	0.337166	0.209263	0.120363	0.676033	0.959879	0
KARS1	57.0671	51.6309	10.8725	6.24161	8.45638	9.0604	4.42953	6.6443	3.42282	-1.20805	1.00671	7	5.43624	0				0.494128	0.999544	0.998162	0.994447	0.973086	0.914102	0.755004	0.50559	0.322116	0.116298	0.0412677	0.999379	0.997035	0.989827	0.924474	0.675237	0.351511	0.0659277	0.0151522	0.00229813	0.00056895	0.89564	0.901441	1
TUBB4B	64.3826	58.9463	6.44295	8.45638	9.26174	-1.4094	0.604027	1.4094	6.44295	8.45638	9.26174	3	5.43624	0				0.515562	0.999924	0.999702	0.999173	0.996671	0.990574	0.97034	0.900221	0.81598	0.718084	0.448533	0.999718	0.998957	0.99721	0.989307	0.970894	0.913233	0.724981	0.459988	0.105813	0.0289258	0.697863	0.795926	0
SRSF2	57.3356	51.8993	-0.402685	9.86577	11.0738	2.41611	12.6846	13.8926	-7.44966	2.81879	4.02685	2	5.43624	0				0.700927	0.999847	0.999276	0.997305	0.980051	0.911386	0.72602	0.538017	0.382163	0.134574	0.0389463	0.997174	0.986277	0.957158	0.814596	0.503129	0.329345	0.233583	0.15223	0.0590081	0.0227818	0.898777	0.944968	1
PABPC1;PABPC4	56.2617	50.8926	7.24832	6.44295	6.24161	6.84564	6.04027	5.83893	3.8255	3.02013	2.81879	4	5.36913	1				0.101066	0.999619	0.998512	0.995757	0.98104	0.937932	0.775332	0.412962	0.207691	0.0609813	0.020425	0.999641	0.998005	0.992834	0.957885	0.746383	0.121612	0.0214589	0.00589234	0.000926926	0.000211044	0.877991	0.841601	1
NSFL1C	57	51.8322	4.02685	5.2349	4.83221	12.8859	14.094	13.6913	-3.42282	-2.21477	-2.61745	4	5.16779	0				0.623639	0.999068	0.997047	0.991541	0.933787	0.745067	0.59259	0.491142	0.425909	0.350874	0.0510146	0.997721	0.990854	0.973764	0.88967	0.703538	0.366692	0.106456	0.0388959	0.00912463	0.00286154	0.938197	0.915347	1
TRAFD1	58.0067	52.6376	2.21477	2.41611	8.25503	-0.604027	-0.402685	5.43624	8.25503	8.45638	14.2953	1	5.36913	0				0.557961	0.999487	0.998007	0.994522	0.978846	0.945447	0.865392	0.588132	0.362999	0.12995	0.0141168	0.987374	0.966069	0.931878	0.841509	0.727261	0.519848	0.209373	0.0874964	0.0251558	0.00940478	0.851973	0.942212	1
CDC42	59.2819	53.9128	3.42282	7.24832	3.8255	2.61745	6.44295	3.02013	5.83893	9.66443	6.24161	6	5.36913	1				0.225196	0.999772	0.999123	0.997597	0.990493	0.973551	0.919423	0.743535	0.505844	0.123109	0.0321102	0.999249	0.996439	0.988588	0.94633	0.847786	0.6153	0.216438	0.0679385	0.0129531	0.00358224	0.785098	0.900818	1
DRG1	62.1678	57	1.00671	-0.805369	4.42953	8.85906	7.04698	12.2819	4.02685	2.21477	7.44966	3	5.16779	0				0.403375	0.999564	0.998661	0.996864	0.989832	0.975273	0.933816	0.811174	0.671408	0.452285	0.229304	0.998362	0.994874	0.98773	0.958891	0.899757	0.754743	0.486254	0.304538	0.130676	0.0590786	0.777199	0.90207	1
FSCN1	59.6846	54.3154	-1.61074	-0.604027	2.81879	10.8725	11.8792	15.302	1.4094	2.41611	5.83893	6	5.36913	0				0.629683	0.999906	0.999608	0.998848	0.994776	0.981449	0.887668	0.541504	0.406382	0.278078	0.182808	0.998506	0.995435	0.988682	0.954729	0.867439	0.673611	0.17475	0.0920628	0.0356716	0.0155745	0.852269	0.883231	1
THOP1	65.5906	60.2215	7.04698	12.2819	1.00671	2.81879	8.05369	-3.22148	7.04698	12.2819	1.00671	8	5.36913	0				0.588018	0.999963	0.999869	0.999661	0.998747	0.996647	0.989815	0.962895	0.915925	0.808348	0.49692	0.999999	0.999993	0.999966	0.999564	0.995867	0.939127	0.651061	0.499411	0.288771	0.145315	0.551608	0.818577	0
MCM7	54.4497	49.0805	-6.04027	6.84564	0.402685	-5.2349	7.65101	1.20805	8.05369	20.9396	14.4966	5	5.36913	0				0.743369	0.99985	0.998771	0.993879	0.935387	0.661944	0.397822	0.337521	0.314413	0.165474	0.0332239	0.950037	0.881102	0.807954	0.705618	0.378862	0.239825	0.136355	0.0752811	0.0273079	0.0112586	0.937268	0.933554	1
NMT1	59.4161	54.047	6.6443	6.6443	4.42953	5.83893	5.83893	3.62416	5.83893	5.83893	3.62416	6	5.36913	1				0.0248723	0.999958	0.999814	0.999429	0.997303	0.991108	0.964284	0.801029	0.457769	0.0978906	0.0241697	0.997783	0.992969	0.983061	0.9423	0.851186	0.586339	0.226438	0.107202	0.0359452	0.0145544	0.75273	0.907426	1
S100A4	62.1678	56.7987	5.03356	6.84564	6.04027	8.65772	10.4698	9.66443	-0.402685	1.4094	0.604027	7	5.36913	0				0.475538	0.999999	0.999996	0.999981	0.999795	0.998615	0.986534	0.845048	0.650701	0.412012	0.189983	1	0.999997	0.999976	0.999552	0.995885	0.950171	0.48207	0.0953131	0.00444943	0.000359009	0.734326	0.799621	1
KHDRBS1	58.0738	52.7718	6.24161	5.2349	3.42282	5.43624	4.42953	2.61745	8.05369	7.04698	5.2349	5	5.30201	1				0.0834942	0.999431	0.998286	0.996097	0.988121	0.973059	0.931546	0.666176	0.288844	0.05443	0.0203488	0.9954	0.985177	0.964455	0.885951	0.74497	0.479663	0.186826	0.0798342	0.0221498	0.00779878	0.80292	0.931308	1
DDAH2	62.0336	56.7315	-1.61074	-2.21477	6.84564	7.65101	7.04698	16.1074	2.01342	1.4094	10.4698	6	5.30201	0				0.605276	0.999492	0.998428	0.996336	0.988411	0.972828	0.931651	0.817817	0.678358	0.465929	0.26	0.999603	0.99779	0.99189	0.954514	0.864176	0.705328	0.512866	0.335081	0.11761	0.0396033	0.782107	0.917453	1
PSMC6	59.4161	54.1141	6.24161	4.42953	4.42953	5.63758	3.8255	3.8255	7.65101	5.83893	5.83893	15	5.30201	1				0.026144	0.999477	0.998323	0.99598	0.986734	0.967651	0.913588	0.743205	0.499114	0.154564	0.0516814	0.998358	0.994604	0.986498	0.951327	0.874873	0.665614	0.18283	0.073997	0.022753	0.00874278	0.793952	0.883603	1
S100A11	62.2349	56.9329	11.2752	8.25503	10.6711	5.43624	2.41611	4.83221	2.81879	-0.201342	2.21477	9	5.30201	0				0.443039	0.999433	0.998352	0.996335	0.989106	0.975477	0.94002	0.836687	0.695912	0.471012	0.26302	0.998793	0.996571	0.992523	0.978505	0.952701	0.872621	0.472272	0.222651	0.0602857	0.020653	0.765884	0.848775	1
CTBP2;CTBP1	62.2349	56.9329	7.04698	11.6779	11.4765	-7.24832	-2.61745	-2.81879	7.04698	11.6779	11.4765	4	5.30201	0				0.680453	1	0.999997	0.999957	0.998542	0.980227	0.810072	0.672711	0.667095	0.665935	0.430438	0.99999	0.999947	0.999819	0.999006	0.99583	0.954724	0.358111	0.1804	0.0538947	0.0151174	0.858364	0.809634	1
RARS	54.5839	49.2819	10.4698	10.2685	10.6711	-0.604027	-0.805369	-0.402685	6.04027	5.83893	6.24161	8	5.30201	0				0.524299	0.999926	0.999704	0.998808	0.959792	0.721842	0.602384	0.316148	0.176065	0.0650103	0.0237281	0.990727	0.974403	0.944606	0.820349	0.370441	0.117035	0.0381104	0.0174582	0.00583279	0.00242173	0.936622	0.866981	1
ADRM1	57.5369	52.2349	8.25503	6.6443	10.6711	2.61745	1.00671	5.03356	4.22819	2.61745	6.6443	5	5.30201	1				0.320876	0.999264	0.997255	0.992668	0.972362	0.927771	0.807873	0.542469	0.334868	0.127404	0.0481857	0.99992	0.999369	0.996709	0.96149	0.790937	0.471016	0.0304874	0.00673297	0.00082088	0.000153148	0.878791	0.878794	1
PRKACA;PRKACG;PRKACB	58.3423	53.0403	6.84564	5.83893	6.84564	4.63087	3.62416	4.63087	5.43624	4.42953	5.43624	1	5.30201	1				0.0116931	0.999452	0.998044	0.994929	0.981471	0.951659	0.864505	0.621244	0.384453	0.139301	0.0518744	0.998821	0.995525	0.987622	0.947971	0.839736	0.505529	0.126766	0.0395216	0.00808166	0.00241096	0.847634	0.89292	1
CBR3	60.4899	52.604	0	1.00671	7.24832	0	6.6443	12.8859	0	6.6443	12.8859	3	5.25727	0				0.545276	0.999999	0.999989	0.999941	0.999401	0.996387	0.972371	0.803411	0.620037	0.189362	0.0367855	0.997637	0.993446	0.986036	0.958358	0.595649	0.343121	0.20842	0.12155	0.0476727	0.020828	0.731438	0.917768	1
ALYREF	63.1074	57.8725	6.24161	9.86577	5.2349	4.63087	8.25503	3.62416	2.21477	5.83893	1.20805	6	5.2349	1				0.240986	0.999986	0.999934	0.999793	0.99899	0.996621	0.986588	0.93237	0.817775	0.535771	0.11198	0.999678	0.998986	0.997607	0.992301	0.981385	0.933511	0.5394	0.312007	0.0768515	0.0263614	0.605983	0.823262	0
TRIM25	53.3087	48.0738	9.46309	5.63758	1.20805	8.25503	4.42953	0	10.0671	6.24161	1.81208	4	5.2349	0				0.375186	0.995755	0.986285	0.967003	0.894134	0.76582	0.525025	0.228557	0.103761	0.0307273	0.0113389	0.998554	0.978163	0.879545	0.626304	0.309412	0.123258	0.00934175	0.00110392	5.46153e-05	4.9945e-06	0.933773	0.879826	1
ANXA11	54.3826	49.1477	3.02013	0.805369	2.01342	7.24832	5.03356	6.24161	8.65772	6.44295	7.65101	5	5.2349	1				0.236421	0.99974	0.99839	0.993744	0.962768	0.883811	0.714224	0.231423	0.030872	0.00139959	0.000169902	0.986484	0.964728	0.931561	0.825492	0.423006	0.0907474	0.0254082	0.0116539	0.00390239	0.00162019	0.874205	0.86509	1
DNPH1	61.1611	55.9262	13.6913	8.05369	11.4765	-3.8255	-9.46309	-6.04027	13.6913	8.05369	11.4765	4	5.2349	0				0.717767	0.999289	0.995855	0.984855	0.924191	0.82036	0.716782	0.67509	0.668829	0.666244	0.430507	0.998278	0.994442	0.986768	0.958493	0.908522	0.789271	0.368834	0.183721	0.0602413	0.0210434	0.915521	0.880444	1
XRCC6	53.9128	49.4832	3.8255	4.22819	4.63087	6.04027	6.44295	6.84564	2.21477	2.61745	3.02013	18	4.42953	1				0.00385258	0.995627	0.986457	0.968844	0.907535	0.806342	0.605844	0.271564	0.108024	0.0268227	0.00917367	0.99257	0.976506	0.942224	0.777397	0.439635	0.155223	0.0447307	0.0186341	0.00556853	0.00215024	0.924286	0.8916	1
HNRNPA1	57.8054	52.5705	14.698	14.4966	14.094	-1.20805	-1.4094	-1.81208	3.02013	2.81879	2.41611	6	5.2349	0				0.645594	0.998193	0.993261	0.982321	0.939882	0.872363	0.76611	0.398356	0.347159	0.336201	0.216254	0.998779	0.995494	0.987593	0.945057	0.815596	0.432401	0.0975449	0.0329027	0.0078151	0.00256465	0.902644	0.891555	1
UGDH	60.0872	54.9195	3.42282	7.24832	5.63758	1.61074	5.43624	3.8255	4.42953	8.25503	6.6443	3	5.16779	1				0.107215	0.99988	0.999613	0.999065	0.996825	0.991735	0.972587	0.845191	0.529989	0.132232	0.0517153	0.998674	0.995166	0.987168	0.951943	0.878274	0.710557	0.335068	0.0927078	0.0211062	0.0072762	0.730758	0.891874	1
ACADVL	64.7852	59.6174	6.84564	7.04698	8.25503	6.84564	7.04698	8.25503	0.201342	0.402685	1.61074	13	5.16779	1				0.310874	1	1	1	0.999996	0.999956	0.999343	0.982979	0.87634	0.655618	0.400214	0.999995	0.999971	0.999892	0.999346	0.997395	0.986909	0.886196	0.432292	0.077775	0.0168165	0.591443	0.714481	0
SSB	58.5436	53.3758	2.21477	3.42282	0.805369	6.6443	7.85235	5.2349	6.84564	8.05369	5.43624	13	5.16779	1				0.181457	1	0.999997	0.999982	0.999807	0.99854	0.975308	0.644421	0.372853	0.0634454	0.00983973	0.997093	0.99167	0.981423	0.940842	0.847506	0.608717	0.112364	0.0479447	0.0161731	0.00668789	0.788952	0.882804	1
EZR	56.7987	51.6309	4.83221	7.85235	5.03356	3.62416	6.6443	3.8255	3.8255	6.84564	4.02685	19	5.16779	1				0.0385853	1	1	0.999995	0.999874	0.998472	0.973058	0.512738	0.0385878	0.00102582	6.68233e-05	0.998062	0.992719	0.980479	0.922098	0.648483	0.311324	0.109336	0.0425507	0.0103707	0.00330292	0.78101	0.908101	1
BCAT1	65.7248	60.557	7.44966	6.84564	5.03356	4.22819	3.62416	1.81208	6.84564	6.24161	4.42953	2	5.16779	1				0.0726916	1	1	1	0.999996	0.999974	0.99977	0.996774	0.979286	0.81804	0.399882	0.999586	0.998701	0.996914	0.989797	0.97465	0.928936	0.772408	0.562287	0.260345	0.116089	0.434244	0.786673	0
CCT7	64.1141	58.9463	3.02013	5.63758	2.81879	5.63758	8.25503	5.43624	4.42953	7.04698	4.22819	26	5.16779	1				0.0635198	0.999895	0.999675	0.999239	0.997544	0.99401	0.983311	0.941775	0.859198	0.573828	0.261138	0.999091	0.997252	0.993703	0.980521	0.954966	0.887341	0.690778	0.447964	0.155685	0.0568681	0.612697	0.82431	0
STMN1;STMN2;STMN4	49.349	44.1812	30	10.0671	28.3893	7.04698	-12.8859	5.43624	0	-19.9329	-1.61074	2	5.16779	0				0.833708	0.83223	0.647658	0.548934	0.361269	0.336461	0.33357	0.333343	0.333334	0.332963	0.215219	0.711948	0.444842	0.387634	0.34736	0.328402	0.28939	0.16853	0.0724465	0.0144744	0.00355273	0.744139	0.930556	1
IDH3A	62.9732	57.8725	4.83221	11.6779	4.22819	3.22148	10.0671	2.61745	1.00671	7.85235	0.402685	3	5.10067	1				0.357011	0.999896	0.999701	0.999335	0.997948	0.994969	0.984645	0.928529	0.783324	0.402549	0.178347	0.999595	0.99881	0.997129	0.987625	0.951693	0.797335	0.550209	0.368863	0.139367	0.057587	0.653655	0.874593	0
ADK	64.3154	59.2148	10.8725	1.61074	0.604027	14.2953	5.03356	4.02685	9.66443	0.402685	-0.604027	6	5.10067	0				0.491611	0.999989	0.999955	0.999871	0.999458	0.998402	0.994505	0.974839	0.914905	0.577777	0.297133	0.999953	0.999749	0.998941	0.990809	0.952944	0.807904	0.652024	0.575332	0.182004	0.0709711	0.565125	0.839002	0
H2BC12;H2BC11;HIST1H2BO;HIST1H2BB;H2BFS;HIST1H2BD;H2BC4;HIST2H2BE;HIST2H2BF;HIST1H2BH;H2BC1;H2BC15;H2BC14;H2BC13	59.2819	54.8523	1.81208	4.63087	3.42282	3.42282	6.24161	5.03356	3.62416	6.44295	5.2349	1	4.42953	1				0.00148128	0.999829	0.999363	0.998259	0.992874	0.978894	0.927519	0.721471	0.452781	0.148909	0.05027	0.999984	0.999858	0.999274	0.993215	0.963921	0.790823	0.198036	0.023724	0.00117221	0.000140873	0.797461	0.834394	1
ACTN4;SPTBN4	67	59.7517	0	6.44295	8.05369	0	6.44295	8.05369	0	6.44295	8.05369	2	4.83221	0				0.23534	1	1	1	1	1	1	1	1	0.998887	0.645656	1	0.999999	0.999993	0.999924	0.999534	0.99615	0.927265	0.451103	0.0618978	0.00912535	0.278715	0.692468	0
PPP5C	58.4094	53.3087	9.0604	5.2349	1.4094	14.094	10.2685	6.44295	3.62416	-0.201342	-4.02685	4	5.10067	0				0.513979	0.999848	0.999345	0.997869	0.987364	0.947555	0.793785	0.550359	0.404422	0.210973	0.0970646	0.999743	0.99873	0.995524	0.958886	0.746409	0.517383	0.249785	0.0292686	0.00363799	0.000925305	0.883711	0.918118	1
CARS	57.1342	52.7718	6.44295	3.8255	5.2349	6.04027	3.42282	4.83221	4.42953	1.81208	3.22148	5	4.36242	1				0.000921699	0.998733	0.996091	0.990937	0.971857	0.936109	0.85089	0.589909	0.204858	0.0714724	0.0280017	0.997911	0.992929	0.98151	0.924106	0.774131	0.44203	0.154647	0.0671387	0.020035	0.00756065	0.844527	0.913878	1
GLOD4	55.8591	50.8255	1.00671	0.201342	3.22148	6.24161	5.43624	8.45638	6.44295	5.63758	8.65772	6	5.03356	1				0.205997	0.996607	0.989525	0.975916	0.928449	0.850179	0.698276	0.437641	0.251268	0.0890083	0.0349282	0.999563	0.997885	0.993142	0.956531	0.641598	0.145434	0.0360768	0.0114123	0.00211543	0.000544254	0.9222	0.858967	1
GMPR	61.0268	55.9933	16.7114	0	16.3087	-1.20805	-17.9195	-1.61074	16.7114	0	16.3087	3	5.03356	0				0.749924	1	1	0.999969	0.988619	0.746474	0.66728	0.666668	0.666666	0.665925	0.430438	0.999589	0.997436	0.989549	0.926294	0.732348	0.454102	0.350832	0.337557	0.333558	0.215346	0.85633	0.911783	1
RRBP1	60.2215	55.1879	3.42282	3.02013	-3.02013	12.0805	11.6779	5.63758	6.44295	6.04027	0	23	5.03356	0				0.434335	0.999432	0.998386	0.996408	0.988707	0.971153	0.908441	0.694875	0.526378	0.321391	0.117029	0.999399	0.997582	0.99314	0.97117	0.909518	0.666881	0.363372	0.17211	0.0200443	0.00332923	0.823583	0.899621	1
NCL	57.1342	52.1007	4.02685	3.8255	5.43624	6.44295	6.24161	7.85235	3.42282	3.22148	4.83221	30	5.03356	1				0.0241899	0.998896	0.99675	0.992742	0.978591	0.95249	0.878482	0.550755	0.229769	0.0448341	0.0143025	0.999758	0.998274	0.992463	0.94526	0.788718	0.381337	0.058461	0.01215	0.00135289	0.000241501	0.839631	0.885282	1
MFAP1	46.1275	41.094	15.302	15.302	3.02013	0	0	-12.2819	12.0805	12.0805	-0.201342	2	5.03356	0				0.676675	0.833224	0.666193	0.663704	0.639183	0.334978	0.136828	0.0274805	0.00676406	0.000891896	0.000176073	0.666667	0.333831	0.333328	0.327714	0.094769	0.000441667	4.24345e-07	2.89058e-09	2.77356e-12	1.11022e-14	0.897284	0.773746	1
TUBB8B;TUBB4A;TUBB;TUBB4B;TUBB3;TUBB2A;TUBB8;TUBB6;TUBB2B	64.3826	59.349	6.6443	7.04698	9.26174	6.6443	7.04698	9.26174	-1.20805	-0.805369	1.4094	5	5.03356	0				0.351185	0.999889	0.999593	0.998922	0.995929	0.989028	0.967436	0.897569	0.816743	0.721451	0.450825	0.999031	0.997141	0.993584	0.980826	0.957111	0.897955	0.737683	0.499736	0.157086	0.0619639	0.700722	0.803199	1
ALDH1A2;ALDH1A1;ALDH2;ALDH1B1;ALDH1A3	61.3624	56.3289	5.83893	7.65101	5.2349	1.4094	3.22148	0.805369	6.6443	8.45638	6.04027	1	5.03356	1				0.159476	0.999534	0.998505	0.996404	0.988045	0.970676	0.921678	0.778746	0.610837	0.345899	0.177883	0.99824	0.994655	0.987706	0.96219	0.915376	0.81066	0.42859	0.168315	0.0643783	0.0275034	0.794968	0.871373	1
RRM1	61.8658	54.3826	-1.81208	6.6443	2.21477	0	0	0	8.45638	16.9128	12.4832	3	4.98881	0				0.540821	1	1	1	0.999986	0.999714	0.99117	0.727385	0.519643	0.49975	0.322839	0.991965	0.977312	0.951973	0.876852	0.773655	0.601983	0.352242	0.197272	0.0677662	0.0253304	0.792367	0.948905	1
RCC2	57.5369	52.5705	1.00671	5.43624	6.6443	3.42282	7.85235	9.0604	0.402685	4.83221	6.04027	8	4.96644	1				0.174732	0.999738	0.99901	0.997328	0.989735	0.972487	0.919899	0.645688	0.211419	0.0218233	0.00705716	0.999833	0.9989	0.995517	0.970197	0.80436	0.43157	0.0952303	0.00752651	0.000609816	0.000115994	0.803945	0.886776	1
CKAP5	54.3826	49.4161	2.61745	8.45638	0	-0.402685	5.43624	-3.02013	9.46309	15.302	6.84564	4	4.96644	0				0.481786	0.996102	0.985998	0.963876	0.87906	0.74716	0.555147	0.344846	0.217379	0.0863531	0.0341346	0.983623	0.94241	0.874883	0.742269	0.555138	0.216697	0.0301202	0.00561893	0.000586001	0.000114419	0.958058	0.914869	1
MARS	54.2483	49.2819	2.41611	2.21477	5.63758	-7.24832	-7.44966	-4.02685	16.7114	16.5101	19.9329	5	4.96644	0				0.699647	0.964633	0.9001	0.822004	0.712093	0.628063	0.497804	0.375329	0.345612	0.335007	0.21571	0.981912	0.945878	0.882381	0.698383	0.472429	0.219259	0.0627972	0.0237661	0.00607119	0.00207358	0.97712	0.924271	1
PPP1R18	57.2013	52.2349	7.44966	1.61074	-5.2349	20.9396	15.1007	8.25503	5.03356	-0.805369	-7.65101	5	4.96644	0				0.659112	0.998193	0.993261	0.98232	0.93978	0.869157	0.661281	0.373099	0.346762	0.3362	0.216254	0.992909	0.968882	0.915697	0.769212	0.63135	0.474424	0.340449	0.0820361	0.00212302	0.000400631	0.913382	0.968839	1
MCM4	55.6577	50.7584	11.6779	9.46309	13.6913	1.00671	-1.20805	3.02013	2.21477	0	4.22819	7	4.89933	0				0.430569	0.995187	0.985053	0.965596	0.898971	0.795278	0.623778	0.422128	0.30308	0.141611	0.0546855	0.998724	0.994503	0.983764	0.921961	0.525434	0.255148	0.0457183	0.0116798	0.00198334	0.00052532	0.952318	0.889555	1
MRE11	60.2886	55.3893	-0.201342	4.83221	-0.604027	0.201342	5.2349	-0.201342	10.0671	15.1007	9.66443	3	4.89933	0				0.454584	0.999925	0.999663	0.998962	0.995191	0.984859	0.943663	0.659723	0.431564	0.35423	0.221286	0.999968	0.999825	0.999371	0.996266	0.978073	0.642706	0.358053	0.131333	0.0200371	0.00429567	0.824507	0.877138	1
FH	58.2752	53.3758	4.22819	8.65772	5.63758	1.4094	5.83893	2.81879	3.22148	7.65101	4.63087	10	4.89933	1				0.0793011	0.999435	0.998365	0.996385	0.989418	0.976711	0.945711	0.675686	0.283863	0.0612003	0.0273494	0.992495	0.979358	0.956981	0.889916	0.788724	0.559215	0.214696	0.100714	0.0343422	0.0140922	0.795771	0.925705	1
MCM5	58.0067	53.1074	10.4698	3.8255	2.61745	7.85235	1.20805	0	10.8725	4.22819	3.02013	4	4.89933	0				0.284372	0.9994	0.998123	0.995588	0.985871	0.966425	0.909478	0.527191	0.296226	0.121569	0.0505265	0.999154	0.996263	0.985328	0.885061	0.698506	0.56109	0.180486	0.0556645	0.0166851	0.00602662	0.838229	0.929316	1
KIF5B	56.4631	51.5638	5.63758	3.62416	3.22148	4.02685	2.01342	1.61074	9.46309	7.44966	7.04698	20	4.89933	1				0.122517	0.999966	0.99979	0.999152	0.993756	0.969458	0.827429	0.456115	0.203169	0.0191521	0.00253838	0.997836	0.992765	0.981003	0.912041	0.704144	0.302168	0.0750178	0.0305287	0.00882631	0.00325226	0.853902	0.897737	1
TBC1D4	56.1275	51.2282	7.04698	9.0604	6.44295	4.42953	6.44295	3.8255	1.81208	3.8255	1.20805	1	4.89933	1				0.108821	0.998426	0.995377	0.989568	0.96691	0.912839	0.719676	0.388343	0.232495	0.0943835	0.0406192	0.999976	0.999775	0.998764	0.981464	0.741956	0.176716	0.0180581	0.00326205	0.000288248	4.16582e-05	0.898407	0.849185	1
HNRNPH1;HNRNPH2	54.047	49.1477	4.42953	7.24832	10.4698	2.61745	5.43624	8.65772	-1.20805	1.61074	4.83221	3	4.89933	0				0.246305	0.999981	0.999765	0.998425	0.979757	0.893006	0.682307	0.162288	0.0220506	0.000849206	6.22653e-05	0.977258	0.935965	0.868124	0.681008	0.458035	0.223019	0.0714462	0.0285424	0.00756855	0.00261544	0.866323	0.928278	1
LYPLA1	66.396	55.4228	19.9329	0	0.805369	0	0	0	21.1409	0	2.01342	2	4.87696	0				0.626493	1	1	1	1	1	1	0.999997	0.999859	0.9744	0.436882	0.981801	0.937443	0.860192	0.698027	0.594432	0.533279	0.508288	0.502962	0.47131	0.0159581	0.299976	0.871814	0
THRAP3	58.5436	53.7114	6.6443	17.3154	15.906	-10.8725	-0.201342	-1.61074	-1.20805	9.46309	8.05369	4	4.83221	0				0.623796	0.999868	0.99953	0.998779	0.993221	0.770459	0.632954	0.562982	0.483767	0.390121	0.236768	0.997486	0.991406	0.978868	0.925783	0.688946	0.442983	0.323568	0.210269	0.058151	0.0142812	0.938093	0.949697	1
CCT3	61.7651	57.4027	5.43624	5.2349	6.04027	4.02685	3.8255	4.63087	3.22148	3.02013	3.8255	29	4.36242	1				3.38293e-05	0.999993	0.99997	0.999909	0.999574	0.998628	0.994708	0.966659	0.807525	0.19634	0.0602983	0.99892	0.996778	0.992561	0.975951	0.940636	0.836322	0.543219	0.295189	0.0957107	0.0362415	0.60582	0.863393	0
HSD17B10	62.2349	57.4698	5.2349	4.63087	11.4765	-1.4094	-2.01342	4.83221	4.83221	4.22819	11.0738	3	4.7651	0				0.317002	0.999425	0.998247	0.99596	0.987453	0.97105	0.928725	0.816561	0.684021	0.429856	0.224016	0.99999	0.9999	0.999422	0.99371	0.964555	0.833666	0.611544	0.329672	0.0385713	0.00464288	0.773297	0.842148	1
ALDOC	67	62.4362	4.22819	1.20805	8.25503	4.22819	1.20805	8.25503	4.22819	1.20805	8.25503	5	4.56376	1				0.099551	0.999998	0.999991	0.999973	0.999881	0.999638	0.998715	0.994047	0.982555	0.93058	0.607012	0.999632	0.998865	0.997364	0.991724	0.980704	0.951761	0.873655	0.773	0.408881	0.16529	0.387434	0.693009	0
UMPS	61.7651	57.4698	4.22819	5.2349	2.81879	3.02013	4.02685	1.61074	6.04027	7.04698	4.63087	3	4.2953	1				0.00218915	0.999998	0.999988	0.99996	0.999777	0.999123	0.99521	0.950967	0.754007	0.244232	0.0706263	1	0.999997	0.99998	0.999696	0.997427	0.969105	0.642061	0.111282	0.00447915	0.000481594	0.63506	0.773399	0
HSPB1	51.6309	47.4027	3.42282	4.83221	4.63087	3.42282	4.83221	4.63087	3.22148	4.63087	4.42953	10	4.22819	1				7.89063e-08	0.997516	0.990569	0.974493	0.905444	0.756791	0.293041	0.074001	0.0269691	0.0063162	0.00198682	0.974032	0.924729	0.833817	0.530331	0.265898	0.113467	0.0387001	0.0173477	0.00556069	0.0022379	0.891085	0.876911	1
HSPA1B;HSPA8;HSPA6;HSPA1L;HSPA7;HSPA2	59.6846	54.9195	7.24832	8.45638	7.24832	2.61745	3.8255	2.61745	3.22148	4.42953	3.22148	2	4.7651	1				0.0522195	0.999868	0.99947	0.998479	0.993428	0.979945	0.929864	0.735618	0.497879	0.191853	0.0611975	1	0.999994	0.999947	0.998939	0.989619	0.871971	0.108633	0.0059612	0.000170031	1.27946e-05	0.79333	0.79554	1
MYO6	60.1544	53.1074	0	0	0	12.6846	12.6846	16.3087	-1.00671	-1.00671	2.61745	3	4.69799	0				0.492307	0.999535	0.997837	0.993195	0.968508	0.908903	0.766491	0.58849	0.530355	0.496312	0.294426	0.998813	0.996165	0.990752	0.96806	0.856537	0.443575	0.152903	0.0590404	0.0162709	0.00591648	0.91642	0.890542	1
ANXA7	56.3289	51.6309	4.63087	2.81879	-0.604027	9.0604	7.24832	3.8255	7.44966	5.63758	2.21477	7	4.69799	0				0.119705	0.999123	0.997022	0.992312	0.970257	0.915525	0.751633	0.432338	0.236789	0.0789024	0.0290819	0.995056	0.983087	0.958818	0.871102	0.692648	0.343457	0.116278	0.045134	0.0104261	0.00313393	0.892182	0.919684	1
ETFA	63.7785	59.0805	7.85235	6.44295	0.402685	4.22819	2.81879	-3.22148	10.8725	9.46309	3.42282	6	4.69799	0				0.284801	0.999709	0.999137	0.998055	0.994103	0.986481	0.966027	0.904171	0.815695	0.606731	0.325037	0.999628	0.998564	0.996028	0.984044	0.955349	0.867166	0.629127	0.423124	0.209309	0.10299	0.677562	0.853136	0
SNU13	61.4966	56.7987	10.2685	8.25503	12.0805	-0.805369	-2.81879	1.00671	4.83221	2.81879	6.6443	3	4.69799	0				0.343239	0.999582	0.998501	0.996107	0.985855	0.963876	0.905085	0.76687	0.634115	0.450365	0.254007	0.99931	0.997572	0.993714	0.976939	0.940269	0.837742	0.471725	0.202978	0.0713016	0.0289583	0.822112	0.860505	1
SFPQ	57.4698	52.7718	1.61074	3.02013	3.62416	2.01342	3.42282	4.02685	7.04698	8.45638	9.0604	5	4.69799	1				0.0930981	0.999995	0.999956	0.999777	0.997913	0.988567	0.920802	0.498722	0.259162	0.0593007	0.0106524	0.999525	0.997439	0.990877	0.948975	0.828919	0.49116	0.0929836	0.0208143	0.00276401	0.000596207	0.826331	0.887854	1
SUMO3;SUMO2;SUMO4	57	52.5034	-8.65772	-7.85235	-30	21.3423	22.1477	0	21.3423	22.1477	0	1	4.49664	0				0.767909	0.833333	0.666915	0.666668	0.666667	0.666667	0.666667	0.666667	0.666666	0.665925	0.430438	0.958636	0.882849	0.77271	0.573922	0.454066	0.380439	0.346988	0.338844	0.334516	0.215789	0.484292	0.897965	0
DNAJC9	57.8054	53.1074	10.6711	7.24832	3.8255	2.01342	-1.4094	-4.83221	11.6779	8.25503	4.83221	5	4.69799	0				0.378652	0.999523	0.997641	0.992235	0.962687	0.896054	0.770365	0.622887	0.435001	0.12539	0.0429815	0.997818	0.991587	0.975515	0.894284	0.743573	0.550894	0.205201	0.0398303	0.0108351	0.00398701	0.879541	0.925414	1
NQO2	62.8389	58.1409	3.22148	17.9195	5.43624	3.22148	17.9195	5.43624	-9.26174	5.43624	-7.04698	2	4.69799	0				0.600409	0.999488	0.998071	0.994817	0.980525	0.950412	0.878889	0.7643	0.709405	0.677125	0.43408	0.999024	0.994609	0.980862	0.909014	0.796522	0.686393	0.59239	0.486673	0.274276	0.135006	0.853916	0.943676	1
LAGE3	67	60.2886	9.46309	0	10.6711	9.46309	0	10.6711	0	0	0	4	4.47427	0				0.306188	1	1	1	1	1	1	1	1	0.998887	0.645656	0.99906	0.997383	0.99439	0.984349	0.96704	0.925861	0.615958	0.452466	0.383068	0.237881	0.278715	0.844248	0
ALDH18A1	58.3423	53.6443	4.83221	0.201342	3.02013	10.0671	5.43624	8.25503	5.63758	1.00671	3.8255	3	4.69799	1				0.137744	0.999836	0.999362	0.998232	0.992922	0.979982	0.93111	0.624284	0.391593	0.0645541	0.010557	0.99969	0.998186	0.99305	0.956686	0.84836	0.587455	0.186572	0.038441	0.0043259	0.000916482	0.810485	0.894761	1
GLUD1	66.3289	61.698	5.43624	9.86577	0.604027	5.43624	9.86577	0.604027	3.42282	7.85235	-1.4094	6	4.63087	0				0.230535	0.999999	0.999996	0.999986	0.999922	0.999712	0.998731	0.992385	0.973651	0.884478	0.534079	0.999922	0.999648	0.998911	0.994914	0.98396	0.944414	0.807975	0.640076	0.358753	0.183592	0.425761	0.769033	0
EEF1D	54.651	50.0201	7.04698	4.42953	6.84564	1.4094	-1.20805	1.20805	8.25503	5.63758	8.05369	11	4.63087	0				0.149812	0.992361	0.979219	0.957355	0.89602	0.81849	0.700097	0.310859	0.13476	0.0514932	0.0219008	0.999156	0.996384	0.989356	0.942202	0.395069	0.124358	0.0358728	0.0123953	0.00261547	0.000745649	0.913849	0.847501	1
NIF3L1	67	53.7114	0	13.2886	0	0	13.2886	0	0	13.2886	0	4	4.42953	0				0.398661	1	1	1	1	1	1	1	1	0.998887	0.645656	0.992951	0.979805	0.956166	0.879432	0.76098	0.552463	0.280082	0.145163	0.0507992	0.020927	0.278715	0.944326	0
PRDX3	65.0537	60.4228	8.65772	7.85235	3.22148	8.65772	7.85235	3.22148	2.81879	2.01342	-2.61745	7	4.63087	0				0.201547	0.999851	0.99953	0.99889	0.996411	0.991362	0.977064	0.931931	0.87151	0.770802	0.479029	0.999799	0.999229	0.997891	0.991669	0.976775	0.928575	0.768153	0.573158	0.26834	0.0918727	0.629765	0.78332	0
TUBB2A;TUBB6;TUBB2B	67	57.0336	10.2685	9.66443	0	0	0	0	10.2685	9.66443	0	1	4.42953	0				0.289385	1	1	1	1	1	1	1	1	0.998887	0.645656	0.997205	0.992001	0.982498	0.949869	0.892822	0.765161	0.509579	0.313991	0.127477	0.055645	0.278715	0.900541	0
RPS27;RPS27L	62.4362	58.2752	4.02685	4.22819	3.42282	6.04027	6.24161	5.43624	2.81879	3.02013	2.21477	2	4.16107	1		RPS		0.000374718	0.999988	0.999948	0.999845	0.999303	0.997833	0.992174	0.964874	0.885498	0.360427	0.0512972	0.99972	0.999038	0.997558	0.991178	0.976646	0.93013	0.721889	0.276295	0.0688648	0.0220258	0.572631	0.789707	0
RPA1	55.0537	50.4228	3.8255	5.03356	6.44295	5.63758	6.84564	8.25503	0.604027	1.81208	3.22148	8	4.63087	1				0.0545762	0.998688	0.995227	0.987621	0.957253	0.90336	0.791058	0.31249	0.0521726	0.00613524	0.00184349	0.999955	0.999508	0.996811	0.942781	0.557182	0.146153	0.0148391	0.00251542	0.000211224	2.98057e-05	0.862602	0.860228	1
NIT2	61.698	57.0671	-2.81879	-3.42282	-3.8255	9.86577	9.26174	8.85906	8.45638	7.85235	7.44966	5	4.63087	0				0.405521	0.997436	0.992797	0.984603	0.958543	0.91907	0.85051	0.761095	0.715499	0.62706	0.171466	0.999453	0.998136	0.9953	0.983292	0.957024	0.879971	0.538939	0.189449	0.0508158	0.0168324	0.752712	0.836432	1
CD2AP	58.6107	54.5168	2.61745	3.02013	1.00671	6.84564	7.24832	5.2349	4.02685	4.42953	2.41611	13	4.09396	1				0.00507914	0.999981	0.999896	0.999629	0.997871	0.991802	0.957593	0.6646	0.34727	0.0917591	0.0218525	0.997596	0.991925	0.979948	0.931782	0.837837	0.629118	0.304368	0.14154	0.0405289	0.0141772	0.795633	0.919292	1
UROD	63.8456	59.2819	-2.01342	0.805369	-4.02685	7.44966	10.2685	5.43624	7.44966	10.2685	5.43624	6	4.56376	0				0.316102	1	1	1	1	1	0.999897	0.918912	0.673583	0.665932	0.430438	0.999989	0.999942	0.999793	0.998818	0.995593	0.980372	0.701637	0.401882	0.131536	0.0344969	0.709328	0.781416	1
SMAP	60.557	55.9933	7.85235	6.44295	12.0805	10.0671	8.65772	14.2953	-7.04698	-8.45638	-2.81879	3	4.56376	0				0.534923	0.997443	0.990249	0.974261	0.915347	0.833762	0.738603	0.66595	0.622649	0.533872	0.33117	0.99871	0.995333	0.987794	0.956184	0.895045	0.766586	0.429872	0.169939	0.0594437	0.0243605	0.944019	0.887445	1
FDPS	53.8456	49.2819	2.61745	3.62416	2.81879	0.402685	1.4094	0.604027	9.46309	10.4698	9.66443	5	4.56376	1				0.21159	0.99547	0.987413	0.972782	0.909738	0.726265	0.465341	0.293649	0.188576	0.08037	0.035184	0.999786	0.998246	0.991204	0.890502	0.355406	0.0524033	0.00518993	0.00100938	0.000104514	1.72955e-05	0.946913	0.831308	1
ABCF1	57.7383	53.1745	2.21477	3.62416	3.62416	6.6443	8.05369	8.05369	2.01342	3.42282	3.42282	7	4.56376	1				0.0386442	0.999072	0.997126	0.993325	0.979215	0.952509	0.881664	0.503671	0.285077	0.125693	0.0545619	0.999981	0.999806	0.998878	0.986984	0.91754	0.541975	0.0586104	0.0075115	0.000485444	6.16027e-05	0.851884	0.85516	1
KRT18	56.2617	51.7651	6.04027	7.04698	5.43624	5.43624	6.44295	4.83221	1.61074	2.61745	1.00671	5	4.49664	1				0.0224905	0.999544	0.998212	0.994813	0.976186	0.923079	0.75091	0.424107	0.226414	0.0706219	0.024482	0.996355	0.988174	0.971363	0.901929	0.740744	0.36033	0.07702	0.0251052	0.00599117	0.00205581	0.88898	0.901814	1
DBNL	53.5772	49.0805	6.84564	-4.42953	1.81208	11.2752	0	6.24161	11.6779	0.402685	6.6443	7	4.49664	0				0.319805	0.999894	0.999348	0.997064	0.969862	0.835356	0.533947	0.1942	0.0621809	0.0103155	0.00239913	0.96784	0.908756	0.832143	0.689429	0.36141	0.225174	0.123307	0.0677375	0.0250559	0.0106133	0.901733	0.925936	1
LYAR	60.557	56.0604	7.24832	7.65101	-0.201342	3.8255	4.22819	-3.62416	9.46309	9.86577	2.01342	2	4.49664	0				0.239664	0.999524	0.998499	0.996454	0.988625	0.973206	0.933243	0.831608	0.695692	0.19444	0.0733401	0.999784	0.998948	0.996535	0.981877	0.93337	0.714295	0.41245	0.310359	0.0197464	0.0014519	0.719496	0.890822	1
NPM1	59.6174	55.1208	3.42282	7.65101	7.65101	2.61745	6.84564	6.84564	-1.00671	3.22148	3.22148	21	4.49664	0				0.0771765	0.999995	0.999961	0.999823	0.998583	0.993225	0.961793	0.785419	0.520138	0.11357	0.0181574	0.999289	0.997497	0.99333	0.973469	0.925932	0.735195	0.257471	0.143571	0.0536044	0.0221055	0.751911	0.87412	1
ACTN4;ACTN1;ACTN3	67	62.7047	5.83893	0.604027	6.44295	5.83893	0.604027	6.44295	5.83893	0.604027	6.44295	2	4.2953	1				0.0417277	1	1	1	1	1	1	1	1	0.998887	0.645656	0.999679	0.999024	0.997743	0.992829	0.982752	0.953351	0.852481	0.700865	0.418974	0.234043	0.278715	0.743531	0
TUBAL3;NA;TUBA1B;TUBA4A;TUBA1A;TUBA1C	67	54.1141	0	12.8859	0	0	12.8859	0	0	12.8859	0	2	4.2953	0				0.35293	1	1	1	1	1	1	1	1	0.998887	0.645656	0.992533	0.97939	0.956468	0.884177	0.774273	0.578913	0.310888	0.168545	0.0623707	0.0267014	0.278715	0.944424	0
PAWR	56.4631	51.9664	0.402685	-15.302	-8.25503	23.1544	7.44966	14.4966	14.2953	-1.4094	5.63758	5	4.49664	0				0.650443	0.983357	0.938249	0.864668	0.746574	0.6907	0.646115	0.547449	0.444256	0.359197	0.222097	0.997619	0.988486	0.875008	0.622292	0.567415	0.482882	0.351448	0.188693	0.0296526	0.00618416	0.989431	0.982957	1
MDH2	67	62.7718	6.44295	1.61074	4.63087	6.44295	1.61074	4.63087	6.44295	1.61074	4.63087	20	4.22819	1				0.00842634	1	1	1	1	1	1	1	1	0.998887	0.645656	0.999977	0.999899	0.999697	0.998631	0.995731	0.984635	0.933755	0.832785	0.372013	0.140038	0.278715	0.624141	0
PRDX1;PRDX4	60.3557	55.8591	7.44966	6.6443	6.6443	2.81879	2.01342	2.01342	4.83221	4.02685	4.02685	4	4.49664	1				0.0156556	1	1	0.999998	0.999952	0.999536	0.993876	0.887797	0.592063	0.120141	0.00675778	0.999334	0.997752	0.994439	0.981252	0.954996	0.878789	0.309248	0.0721501	0.0191633	0.00689739	0.692868	0.829535	0
ZYX	60.3557	55.8591	8.45638	-1.61074	11.4765	4.02685	-6.04027	7.04698	8.05369	-2.01342	11.0738	10	4.49664	0				0.390685	0.999232	0.997676	0.994679	0.983622	0.962448	0.908093	0.762779	0.581582	0.258745	0.101544	0.99949	0.99788	0.993644	0.963893	0.821141	0.536493	0.372939	0.290695	0.171985	0.0861831	0.793422	0.933576	1
RPL39;RPL39P5	60.4899	56.4631	7.85235	3.62416	5.63758	4.83221	0.604027	2.61745	5.83893	1.61074	3.62416	1	4.02685	1			RPL	0.00731638	0.999948	0.99976	0.999244	0.996368	0.988175	0.955721	0.809634	0.578584	0.223058	0.0730991	0.997804	0.993722	0.986239	0.96024	0.913129	0.793451	0.479841	0.234638	0.0624372	0.0200627	0.751794	0.880717	1
TUBB8B;NA;TUBB;TUBB4B;TUBB2A;TUBB8;TUBB2B;TUBB1	63.5772	59.1477	4.02685	-0.805369	1.00671	6.6443	1.81208	3.62416	10.4698	5.63758	7.44966	2	4.42953	0				0.120793	0.999945	0.999792	0.999437	0.997799	0.993874	0.980796	0.931507	0.859207	0.514378	0.246671	0.998822	0.996607	0.992509	0.97809	0.951892	0.888634	0.729327	0.521099	0.140288	0.0392824	0.624578	0.80209	0
APEX1	53.9799	50.0201	6.44295	4.42953	6.84564	3.62416	1.61074	4.02685	3.42282	1.4094	3.8255	6	3.95973	1				0.00133515	0.999356	0.997504	0.992676	0.964193	0.874114	0.575764	0.202805	0.087203	0.0248513	0.00878095	0.998623	0.994687	0.985618	0.934887	0.413775	0.121408	0.038204	0.0143146	0.00338478	0.0010548	0.895915	0.851037	1
DNAJB1	53.0403	49.0805	3.02013	4.42953	3.42282	3.22148	4.63087	3.62416	3.8255	5.2349	4.22819	4	3.95973	1				4.5656e-08	0.995781	0.986621	0.968213	0.897905	0.766696	0.501575	0.195803	0.0855728	0.0252711	0.00943253	0.998912	0.992093	0.964502	0.760737	0.393807	0.101996	0.0135603	0.0030373	0.000379911	7.36005e-05	0.927605	0.870231	1
APRT	62.5705	58.1409	-3.02013	-6.44295	-3.8255	10.2685	6.84564	9.46309	10.2685	6.84564	9.46309	4	4.42953	0				0.410826	1	0.999992	0.999927	0.998554	0.986536	0.880063	0.690091	0.669255	0.666036	0.430447	0.999526	0.998503	0.996459	0.988562	0.972475	0.92228	0.620557	0.314195	0.0870564	0.0263524	0.843042	0.818981	1
HSPH1	54.3154	50.3557	6.04027	5.03356	6.24161	3.62416	2.61745	3.8255	3.02013	2.01342	3.22148	13	3.95973	1				0.000206487	0.999743	0.99861	0.995018	0.971247	0.896183	0.641947	0.226828	0.0780231	0.014256	0.00349347	0.995828	0.986181	0.966787	0.886144	0.606697	0.159508	0.0321399	0.0119813	0.00317712	0.00111172	0.886827	0.876568	1
SEC23B	57.2013	52.8389	7.65101	0	4.02685	7.85235	0.201342	4.22819	8.85906	1.20805	5.2349	2	4.36242	0				0.0953752	0.999314	0.997976	0.995394	0.985401	0.963848	0.892448	0.521256	0.195457	0.0615696	0.0249711	0.999943	0.999721	0.999021	0.980228	0.734691	0.408105	0.160898	0.0711394	0.0155335	0.00412039	0.83382	0.907886	1
FAM120A	57.4027	53.0403	0	2.81879	4.02685	1.81208	4.63087	5.83893	4.42953	7.24832	8.45638	5	4.36242	0				0.0379108	0.999456	0.998233	0.995693	0.985341	0.963252	0.887987	0.443873	0.261936	0.107486	0.0459429	0.99692	0.991042	0.98044	0.94665	0.881433	0.480505	0.11121	0.0356106	0.011353	0.00454772	0.846658	0.88047	1
UBE2I	57.0671	52.7047	-0.201342	-1.00671	5.43624	0.201342	-0.604027	5.83893	8.25503	7.44966	13.8926	2	4.36242	0				0.26215	0.999938	0.999595	0.998328	0.988212	0.949793	0.786018	0.457906	0.340954	0.0984257	0.00866657	0.999993	0.999936	0.999649	0.985334	0.67983	0.560155	0.0646092	0.0112133	0.00101072	0.000146345	0.878879	0.888585	1
HNRNPL	53.2416	48.8792	7.44966	8.05369	2.61745	3.8255	4.42953	-1.00671	6.04027	6.6443	1.20805	2	4.36242	0				0.0666724	0.995014	0.984916	0.965788	0.899652	0.788347	0.556337	0.20526	0.0737245	0.0170819	0.00562816	0.974471	0.925736	0.844979	0.645933	0.44836	0.22987	0.0685808	0.0251291	0.00606631	0.00200715	0.921675	0.932849	1
EIF5A;EIF5A2	54.1141	50.2215	2.21477	5.2349	3.62416	2.21477	5.2349	3.62416	2.81879	5.83893	4.22819	2	3.89262	1	EIF			5.34159e-05	0.999344	0.997277	0.992022	0.965453	0.900042	0.686891	0.162314	0.0538133	0.0115394	0.00335559	0.999479	0.997479	0.991823	0.940445	0.514532	0.123203	0.0307638	0.00961474	0.00177416	0.000456102	0.869191	0.85714	1
CNBP	57	52.906	-20.5369	-13.4899	-13.6913	9.46309	16.5101	16.3087	9.46309	16.5101	16.3087	5	4.09396	0				0.666046	0.833333	0.666915	0.666668	0.666667	0.666667	0.666667	0.666667	0.666666	0.665925	0.430438	0.999995	0.99995	0.999615	0.988482	0.819931	0.339441	0.195651	0.0789114	0.0120562	0.00231856	0.484292	0.891949	0
CIAO1	59.0805	54.7181	-1.61074	1.61074	3.02013	2.21477	5.43624	6.84564	4.63087	7.85235	9.26174	2	4.36242	0				0.100117	0.99989	0.999468	0.998271	0.991404	0.971975	0.90364	0.709898	0.532457	0.0882106	0.0179206	0.998983	0.997032	0.992996	0.972301	0.901982	0.626533	0.248755	0.127378	0.049207	0.0217199	0.789254	0.892518	1
ALDH2	64.8859	55.1208	0	0	0	0	9.86577	13.8926	0	5.63758	9.66443	3	4.34004	0				0.293009	0.999887	0.999634	0.999119	0.997074	0.992781	0.980066	0.935608	0.865541	0.715941	0.431693	0.99762	0.991798	0.979437	0.93054	0.839533	0.651488	0.363136	0.195493	0.0662202	0.0253031	0.633281	0.925337	0
MOB1B;MOB1A	60.4899	56.1946	7.85235	7.85235	16.7114	-9.66443	-9.66443	-0.805369	5.83893	5.83893	14.698	4	4.2953	0				0.521606	1	0.999998	0.999917	0.98852	0.798408	0.669508	0.665278	0.657565	0.572469	0.294893	0.999672	0.998915	0.996821	0.973667	0.850588	0.654267	0.545526	0.255179	0.0667534	0.0286421	0.884021	0.910286	1
BANF1	62.2349	57.9396	-5.83893	-3.02013	-6.84564	8.45638	11.2752	7.44966	8.45638	11.2752	7.44966	3	4.2953	0				0.414039	0.999999	0.999989	0.99989	0.99744	0.974131	0.812473	0.67575	0.667523	0.665956	0.43044	0.998649	0.996031	0.991112	0.973556	0.941445	0.863831	0.656789	0.3633	0.0794136	0.0251321	0.862112	0.83532	1
MYL6B;MYL6	55.9262	51.6309	11.0738	8.45638	9.0604	6.84564	4.22819	4.83221	-0.402685	-3.02013	-2.41611	3	4.2953	0				0.250141	0.994233	0.981833	0.958523	0.886365	0.794155	0.670535	0.527959	0.411676	0.05305	0.0187869	0.997659	0.99157	0.976524	0.894009	0.695031	0.3426	0.0843607	0.0299247	0.00762086	0.0026582	0.923493	0.908535	1
KLC1;KLC2	53.6443	49.8188	6.04027	4.83221	5.03356	4.63087	3.42282	3.62416	3.02013	1.81208	2.01342	1	3.8255	1				7.38015e-05	0.998565	0.995655	0.98984	0.965299	0.892515	0.499922	0.171735	0.0782459	0.0252973	0.010082	0.999917	0.999214	0.995792	0.953396	0.477559	0.0531065	0.0052931	0.000933983	8.20738e-05	1.18556e-05	0.888113	0.831882	1
CLPP	65.3893	61.1611	9.66443	3.8255	4.02685	7.44966	1.61074	1.81208	7.04698	1.20805	1.4094	2	4.22819	1				0.0583649	0.999937	0.999804	0.999541	0.998523	0.996403	0.98998	0.964814	0.914056	0.735304	0.415416	0.99998	0.999888	0.999594	0.997628	0.991111	0.962326	0.844018	0.699665	0.281935	0.0452743	0.559494	0.705065	0
EIF4H	55.1208	51.4295	1.20805	3.8255	4.22819	0.201342	2.81879	3.22148	4.02685	6.6443	7.04698	7	3.69128	1	EIF			0.00255281	0.999989	0.999893	0.999418	0.993979	0.965273	0.78953	0.278513	0.0304624	0.000949874	0.000101191	0.992867	0.976705	0.945013	0.838941	0.681384	0.386066	0.0917308	0.0321583	0.00836637	0.00295457	0.84197	0.924177	1
MCM6	55.1879	50.9597	0.805369	6.04027	5.03356	-1.4094	3.8255	2.81879	3.8255	9.0604	8.05369	6	4.22819	0				0.072792	0.997826	0.993713	0.98609	0.957946	0.890767	0.635539	0.323645	0.187486	0.0703234	0.0286907	0.997128	0.98923	0.971611	0.881171	0.54415	0.293969	0.0883541	0.0270794	0.00475392	0.00122111	0.908731	0.911892	1
RDX	63.3087	59.1477	-0.402685	2.61745	6.24161	-1.4094	1.61074	5.2349	4.63087	7.65101	11.2752	17	4.16107	0				0.12199	0.999991	0.999954	0.999841	0.999132	0.996866	0.986566	0.926887	0.795221	0.515281	0.269844	0.999153	0.997199	0.993158	0.977149	0.945193	0.86473	0.68102	0.498334	0.201219	0.0640749	0.661957	0.836215	0
PRPSAP2;PRPSAP1	63.3758	59.2148	7.65101	5.83893	7.44966	5.43624	3.62416	5.2349	1.4094	-0.402685	1.20805	2	4.16107	0				0.0364158	0.999931	0.999767	0.999401	0.997715	0.993429	0.977138	0.898215	0.753474	0.473635	0.260877	0.999337	0.997951	0.995184	0.984317	0.961728	0.896812	0.69837	0.464721	0.175053	0.0651449	0.698624	0.819479	0
SWAP70	56.7315	52.5705	6.84564	9.26174	9.0604	4.83221	7.24832	7.04698	-3.8255	-1.4094	-1.61074	5	4.16107	0				0.211609	0.999898	0.99958	0.998506	0.981774	0.859291	0.651116	0.523198	0.361857	0.119717	0.0350727	0.999646	0.997993	0.992428	0.952102	0.820096	0.456606	0.0786972	0.0158594	0.00190232	0.000395313	0.918105	0.885906	1
XRN2	61.4966	57.3356	-6.6443	-1.61074	1.61074	0.604027	5.63758	8.85906	5.2349	10.2685	13.4899	8	4.16107	0				0.313809	0.999908	0.999668	0.999058	0.995271	0.981457	0.912137	0.703746	0.58815	0.468697	0.280943	0.999807	0.999022	0.996707	0.983091	0.945975	0.835262	0.530957	0.305421	0.0877842	0.0172775	0.839994	0.863394	1
TXNDC17	56.5302	52.4362	15.906	15.7047	12.0805	1.00671	0.805369	-2.81879	-0.604027	-0.805369	-4.42953	4	4.09396	0				0.41569	0.999802	0.998802	0.995166	0.961131	0.802226	0.495274	0.363044	0.341134	0.334118	0.21547	0.999014	0.996702	0.991359	0.958154	0.799698	0.327485	0.121419	0.0589561	0.0186983	0.00705099	0.906884	0.887822	1
AHSA1	56.1275	52.0336	6.04027	3.42282	1.00671	10.0671	7.44966	5.03356	3.8255	1.20805	-1.20805	5	4.09396	0				0.0713664	0.997085	0.991774	0.982339	0.952071	0.905021	0.801862	0.392059	0.209232	0.0697983	0.0239161	0.997866	0.990713	0.972536	0.890325	0.732811	0.424106	0.101883	0.02489	0.00320123	0.000658176	0.881246	0.913676	1
PCBP3;PCBP4;PCBP1;PCBP2	53.5772	49.4832	5.03356	4.22819	3.42282	2.21477	1.4094	0.604027	7.44966	6.6443	5.83893	1	4.09396	1				0.0116927	0.999029	0.996456	0.990316	0.954858	0.816956	0.479657	0.21705	0.104835	0.0322116	0.0118086	0.995652	0.986335	0.968384	0.867029	0.372499	0.105516	0.0348129	0.0148753	0.00431538	0.00158586	0.913706	0.855159	1
SNRNP200	56.3289	52.2349	9.0604	9.66443	8.65772	-2.01342	-1.4094	-2.41611	5.03356	5.63758	4.63087	6	4.09396	0				0.184078	0.999013	0.995344	0.985149	0.934111	0.839401	0.69682	0.471635	0.27858	0.118913	0.0541481	0.998544	0.994205	0.982927	0.920634	0.758198	0.401974	0.104297	0.0355737	0.00807148	0.00255324	0.927549	0.905	1
DDX5	53.443	49.349	4.42953	2.61745	0.604027	8.25503	6.44295	4.42953	5.2349	3.42282	1.4094	6	4.09396	1				0.0126973	0.998292	0.993953	0.984625	0.947917	0.874495	0.550195	0.16049	0.0478819	0.00812968	0.00221735	0.991167	0.970514	0.93138	0.811668	0.418962	0.139806	0.0290384	0.00878128	0.0017725	0.000530745	0.890283	0.880569	1
RPL10	60.6242	56.9329	4.22819	4.42953	4.63087	3.02013	3.22148	3.42282	3.22148	3.42282	3.62416	7	3.69128	1			RPL	5.75615e-10	0.999994	0.99997	0.999893	0.999375	0.997496	0.986895	0.895336	0.621112	0.154438	0.0367301	0.998474	0.995354	0.989275	0.96638	0.921353	0.802375	0.505852	0.270934	0.088613	0.0341026	0.690672	0.878942	0
CUL4B	58.8121	54.7852	11.6779	11.6779	13.2886	2.41611	2.41611	4.02685	-3.62416	-3.62416	-2.01342	6	4.02685	0				0.315313	0.999626	0.998555	0.995516	0.973991	0.89967	0.711891	0.535534	0.449778	0.374777	0.231404	0.999761	0.998967	0.996803	0.983754	0.939768	0.739482	0.218465	0.0629841	0.0127759	0.00369569	0.924397	0.857748	1
CPSF6	60.0872	56.0604	7.65101	3.02013	-0.805369	12.4832	7.85235	4.02685	5.03356	0.402685	-3.42282	6	4.02685	0				0.175505	0.999119	0.997389	0.994124	0.982396	0.960621	0.905895	0.745773	0.525785	0.245834	0.113894	0.999902	0.999432	0.997591	0.980545	0.914177	0.733548	0.391324	0.19584	0.0733716	0.0272497	0.80914	0.891124	1
ACAA2	65.3221	61.2953	12.8859	2.41611	1.81208	7.85235	-2.61745	-3.22148	12.8859	2.41611	1.81208	5	4.02685	0				0.258695	0.999987	0.999944	0.999832	0.999244	0.997649	0.991524	0.962325	0.905124	0.779185	0.472878	0.999915	0.99971	0.999204	0.995719	0.979687	0.881445	0.660341	0.567309	0.401576	0.238674	0.567643	0.853329	0
EEF2;EFTUD2	63.9128	59.8859	7.65101	5.2349	4.22819	8.45638	6.04027	5.03356	1.81208	-0.604027	-1.61074	1	4.02685	0				0.0633324	0.999999	0.99999	0.999955	0.999666	0.998484	0.991602	0.941346	0.83558	0.687385	0.175866	0.999764	0.999178	0.99791	0.992542	0.980767	0.945619	0.827624	0.61871	0.0957651	0.0218018	0.560206	0.722927	0
SQSTM1	58.6779	52.7047	0	-2.21477	-1.4094	0	13.8926	14.698	0	5.03356	5.83893	3	3.9821	0				0.286923	0.993254	0.981601	0.962067	0.906316	0.834204	0.726268	0.581602	0.486435	0.395445	0.242282	1	1	0.999999	0.999776	0.986077	0.406267	0.00117954	1.39453e-05	3.70685e-08	3.72296e-10	0.952835	0.825138	1
MCM2	54.8523	50.8926	1.20805	1.00671	4.42953	5.63758	5.43624	8.85906	2.01342	1.81208	5.2349	9	3.95973	1				0.0152271	0.9957	0.987215	0.971163	0.914686	0.817984	0.626215	0.344983	0.19175	0.0726944	0.031135	0.986436	0.962773	0.923864	0.81915	0.68598	0.281554	0.0810158	0.0358077	0.0108146	0.00411297	0.933028	0.913236	1
SMC2	54.2483	50.2886	0.604027	5.63758	-0.805369	9.26174	14.2953	7.85235	-1.61074	3.42282	-3.02013	3	3.95973	0				0.232373	0.997734	0.990415	0.972226	0.891979	0.748206	0.518629	0.313612	0.211881	0.0918898	0.0369711	0.997928	0.990793	0.961153	0.734333	0.533354	0.285773	0.0618013	0.0200994	0.00471927	0.00155064	0.953655	0.925256	1
PPP4R3A	57.4698	53.5101	-3.22148	-1.61074	10.2685	8.45638	10.0671	21.9463	-8.45638	-6.84564	5.03356	2	3.95973	0				0.476875	0.996778	0.988749	0.972172	0.914771	0.832789	0.693872	0.448878	0.362467	0.337277	0.216357	0.999999	0.99974	0.981203	0.680665	0.666691	0.661901	0.449931	0.0922315	0.00215581	9.21863e-05	0.940464	0.933406	1
AARS	55.9262	52.2349	6.24161	4.83221	3.02013	4.42953	3.02013	1.20805	5.03356	3.62416	1.81208	13	3.69128	1				0.000151388	0.99813	0.99482	0.988992	0.970049	0.938578	0.855554	0.382731	0.0824047	0.027437	0.0117793	0.998068	0.992734	0.97966	0.913693	0.766578	0.455276	0.076002	0.0251653	0.00635313	0.00215401	0.842234	0.900558	1
DDX6	55.6577	51.9664	2.41611	1.81208	4.02685	6.24161	5.63758	7.85235	1.4094	0.805369	3.02013	6	3.69128	1				0.00462586	0.999581	0.998158	0.994304	0.972832	0.914125	0.735638	0.393637	0.171977	0.0310839	0.00706513	0.999329	0.996254	0.986392	0.924201	0.759794	0.382119	0.0664037	0.0149708	0.0018835	0.000376824	0.88836	0.894977	1
MSN	54.651	51.094	3.62416	3.42282	3.8255	4.22819	4.02685	4.42953	2.81879	2.61745	3.02013	39	3.55705	1				8.50521e-10	0.996393	0.989429	0.976589	0.932958	0.858902	0.684078	0.286155	0.121249	0.0390237	0.0157112	0.996637	0.989281	0.974658	0.916299	0.735672	0.201349	0.049034	0.0197528	0.00562583	0.00206229	0.902693	0.871576	1
HNRNPM	53.7785	49.8188	6.44295	3.62416	7.04698	-1.61074	-4.42953	-1.00671	9.26174	6.44295	9.86577	4	3.95973	0				0.181831	0.999131	0.9937	0.971974	0.844877	0.699809	0.587049	0.427831	0.0891995	0.0140749	0.00433905	0.989224	0.96884	0.93205	0.771828	0.444173	0.217566	0.0785741	0.0336235	0.00969416	0.00356261	0.944769	0.911579	1
EHBP1L1	57.6376	51.7651	-1.00671	3.8255	0	8.85906	13.6913	9.86577	0	0	0	2	3.91499	0				0.201903	0.999999	0.999972	0.999754	0.995123	0.956569	0.720245	0.516175	0.500125	0.0566436	0.000135391	0.999209	0.996534	0.98949	0.945791	0.581496	0.345144	0.118668	0.0434122	0.00949457	0.00276159	0.862332	0.909679	1
H1-4;H1-5;H1-3;H1-2;HIST1H1T;H1-1	60.0872	56.1946	9.86577	8.85906	-6.84564	9.66443	8.65772	-7.04698	9.86577	8.85906	-6.84564	2	3.89262	0				0.377154	1	0.999999	0.999994	0.999929	0.99954	0.995924	0.938184	0.595726	0.0485866	0.00577752	0.999805	0.998536	0.993413	0.951146	0.800479	0.439081	0.342152	0.335077	0.333156	0.215253	0.665099	0.891691	0
MT2A	57	53.2416	14.2953	11.2752	15.7047	-15.7047	-18.7248	-14.2953	14.2953	11.2752	15.7047	3	3.75839	0				0.614233	0.833333	0.666915	0.666668	0.666667	0.666667	0.666667	0.666667	0.666666	0.665925	0.430438	0.999703	0.998224	0.993184	0.95821	0.853144	0.563285	0.11421	0.0135176	0.00104708	0.000191422	0.484292	0.881854	0
DNMT1	57.9396	54.047	5.83893	0.805369	1.4094	8.45638	3.42282	4.02685	6.84564	1.81208	2.41611	6	3.89262	1				0.0131807	0.999108	0.997499	0.994561	0.984009	0.96285	0.897169	0.666398	0.299819	0.0597968	0.0249512	0.999848	0.999328	0.997805	0.983374	0.887411	0.623228	0.154089	0.0593209	0.0140922	0.00411926	0.816151	0.876958	1
PSMA6	57	53.2416	13.0872	13.8926	14.2953	-16.9128	-16.1074	-15.7047	13.0872	13.8926	14.2953	11	3.75839	0				0.611473	0.833333	0.666915	0.666668	0.666667	0.666667	0.666667	0.666667	0.666666	0.665925	0.430438	0.998136	0.992531	0.979016	0.917379	0.789503	0.521888	0.196701	0.0772935	0.0184145	0.00567581	0.484292	0.920468	0
DPYSL3;DPYSL2	64.9866	59.1477	0	4.42953	6.04027	0	3.62416	5.2349	0	7.04698	8.65772	1	3.89262	0				0.0380483	1	0.999999	0.999996	0.99997	0.999856	0.999107	0.991318	0.955186	0.699745	0.322378	0.999991	0.999952	0.999826	0.998979	0.996128	0.982418	0.851644	0.325446	0.0746671	0.0191132	0.49803	0.731576	0
AIMP1	53.9799	50.0872	5.43624	7.65101	7.44966	3.02013	5.2349	5.03356	-1.00671	1.20805	1.00671	5	3.89262	0				0.0264398	0.999994	0.999889	0.999009	0.981089	0.87477	0.635422	0.202562	0.0217664	0.00046236	2.10141e-05	0.99781	0.992428	0.98045	0.905549	0.456232	0.133951	0.0447075	0.0184039	0.00496763	0.00171469	0.880834	0.864947	1
CORO1B	55.5906	51.698	11.2752	11.0738	7.85235	-0.805369	-1.00671	-4.22819	4.83221	4.63087	1.4094	6	3.89262	0				0.198349	0.997155	0.98923	0.971758	0.908414	0.822337	0.707365	0.331302	0.227995	0.120924	0.0576859	0.997934	0.992651	0.978746	0.893048	0.669302	0.319228	0.111122	0.0513798	0.0165083	0.00648806	0.92373	0.91326	1
PFKM;PFKL;PFKP	66.0604	60.255	0	7.44966	6.04027	0	4.63087	3.22148	0	7.44966	6.04027	2	3.87025	0				0.032842	1	1	1	1	1	0.999992	0.999674	0.995375	0.877535	0.45825	0.999584	0.998785	0.997278	0.991667	0.980167	0.944287	0.79204	0.535618	0.203888	0.0862225	0.389049	0.769449	0
TPP2	61.6309	55.8255	6.6443	10.8725	0	1.20805	5.43624	0	3.22148	7.44966	0	3	3.87025	0				0.0776983	0.999817	0.999396	0.998493	0.99455	0.985187	0.95276	0.820098	0.623151	0.328381	0.16849	0.996854	0.990431	0.978171	0.934969	0.860921	0.707896	0.433962	0.23992	0.0777477	0.0279293	0.760461	0.916131	1
HSPA4L;HSPA4;HSPH1	65.255	53.7114	0	0	13.2886	0	0	11.4765	0	0	9.86577	2	3.84787	0				0.216638	0.999912	0.999734	0.999383	0.998015	0.995132	0.986266	0.951602	0.886226	0.704014	0.420058	0.997632	0.991349	0.977357	0.918863	0.804468	0.563963	0.239929	0.102881	0.0272268	0.0090403	0.605077	0.923349	0
NAA10	57	53.3758	6.04027	0	-0.805369	5.43624	-0.604027	-1.4094	12.2819	6.24161	5.43624	3	3.62416	0				0.0953726	0.999772	0.99926	0.998071	0.991459	0.969652	0.863116	0.354361	0.223721	0.114192	0.0558379	0.999374	0.997826	0.994376	0.961635	0.710668	0.531813	0.221046	0.0716416	0.0174616	0.00599233	0.845525	0.923173	1
GMPR2	57	53.3758	-18.3221	-11.4765	-19.3289	11.6779	18.5235	10.6711	11.6779	18.5235	10.6711	3	3.62416	0				0.60379	0.833333	0.666915	0.666668	0.666667	0.666667	0.666667	0.666667	0.666666	0.665925	0.430438	0.999999	0.999992	0.999939	0.98285	0.68438	0.617212	0.176144	0.0324287	0.00244071	0.000301074	0.484292	0.903677	0
H1-4;H1-3;H1-2	60.4228	56.5973	14.094	11.6779	5.43624	3.42282	1.00671	-5.2349	5.03356	2.61745	-3.62416	4	3.8255	0				0.247386	0.999918	0.999656	0.998988	0.995463	0.985161	0.935112	0.664416	0.467068	0.366081	0.225333	0.998234	0.995105	0.989582	0.97113	0.931608	0.711555	0.465331	0.368255	0.0620917	0.0137477	0.830197	0.893195	1
TPM2;TPM4	57	53.3758	-19.7315	-14.698	-14.698	10.2685	15.302	15.302	10.2685	15.302	15.302	1	3.62416	0				0.598142	0.833333	0.666915	0.666668	0.666667	0.666667	0.666667	0.666667	0.666666	0.665925	0.430438	0.999993	0.999894	0.999178	0.985737	0.88444	0.478156	0.166188	0.0376759	0.0026643	0.000300755	0.484292	0.883745	0
DNM1L	54.3826	50.8255	4.02685	7.24832	6.44295	0.805369	4.02685	3.22148	0.201342	3.42282	2.61745	5	3.55705	1				0.00221356	0.99882	0.995458	0.987466	0.950573	0.869799	0.681845	0.26657	0.0488331	0.00952072	0.00286539	0.999973	0.999642	0.997494	0.962006	0.60948	0.19053	0.0210145	0.00324676	0.000229473	2.78625e-05	0.888869	0.865936	1
ETHE1	65.0537	61.2282	6.44295	9.26174	1.61074	6.44295	9.26174	1.61074	0.604027	3.42282	-4.22819	5	3.8255	0				0.107836	0.999997	0.999982	0.999935	0.999618	0.998547	0.993396	0.961543	0.889282	0.745122	0.452478	1	1	0.999999	0.999987	0.999853	0.997008	0.885018	0.587666	0.311625	0.0773087	0.588235	0.708725	0
TUBB4A;TUBB;TUBB4B;TUBB3;TUBB2A;TUBB6;TUBB2B	63.1745	59.349	-2.61745	-8.25503	-0.604027	8.85906	3.22148	10.8725	8.85906	3.22148	10.8725	3	3.8255	0				0.274133	1	1	1	0.999991	0.999725	0.986043	0.717826	0.66853	0.66594	0.430438	0.998792	0.996498	0.992268	0.977648	0.952135	0.89565	0.742314	0.374589	0.204442	0.106842	0.783827	0.815878	1
PFKM;PFKL	63.7785	59.953	8.45638	5.83893	6.84564	-1.20805	-3.8255	-2.81879	8.45638	5.83893	6.84564	1	3.8255	0				0.146835	1	1	0.999998	0.99995	0.999459	0.991916	0.863915	0.705882	0.667519	0.430552	0.999964	0.999843	0.999519	0.997768	0.992867	0.97308	0.840186	0.466459	0.152863	0.0511235	0.744312	0.741546	1
TUBB4A;TUBB4B;TUBB8	62.3691	58.5436	5.43624	6.24161	13.6913	-5.63758	-4.83221	2.61745	2.61745	3.42282	10.8725	3	3.8255	0				0.25071	0.999457	0.998166	0.995456	0.984591	0.96289	0.909785	0.804856	0.729022	0.559388	0.265385	0.99836	0.994762	0.987653	0.962035	0.918885	0.837966	0.703271	0.51273	0.129836	0.0240891	0.774641	0.827937	1
EML4	55.6242	49.8859	22.5503	16.3087	10.0671	1.4094	-4.83221	-11.0738	0	0	0	3	3.8255	0				0.483525	0.999997	0.999921	0.985413	0.509825	0.499502	0.49797	0.489844	0.46876	0.373438	0.223753	0.966725	0.910111	0.839643	0.718666	0.517123	0.285821	0.14693	0.0701584	0.0190605	0.00615025	0.824882	0.953632	1
KHSRP	59.4161	55.6577	5.03356	9.66443	8.45638	2.61745	7.24832	6.04027	-4.42953	0.201342	-1.00671	23	3.75839	0				0.120499	0.999952	0.999683	0.998702	0.991196	0.964882	0.870068	0.705702	0.564679	0.178154	0.0575997	0.99889	0.995866	0.988835	0.956803	0.885668	0.706876	0.392595	0.202699	0.0599247	0.0199006	0.810109	0.905456	1
PTRHD1	61.8993	58.1409	4.22819	7.44966	14.8993	4.22819	7.44966	14.8993	-11.0738	-7.85235	-0.402685	2	3.75839	0				0.400392	0.999911	0.999335	0.997004	0.977607	0.914413	0.775129	0.683836	0.670398	0.666349	0.430512	0.998879	0.995644	0.988113	0.955938	0.89561	0.782205	0.610218	0.445844	0.190166	0.064606	0.894715	0.888615	1
NOTCH2	65.1208	61.4295	16.7114	0	0	16.7114	0	0	11.0738	-5.63758	-5.63758	2	3.69128	0				0.379105	1	1	0.999998	0.99998	0.999865	0.998834	0.98443	0.918216	0.726124	0.439239	0.99942	0.996785	0.988602	0.942695	0.85271	0.738269	0.680226	0.670332	0.666498	0.430568	0.551165	0.914147	0
HSPA4;HSPH1	53.7114	50.2215	5.03356	5.63758	5.2349	2.61745	3.22148	2.81879	2.01342	2.61745	2.21477	1	3.48993	1				1.68904e-05	0.998496	0.994354	0.984616	0.940008	0.844208	0.622928	0.179775	0.0483803	0.010649	0.00344743	0.999989	0.999804	0.998228	0.958112	0.591003	0.0704996	0.00299699	0.000316575	1.45259e-05	1.28683e-06	0.894092	0.837263	1
RDX;SPECC1L	62.7047	59.349	6.44295	5.63758	3.62416	3.8255	3.02013	1.00671	3.42282	2.61745	0.604027	1	3.3557	1				0.000231423	0.999992	0.99996	0.999869	0.999329	0.997694	0.99063	0.949926	0.834273	0.353486	0.126929	0.99931	0.997877	0.995047	0.984207	0.962474	0.903353	0.733657	0.50615	0.154163	0.0516094	0.612762	0.799799	0
IGBP1	56.6309	51.094	0	0	0	12.8859	9.26174	10.4698	2.21477	-1.4094	-0.201342	3	3.69128	0				0.16946	0.999994	0.999968	0.999887	0.998488	0.947499	0.529592	0.45408	0.367835	0.16175	0.0527414	0.982104	0.951119	0.899928	0.759846	0.591486	0.371574	0.162936	0.0796157	0.0269262	0.01102	0.897533	0.956105	1
USO1	55.5906	51.9664	16.1074	20.3356	8.65772	1.61074	5.83893	-5.83893	-3.62416	0.604027	-11.0738	4	3.62416	0				0.435567	0.999889	0.998243	0.985808	0.839624	0.649849	0.478482	0.355602	0.337693	0.333385	0.215284	0.989239	0.964224	0.919075	0.797397	0.628385	0.383135	0.221729	0.131337	0.0457699	0.0167536	0.936203	0.961018	1
PMPCA	62.302	56.9329	0	5.2349	7.65101	0	7.65101	10.0671	0	-0.402685	2.01342	4	3.57942	0				0.0599692	0.999706	0.999005	0.997526	0.991484	0.978847	0.944302	0.856406	0.773402	0.465279	0.131094	0.999043	0.997211	0.993742	0.980458	0.950522	0.837555	0.454447	0.228525	0.0858563	0.0371538	0.690223	0.861203	0
MYL6	55.0537	51.4966	-1.4094	-2.01342	-1.4094	3.22148	2.61745	3.22148	9.46309	8.85906	9.46309	7	3.55705	0				0.0959406	0.999962	0.999522	0.996818	0.961389	0.837151	0.653827	0.326977	0.222625	0.0455428	0.00690624	0.999208	0.996131	0.987196	0.935526	0.781111	0.243889	0.0451908	0.0124723	0.00208941	0.00051872	0.921297	0.869424	1
NME1	57	53.5772	-16.1074	-16.7114	-16.9128	13.8926	13.2886	13.0872	13.8926	13.2886	13.0872	6	3.42282	0				0.566462	0.833333	0.666915	0.666668	0.666667	0.666667	0.666667	0.666667	0.666666	0.665925	0.430438	0.999835	0.998956	0.995789	0.971319	0.883333	0.572429	0.145934	0.0387053	0.00543319	0.00112769	0.484292	0.881076	0
PGK1	57.2685	53.9799	4.63087	3.62416	1.20805	5.83893	4.83221	2.41611	3.8255	2.81879	0.402685	37	3.28859	1				8.71733e-05	0.999794	0.999286	0.998186	0.993517	0.982881	0.941025	0.530857	0.144565	0.0467831	0.0174978	0.997546	0.99182	0.979513	0.926817	0.8146	0.565537	0.256274	0.124492	0.0397039	0.0150978	0.807299	0.923687	1
UBA1	52.1007	48.8792	3.22148	2.81879	3.62416	2.41611	2.01342	2.81879	4.02685	3.62416	4.42953	24	3.22148	1				2.67923e-09	0.999689	0.998298	0.993846	0.964355	0.85964	0.30461	0.0556106	0.0135001	0.00191184	0.00042119	0.985656	0.958698	0.910413	0.734615	0.374895	0.135926	0.0420122	0.0177253	0.00535486	0.00209615	0.861282	0.887268	1
SAMHD1	60.3557	55.0537	7.85235	8.65772	4.83221	4.22819	5.03356	1.20805	0	0	0	2	3.53468	0				0.024364	0.999827	0.999345	0.998225	0.993098	0.981038	0.942976	0.823299	0.67978	0.130557	0.0244835	0.99806	0.994058	0.98605	0.953477	0.880196	0.671373	0.326462	0.159125	0.0471277	0.0165682	0.712444	0.90536	1
PFDN5	61.5638	58.0738	8.65772	5.63758	12.4832	1.81208	-1.20805	5.63758	-0.805369	-3.8255	3.02013	6	3.48993	0				0.116586	0.99906	0.997383	0.99439	0.984349	0.967064	0.928379	0.844287	0.666054	0.386294	0.237932	0.997757	0.993513	0.985697	0.958836	0.91249	0.810435	0.594387	0.398568	0.170201	0.0707488	0.768155	0.880452	1
NUCB1	60.0201	56.5302	0	15.302	16.1074	0	15.302	16.1074	-20.9396	-5.63758	-4.83221	7	3.48993	0				0.521463	0.97671	0.942123	0.89585	0.811095	0.751899	0.707009	0.681077	0.673299	0.668131	0.431351	0.999899	0.999165	0.995769	0.959692	0.811434	0.500022	0.354441	0.33757	0.333415	0.215297	0.905319	0.904841	1
RPL6	60.7584	57.5369	5.83893	5.63758	5.43624	0.604027	0.402685	0.201342	3.8255	3.62416	3.42282	8	3.22148	1			RPL	0.000867047	0.999097	0.997434	0.994391	0.98377	0.964443	0.917063	0.797436	0.6657	0.270521	0.0682953	0.998109	0.99471	0.988572	0.967327	0.928368	0.828399	0.557781	0.314728	0.113634	0.0481006	0.752537	0.869325	1
SRRM2	56.2282	51.094	0	0	0	-2.01342	-6.04027	-8.85906	19.5302	15.5034	12.6846	2	3.42282	0				0.391722	0.99235	0.958092	0.87153	0.659304	0.552678	0.511889	0.501778	0.500449	0.49951	0.322842	0.999901	0.99924	0.995894	0.863264	0.579913	0.359673	0.0416823	0.00531137	0.000427695	6.9418e-05	0.873714	0.910314	1
DBI	57	53.6443	-18.1208	-12.6846	-19.1275	11.8792	17.3154	10.8725	11.8792	17.3154	10.8725	5	3.3557	0				0.565183	0.833333	0.666915	0.666668	0.666667	0.666667	0.666667	0.666667	0.666666	0.665925	0.430438	0.9994	0.996469	0.986615	0.925714	0.802531	0.615185	0.186725	0.0684539	0.016593	0.00499543	0.484292	0.908046	0
PGM2L1;PGM2	63.5772	60.1544	7.24832	8.25503	5.03356	-3.02013	-2.01342	-5.2349	7.24832	8.25503	5.03356	1	3.42282	0				0.118944	1	1	1	1	0.999999	0.999569	0.808506	0.66834	0.665927	0.430438	0.999631	0.998735	0.996816	0.988758	0.97116	0.918667	0.752314	0.544383	0.239386	0.0942896	0.762704	0.795539	1
PSMG1	61.4631	56.3289	0	0	0	19.3289	7.24832	5.43624	8.25503	-3.8255	-5.63758	5	3.42282	0				0.266214	0.998814	0.996276	0.991272	0.972644	0.938027	0.858952	0.711452	0.615322	0.539177	0.338374	0.9989	0.992633	0.970656	0.860146	0.737405	0.652618	0.541153	0.38876	0.161034	0.061625	0.882464	0.955555	1
PCBP3;PCBP1;PCBP2	52.9732	49.5503	0.604027	1.4094	0.805369	1.4094	2.21477	1.61074	7.24832	8.05369	7.44966	5	3.42282	1				0.0135219	0.999095	0.995136	0.982831	0.910019	0.749035	0.504462	0.222522	0.0374373	0.00254161	0.000487517	1	0.999999	0.999918	0.977354	0.40956	0.00667209	2.15387e-05	3.52125e-07	1.15436e-09	1.22957e-11	0.92647	0.808401	1
GIPC1	52.8389	49.4161	8.05369	7.65101	6.84564	2.61745	2.21477	1.4094	1.20805	0.805369	0	1	3.42282	0				0.0138757	0.992728	0.979919	0.957986	0.88774	0.756704	0.497863	0.217272	0.0679405	0.0108631	0.00323763	0.996862	0.985966	0.957891	0.825331	0.377533	0.132437	0.0312834	0.0101845	0.00207511	0.000584569	0.931583	0.870138	1
PSMD5	56.0604	52.7047	-0.604027	-0.201342	7.44966	1.4094	1.81208	9.46309	0.805369	1.20805	8.85906	4	3.3557	0				0.0406277	0.998211	0.994473	0.987217	0.960779	0.91267	0.796885	0.404	0.16917	0.0563173	0.0222684	0.988351	0.964506	0.923433	0.819472	0.717469	0.595959	0.161668	0.0832884	0.0317279	0.0136991	0.876006	0.93057	1
LRRC47	57.4698	54.1141	1.61074	-6.84564	7.04698	7.65101	-0.805369	13.0872	3.8255	-4.63087	9.26174	5	3.3557	0				0.193364	0.999993	0.999953	0.999808	0.998593	0.993323	0.942689	0.463761	0.260027	0.0762299	0.0207849	0.987151	0.964529	0.928886	0.842896	0.743855	0.559677	0.364116	0.267969	0.0762156	0.0141186	0.820336	0.965517	1
PAPSS2	57.2013	53.8456	3.8255	4.63087	-2.81879	-3.02013	-2.21477	-9.66443	15.1007	15.906	8.45638	4	3.3557	0				0.316043	1	0.999988	0.999663	0.970278	0.745177	0.638891	0.422902	0.344229	0.333368	0.215248	0.999833	0.998694	0.993925	0.952706	0.817144	0.526566	0.284967	0.10537	0.00843868	0.000914956	0.934565	0.921748	1
EEF1B2;EEF1D	52.8389	49.4832	-0.805369	0.805369	0.604027	5.63758	7.24832	7.04698	2.21477	3.8255	3.62416	2	3.3557	0				0.00687251	0.996823	0.987949	0.968055	0.890939	0.76543	0.562263	0.126298	0.0188916	0.00348112	0.000953802	0.999983	0.999727	0.99752	0.932308	0.362242	0.0493356	0.00299525	0.000378828	2.13025e-05	2.167e-06	0.908314	0.8232	1
NA;TPM2;TPM4	57	53.7114	-17.7181	-16.1074	-16.3087	12.2819	13.8926	13.6913	12.2819	13.8926	13.6913	3	3.28859	0				0.549392	0.833333	0.666915	0.666668	0.666667	0.666667	0.666667	0.666667	0.666666	0.665925	0.430438	0.993958	0.982041	0.959839	0.884763	0.76496	0.551011	0.274594	0.140626	0.0485038	0.0197776	0.484292	0.942217	0
RPL13A;RPL13AP3	60.6242	57.4698	4.22819	4.22819	5.03356	1.81208	1.81208	2.61745	2.61745	2.61745	3.42282	3	3.15436	1			RPL	3.2499e-07	0.999954	0.999809	0.999443	0.997568	0.992535	0.972689	0.858593	0.579941	0.19729	0.0707473	0.998327	0.994935	0.988388	0.964231	0.918408	0.805047	0.546313	0.330711	0.12521	0.0510303	0.724885	0.881202	1
NA;MT2A;MT1E;MT1G;MT1X;MT1M	57	53.7114	9.26174	21.5436	9.0604	9.26174	21.5436	9.0604	-20.7383	-8.45638	-20.9396	5	3.28859	0				0.579205	0.833333	0.666915	0.666668	0.666667	0.666667	0.666667	0.666667	0.666666	0.665925	0.430438	0.986053	0.951747	0.892489	0.771184	0.689394	0.616283	0.471395	0.141265	0.0529807	0.024016	0.484292	0.951011	0
HSPA4L	55.5906	52.2349	5.83893	-3.42282	-0.402685	19.9329	10.6711	13.6913	-0.201342	-9.46309	-6.44295	5	3.3557	0				0.374731	0.998895	0.991264	0.961748	0.818702	0.676163	0.504357	0.35977	0.338259	0.333403	0.215283	0.996921	0.983901	0.946981	0.803463	0.644609	0.445749	0.208494	0.100281	0.0305942	0.0111098	0.950228	0.958533	1
SF3A1	54.7181	51.3624	3.8255	1.61074	5.83893	4.42953	2.21477	6.44295	2.01342	-0.201342	4.02685	5	3.3557	0				0.000672297	0.99908	0.996213	0.989025	0.953675	0.870824	0.657614	0.300448	0.127102	0.0309064	0.00945873	0.997914	0.993676	0.985206	0.943324	0.590037	0.253777	0.092236	0.0439887	0.0144113	0.00570028	0.904634	0.892911	1
YTHDF3;YTHDF1;YTHDF2	54.3154	50.9597	14.4966	8.65772	9.26174	2.41611	-3.42282	-2.81879	4.22819	-1.61074	-1.00671	2	3.3557	0				0.172534	0.99357	0.980125	0.954443	0.866672	0.729306	0.526755	0.371364	0.280978	0.0855224	0.0164388	0.978404	0.942402	0.886275	0.746294	0.588337	0.377764	0.165107	0.0784371	0.0250832	0.00978229	0.965977	0.959421	1
PITPNA	59.6174	56.2617	1.81208	-2.61745	-2.01342	11.0738	6.6443	7.24832	5.43624	1.00671	1.61074	3	3.3557	0				0.0657494	0.99984	0.999283	0.997799	0.989943	0.969689	0.908078	0.762643	0.450834	0.23073	0.0672339	0.999755	0.998976	0.996838	0.983767	0.942399	0.799349	0.50373	0.128161	0.0325495	0.0111144	0.801398	0.855939	1
PSMD9	59.1477	55.7919	-2.01342	1.00671	8.05369	6.84564	9.86577	16.9128	-7.85235	-4.83221	2.21477	6	3.3557	0				0.267324	0.999809	0.999289	0.997941	0.98817	0.941211	0.742979	0.545335	0.456268	0.375217	0.230614	0.999973	0.999774	0.998531	0.975002	0.843888	0.651268	0.49336	0.27593	0.0288951	0.004332	0.905663	0.915454	1
CDV3	57	53.7785	11.0738	14.4966	14.094	-18.9262	-15.5034	-15.906	11.0738	14.4966	14.094	9	3.22148	0				0.542581	0.833333	0.666915	0.666668	0.666667	0.666667	0.666667	0.666667	0.666666	0.665925	0.430438	0.99762	0.99244	0.981964	0.940425	0.853813	0.644393	0.160347	0.03814	0.0100566	0.00366077	0.484292	0.884918	0
PSMA5	57	53.7785	-18.5235	-15.7047	-16.1074	11.4765	14.2953	13.8926	11.4765	14.2953	13.8926	9	3.22148	0				0.541807	0.833333	0.666915	0.666668	0.666667	0.666667	0.666667	0.666667	0.666666	0.665925	0.430438	0.999448	0.997201	0.990556	0.951492	0.847686	0.577586	0.20788	0.0730761	0.0139563	0.0035572	0.484292	0.903067	0
DDX39A	53.3758	50.0872	-2.81879	-0.805369	3.02013	-3.8255	-1.81208	2.01342	8.65772	10.6711	14.4966	2	3.28859	0				0.178869	0.997749	0.991063	0.975064	0.878952	0.592959	0.413836	0.348128	0.279544	0.0409598	0.00321771	0.979217	0.940129	0.875716	0.710761	0.529632	0.309105	0.11835	0.0516306	0.0149352	0.00542884	0.956798	0.949529	1
EXOSC4	64.7181	61.4295	5.43624	7.65101	3.62416	1.00671	3.22148	-0.805369	3.02013	5.2349	1.20805	3	3.28859	0				0.00277226	0.999987	0.999945	0.999841	0.99931	0.997912	0.992686	0.968207	0.918895	0.735495	0.28388	0.999998	0.999988	0.99996	0.999767	0.999029	0.994038	0.930383	0.693705	0.227667	0.0681045	0.510955	0.662587	0
PSMB10	57	53.8456	-17.5168	-15.906	-17.1141	12.4832	14.094	12.8859	12.4832	14.094	12.8859	4	3.15436	0				0.532191	0.833333	0.666915	0.666668	0.666667	0.666667	0.666667	0.666667	0.666666	0.665925	0.430438	0.998054	0.993598	0.984333	0.94681	0.866122	0.62017	0.190109	0.0640517	0.0145323	0.00470831	0.484292	0.892154	0
BABAM1	58.8121	55.5235	-2.61745	-4.42953	-3.8255	3.02013	1.20805	1.81208	12.4832	10.6711	11.2752	3	3.28859	0				0.186673	0.99983	0.999329	0.997966	0.987148	0.930376	0.710642	0.522214	0.426416	0.308395	0.189146	0.999974	0.999814	0.999184	0.993794	0.971942	0.863803	0.243386	0.0502481	0.00484966	0.00075528	0.910887	0.822929	1
CRMP1;DPYSL3;DPYSL2	61.6309	58.3423	4.83221	5.2349	15.906	-2.81879	-2.41611	8.25503	-3.62416	-3.22148	7.44966	2	3.28859	0				0.194166	0.999804	0.99931	0.998213	0.99336	0.982013	0.944609	0.804917	0.618922	0.416783	0.241681	0.999965	0.999759	0.998671	0.98337	0.904204	0.7223	0.631234	0.567924	0.130896	0.050864	0.787584	0.859686	1
SH3KBP1	57.3356	54.047	14.2953	11.6779	12.8859	-2.61745	-5.2349	-4.02685	2.21477	-0.402685	0.805369	8	3.28859	0				0.246159	0.999917	0.999186	0.99548	0.956487	0.830886	0.625576	0.419971	0.355429	0.335575	0.21568	0.999647	0.998339	0.994526	0.970731	0.898555	0.678751	0.138271	0.0373948	0.00749766	0.00208387	0.930065	0.864792	1
TPD52	60.0872	57	-3.02013	-8.45638	-20.7383	17.7181	12.2819	0	17.7181	12.2819	0	6	3.08725	0				0.462761	0.979823	0.947471	0.902059	0.815191	0.75323	0.706576	0.680368	0.672788	0.667879	0.431221	0.999997	0.999914	0.998879	0.965852	0.79232	0.640724	0.354431	0.334038	0.332968	0.215219	0.907485	0.917117	1
H1-2	61.094	57.9396	4.02685	4.22819	4.42953	0.402685	0.604027	0.805369	4.42953	4.63087	4.83221	6	3.15436	1				0.00014351	0.999695	0.998982	0.997487	0.991397	0.978522	0.941713	0.833023	0.698286	0.226379	0.0890965	0.999428	0.998087	0.995269	0.983686	0.958604	0.881552	0.607202	0.315697	0.096642	0.0355885	0.720171	0.83811	1
PEPD	59.8859	56.6644	5.83893	7.65101	10.2685	6.04027	7.85235	10.4698	-8.45638	-6.6443	-4.02685	3	3.22148	0				0.225952	0.999871	0.999171	0.995983	0.963234	0.856012	0.706263	0.640818	0.59623	0.421791	0.18605	0.999709	0.998937	0.997125	0.987787	0.958964	0.827517	0.470389	0.217974	0.0447721	0.0125874	0.909333	0.858511	1
ADSL	65.0537	61.8322	-5.2349	4.63087	-1.4094	0.604027	10.4698	4.42953	0.604027	10.4698	4.42953	10	3.22148	0				0.0902345	0.999982	0.999922	0.999766	0.998951	0.996747	0.988354	0.94992	0.881437	0.756113	0.462153	0.999919	0.999739	0.999373	0.997906	0.994627	0.978541	0.754726	0.580349	0.431739	0.217802	0.603616	0.785107	0
PSMA7;PSMA8	57	53.9799	-18.5235	-18.5235	-13.8926	11.4765	11.4765	16.1074	11.4765	11.4765	16.1074	4	3.02013	0				0.519718	0.833333	0.666915	0.666668	0.666667	0.666667	0.666667	0.666667	0.666666	0.665925	0.430438	0.998656	0.994526	0.983811	0.929692	0.814155	0.585767	0.258248	0.107164	0.0280978	0.00970255	0.484292	0.920891	0
SEPTIN7	58.9463	55.8591	5.2349	6.6443	4.63087	2.21477	3.62416	1.61074	1.00671	2.41611	0.402685	15	3.08725	1				0.000253215	0.999333	0.997765	0.994472	0.981077	0.953087	0.875935	0.668246	0.45084	0.17692	0.064323	0.99969	0.998896	0.997145	0.989617	0.972751	0.903165	0.273926	0.0971854	0.0272434	0.0095345	0.83626	0.818774	1
NAA50	55.7919	52.5705	9.66443	12.0805	21.5436	-9.0604	-6.6443	2.81879	-5.2349	-2.81879	6.6443	3	3.22148	0				0.368697	0.999636	0.998112	0.99278	0.907419	0.628565	0.468042	0.367587	0.343771	0.334804	0.215675	0.999217	0.996196	0.968031	0.693501	0.61894	0.552402	0.347708	0.0579383	0.0166816	0.00602619	0.919452	0.95748	1
PSMB4	57	53.9799	13.6913	11.8792	13.4899	13.6913	11.8792	13.4899	-16.3087	-18.1208	-16.5101	9	3.02013	0				0.515532	0.833333	0.666915	0.666668	0.666667	0.666667	0.666667	0.666667	0.666666	0.665925	0.430438	0.999595	0.99805	0.9936	0.96751	0.895632	0.683439	0.132264	0.035165	0.00639755	0.00165438	0.484292	0.863936	0
PRPSAP1	60.6242	57.4027	4.22819	0	-2.01342	2.81879	-1.4094	-3.42282	13.0872	8.85906	6.84564	4	3.22148	0				0.110522	0.999652	0.998686	0.996437	0.986136	0.962147	0.889906	0.69724	0.535339	0.396944	0.237478	0.999566	0.998314	0.995192	0.979417	0.940472	0.833913	0.595939	0.239388	0.0894496	0.0392444	0.852913	0.851953	1
PITPNB	57.1342	53.9799	10.2685	8.45638	4.02685	2.81879	1.00671	-3.42282	4.42953	2.61745	-1.81208	5	3.15436	0				0.0442206	0.997749	0.992953	0.983567	0.949435	0.889131	0.764005	0.560036	0.397908	0.0903276	0.019766	0.999908	0.999265	0.996411	0.968808	0.862453	0.557936	0.226072	0.0952848	0.0193025	0.00472674	0.889591	0.902962	1
FARSB	53.7114	50.6913	5.43624	4.22819	4.83221	3.8255	2.61745	3.22148	1.61074	0.402685	1.00671	5	3.02013	1				3.25179e-05	0.995295	0.985323	0.965945	0.897341	0.782423	0.56352	0.264272	0.123384	0.0362747	0.0129915	0.992129	0.975269	0.941025	0.811486	0.59521	0.285598	0.0820062	0.0326654	0.0094195	0.00360757	0.934541	0.922237	1
ANXA1	51.8993	48.9463	3.02013	3.8255	3.8255	3.62416	4.42953	4.42953	0.604027	1.4094	1.4094	26	2.95302	1				2.85895e-06	0.999866	0.998822	0.994021	0.949613	0.811206	0.325502	0.0295869	0.00485644	0.000375869	4.94409e-05	0.999999	0.999969	0.99927	0.925705	0.24617	0.00870994	0.000119183	5.68395e-06	8.39381e-08	2.96548e-09	0.870117	0.793788	1
METAP2	59.0134	55.9262	0.201342	5.43624	-8.05369	0	5.2349	-8.25503	12.0805	17.3154	3.8255	4	3.08725	0				0.261034	0.999413	0.997911	0.994624	0.980925	0.953162	0.883118	0.453118	0.385236	0.347734	0.220302	0.993136	0.979281	0.954179	0.878288	0.777939	0.625533	0.426684	0.307341	0.174608	0.0954226	0.853071	0.95991	1
RHOC	67	53.9128	0	0	13.0872	0	0	13.0872	0	0	0	2	2.90828	0				0.0925909	1	1	1	1	1	1	1	1	0.998887	0.645656	0.999895	0.99926	0.996815	0.976861	0.90263	0.621095	0.165563	0.0417493	0.005246	0.000983428	0.278715	0.875283	0
AASDHPPT	55.1208	52.1007	6.44295	8.05369	8.45638	-0.604027	1.00671	1.4094	-0.402685	1.20805	1.61074	2	3.02013	0				0.0134724	0.997921	0.992291	0.979646	0.927097	0.828153	0.635915	0.377451	0.218103	0.0684245	0.021555	0.999258	0.996796	0.989626	0.939244	0.766194	0.356967	0.0863113	0.0301679	0.00687281	0.00211568	0.932639	0.893636	1
PSMD7	57.4698	54.4497	8.05369	13.0872	14.698	-4.63087	0.402685	2.01342	-6.04027	-1.00671	0.604027	7	3.02013	0				0.193663	0.999952	0.999687	0.998506	0.985782	0.925172	0.671355	0.362959	0.30599	0.238138	0.158481	0.99952	0.997751	0.992542	0.958452	0.850297	0.573503	0.283991	0.147348	0.0431179	0.0138613	0.895505	0.916607	1
TCEAL5;TCEAL6;TCEAL3	57	54.1141	-15.1007	-14.4966	-21.745	14.8993	15.5034	8.25503	14.8993	15.5034	8.25503	2	2.88591	0				0.509334	0.833333	0.666915	0.666668	0.666667	0.666667	0.666667	0.666667	0.666666	0.665925	0.430438	0.999194	0.996303	0.988324	0.943942	0.828735	0.567362	0.330066	0.108693	0.0055739	0.000784575	0.484292	0.921716	0
VASP	52.3691	49.4161	3.22148	2.41611	1.20805	2.41611	1.61074	0.402685	6.04027	5.2349	4.02685	6	2.95302	1				5.46807e-05	0.997758	0.991104	0.975119	0.904058	0.76789	0.495351	0.0857319	0.0212362	0.00416391	0.00121859	0.987876	0.967917	0.936056	0.838314	0.429239	0.120538	0.0311472	0.013475	0.00440306	0.00182023	0.903126	0.871665	1
PSMB5	57	54.1141	-16.3087	-17.7181	-17.3154	13.6913	12.2819	12.6846	13.6913	12.2819	12.6846	8	2.88591	0				0.498666	0.833333	0.666915	0.666668	0.666667	0.666667	0.666667	0.666667	0.666666	0.665925	0.430438	0.997919	0.993211	0.983223	0.940487	0.845136	0.599467	0.247017	0.107604	0.0306321	0.0110393	0.484292	0.910739	0
HSP90AA1;HSP90AB1;HSP90AA2P;HSP90AB2P	52.7047	49.7517	-0.402685	0.805369	0	3.02013	4.22819	3.42282	4.63087	5.83893	5.03356	6	2.95302	0				0.000410152	0.996379	0.988329	0.970079	0.886363	0.729546	0.479395	0.179831	0.0699496	0.019607	0.00762946	0.992598	0.97723	0.947247	0.830758	0.434129	0.168009	0.0506604	0.0205921	0.00593548	0.00224392	0.931193	0.886728	1
SF3B1	55.0537	52.1007	-4.63087	-3.22148	-2.41611	13.6913	15.1007	15.906	-3.8255	-2.41611	-1.61074	4	2.95302	0				0.275131	0.999995	0.999824	0.997587	0.922335	0.557126	0.346087	0.33358	0.333348	0.332963	0.215219	0.999598	0.997943	0.992992	0.963176	0.857698	0.318018	0.0560953	0.0131964	0.00191709	0.000442785	0.86121	0.863528	1
PPP1R12A	53.8456	50.8926	-2.01342	2.61745	1.20805	6.04027	10.6711	9.26174	-3.02013	1.61074	0.201342	6	2.95302	0				0.0483761	0.995421	0.986737	0.970996	0.912154	0.743611	0.448977	0.284285	0.188936	0.0856666	0.0391932	0.997923	0.993782	0.985798	0.933137	0.521376	0.200372	0.0873777	0.0433336	0.0143733	0.00569638	0.94195	0.882595	1
PAK2	60.3557	57.4698	4.02685	3.42282	3.62416	2.01342	1.4094	1.61074	3.62416	3.02013	3.22148	12	2.88591	1				1.10547e-08	0.999999	0.999993	0.999964	0.99968	0.998307	0.988648	0.89642	0.62897	0.0983703	0.0153647	0.999467	0.99828	0.995773	0.984903	0.958977	0.869502	0.558628	0.273793	0.0737042	0.0251246	0.681365	0.844856	0
SRM	56.5302	53.7785	3.62416	3.02013	5.2349	1.81208	1.20805	3.42282	1.81208	1.20805	3.42282	6	2.75168	1				5.72828e-07	0.998336	0.994949	0.988307	0.962853	0.911586	0.774484	0.46168	0.246581	0.0833871	0.0324995	0.999799	0.998876	0.995936	0.977048	0.921178	0.69912	0.0746455	0.012763	0.00171447	0.000379877	0.888771	0.842863	1
NONO	52.0336	49.1477	2.21477	-0.402685	4.02685	3.62416	1.00671	5.43624	3.62416	1.00671	5.43624	8	2.88591	0				0.000119199	0.99911	0.995492	0.984788	0.922398	0.761469	0.386606	0.0766578	0.0203294	0.00319434	0.000748377	0.999489	0.994774	0.971586	0.795119	0.373556	0.0995057	0.0102765	0.00170827	0.000136493	1.82591e-05	0.897586	0.862091	1
DYNC1LI1	54.3154	51.4295	-1.00671	-0.805369	-2.81879	3.42282	3.62416	1.61074	7.85235	8.05369	6.04027	4	2.88591	0				0.0183341	0.999791	0.99929	0.99818	0.986803	0.823139	0.555958	0.243452	0.141887	0.0539165	0.0210418	0.999904	0.999076	0.994808	0.94521	0.737284	0.273299	0.0266548	0.00401298	0.00029354	3.84386e-05	0.911392	0.874663	1
PSMA7	57	54.1812	12.2819	12.2819	13.8926	-17.7181	-17.7181	-16.1074	12.2819	12.2819	13.8926	9	2.81879	0				0.490749	0.833333	0.666915	0.666668	0.666667	0.666667	0.666667	0.666667	0.666666	0.665925	0.430438	0.999952	0.999672	0.998551	0.988211	0.941991	0.710933	0.123512	0.0288427	0.00390572	0.000792066	0.484292	0.845352	0
UBA3	60.7584	52.1007	0.805369	0	0	10.2685	0	0	14.8993	0	0	3	2.88591	0				0.083306	0.999933	0.999608	0.998398	0.98821	0.949261	0.817904	0.656082	0.581083	0.463811	0.27292	0.999919	0.999238	0.995903	0.960222	0.807848	0.363232	0.0476178	0.00863268	0.000762668	0.000110216	0.887629	0.875962	1
FAM49B	58.3423	55.7248	5.43624	5.03356	5.83893	1.20805	0.805369	1.61074	1.20805	0.805369	1.61074	3	2.61745	1				8.55741e-05	0.999665	0.998838	0.997057	0.989639	0.973983	0.930752	0.664548	0.36084	0.0636194	0.0132276	0.997634	0.99297	0.984219	0.953581	0.899969	0.775008	0.369228	0.154924	0.0528489	0.0215719	0.80512	0.882364	1
BZW2	54.8523	51.9664	-1.81208	-2.61745	0.604027	8.85906	8.05369	11.2752	0	-0.805369	2.41611	1	2.88591	0				0.0609362	0.99974	0.998622	0.994305	0.955759	0.822061	0.516203	0.291277	0.213117	0.110887	0.0527998	0.994649	0.98213	0.956814	0.866158	0.715557	0.425279	0.120694	0.0418976	0.0098007	0.00317764	0.925603	0.923992	1
NACA	57	54.1812	20.5369	3.8255	14.094	20.5369	3.8255	14.094	-9.46309	-26.1745	-15.906	4	2.81879	0				0.534313	0.833333	0.666915	0.666668	0.666667	0.666667	0.666667	0.666667	0.666666	0.665925	0.430438	0.999933	0.998291	0.981608	0.79223	0.663227	0.493839	0.340726	0.317667	0.136799	0.0157447	0.484292	0.975531	0
PSMA4	57	54.1812	-15.7047	-19.7315	-16.1074	14.2953	10.2685	13.8926	14.2953	10.2685	13.8926	13	2.81879	0				0.493602	0.833333	0.666915	0.666668	0.666667	0.666667	0.666667	0.666667	0.666666	0.665925	0.430438	0.996045	0.98725	0.969528	0.903701	0.789727	0.576511	0.297661	0.158378	0.0567837	0.0234456	0.484292	0.937822	0
PPIF	56.7315	53.8456	1.61074	5.43624	5.83893	-1.00671	2.81879	3.22148	0	3.8255	4.22819	2	2.88591	0				0.000390464	0.998747	0.996516	0.992536	0.978991	0.953488	0.868413	0.512506	0.15612	0.04031	0.0173687	0.996441	0.989823	0.977873	0.936654	0.853518	0.618833	0.223676	0.054156	0.0120841	0.00468178	0.838597	0.898343	1
DPP9	55.3893	52.5705	-2.01342	-4.83221	-3.02013	15.7047	12.8859	14.698	-1.4094	-4.22819	-2.41611	4	2.81879	0				0.246121	0.993253	0.980338	0.955758	0.849293	0.637392	0.447257	0.370427	0.34992	0.33822	0.217301	0.999231	0.996784	0.99052	0.955382	0.836426	0.485634	0.054662	0.0171655	0.00373549	0.00109844	0.932422	0.877688	1
PSMB2	57	54.2483	-18.3221	-18.5235	-14.8993	11.6779	11.4765	15.1007	11.6779	11.4765	15.1007	7	2.75168	0				0.485008	0.833333	0.666915	0.666668	0.666667	0.666667	0.666667	0.666667	0.666666	0.665925	0.430438	0.99829	0.993656	0.983272	0.940616	0.861537	0.693293	0.213066	0.0686912	0.0159142	0.00480278	0.484292	0.887151	0
HP1BP3	59.349	50.8926	0	0	6.6443	0	0	10.6711	0	0	8.05369	1	2.81879	0				0.027015	0.999975	0.999895	0.999691	0.998568	0.995179	0.979152	0.796515	0.360799	0.123299	0.0432227	0.997389	0.987928	0.962646	0.84102	0.614812	0.288671	0.0710385	0.0225525	0.00432894	0.00115243	0.755387	0.914839	1
MT2A;MT1A;MT1G;MT1H;MT1X	57	54.3154	14.094	8.45638	15.5034	14.094	8.45638	15.5034	-15.906	-21.5436	-14.4966	1	2.68456	0				0.483851	0.833333	0.666915	0.666668	0.666667	0.666667	0.666667	0.666667	0.666666	0.665925	0.430438	0.993921	0.982449	0.961456	0.891503	0.780392	0.582686	0.326444	0.185306	0.067273	0.0264708	0.484292	0.945217	0
NAP1L1;NAP1L4	54.1812	51.3624	1.20805	2.61745	3.8255	-0.402685	1.00671	2.21477	3.62416	5.03356	6.24161	2	2.81879	0				0.000117298	0.999878	0.999167	0.996484	0.97536	0.903284	0.678596	0.175761	0.019121	0.00188203	0.000328848	0.995412	0.985712	0.965052	0.866669	0.633362	0.304335	0.108786	0.0497848	0.016166	0.00654472	0.866662	0.918126	1
FAM136A	56.9329	54.1141	13.4899	12.2819	12.8859	-1.4094	-2.61745	-2.01342	-1.81208	-3.02013	-2.41611	3	2.81879	0				0.180812	0.999639	0.998087	0.993389	0.966016	0.891246	0.521614	0.360949	0.341251	0.334282	0.215532	0.999988	0.999874	0.999275	0.992069	0.953507	0.725855	0.0935981	0.0151304	0.00125614	0.000173875	0.890491	0.833567	1
PPIA	54.1812	51.3624	3.42282	2.01342	4.63087	4.42953	3.02013	5.63758	0.805369	-0.604027	2.01342	16	2.81879	0				6.65046e-05	0.99766	0.992327	0.980791	0.929881	0.818386	0.575019	0.274775	0.137906	0.0452336	0.0174931	0.999817	0.99898	0.996307	0.975868	0.785345	0.17023	0.0395604	0.0113633	0.0018134	0.000413732	0.925025	0.846726	1
CCDC86	60.557	57.7383	13.2886	8.45638	6.04027	11.6779	6.84564	4.42953	-4.42953	-9.26174	-11.6779	2	2.81879	0				0.259759	1	1	0.999998	0.996561	0.753958	0.666848	0.666323	0.663375	0.602919	0.300887	1	0.999997	0.999979	0.999572	0.99399	0.885236	0.586317	0.367833	0.0337167	0.00267325	0.861244	0.824109	1
PRMT3	52.9732	50.4228	3.22148	1.4094	1.00671	4.83221	3.02013	2.61745	3.62416	1.81208	1.4094	1	2.55034	1				1.13026e-07	0.996377	0.988467	0.972321	0.908099	0.779067	0.497401	0.177816	0.0720765	0.0192805	0.0067408	0.995311	0.985786	0.967301	0.889106	0.501499	0.205234	0.0579081	0.0234079	0.00685391	0.00261733	0.920502	0.888791	1
PPAT	59.0805	56.3289	-1.61074	5.63758	1.4094	-1.00671	6.24161	2.01342	0.604027	7.85235	3.62416	5	2.75168	0				0.00488965	0.99947	0.998304	0.995917	0.986353	0.966301	0.909279	0.739104	0.478309	0.113279	0.0400043	0.999812	0.998973	0.996246	0.977955	0.923484	0.770665	0.436909	0.20734	0.0658624	0.0228283	0.793428	0.882699	1
PPP3CA	59.2819	56.5973	-7.24832	-11.0738	-12.0805	10.6711	6.84564	5.83893	13.2886	9.46309	8.45638	5	2.68456	0				0.284437	0.999762	0.996374	0.973159	0.798755	0.688747	0.663922	0.647064	0.616554	0.523579	0.31454	0.998843	0.996331	0.990957	0.967439	0.914666	0.776092	0.490572	0.250074	0.0695797	0.0262197	0.930841	0.885109	1
SLTM	63.3758	60.6913	-6.24161	3.42282	3.02013	-4.63087	5.03356	4.63087	0	9.66443	9.26174	3	2.68456	0				0.0630751	1	1	1	0.999998	0.99998	0.999644	0.988109	0.882767	0.435881	0.222132	0.998998	0.997187	0.993892	0.982274	0.960195	0.899432	0.713055	0.53357	0.39542	0.239711	0.577168	0.846436	0
UBE2L3	56.4631	53.7785	11.0738	11.6779	12.0805	-17.3154	-16.7114	-16.3087	12.6846	13.2886	13.6913	5	2.68456	0				0.462847	0.833333	0.666915	0.666667	0.666659	0.666627	0.666414	0.664258	0.654799	0.579089	0.321429	0.997986	0.993802	0.9856	0.953499	0.879489	0.616927	0.165834	0.0539514	0.0138228	0.00508829	0.584267	0.88398	0
RPS23	60.0201	57.7383	1.81208	3.22148	3.42282	0.805369	2.21477	2.41611	1.20805	2.61745	2.81879	7	2.28188	1		RPS		3.03692e-10	0.999843	0.999394	0.998323	0.993213	0.980524	0.936664	0.767446	0.529031	0.201966	0.0725875	0.999548	0.998566	0.996538	0.988096	0.969077	0.906207	0.583257	0.247447	0.0801372	0.0314261	0.779669	0.826653	1
CALM3	57	54.4497	-29.396	-14.2953	-8.65772	0.604027	15.7047	21.3423	0.604027	15.7047	21.3423	14	2.55034	0				0.527294	0.833333	0.666915	0.666668	0.666667	0.666667	0.666667	0.666667	0.666666	0.665925	0.430438	0.998629	0.9908	0.947023	0.695369	0.556191	0.442482	0.352266	0.312276	0.241454	0.158994	0.484292	0.955538	0
H1-4	60.0201	57.4027	0	4.22819	2.81879	4.63087	8.85906	7.44966	-3.8255	0.402685	-1.00671	7	2.61745	0				0.0151316	0.999971	0.99987	0.9996	0.998131	0.9939	0.969692	0.651458	0.463437	0.249416	0.109289	0.999086	0.997347	0.994111	0.982553	0.960123	0.881437	0.505948	0.276912	0.084361	0.0280691	0.804565	0.847135	1
PYCR1	64.7852	62.1678	0	2.61745	11.8792	0	2.61745	11.8792	-6.6443	-4.02685	5.2349	3	2.61745	0				0.0967018	0.999999	0.999995	0.999976	0.999812	0.999099	0.994667	0.957941	0.863593	0.712531	0.43972	1	0.999997	0.999977	0.999537	0.995579	0.949275	0.730358	0.672502	0.566324	0.240633	0.615833	0.775581	0
SH3BGRL3	56.7987	54.1812	13.0872	12.2819	13.0872	-6.04027	-6.84564	-6.04027	1.61074	0.805369	1.61074	7	2.61745	0				0.198495	0.985911	0.962224	0.925495	0.83781	0.74744	0.629769	0.483524	0.40722	0.355533	0.223418	0.998892	0.995929	0.989073	0.957121	0.878867	0.630415	0.218324	0.0848798	0.0217567	0.00727853	0.979332	0.892972	1
RANBP3	58.6107	55.9933	-6.24161	-3.02013	4.83221	6.24161	9.46309	17.3154	-6.44295	-3.22148	4.63087	2	2.61745	0				0.180472	1	0.999999	0.999991	0.999684	0.995494	0.910547	0.362405	0.335318	0.333011	0.215221	0.993665	0.981138	0.958947	0.895182	0.818757	0.713164	0.491553	0.271164	0.105529	0.045786	0.808039	0.927787	1
RPL8	58.9463	57.8725	0.402685	1.00671	0.604027	1.61074	2.21477	1.81208	0.402685	1.00671	0.604027	10	1.07383	1			RPL	9.10579e-14	0.99918	0.997413	0.993865	0.980055	0.952036	0.875292	0.662865	0.439793	0.178473	0.0724906	0.999497	0.998484	0.996546	0.989468	0.976122	0.942042	0.705473	0.16841	0.052676	0.0224252	0.839286	0.779342	1
PCBP3;PCBP2	52.5705	50.0201	0.604027	-0.805369	-1.4094	5.83893	4.42953	3.8255	4.63087	3.22148	2.61745	1	2.55034	0				0.000375034	0.998369	0.992993	0.977925	0.897364	0.738911	0.455083	0.147999	0.0618324	0.018141	0.00670448	0.999991	0.999818	0.998323	0.95902	0.483939	0.0809094	0.00354941	0.000346296	1.35351e-05	1.03331e-06	0.922681	0.837714	1
ATP5F1A	67	64.5168	3.8255	3.62416	0	3.8255	3.62416	0	3.8255	3.62416	0	13	2.48322	0				1.27446e-05	1	1	1	1	1	1	1	1	0.998887	0.645656	0.999739	0.999237	0.998294	0.994876	0.988295	0.970397	0.913591	0.829499	0.650181	0.391517	0.278715	0.678303	0
RSL1D1	57.4698	54.9195	0.604027	-1.61074	2.21477	11.8792	9.66443	13.4899	-4.22819	-6.44295	-2.61745	4	2.55034	0				0.140454	0.999932	0.999486	0.997208	0.970477	0.869426	0.695949	0.363635	0.300965	0.239655	0.163994	0.998811	0.99583	0.989055	0.957935	0.886937	0.710227	0.32603	0.087839	0.0201118	0.00712516	0.909373	0.888433	1
SOD1	57	54.5168	3.62416	17.3154	16.5101	3.62416	17.3154	16.5101	-26.3758	-12.6846	-13.4899	7	2.48322	0				0.489719	0.833333	0.666915	0.666668	0.666667	0.666667	0.666667	0.666667	0.666666	0.665925	0.430438	0.999643	0.99742	0.988518	0.915718	0.704805	0.422783	0.341273	0.32327	0.15012	0.0160142	0.484292	0.94651	0
STMN1;STMN2	58.745	56.1946	-1.00671	-15.1007	3.22148	4.42953	-9.66443	8.65772	14.094	0	18.3221	3	2.55034	0				0.299243	0.999895	0.999267	0.996862	0.978058	0.919008	0.784105	0.568229	0.351528	0.333627	0.21533	0.999191	0.996863	0.991406	0.951809	0.627785	0.497188	0.393586	0.357009	0.336771	0.204452	0.89601	0.919058	1
UBE2N	61.6309	57.8389	9.26174	0	9.0604	9.26174	0	9.0604	-6.84564	0	-7.04698	2	2.52796	0				0.113339	0.996732	0.989434	0.97523	0.928226	0.863253	0.777265	0.706553	0.68363	0.670747	0.432175	0.998987	0.99707	0.99353	0.981136	0.958789	0.905709	0.684969	0.206798	0.0788609	0.0347723	0.915868	0.804156	1
PSMB6	57	54.5839	-16.9128	-18.5235	-17.3154	13.0872	11.4765	12.6846	13.0872	11.4765	12.6846	6	2.41611	0				0.443379	0.833333	0.666915	0.666668	0.666667	0.666667	0.666667	0.666667	0.666666	0.665925	0.430438	0.997623	0.993314	0.985395	0.956502	0.897494	0.725358	0.211622	0.0733363	0.0234172	0.00967154	0.484292	0.871434	0
SCYL1	55.3221	51.5638	1.00671	3.8255	-0.201342	5.43624	8.25503	4.22819	0	0	0	2	2.50559	0				0.00168246	0.999986	0.999851	0.999141	0.990681	0.947671	0.758651	0.430002	0.0133587	0.000553569	7.37434e-05	0.998247	0.993249	0.981551	0.924863	0.592768	0.312728	0.114514	0.045968	0.0115955	0.00377218	0.849231	0.910174	1
ABHD10	64.7852	62.302	-3.02013	-2.61745	8.85906	0.604027	1.00671	12.4832	-2.41611	-2.01342	9.46309	3	2.48322	0				0.0745002	0.999875	0.999622	0.999128	0.997232	0.993335	0.9818	0.939634	0.865705	0.673201	0.389261	0.999319	0.997575	0.993764	0.977978	0.946486	0.874709	0.756047	0.679091	0.530038	0.300426	0.62726	0.841952	0
TLN1;TLN2	51.4966	49.0134	-4.22819	-3.42282	-2.41611	2.01342	2.81879	3.8255	7.04698	7.85235	8.85906	7	2.48322	0				0.0325364	0.986049	0.95388	0.90037	0.793398	0.71271	0.407217	0.17567	0.0152455	0.000659139	0.000169466	0.982315	0.94993	0.895407	0.745151	0.447754	0.135589	0.0434244	0.0186234	0.00564038	0.00218896	0.938808	0.895201	1
GCDH	67	61.6644	8.65772	2.01342	0	0	0	0	8.65772	2.01342	0	2	2.37136	0				0.00497044	1	1	1	1	1	1	1	1	0.998887	0.645656	0.999986	0.99992	0.999697	0.998129	0.992645	0.96626	0.833124	0.65575	0.394178	0.127537	0.278715	0.734693	0
NA;>CONTAM|O95678 SWISS-PROT:O95678 Tax_Id=9606 Gene_Symbol=KRT75 Keratin, type II cytoskeletal 75;KRT75	55.5906	51.8993	5.2349	2.41611	0	4.63087	1.81208	0	5.43624	2.61745	0	1	2.46085	0				8.53507e-05	0.998567	0.99595	0.99124	0.975404	0.947703	0.865952	0.248918	0.092691	0.0311296	0.0131954	0.997782	0.992605	0.981163	0.917293	0.699261	0.320702	0.119124	0.0537188	0.0158688	0.00578071	0.831986	0.907857	1
NUMA1	55.3221	51.698	9.86577	9.46309	0	-0.201342	-0.604027	0	1.81208	1.4094	0	6	2.41611	0				0.01234	0.998904	0.995072	0.984739	0.931398	0.815377	0.597439	0.365734	0.246764	0.111111	0.045922	0.99713	0.988587	0.96778	0.872225	0.684289	0.366994	0.108012	0.0389356	0.00896622	0.00278599	0.940164	0.920674	1
EXOSC9	65.0537	62.6376	9.0604	3.02013	0.402685	9.26174	3.22148	0.604027	3.62416	-2.41611	-5.03356	4	2.41611	0				0.0241897	0.999999	0.999996	0.999981	0.999859	0.999356	0.996376	0.971993	0.899735	0.702921	0.404566	0.999352	0.998078	0.995669	0.986984	0.970809	0.930925	0.832974	0.725252	0.504967	0.251454	0.571894	0.757248	0
TIMM8B	57.4027	54.9866	-0.402685	2.41611	-2.81879	1.61074	4.42953	-0.805369	5.63758	8.45638	3.22148	2	2.41611	0				0.00390049	0.999938	0.999772	0.999394	0.997572	0.991368	0.926593	0.450797	0.21087	0.0880138	0.0348251	0.999884	0.999437	0.998161	0.990718	0.962301	0.660673	0.357282	0.0462264	0.00784542	0.00204295	0.822765	0.868667	1
IPO4	62.0671	51.2953	0	0	0	0	0	15.7047	0	0	5.83893	2	2.39374	0				0.0414586	1	1	1	0.999999	0.999974	0.998064	0.788985	0.515467	0.499529	0.322829	0.999565	0.996954	0.98699	0.910978	0.692027	0.28435	0.0458875	0.0104504	0.00127668	0.000238557	0.772273	0.891265	1
DDX46	51.6309	49.2819	-1.4094	-2.21477	-2.41611	5.03356	4.22819	4.02685	5.2349	4.42953	4.22819	4	2.34899	0				0.00226314	0.987884	0.96451	0.926423	0.835959	0.736156	0.476753	0.0767948	0.0147912	0.00230593	0.000725574	0.991026	0.974269	0.946125	0.855812	0.422297	0.0759619	0.0247515	0.0109133	0.00336948	0.00130817	0.913833	0.855637	1
CCDC50	57	54.7181	-14.698	-19.3289	-19.1275	15.302	10.6711	10.8725	15.302	10.6711	10.8725	3	2.28188	0				0.432853	0.833333	0.666915	0.666668	0.666667	0.666667	0.666667	0.666667	0.666666	0.665925	0.430438	0.997494	0.991853	0.980708	0.942146	0.884033	0.78763	0.247493	0.0295715	0.00632799	0.00226841	0.484292	0.860501	0
RAB14	63.5101	61.1611	7.04698	3.62416	6.84564	7.04698	3.62416	6.84564	-3.42282	-6.84564	-3.62416	3	2.34899	0				0.0441396	0.998865	0.996788	0.993037	0.98037	0.958741	0.912085	0.82438	0.761531	0.703744	0.4469	0.999518	0.998634	0.996999	0.991089	0.979544	0.947011	0.837175	0.671267	0.297279	0.0826241	0.801779	0.728873	1
S100A6	57	54.7181	-19.7315	-17.1141	-16.3087	10.2685	12.8859	13.6913	10.2685	12.8859	13.6913	12	2.28188	0				0.430152	0.833333	0.666915	0.666668	0.666667	0.666667	0.666667	0.666667	0.666666	0.665925	0.430438	0.999743	0.998753	0.99595	0.980348	0.940189	0.780688	0.215924	0.0377199	0.00406478	0.00094976	0.484292	0.846621	0
G3BP2	53.5101	51.1611	1.20805	1.4094	8.05369	-0.201342	0	6.6443	-1.00671	-0.805369	5.83893	2	2.34899	0				0.00353813	0.999369	0.997329	0.991903	0.961146	0.87208	0.589309	0.133471	0.0349153	0.00666992	0.00193002	0.989247	0.962064	0.909485	0.765358	0.609511	0.388676	0.147027	0.0612188	0.0171397	0.00625686	0.880933	0.952814	1
PDCD6IP	50.8255	48.5436	4.63087	6.6443	4.83221	0	2.01342	0.201342	0	2.01342	0.201342	13	2.28188	0				0.000174016	0.998646	0.995514	0.987554	0.899986	0.516907	0.210091	0.0919286	0.0440013	0.0136456	0.00510604	0.999868	0.997828	0.982694	0.796525	0.253278	0.0158019	0.000622595	6.188e-05	2.53171e-06	2.03003e-07	0.891911	0.817844	1
CLIP1	58.745	56.4631	3.22148	6.04027	6.04027	2.21477	5.03356	5.03356	-4.22819	-1.4094	-1.4094	5	2.28188	0				0.00521722	0.998227	0.994665	0.987943	0.964602	0.925353	0.847162	0.712414	0.530899	0.128931	0.0518784	0.997737	0.993119	0.984202	0.951628	0.891752	0.753673	0.475147	0.266927	0.0888395	0.0328847	0.820946	0.899909	1
UFC1	60.7584	58.4765	6.24161	-2.21477	11.2752	2.21477	-6.24161	7.24832	1.81208	-6.6443	6.84564	2	2.28188	0				0.0695453	0.999998	0.999984	0.999933	0.999535	0.997986	0.989392	0.91906	0.578137	0.20141	0.0380338	0.999966	0.999751	0.998792	0.988432	0.93869	0.755402	0.522046	0.389638	0.250942	0.140732	0.692306	0.898655	0
GRN	57	54.8523	-30	-8.85906	-14.698	0	21.1409	15.302	0	21.1409	15.302	2	2.14765	0				0.487262	0.833333	0.666915	0.666668	0.666667	0.666666	0.666663	0.666573	0.665767	0.646337	0.402034	0.993986	0.971387	0.918758	0.776234	0.639488	0.446239	0.346612	0.335816	0.33322	0.215266	0.512754	0.944473	0
CTTN	57	54.8523	-16.3087	-20.7383	-16.5101	13.6913	9.26174	13.4899	13.6913	9.26174	13.4899	22	2.14765	0				0.417691	0.833333	0.666915	0.666668	0.666667	0.666667	0.666667	0.666667	0.666666	0.665925	0.430438	0.999902	0.999423	0.99783	0.987006	0.952619	0.72783	0.318401	0.0287838	0.00232803	0.000502811	0.484292	0.858858	0
UBE2C	51.8993	49.6174	6.6443	4.02685	-0.201342	5.03356	2.41611	-1.81208	4.63087	2.01342	-2.21477	2	2.28188	0				0.0012903	0.999639	0.997919	0.992168	0.951906	0.793902	0.297001	0.068039	0.020037	0.00336618	0.00080644	0.995328	0.976908	0.928986	0.742375	0.480537	0.217869	0.0412399	0.00902313	0.00100819	0.000178461	0.876805	0.912613	1
SMC3	58.8121	55.4228	1.4094	4.02685	0	1.81208	4.42953	0	3.02013	5.63758	0	6	2.25951	0				2.90493e-05	0.998642	0.996149	0.991607	0.975815	0.947039	0.875133	0.677027	0.437557	0.15575	0.0615084	0.99967	0.998465	0.99516	0.977271	0.931838	0.807846	0.32919	0.0444611	0.0084851	0.00227945	0.833897	0.850687	1
CSRP1	57	54.9195	14.698	9.66443	11.8792	14.698	9.66443	11.8792	-15.302	-20.3356	-18.1208	11	2.08054	0				0.410532	0.833333	0.666915	0.666668	0.666667	0.666667	0.666667	0.666667	0.666666	0.665925	0.430438	0.999579	0.998271	0.994639	0.972401	0.9076	0.735179	0.213717	0.109213	0.03632	0.0135034	0.484292	0.870426	0
CIAO2B	51.8322	48.5772	9.66443	0	3.42282	1.81208	0	-4.42953	7.65101	0	1.4094	2	2.17002	0				0.00976782	0.99005	0.968457	0.930622	0.834543	0.726032	0.486752	0.110078	0.0213786	0.0024258	0.000586761	0.981755	0.933498	0.846596	0.654779	0.465449	0.175777	0.0223961	0.00476164	0.000663814	0.000162943	0.92289	0.914281	1
HSPA1B;HSPA6;HSPA7	57.7383	55.5906	3.42282	4.22819	5.43624	-0.805369	0	1.20805	1.00671	1.81208	3.02013	3	2.14765	0				1.33727e-05	0.999917	0.999692	0.999162	0.99641	0.98721	0.927392	0.551296	0.24539	0.0748826	0.0271867	0.997714	0.993015	0.98395	0.951237	0.893274	0.77131	0.349592	0.129665	0.0450604	0.0181721	0.819465	0.881208	1
CLTA	57	54.9866	9.66443	12.2819	14.094	-20.3356	-17.7181	-15.906	9.66443	12.2819	14.094	7	2.01342	0				0.402317	0.833333	0.666915	0.666668	0.666667	0.666667	0.666667	0.666667	0.666666	0.665925	0.430438	0.999031	0.996447	0.990336	0.959799	0.879392	0.648466	0.312765	0.157962	0.0505647	0.0186516	0.484292	0.906895	0
ALDOA	64.5168	62.4362	0.402685	5.63758	3.42282	-0.201342	5.03356	2.81879	-2.21477	3.02013	0.805369	36	2.08054	0				0.000135948	1	1	1	1	0.999998	0.999973	0.999112	0.986935	0.694104	0.120333	0.999731	0.999127	0.997878	0.992805	0.981923	0.949265	0.838688	0.682668	0.404163	0.219189	0.439598	0.753156	0
EXOSC6	65.9262	63.8456	8.65772	0	0.805369	5.43624	-3.22148	-2.41611	8.65772	0	0.805369	4	2.08054	0				0.0108727	0.999969	0.999891	0.999723	0.999004	0.997387	0.992209	0.971814	0.934712	0.837742	0.519321	0.999633	0.998845	0.997276	0.991266	0.979367	0.948019	0.866648	0.782208	0.641876	0.384045	0.515602	0.739736	0
ARFGAP1	53.2416	51.1611	-0.402685	0.604027	2.01342	2.21477	3.22148	4.63087	1.00671	2.01342	3.42282	2	2.08054	0				3.7861e-07	0.999063	0.995717	0.986746	0.941076	0.839439	0.589437	0.116087	0.0339554	0.0067234	0.00183817	0.999986	0.999823	0.998806	0.981143	0.747477	0.173106	0.00698569	0.000903937	5.69965e-05	6.39952e-06	0.887092	0.845958	1
DECR1	63.1074	61.094	9.46309	0	8.25503	-2.21477	-11.6779	-3.42282	9.46309	0	8.25503	4	2.01342	0				0.0956982	1	1	1	0.999989	0.999647	0.982294	0.707919	0.66812	0.665937	0.430438	0.999918	0.999622	0.998809	0.994272	0.981453	0.932891	0.752386	0.552825	0.341087	0.19541	0.785921	0.807503	1
IAH1	64.2483	61.2617	0	11.4765	0	-0.201342	11.2752	0	-8.05369	3.42282	0	4	1.99105	0				0.048497	0.999881	0.999562	0.998838	0.995608	0.988159	0.964896	0.890034	0.801692	0.655982	0.373506	1	0.999995	0.99996	0.999305	0.994034	0.937574	0.628446	0.519158	0.500424	0.322918	0.700047	0.830088	1
PDE12	57.0671	54.1141	-13.8926	5.43624	0	-4.63087	14.698	0	-1.61074	17.7181	0	5	1.96868	0				0.191103	0.999856	0.99945	0.998196	0.977702	0.826618	0.638582	0.528236	0.394365	0.17662	0.0671163	0.970066	0.90284	0.802055	0.638977	0.557565	0.510368	0.466583	0.40867	0.258487	0.129125	0.929864	0.977719	1
LCP1;PLS3	57.8054	55.8591	2.81879	0.402685	-9.66443	16.1074	13.6913	3.62416	1.81208	-0.604027	-10.6711	3	1.94631	0				0.160595	0.999084	0.996072	0.988374	0.950751	0.867351	0.68209	0.454219	0.376745	0.342098	0.217786	0.999348	0.997437	0.992599	0.962419	0.836953	0.539005	0.356743	0.273938	0.166666	0.0923212	0.928775	0.928435	1
COPZ1	55.9933	54.047	5.03356	5.43624	3.62416	2.61745	3.02013	1.20805	-0.805369	-0.402685	-2.21477	4	1.94631	0				0.000148484	0.999662	0.998832	0.996779	0.984111	0.939001	0.766607	0.364614	0.161536	0.0592731	0.0244713	0.998354	0.99447	0.985962	0.947976	0.858541	0.600972	0.220513	0.0939659	0.0279837	0.0105622	0.873536	0.902281	1
PPM1G	48.4765	46.5302	3.22148	4.22819	2.01342	-2.41611	-1.4094	-3.62416	5.2349	6.24161	4.02685	6	1.94631	0				0.00193801	0.992391	0.959881	0.840311	0.597083	0.489921	0.117336	0.031569	0.0138866	0.00421867	0.00161089	0.966264	0.897516	0.778307	0.471709	0.220729	0.0759921	0.0211936	0.00877595	0.0026479	0.00103743	0.902539	0.858686	1
NA;MT1E;MT1F;MT1B;MT1L	57	55.1208	16.5101	17.1141	2.01342	16.5101	17.1141	2.01342	-13.4899	-12.8859	-27.9866	2	1.87919	0				0.434363	0.833333	0.666915	0.666668	0.666667	0.666667	0.666667	0.666667	0.666666	0.665925	0.430438	0.998446	0.99311	0.979255	0.908691	0.71838	0.432075	0.334365	0.295963	0.208691	0.116923	0.484292	0.939616	0
PCYT2	67	58.745	0	0	0	0	9.66443	6.84564	0	0	0	3	1.83445	0				0.00215563	1	1	1	1	1	1	1	1	0.998887	0.645656	0.999487	0.998247	0.995593	0.984485	0.960448	0.890707	0.6813	0.431867	0.134125	0.0410101	0.278715	0.822294	0
PSMB9	57	55.1879	10.2685	14.2953	10.8725	-19.7315	-15.7047	-19.1275	10.2685	14.2953	10.8725	3	1.81208	0				0.381145	0.833333	0.666915	0.666668	0.666667	0.666667	0.666667	0.666667	0.666666	0.665925	0.430438	0.996842	0.990994	0.98061	0.948031	0.900884	0.824982	0.275134	0.0392481	0.0127372	0.00520583	0.484292	0.849954	0
TRMT1	60.557	58.6107	10.2685	9.26174	5.63758	5.43624	4.42953	0.805369	-4.22819	-5.2349	-8.85906	4	1.94631	0				0.0673562	0.999749	0.999299	0.998486	0.995477	0.981926	0.757109	0.607019	0.556459	0.465997	0.286893	0.999095	0.997456	0.994483	0.984201	0.965431	0.913312	0.625687	0.357916	0.148593	0.0580668	0.887228	0.828911	1
CAD	52.0336	50.1544	3.22148	2.01342	3.02013	3.8255	2.61745	3.62416	0	-1.20805	-0.201342	10	1.87919	0				2.27839e-06	1	0.99999	0.999877	0.991295	0.793926	0.380292	0.0156363	0.00117086	3.79552e-05	2.64314e-06	0.999073	0.995291	0.98294	0.881459	0.533964	0.146075	0.026913	0.0079799	0.00147501	0.000388042	0.866874	0.873882	1
PHACTR2	63.6443	61.7651	-3.42282	2.41611	5.83893	-5.83893	0	3.42282	-0.201342	5.63758	9.0604	1	1.87919	0				0.0120798	0.999887	0.999641	0.999129	0.99699	0.992144	0.976086	0.909926	0.794837	0.551609	0.273963	0.999931	0.999752	0.999356	0.997629	0.993692	0.981141	0.863089	0.540793	0.419228	0.214802	0.672784	0.747147	0
YARS	51.2282	49.349	1.20805	1.4094	-0.402685	2.41611	2.61745	0.805369	3.42282	3.62416	1.81208	8	1.87919	0				1.76271e-08	0.999465	0.997146	0.989057	0.919216	0.672561	0.25932	0.0523919	0.0154357	0.00279185	0.000724617	0.998803	0.994694	0.984143	0.914389	0.27655	0.0868908	0.021526	0.00700833	0.00140179	0.000385984	0.888985	0.823502	1
MARCKS	57	55.3221	-15.5034	-24.5638	-14.8993	14.4966	5.43624	15.1007	14.4966	5.43624	15.1007	9	1.67785	0				0.38563	0.833333	0.666915	0.666668	0.666667	0.666667	0.666667	0.666667	0.666666	0.665925	0.430438	0.999054	0.995922	0.987693	0.944709	0.840067	0.600878	0.363503	0.254106	0.0969623	0.0291184	0.484292	0.93329	0
DLGAP4	67	59.4497	0	15.1007	0	0	0	0	0	0	0	4	1.67785	0				0.0132841	1	1	1	1	1	1	1	1	0.998887	0.645656	0.999001	0.995547	0.98652	0.942626	0.852941	0.693611	0.555263	0.518609	0.503216	0.323869	0.278715	0.940036	0
DIABLO	67	64.4832	0	2.81879	2.21477	0	2.81879	2.21477	0	2.81879	2.21477	4	1.67785	0				9.07724e-09	1	1	1	1	1	1	1	1	0.998887	0.645656	0.999997	0.999984	0.999947	0.999736	0.999093	0.996194	0.977249	0.917389	0.605318	0.24309	0.278715	0.543914	0
HDLBP	50.2886	48.4765	5.83893	4.22819	11.6779	-2.21477	-3.8255	3.62416	-2.41611	-4.02685	3.42282	3	1.81208	0				0.0207679	0.999685	0.995949	0.972483	0.735162	0.44107	0.341791	0.0446361	0.000675337	8.81067e-06	9.30616e-07	0.989278	0.946038	0.83963	0.64217	0.395891	0.135481	0.0588577	0.0292243	0.01018	0.00427412	0.919138	0.90573	1
PCMT1	55.1879	53.443	0.604027	-2.01342	-0.805369	4.22819	1.61074	2.81879	4.42953	1.81208	3.02013	2	1.74497	0				1.03146e-05	0.997753	0.993604	0.986061	0.959781	0.902604	0.628681	0.31408	0.184831	0.0724523	0.0312081	0.996134	0.98723	0.968965	0.899737	0.776676	0.538432	0.234682	0.105762	0.0306433	0.0110105	0.90503	0.931693	1
MARCKSL1	58.2081	56.4631	-6.04027	4.63087	14.8993	-7.85235	2.81879	13.0872	-12.4832	-1.81208	8.45638	3	1.74497	0				0.165774	0.999754	0.999206	0.998083	0.993347	0.9801	0.892378	0.589248	0.419917	0.0817907	0.0269566	0.985246	0.954772	0.906099	0.806958	0.739194	0.682131	0.464033	0.34953	0.333754	0.210502	0.828166	0.971162	1
CALD1	57	55.3893	-15.1007	-16.9128	-23.1544	14.8993	13.0872	6.84564	14.8993	13.0872	6.84564	19	1.61074	0				0.37076	0.833333	0.666915	0.666668	0.666667	0.666667	0.666667	0.666667	0.666666	0.665925	0.430438	0.997487	0.992541	0.982621	0.940781	0.847895	0.646727	0.424392	0.250728	0.0464493	0.0112897	0.484292	0.92554	0
LRRFIP1	57	55.3893	14.4966	10.0671	10.2685	14.4966	10.0671	10.2685	-15.5034	-19.9329	-19.7315	11	1.61074	0				0.362086	0.833333	0.666915	0.666668	0.666667	0.666667	0.666667	0.666667	0.666666	0.665925	0.430438	0.999512	0.998288	0.995328	0.977935	0.918372	0.712266	0.348771	0.135137	0.0341336	0.0120991	0.484292	0.885868	0
LSM8	57	55.3893	12.8859	15.906	6.04027	-17.1141	-14.094	-23.9597	12.8859	15.906	6.04027	5	1.61074	0				0.376338	0.833333	0.666915	0.666668	0.666667	0.666667	0.666667	0.666667	0.666666	0.665925	0.430438	0.999841	0.999497	0.998775	0.99322	0.928985	0.621013	0.267699	0.199844	0.100314	0.0459843	0.484292	0.889028	0
MAGED2	56.8322	53.0067	0	3.02013	-2.81879	0	0	0	0	10.4698	4.63087	4	1.70022	0				0.0025678	0.999999	0.999987	0.999876	0.997194	0.971369	0.757752	0.47638	0.319599	0.0609974	0.00911493	0.999773	0.999011	0.996872	0.973247	0.752783	0.400175	0.201331	0.0886696	0.0211353	0.00617875	0.874285	0.912759	1
CDKN2AIP	67	52.906	0	0	0	14.094	0	0	0	0	0	3	1.566	0				0.00758243	1	1	1	1	1	1	1	1	0.998887	0.645656	0.999604	0.997672	0.991256	0.948265	0.821949	0.488434	0.122725	0.034034	0.00513579	0.00112034	0.278715	0.895646	0
CARM1	67	59.953	0	0	0	7.65101	0	6.44295	0	0	0	3	1.566	0				0.000301071	1	1	1	1	1	1	1	1	0.998887	0.645656	0.999973	0.999866	0.999557	0.997706	0.991981	0.96664	0.82661	0.546077	0.131965	0.0295951	0.278715	0.735569	0
ARPP19	55.6577	53.9799	7.65101	7.04698	1.4094	5.63758	5.03356	-0.604027	-1.4094	-2.01342	-7.65101	2	1.67785	0				0.014086	0.99957	0.998167	0.993413	0.954737	0.841713	0.676926	0.466851	0.161543	0.0711383	0.0315571	0.999743	0.998935	0.996341	0.972682	0.863324	0.504757	0.21686	0.120294	0.0413384	0.0153311	0.911732	0.90272	1
CSDE1	50.7584	49.1477	0.402685	-2.01342	1.4094	1.61074	-0.805369	2.61745	4.22819	1.81208	5.2349	5	1.61074	0				1.21142e-05	0.999997	0.999902	0.998582	0.948871	0.632828	0.188482	0.00653236	0.000398223	7.96613e-06	3.56782e-07	0.995704	0.982138	0.951169	0.828292	0.385268	0.0930685	0.0106355	0.00279783	0.000525171	0.000146349	0.864651	0.859218	1
MAPK1	67	60.557	6.44295	0	0	6.44295	0	0	0	0	0	2	1.43177	0				9.01943e-05	1	1	1	1	1	1	1	1	0.998887	0.645656	1	1	0.999997	0.999954	0.999639	0.996198	0.936711	0.652831	0.0960265	0.0107039	0.278715	0.657218	0
PROSER2	53.0403	51.4295	4.83221	5.63758	4.22819	-0.604027	0.201342	-1.20805	0.402685	1.20805	-0.201342	2	1.61074	0				4.80866e-05	0.999458	0.998191	0.995324	0.974483	0.838906	0.376594	0.154834	0.0822853	0.0273396	0.0103032	0.99515	0.986525	0.971561	0.91919	0.76255	0.234681	0.0585453	0.028162	0.00958746	0.00395927	0.889148	0.874672	1
DRAP1	59.651	57.2685	3.42282	9.0604	16.7114	0	0	0	-11.2752	-5.63758	2.01342	2	1.58837	0				0.0935359	1	1	0.999997	0.999595	0.983197	0.640751	0.501041	0.500024	0.499444	0.322828	0.999507	0.997145	0.989505	0.944271	0.851339	0.727109	0.564004	0.326663	0.167941	0.0784374	0.861442	0.91758	1
[truncated: 175 more rows]
