# Supplementary material for: Inhibition of protein translational machinery in triple-negative breast cancer as a promising therapeutic strategy
Source: Cell Rep Med. 2024 May 9;5(5):101552. doi: 10.1016/j.xcrm.2024.101552 (PMC11148772; doi:10.1016/j.xcrm.2024.101552)
Supplement: Table S4. List of proteins whose thermal shift change is observed in YBX1-knockdown condition by CETSA analysis, related to Figure 5 [file mmc6.xlsx]

## Sheet: 231-SC_YBX1-KD
Supplementary Table 4 - Summary of CETSA MDA-MB-231 SU056 YB1 KD
Gene Name = Protein Gene Name Identified
From column B to J = Calculated melting temperatures per comparison in the header.
Np = Number of identified peptides of each protein.
From column K to N = Average melting temperatures of the three technical replicates.
Consistent = A condicional column in which "All Positive" if all previous average were positive, "All Negative" if all previous average were negative, or "Mixed".
AVE_DT = Average temperature shift.
From column Q to Y = Calculated melting temperatures per comparison in the header, YB1 KD experiment.
Np (Z) = Number of identified peptides of each protein in YB1 experiment.
From column AA to AC = Average melting temperatures of the three technical replicates in YB1 experiment.
Consistent (AD) = A condicional column in which "All Positive" if all previous average were positive, "All Negative" if all previous average were negative, or "Mixed".
AVE_DT = Average temperature shift in YB1 experiment.
Pearson (AF) = Pearson correlation between average melting temperatures of SU056 treatment in 231 and SU056 treatment in YB1 KD.
t-score (AG) = t-score of the previous Pearson correlation.
p-value = Calculated p-value based on the previous t-score to determine statistically significant correlations.
Gene Name	231-SC-Control_01_231_SC_SU56_01	231-SC-Control_01_231_SC_SU56_02	231-SC-Control_01_231_SC_SU56_03	231-SC-Control_02_231_SC_SU56_01	231-SC-Control_02_231_SC_SU56_02	231-SC-Control_02_231_SC_SU56_03	231-SC-Control_03_231_SC_SU56_01	231-SC-Control_03_231_SC_SU56_02	231-SC-Control_03_231_SC_SU56_03	Np	Rep_1	Rep_2	Rep_3	Consistent	DT_AVE	231-YB1-KD1-Control-YB1-KD1-SU56_01	231-YB1-KD1-Control-YB1-KD1-SU56_02	231-YB1-KD1-Control-YB1-KD1-SU56_03	231-YB1-KD1-Control-YB1-KD1-SU56_01	231-YB1-KD1-Control-YB1-KD1-SU56_02	231-YB1-KD1-Control-YB1-KD1-SU56_03	231-YB1-KD1-Control-YB1-KD1-SU56_01	231-YB1-KD1-Control-YB1-KD1-SU56_02	231-YB1-KD1-Control-YB1-KD1-SU56_03	Np	Rep_1	Rep_2	Rep_3	Consistent	DT_AVE	Pearson	t-score	p-value
CD74	11.7234	11.7234		18.3968	18.3968		14.5491	14.5491		3	11.7234	18.3968	14.5491	All Positive	14.5491														Mixed
RPS13	8.05611	13.5271	9.31864	7.87575	13.3467	9.13828	9.73948	15.2104	11.002	9	9.31864	9.13828	11.002	All Positive	9.31864	5.83166	3.90782	-4.98998	4.98998	3.06613	-4.1483	2.46493	0.541082	-1.62325	8	3.90782	3.06613	0.541082	All Positive	3.06613	0.952237	6.23681	0.00336749
RAB5A;RAB5C;RAB5B	5.0501	6.85371	6.25251	4.98998	6.79359	6.19238	7.57515	9.37876	8.77756	1	6.25251	6.19238	8.77756	All Positive	6.25251	1.44289	3.54709	-4.98998	0.180361	2.28457	-3.72745	-0.841683	1.26253	-2.70541	1	1.44289	0.180361	-0.841683	Mixed	0.180361	0.953403	6.32018	0.00320639
NA;>CONTAM|P04264 SWISS-PROT:P04264 Tax_Id=9606 Gene_Symbol=KRT1 Keratin, type II cytoskeletal 1;KRT1	14.3086	17.8557	17.9158	5.0501	8.59719	8.65731	15.2104	18.7575	18.8176	4	17.8557	8.59719	18.7575	All Positive	17.8557														Mixed
SNRNP200	14.8497	15.0902	-3.66733	14.1283	14.3687	-4.38878	12.9259	13.1663	-5.59118	9	14.8497	14.1283	12.9259	All Positive	14.1283	-3.66733	10.7615	-10.2806	-9.61924	4.80962	-4.32866	-4.26854	10.1603	-9.67936	6	-3.66733	-4.32866	-4.26854	All Negative	-4.26854	0.997802	30.1171	7.23957e-06
GRB2	17.0741	14.5491	18.1563	11.3026	8.77756	12.3848	10.2204	7.69539	11.3026	2	17.0741	11.3026	10.2204	All Positive	11.3026														Mixed
PGK1;PGK2	7.69539	8.53707	9.85972	5.6513	6.49299	7.81563	7.51503	8.35671	9.67936	5	8.53707	6.49299	8.35671	All Positive	8.35671	3.24649	3.06613	-7.87575	-1.74349	-1.92385	-2.88577	-2.28457	-2.46493	-2.34469	4	3.06613	-1.92385	-2.34469	Mixed	-1.92385	0.910895	4.41498	0.0115558
PKM	9.01804	4.50902	4.08818	9.31864	4.80962	4.38878	8.71743	4.20842	3.78758	78	4.50902	4.80962	4.20842	All Positive	4.50902	-1.38277	3.36673	-0.541082	-1.38277	3.36673	-0.541082	-2.22445	2.52505	0.300601	66	-0.541082	-0.541082	0.300601	Mixed	-0.541082	0.990567	14.4575	0.000133062
DYNLL1	11.9639	1.92385	7.75551	14.6693	4.62926	10.4609	11.5431	1.50301	7.33467	4	7.75551	10.4609	7.33467	All Positive	7.75551	-0.240481	7.81563	10.7014	-18.1563	-10.1002	28.6172	-19.5391	-11.483	30	4	7.81563	-10.1002	-11.483	Mixed	-10.1002	0.721334	2.08301	0.105662
HSPA1L	8.77756	8.41683	0.12024	17.5551	17.1944	8.8978	17.1944	16.8337	8.53707	2	8.41683	17.1944	16.8337	All Positive	16.8337														Mixed
ACTN4;SPTBN4	8.35671	5.29058	8.83768	9.73948	6.67335	10.2204	6.97395	3.90782	7.45491	2	8.35671	9.73948	6.97395	All Positive	8.35671	5.11022	4.02806	-0.420842	4.7495	3.66733	-0.0601202	0.420842	-0.661323	4.26854	2	4.02806	3.66733	0.420842	All Positive	3.66733	0.896363	4.04387	0.0155542
MT2A;MT1A;MT1G;MT1H;MT1X	7.03407	7.51503	15.0902	1.74349	2.22445	9.7996	0.841683	1.32265	8.8978	2	7.51503	2.22445	1.32265	All Positive	2.22445	-6.85371	-30	30	7.87575	-15.2705	15.2705	-3.90782	-27.0541	27.0541	1	-6.85371	7.87575	-3.90782	Mixed	-3.90782	0.428848	0.949433	0.396163
IMUP	10.2806	14.6092	14.6092	11.1824	15.511	15.511	4.98998	9.31864	9.31864	3	14.6092	15.511	9.31864	All Positive	14.6092	5.89178	2.28457	-8.8978	3.36673	-0.240481	-6.37275	-5.9519	-9.55912	2.94589	2	2.28457	-0.240481	-5.9519	Mixed	-0.240481	0.918555	4.64746	0.00967985
HNRNPCL2;HNRNPCL3;HNRNPCL1;HNRNPC	15.992	8.95792	14.8497	11.7836	4.7495	10.6413	12.8056	5.77154	11.6633	4	14.8497	10.6413	11.6633	All Positive	11.6633														Mixed
EIF3F	13.2265	7.51503	6.43287	11.9639	6.25251	5.17034	12.1443	6.43287	5.3507	6	7.51503	6.25251	6.43287	All Positive	6.43287	5.29058	0.841683	-2.40481	5.29058	0.841683	-2.40481	5.11022	0.661323	-2.22445	4	0.841683	0.841683	0.661323	All Positive	0.841683	0.99114	14.9248	0.000117389
SEC23B	4.86974	6.97395	9.73948	8.05611	10.1603	12.9259	12.505	14.6092	17.3747	3	6.97395	10.1603	14.6092	All Positive	10.1603														Mixed
ARPP19	21.7034	15.3908	14.2485	24.1082	17.7956	16.6533	-0.0601202	-6.37275	-7.51503	3	15.3908	17.7956	-6.37275	Mixed	15.3908														Mixed
BASP1	12.3848	16.0521	13.2866	10.3407	14.008	11.2425	7.33467	11.002	8.23647	14	13.2866	11.2425	8.23647	All Positive	11.2425	3.00601	1.74349	-12.2044	0.0601202	-1.2024	-9.25852	-7.51503	-8.77756	-1.68337	14	1.74349	-1.2024	-7.51503	Mixed	-1.2024	0.90571	4.27324	0.0129168
SEC23A	9.43888	3.06613	4.02806	14.9098	8.53707	9.499	16.8337	10.4609	11.4228	5	4.02806	9.499	11.4228	All Positive	9.499	-1.62325	-0.721443	-2.34469	2.64529	3.54709	-6.61323	2.16433	3.06613	-6.13226	4	-1.62325	2.64529	2.16433	Mixed	2.16433	0.813411	2.79672	0.048975
PSMA7;PSMA8	19.479	20.3206	20.3206	3.72745	4.56914	4.56914	6.85371	7.69539	7.69539	1	20.3206	4.56914	7.69539	All Positive	7.69539														Mixed
TMSB10	18.8176	17.6152	18.8176	10.8818	9.67936	10.8818	15.3307	14.1283	15.3307	4	18.8176	10.8818	15.3307	All Positive	15.3307	5.83166	2.52505	8.59719	8.23647	4.92986	6.19238	14.4289	11.1222	0	2	5.83166	6.19238	11.1222	All Positive	6.19238	0.786796	2.54951	0.0633383
POFUT1	16.2325	11.7234	13.2866	8.23647	3.72745	5.29058	17.1343	12.6253	14.1884	7	13.2866	5.29058	14.1884	All Positive	13.2866	1.92385	-1.86373	-9.7996	-3.18637	-6.97395	-4.68938	2.46493	-1.32265	-10.3407	6	-1.86373	-4.68938	-1.32265	All Negative	-1.86373	0.913627	4.4945	0.0108683
H1-4	-15.0301	0	0	8.29659	23.3267	23.3267	8.29659	23.3267	23.3267	3	0	23.3267	23.3267	Mixed	23.3267														Mixed
DHX9	9.85972	7.03407	5.29058	9.91984	7.09419	5.3507	8.8978	6.07214	4.32866	12	7.03407	7.09419	6.07214	All Positive	7.03407	3.8477	5.23046	-6.49299	2.16433	3.54709	-4.80962	-1.74349	-0.360721	-0.901804	10	3.8477	2.16433	-0.901804	Mixed	2.16433	0.869429	3.51954	0.0244603
MEPCE	17.2545	3.66733	17.2545	12.1443	-1.44289	12.1443	15.3908	1.80361	15.3908	2	17.2545	12.1443	15.3908	All Positive	15.3908														Mixed
ZNF185	3.78758	9.55912	-1.98397	7.81563	13.5872	2.04409	19.5391	25.3106	13.7675	4	3.78758	7.81563	19.5391	All Positive	7.81563														Mixed
CLIC4	7.39479	11.5431	6.67335	7.27455	11.4228	6.55311	5.6513	9.7996	4.92986	5	7.39479	7.27455	5.6513	All Positive	7.27455	3.12625	0.420842	-7.81563	3.42685	0.721443	-8.11623	-2.88577	-5.59118	-1.80361	9	0.420842	0.721443	-2.88577	Mixed	0.420842	0.944019	5.72321	0.00461311
AP2B1;AP1B1	8.95792	2.34469	0.480962	13.2866	6.67335	4.80962	10.4008	3.78758	1.92385	6	2.34469	6.67335	3.78758	All Positive	3.78758	-2.34469	1.38277	-1.80361	-0.721443	3.00601	-3.42685	-4.80962	-1.08216	0.661323	8	-1.80361	-0.721443	-1.08216	All Negative	-1.08216	0.901698	4.17098	0.0140201
TXNDC5	17.1343	12.3246	14.2485	18.0962	13.2866	15.2104	14.6092	9.7996	11.7234	8	14.2485	15.2104	11.7234	All Positive	14.2485	16.3527	-5.17034	-1.38277	17.8557	-3.66733	-2.88577	2.64529	-18.8778	12.3246	5	-1.38277	-2.88577	2.64529	Mixed	-1.38277	0.964571	7.31228	0.00186055
HSP90AA1;HSP90AB1;HSP90AB3P;HSP90AA5P	5.47094	9.07816	0	0.721443	4.32866	-4.7495	12.8056	16.4128	7.33467	4	5.47094	0.721443	12.8056	All Positive	5.47094	-0.721443	-3.00601	7.15431	1.38277	-0.901804	5.0501	0.661323	-1.62325	5.77154	2	-0.721443	1.38277	0.661323	Mixed	0.661323	0.636602	1.65096	0.174092
SRRT	12.2044	22.6653	16.1723	-10.4609	0	-6.49299	14.0681	24.5291	18.0361	3	16.1723	-6.49299	18.0361	Mixed	16.1723														Mixed
TPM3;TPM2;TPM1;TPM4	5.29058	-4.62926	5.29058	17.1343	7.21443	17.1343	17.6754	7.75551	17.6754	10	5.29058	17.1343	17.6754	All Positive	17.1343														Mixed
PLEC	7.87575	14.9098	9.43888	5.23046	12.2645	6.79359	6.55311	13.5872	8.11623	22	9.43888	6.79359	8.11623	All Positive	8.11623	-4.62926	-3.18637	2.46493	7.09419	8.53707	-9.25852	1.50301	2.94589	-3.66733	14	-3.18637	7.09419	1.50301	Mixed	1.50301	0.717056	2.05751	0.10876
HSP90AB1	5.9519	4.92986	8.05611	2.94589	1.92385	5.0501	5.41082	4.38878	7.51503	22	5.9519	2.94589	5.41082	All Positive	5.41082	0.961924	5.41082	-1.92385	0.661323	5.11022	-1.62325	-4.38878	0.0601202	3.42685	20	0.961924	0.661323	0.0601202	All Positive	0.661323	0.909406	4.3731	0.0119391
STMN1	13.3467	13.7675	10.2204	12.2645	12.6854	9.13828	11.4228	11.8437	8.29659	16	13.3467	12.2645	11.4228	All Positive	12.2645	9.85972	6.73347	-8.35671	8.17635	5.0501	-6.67335	-8.05611	-11.1824	9.55912	14	6.73347	5.0501	-8.05611	Mixed	5.0501	0.762669	2.35832	0.0778052
PSMC1	8.11623	7.39479	15.6313	2.94589	2.22445	10.4609	4.56914	3.8477	12.0842	16	8.11623	2.94589	4.56914	All Positive	4.56914	5.6513	2.04409	-6.37275	1.68337	-1.92385	-2.40481	-0.360721	-3.96794	-0.360721	10	2.04409	-1.92385	-0.360721	Mixed	-0.360721	0.810212	2.76459	0.0506109
LDHA;LDHB;LDHC;LDHAL6A	4.08818	7.93587	8.29659	4.68938	8.53707	8.8978	2.34469	6.19238	6.55311	1	7.93587	8.53707	6.19238	All Positive	7.93587	2.58517	1.74349	-7.39479	1.62325	0.781563	-6.43287	-3.72745	-4.56914	-1.08216	1	1.74349	0.781563	-3.72745	Mixed	0.781563	0.908733	4.35449	0.0121143
PSMD13	13.1062	-5.3507	13.1062	12.2645	-6.19238	12.2645	13.1663	-5.29058	13.1663	7	13.1062	12.2645	13.1663	All Positive	13.1062	-3.12625	-2.58517	-6.79359	-0.961924	-0.420842	-8.95792	-2.94589	-2.40481	-6.97395	5	-3.12625	-0.961924	-2.94589	All Negative	-2.94589	0.995135	20.2008	3.54501e-05
AHNAK	10.8818	5.29058	7.03407	10.1002	4.50902	6.25251	10.6413	5.0501	6.79359	130	7.03407	6.25251	6.79359	All Positive	6.79359	2.22445	4.02806	-7.27455	2.70541	4.50902	-7.75551	-3.72745	-1.92385	-1.32265	132	2.22445	2.70541	-1.92385	Mixed	2.22445	0.88622	3.82598	0.0186823
PTMA	-0.480962	9.13828	9.13828	4.7495	14.3687	14.3687	2.22445	11.8437	11.8437	15	9.13828	14.3687	11.8437	All Positive	11.8437	-1.80361	2.34469	-4.1483	3.00601	7.15431	-8.95792	-9.7996	-5.6513	3.8477	5	-1.80361	3.00601	-5.6513	Mixed	-1.80361	0.915021	4.53648	0.0105253
DEK	1.98397	2.82565	14.7896	2.70541	3.54709	15.511	10.5812	11.4228	23.3868	5	2.82565	3.54709	11.4228	All Positive	3.54709														Mixed
PBK	10.8216	9.499	12.986	10.1002	8.77756	12.2645	7.09419	5.77154	9.25852	3	10.8216	10.1002	7.09419	All Positive	10.1002														Mixed
S100A4	1.80361	11.7234	9.43888	1.26253	11.1824	8.8978	3.42685	13.3467	11.0621	6	9.43888	8.8978	11.0621	All Positive	9.43888	0.961924	-4.62926	-9.01804	2.28457	-3.30661	-10.3407	-3.30661	-8.8978	-4.7495	3	-4.62926	-3.30661	-4.7495	All Negative	-4.62926	0.993593	17.5826	6.14483e-05
RPL37	12.9259	12.9259	1.32265	13.4669	13.4669	1.86373	13.7074	13.7074	2.10421	5	12.9259	13.4669	13.7074	All Positive	13.4669														Mixed
TUBB8B;NA;TUBB;TUBB4B;TUBB2A;TUBB8;TUBB2B;TUBB1	4.32866	1.80361	0.541082	14.8497	12.3246	11.0621	14.2485	11.7234	10.4609	2	1.80361	12.3246	11.7234	All Positive	11.7234	-8.05611	-9.1984	-10.2806	-4.20842	-5.3507	-14.1283	-10.8216	-11.9639	-7.51503	1	-9.1984	-5.3507	-10.8216	All Negative	-9.1984	0.914483	4.52016	0.010657
SERINC1	10.5812	12.2044	13.1663	9.97996	11.6032	12.5651	3.66733	5.29058	6.25251	1	12.2044	11.6032	5.29058	All Positive	11.6032														Mixed
PFN1	-5.0501	3.18637	7.09419	0.661323	8.8978	12.8056	0.541082	8.77756	12.6854	16	3.18637	8.8978	8.77756	All Positive	8.77756	-4.80962	-1.80361	2.16433	-1.68337	1.32265	-0.961924	-1.38277	1.62325	-1.26253	4	-1.80361	-0.961924	-1.26253	All Negative	-1.26253	0.909164	4.36637	0.0120021
RPL13	11.1824	11.1824	4.4489	12.2044	12.2044	5.47094	14.1283	14.1283	7.39479	6	11.1824	12.2044	14.1283	All Positive	12.2044	-5.83166	-17.1944	-5.71142	5.3507	-6.01202	-16.8938	-3.60721	-14.9699	-7.93587	6	-5.83166	-6.01202	-7.93587	All Negative	-6.01202	0.993489	17.4401	6.34599e-05
NQO2	12.6253	2.70541	6.37275	12.5651	2.64529	6.31263	8.71743	-1.2024	2.46493	1	6.37275	6.31263	2.46493	All Positive	6.31263	0.300601	2.40481	-5.6513	-7.03407	-4.92986	1.68337	-1.02204	1.08216	-4.32866	1	0.300601	-4.92986	-1.02204	Mixed	-1.02204	0.862535	3.40924	0.0270463
DTD1	12.6854	5.59118	6.91383	16.4128	9.31864	10.6413	15.6313	8.53707	9.85972	1	6.91383	10.6413	9.85972	All Positive	9.85972	0.12024	3.00601	-12.7455	1.50301	4.38878	-14.1283	-6.85371	-3.96794	-5.77154	1	0.12024	1.50301	-5.77154	Mixed	0.12024	0.903026	4.20417	0.0136499
ENO1	0.721443	6.97395	7.69539	0.300601	6.55311	7.27455	1.62325	7.87575	8.59719	55	6.97395	6.55311	7.87575	All Positive	6.97395	-4.86974	0.721443	-8.23647	-3.36673	2.22445	-9.73948	-7.93587	-2.34469	-5.17034	51	-4.86974	-3.36673	-5.17034	All Negative	-4.86974	0.993186	17.0442	6.9494e-05
H1-4;H1-3	16.4729	16.4729	8.65731	3.72745	3.72745	-4.08818	15.6313	15.6313	7.81563	2	16.4729	3.72745	15.6313	All Positive	15.6313														Mixed
DNPH1	14.0681	14.0681	8.29659	16.2325	16.2325	10.4609	3.36673	3.36673	-2.40481	2	14.0681	16.2325	3.36673	All Positive	14.0681														Mixed
CLTC	-0.180361	8.65731	8.11623	0.420842	9.25852	8.71743	6.13226	14.9699	14.4289	32	8.11623	8.71743	14.4289	All Positive	8.71743	2.70541	2.70541	-8.23647	0.541082	0.541082	-6.07214	-2.82565	-2.82565	-2.70541	29	2.70541	0.541082	-2.82565	Mixed	0.541082	0.89402	3.99092	0.0162525
PCNA	3.8477	2.46493	-1.56313	12.4449	11.0621	7.03407	11.7836	10.4008	6.37275	11	2.46493	11.0621	10.4008	All Positive	10.4008	3.60721	1.14228	-3.12625	5.71142	3.24649	-5.23046	-0.541082	-3.00601	1.02204	8	1.14228	3.24649	-0.541082	Mixed	1.14228	0.747782	2.25254	0.0873986
SNRPF	-6.13226	15.6914	15.6914	-4.86974	16.9539	16.9539	-4.86974	16.9539	16.9539	2	15.6914	16.9539	16.9539	All Positive	16.9539														Mixed
PRDX2	12.3848	-7.27455	9.85972	14.9699	-4.68938	12.4449	12.3246	-7.33467	9.7996	4	9.85972	12.4449	9.7996	All Positive	9.85972	13.7074	-6.31263	-13.8878	12.9259	-7.09419	-13.1062	11.1824	-8.83768	-11.3627	4	-6.31263	-7.09419	-8.83768	All Negative	-7.09419	0.992068	15.7845	9.41224e-05
PGAM1	11.2425	10.1603	6.91383	6.55311	5.47094	2.22445	8.23647	7.15431	3.90782	14	10.1603	5.47094	7.15431	All Positive	7.15431	5.41082	0.721443	-8.41683	3.96794	-0.721443	-6.97395	-3.18637	-7.87575	0.180361	8	0.721443	-0.721443	-3.18637	Mixed	-0.721443	0.924556	4.85271	0.00832309
UPF1	1.26253	9.499	2.16433	4.1483	12.3848	5.0501	7.21443	15.4509	8.11623	5	2.16433	5.0501	8.11623	All Positive	5.0501	3.96794	2.46493	-4.62926	-1.80361	-3.30661	1.14228	4.92986	3.42685	-5.59118	5	2.46493	-1.80361	3.42685	Mixed	2.46493	0.622942	1.59266	0.186455
IQGAP1	3.00601	11.6633	14.7896	4.92986	13.5872	16.7134	-1.26253	7.39479	10.521	29	11.6633	13.5872	7.39479	All Positive	11.6633	-6.31263	-5.41082	-2.22445	1.56313	2.46493	-10.1002	0.541082	1.44289	-9.07816	32	-5.41082	1.56313	0.541082	Mixed	0.541082	0.903529	4.21692	0.0135109
HNRNPA1L3;HNRNPA1	1.02204	3.36673	4.56914	5.29058	7.63527	8.83768	-0.240481	2.10421	3.30661	5	3.36673	7.63527	2.10421	All Positive	3.36673	-1.08216	-3.12625	-4.62926	-0.360721	-2.40481	-5.3507	-2.82565	-4.86974	-2.88577	5	-3.12625	-2.40481	-2.88577	All Negative	-2.88577	0.904941	4.25317	0.0131248
EIF4B	4.1483	1.2024	8.71743	12.2645	9.31864	16.8337	10.6413	7.69539	15.2104	16	4.1483	12.2645	10.6413	All Positive	10.6413	-0.0601202	1.92385	-18.5772	-11.5431	-9.55912	-7.09419	-11.4228	-9.43888	-7.21443	13	-0.0601202	-9.55912	-9.43888	All Negative	-9.43888	0.88676	3.83687	0.018509
PAK3;PAK2	5.11022	11.1222	-7.57515	7.09419	13.1062	-5.59118	7.03407	13.0461	-5.6513	3	5.11022	7.09419	7.03407	All Positive	7.03407	8.95792	-8.65731	-8.77756	8.59719	-9.01804	-8.41683	6.25251	-11.3627	-6.07214	3	-8.65731	-8.41683	-6.07214	All Negative	-8.41683	0.989115	13.4438	0.000177096
GDI1	11.6633	5.53106	3.60721	9.85972	3.72745	1.80361	13.4669	7.33467	5.41082	7	5.53106	3.72745	7.33467	All Positive	5.53106	3.8477	9.01804	-4.56914	-2.64529	2.52505	1.92385	-0.781563	4.38878	0.0601202	7	3.8477	1.92385	0.0601202	All Positive	1.92385	0.765006	2.37571	0.0763447
MSN	0	9.25852	-0.240481	4.38878	13.6473	4.1483	8.65731	17.9158	8.41683	30	0	4.38878	8.65731	Mixed	4.38878	3.60721	-4.38878	-5.41082	3.42685	-4.56914	-5.23046	1.2024	-6.79359	-3.00601	21	-4.38878	-4.56914	-3.00601	All Negative	-4.38878	0.853262	3.27245	0.0307183
CPNE3	5.83166	-3.30661	13.5271	3.48697	-5.6513	11.1824	3.8477	-5.29058	11.5431	3	5.83166	3.48697	3.8477	All Positive	3.8477	-14.6693	-0.601202	-11.9639	-12.7455	1.32265	-13.8878	-23.2665	-9.1984	-3.36673	3	-11.9639	-12.7455	-9.1984	All Negative	-11.9639	0.986555	12.0733	0.000269921
HNRNPR	8.17635	-1.2024	5.47094	10.4609	1.08216	7.75551	7.27455	-2.10421	4.56914	7	5.47094	7.75551	4.56914	All Positive	5.47094	-4.92986	4.4489	-10.2204	-5.6513	3.72745	-9.499	-6.37275	3.00601	-8.77756	7	-4.92986	-5.6513	-6.37275	All Negative	-5.6513	0.984384	11.1838	0.000363904
PPP2R1A;PPP2R1B	-9.61924	12.505	14.3687	-13.2866	8.83768	10.7014	-11.1222	11.002	12.8657	3	12.505	8.83768	11.002	All Positive	11.002	-12.024	0.360721	-6.67335	-12.1443	0.240481	-6.55311	-3.36673	9.01804	-15.3307	4	-6.67335	-6.55311	-3.36673	All Negative	-6.55311	0.983112	10.7441	0.000425405
PPP1CC;PPP1CA;PPP1CB	6.07214	8.23647	7.33467	7.45491	9.61924	8.71743	4.20842	6.37275	5.47094	4	7.33467	8.71743	5.47094	All Positive	7.33467	-6.07214	-2.28457	-2.82565	1.32265	5.11022	-10.2204	-0.601202	3.18637	-8.29659	6	-2.82565	1.32265	-0.601202	Mixed	-0.601202	0.932629	5.16926	0.00665536
YWHAZ	3.54709	-2.46493	1.32265	11.7836	5.77154	9.55912	11.8437	5.83166	9.61924	29	1.32265	9.55912	9.61924	All Positive	9.55912	-2.52505	3.18637	-0.541082	-1.08216	4.62926	-1.98397	-0.541082	5.17034	-2.52505	17	-0.541082	-1.08216	-0.541082	All Negative	-0.541082	0.807295	2.73591	0.0521246
PSMC5	9.01804	7.03407	7.45491	10.4609	8.47695	8.8978	-7.63527	-9.61924	-9.1984	7	7.45491	8.8978	-9.1984	Mixed	7.45491	0.841683	1.02204	12.3246	1.2024	1.38277	11.9639	-16.8337	-16.6533	30	11	1.02204	1.38277	-16.6533	Mixed	1.02204	0.394221	0.857921	0.439301
SPTBN1	11.483	3.42685	1.08216	16.0521	7.99599	5.6513	11.3627	3.30661	0.961924	29	3.42685	7.99599	3.30661	All Positive	3.42685	3.36673	0.721443	-6.31263	2.28457	-0.360721	-5.23046	-1.08216	-3.72745	-1.86373	28	0.721443	-0.360721	-1.86373	Mixed	-0.360721	0.844476	3.15342	0.0344007
TBCA	4.98998	11.483	13.4669	3.48697	9.97996	11.9639	5.71142	12.2044	14.1884	6	11.483	9.97996	12.2044	All Positive	11.483	14.6092	1.32265	-7.51503	8.59719	-4.68938	-1.50301	6.19238	-7.09419	0.901804	7	1.32265	-1.50301	0.901804	Mixed	0.901804	0.980612	10.0084	0.000560179
PSMA1	2.52505	12.8657	10.7014	2.58517	12.9259	10.7615	6.37275	16.7134	14.5491	12	10.7014	10.7615	14.5491	All Positive	10.7615	11.1222	-1.38277	2.04409	4.1483	-8.35671	9.01804	16.0521	3.54709	-2.88577	9	2.04409	4.1483	3.54709	All Positive	3.54709	0.951347	6.17518	0.00349302
ANXA11	7.57515	4.98998	5.29058	14.7896	12.2044	12.505	7.81563	5.23046	5.53106	4	5.29058	12.505	5.53106	All Positive	5.53106	-6.01202	10.2806	1.2024	-7.21443	9.07816	2.40481	-3.42685	12.8657	-1.38277	2	1.2024	2.40481	-1.38277	Mixed	1.2024	0.802339	2.68849	0.0547437
HSP90B1;HSP90B2P	7.69539	9.97996	12.3246	5.83166	8.11623	10.4609	6.85371	9.13828	11.483	5	9.97996	8.11623	9.13828	All Positive	9.13828	-6.97395	-4.80962	-4.08818	7.69539	9.85972	-18.7575	-16.1122	-13.9479	5.0501	4	-4.80962	7.69539	-13.9479	Mixed	-4.80962	0.711922	2.02752	0.11253
LRPAP1	9.499	7.15431	10.4609	7.45491	5.11022	8.41683	5.71142	3.36673	6.67335	5	9.499	7.45491	5.71142	All Positive	7.45491	-3.12625	-0.721443	3.24649	4.80962	7.21443	-4.68938	5.3507	7.75551	-5.23046	7	-0.721443	4.80962	5.3507	Mixed	4.80962	0.703396	1.97917	0.118914
MYH9;MYH10;MYH11	5.9519	4.1483	14.008	5.71142	3.90782	13.7675	7.03407	5.23046	15.0902	3	5.9519	5.71142	7.03407	All Positive	5.9519	2.52505	-2.04409	-7.27455	2.64529	-1.92385	-7.39479	-0.541082	-5.11022	-4.20842	2	-2.04409	-1.92385	-4.20842	All Negative	-2.04409	0.982607	10.583	0.00045112
RPL31	10.9419	-6.91383	10.9419	14.0681	-3.78758	14.0681	15.1503	-2.70541	15.1503	8	10.9419	14.0681	15.1503	All Positive	14.0681	1.74349	-1.02204	-11.7836	2.22445	-0.541082	-12.2645	-0.541082	-3.30661	-9.499	8	-1.02204	-0.541082	-3.30661	All Negative	-1.02204	0.980023	9.85526	0.000594623
GARS1	-0.901804	5.29058	1.98397	2.70541	8.8978	5.59118	5.77154	11.9639	8.65731	11	1.98397	5.59118	8.65731	All Positive	5.59118	0.240481	-1.50301	-5.77154	1.14228	-0.601202	-6.67335	-1.32265	-3.06613	-4.20842	9	-1.50301	-0.601202	-3.06613	All Negative	-1.50301	0.866121	3.46563	0.0256856
MARCKS	6.49299	17.4349	19.0581	3.00601	13.9479	15.5711	-1.08216	9.85972	11.483	7	17.4349	13.9479	9.85972	All Positive	13.9479	-1.02204	0.420842	-18.8176	-4.1483	-2.70541	-15.6914	-19.8397	-18.3968	0	5	-1.02204	-4.1483	-18.3968	All Negative	-4.1483	0.881772	3.73889	0.0201405
LGALS3BP	1.74349	4.62926	3.60721	3.36673	6.25251	5.23046	3.12625	6.01202	4.98998	3	3.60721	5.23046	4.98998	All Positive	4.98998	1.74349	4.20842	-5.71142	-1.02204	1.44289	-2.94589	-0.480962	1.98397	-3.48697	5	1.74349	-1.02204	-0.480962	Mixed	-0.480962	0.916883	4.5941	0.0100756
RAB6A;RAB6B	3.90782	2.34469	5.23046	6.61323	5.0501	7.93587	15.6914	14.1283	17.014	2	3.90782	6.61323	15.6914	All Positive	6.61323														Mixed
XRCC5	10.521	-5.17034	7.81563	15.4509	-0.240481	12.7455	19.1182	3.42685	16.4128	19	7.81563	12.7455	16.4128	All Positive	12.7455	5.71142	2.82565	-8.77756	2.46493	-0.420842	-5.53106	-5.6513	-8.53707	2.58517	18	2.82565	-0.420842	-5.6513	Mixed	-0.420842	0.886049	3.82255	0.0187374
LAP3	-3.06613	-11.3026	-3.06613	17.6152	9.37876	17.6152	19.479	11.2425	19.479	5	-3.06613	17.6152	19.479	Mixed	17.6152														Mixed
LMNA	-1.02204	-0.360721	2.04409	8.8978	9.55912	11.9639	12.505	13.1663	15.5711	17	-0.360721	9.55912	13.1663	Mixed	9.55912	-14.9098	-0.300601	-6.79359	-13.4068	1.2024	-8.29659	-11.483	3.12625	-10.2204	12	-6.79359	-8.29659	-10.2204	All Negative	-8.29659	0.885746	3.81647	0.0188352
EIF3A	12.6854	0.961924	2.10421	12.9259	1.2024	2.34469	17.0741	5.3507	6.49299	26	2.10421	2.34469	6.49299	All Positive	2.34469	-0.300601	3.18637	-8.35671	-5.6513	-2.16433	-3.00601	-3.60721	-0.12024	-5.0501	30	-0.300601	-3.00601	-3.60721	All Negative	-3.00601	0.861971	3.40057	0.0272631
PITPNB	-7.15431	10.5812	10.5812	-3.48697	14.2485	14.2485	-4.68938	13.0461	13.0461	3	10.5812	14.2485	13.0461	All Positive	13.0461	-0.541082	15.9319	-13.7074	-12.1443	4.32866	-2.10421	-10.0401	6.43287	-4.20842	2	-0.541082	-2.10421	-4.20842	All Negative	-2.10421	0.979979	9.84416	0.00059722
ACTB;ACTA2;ACTG1;ACTG2;ACTC1;ACTA1;ACTBL2	12.6854	7.33467	13.1663	8.95792	3.60721	9.43888	8.71743	3.36673	9.1984	40	12.6854	8.95792	8.71743	All Positive	8.95792	0.360721	4.20842	-15.9319	-3.8477	0	-11.7234	-15.5711	-11.7234	0	33	0.360721	-3.8477	-11.7234	Mixed	-3.8477	0.895853	4.0322	0.015705
RTN3	13.8277	13.8277	0.601202	12.1443	12.1443	-1.08216	12.8056	12.8056	-0.420842	1	13.8277	12.1443	12.8056	All Positive	12.8056														Mixed
AP2B1	11.9038	11.483	-5.6513	15.0902	14.6693	-2.46493	14.1884	13.7675	-3.36673	6	11.483	14.6693	13.7675	All Positive	13.7675	-3.60721	0.661323	-4.50902	-0.300601	3.96794	-7.81563	-0.0601202	4.20842	-8.05611	5	-3.60721	-0.300601	-0.0601202	All Negative	-0.300601	0.979976	9.84332	0.000597419
PSMC4	12.5651	3.24649	13.6473	9.07816	-0.240481	10.1603	9.7996	0.480962	10.8818	11	12.5651	9.07816	9.7996	All Positive	9.7996	2.16433	-4.38878	-4.62926	8.11623	1.56313	-10.5812	-1.14228	-7.69539	-1.32265	9	-4.38878	1.56313	-1.32265	Mixed	-1.32265	0.946596	5.87176	0.00420189
ADRM1	14.6693	8.65731	7.27455	14.1884	8.17635	6.79359	12.3246	6.31263	4.92986	4	8.65731	8.17635	6.31263	All Positive	8.17635	17.7355	0	-2.04409	14.7896	-2.94589	0.901804	0	-17.7355	15.6914	5	0	0.901804	0	Mixed	0	0.978809	9.55973	0.000668856
PSMB1	16.5331	11.4228	16.5331	10.5812	5.47094	10.5812	15.6313	10.521	15.6313	5	16.5331	10.5812	15.6313	All Positive	15.6313	-18.517	-8.41683	5.71142	2.34469	12.4449	-15.1503	1.98397	12.0842	-14.7896	3	-8.41683	2.34469	1.98397	Mixed	1.98397	0.890639	3.91739	0.0172856
CLIC1	2.40481	2.40481	3.00601	2.46493	2.46493	3.06613	3.60721	3.60721	4.20842	9	2.40481	2.46493	3.60721	All Positive	2.46493	-1.2024	2.82565	-5.29058	-1.80361	2.22445	-4.68938	-4.32866	-0.300601	-2.16433	9	-1.2024	-1.80361	-2.16433	All Negative	-1.80361	0.97833	9.45013	0.000699287
PSMD3	8.53707	4.26854	12.9259	7.33467	3.06613	11.7234	10.7615	6.49299	15.1503	8	8.53707	7.33467	10.7615	All Positive	8.53707	-4.86974	0.841683	-8.53707	2.64529	8.35671	-16.0521	-12.505	-6.79359	-0.901804	8	-4.86974	2.64529	-6.79359	Mixed	-4.86974	0.889664	3.89676	0.0175896
HDGF	2.16433	-0.12024	9.1984	2.34469	0.0601202	9.37876	9.01804	6.73347	16.0521	19	2.16433	2.34469	9.01804	All Positive	2.34469	0.841683	5.77154	-7.39479	-4.92986	0	-1.62325	-4.68938	0.240481	-1.86373	11	0.841683	-1.62325	-1.86373	Mixed	-1.62325	0.744764	2.23208	0.0894045
HNRNPAB	0	-1.14228	-16.8938	22.4248	21.2826	5.53106	20.7415	19.5992	3.8477	3	-1.14228	21.2826	19.5992	Mixed	19.5992														Mixed
SAFB2;SAFB	12.1443	9.01804	7.51503	15.9319	12.8056	11.3026	15.2705	12.1443	10.6413	4	9.01804	12.8056	12.1443	All Positive	12.1443	4.7495	8.59719	-17.3747	3.18637	7.03407	-15.8116	-12.6253	-8.77756	0	3	4.7495	3.18637	-8.77756	Mixed	3.18637	0.794843	2.61972	0.0588165
HSPA4	-1.14228	16.3527	15.5711	-5.89178	11.6032	10.8216	-4.4489	13.0461	12.2645	17	15.5711	10.8216	12.2645	All Positive	12.2645	-1.26253	1.86373	-11.2425	-1.74349	1.38277	-10.7615	-3.78758	-0.661323	-8.71743	24	-1.26253	-1.74349	-3.78758	All Negative	-1.74349	0.978287	9.44042	0.000702067
RPL14	4.4489	9.7996	-3.90782	6.07214	11.4228	-2.28457	16.5932	21.9439	8.23647	5	4.4489	6.07214	16.5932	All Positive	6.07214	-9.55912	-9.01804	-7.75551	-2.70541	-2.16433	-14.6092	-9.13828	-8.59719	-8.17635	4	-9.01804	-2.70541	-8.59719	All Negative	-8.59719	0.877646	3.66213	0.0215398
VARS1	5.17034	7.27455	1.14228	7.75551	9.85972	3.72745	10.7615	12.8657	6.73347	12	5.17034	7.75551	10.7615	All Positive	7.75551	4.32866	-3.12625	-2.52505	7.57515	0.12024	-5.77154	7.51503	0.0601202	-5.71142	11	-2.52505	0.12024	0.0601202	Mixed	0.0601202	0.920949	4.72667	0.00912651
CHORDC1	-2.82565	7.99599	0.180361	5.53106	16.3527	8.53707	2.70541	13.5271	5.71142	4	0.180361	8.53707	5.71142	All Positive	5.71142	9.91984	6.43287	-2.40481	2.58517	-0.901804	4.92986	-0.781563	-4.26854	8.29659	6	6.43287	2.58517	-0.781563	Mixed	2.58517	0.305246	0.641088	0.556352
FAM50A	12.9259	6.01202	9.13828	11.7234	4.80962	7.93587	10.9419	4.02806	7.15431	1	9.13828	7.93587	7.15431	All Positive	7.93587														Mixed
CAPRIN1	7.09419	0.240481	10.7014	13.4068	6.55311	17.014	9.499	2.64529	13.1062	9	7.09419	13.4068	9.499	All Positive	9.499	-1.26253	-0.420842	-10.1603	1.56313	2.40481	-12.986	-3.30661	-2.46493	-8.11623	4	-1.26253	1.56313	-3.30661	Mixed	-1.26253	0.921482	4.74476	0.00900555
SPTAN1	14.4289	6.49299	2.76553	11.5431	3.60721	-0.12024	13.1062	5.17034	1.44289	56	6.49299	3.60721	5.17034	All Positive	5.17034	-5.0501	-1.98397	-4.4489	0.240481	3.30661	-9.73948	-3.96794	-0.901804	-5.53106	47	-4.4489	0.240481	-3.96794	Mixed	-3.96794	0.916382	4.57842	0.0101956
ALDOA	8.11623	11.9038	1.74349	6.37275	10.1603	0	6.25251	10.0401	-0.12024	17	8.11623	6.37275	6.25251	All Positive	6.37275	-11.7836	-5.83166	-2.46493	-2.34469	3.60721	-11.9038	-8.11623	-2.16433	-6.13226	11	-5.83166	-2.34469	-6.13226	All Negative	-5.83166	0.974082	8.61273	0.000998919
METAP2	9.91984	1.74349	7.03407	13.7675	5.59118	10.8818	13.9479	5.77154	11.0621	5	7.03407	10.8818	11.0621	All Positive	10.8818	-1.68337	-7.63527	-6.61323	1.86373	-4.08818	-10.1603	2.82565	-3.12625	-11.1222	4	-6.61323	-4.08818	-3.12625	All Negative	-4.08818	0.973517	8.51672	0.00104271
MTHFD1	4.38878	14.1884	4.62926	6.01202	15.8116	6.25251	1.44289	11.2425	1.68337	6	4.62926	6.25251	1.68337	All Positive	4.62926	3.66733	0.240481	5.17034	8.05611	4.62926	0.781563	7.69539	4.26854	1.14228	6	3.66733	4.62926	4.26854	All Positive	4.26854	-2.43754e-15	-4.87509e-15	1
SRM	7.27455	4.02806	3.24649	8.17635	4.92986	4.1483	6.91383	3.66733	2.88577	2	4.02806	4.92986	3.66733	All Positive	4.02806	2.10421	8.77756	-2.88577	0.180361	6.85371	-0.961924	-5.53106	1.14228	4.7495	3	2.10421	0.180361	1.14228	All Positive	1.14228	0.916233	4.57379	0.0102314
HARS1	15.0902	9.37876	7.45491	11.002	5.29058	3.36673	11.9639	6.25251	4.32866	6	9.37876	5.29058	6.25251	All Positive	6.25251														Mixed
H2BK1;H2BC12;H2BC11;H2BC17;H2BC3;H2BC12L;H2BC5;H2BC10;H2BC21;H2BC18;H2BU1;H2BC9;H2BC1;H2BC15;H2BC14;H2BC13	-10.8818	11.1824	11.1824	-4.62926	17.4349	17.4349	-5.0501	17.014	17.014	4	11.1824	17.4349	17.014	All Positive	17.014	0.721443	-3.90782	-16.4729	-5.17034	-9.7996	-10.5812	-3.18637	-7.81563	-12.5651	3	-3.90782	-9.7996	-7.81563	All Negative	-7.81563	0.972934	8.42066	0.00108893
IPO9	-4.68938	14.7896	14.7896	-5.47094	14.008	14.008	-4.20842	15.2705	15.2705	3	14.7896	14.008	15.2705	All Positive	14.7896														Mixed
EDF1	17.014	3.90782	17.014	15.8717	2.76553	15.8717	6.49299	-6.61323	6.49299	4	17.014	15.8717	6.49299	All Positive	15.8717	-7.03407	-17.495	4.50902	13.5872	3.12625	-16.1122	-1.92385	-12.3848	-0.601202	5	-7.03407	3.12625	-1.92385	Mixed	-1.92385	0.861565	3.39435	0.0274197
LDHA	6.91383	6.61323	4.02806	6.91383	6.61323	4.02806	4.80962	4.50902	1.92385	31	6.61323	6.61323	4.50902	All Positive	6.61323	0.901804	0.781563	-8.11623	2.16433	2.04409	-9.37876	-8.77756	-8.8978	1.56313	18	0.781563	2.04409	-8.77756	Mixed	0.781563	0.74945	2.26399	0.0862985
EIF2S3;EIF2S3B	10.0401	15.6313	8.05611	4.08818	9.67936	2.10421	4.86974	10.4609	2.88577	7	10.0401	4.08818	4.86974	All Positive	4.86974	1.56313	8.17635	-10.4008	-2.16433	4.4489	-6.67335	-7.45491	-0.841683	-1.38277	6	1.56313	-2.16433	-1.38277	Mixed	-1.38277	0.848045	3.20062	0.0328813
YWHAB;YWHAG	7.81563	7.09419	9.97996	7.69539	6.97395	9.85972	7.27455	6.55311	9.43888	1	7.81563	7.69539	7.27455	All Positive	7.69539														Mixed
YWHAB	7.81563	8.17635	-0.781563	19.2986	19.6593	10.7014	11.3026	11.6633	2.70541	10	7.81563	19.2986	11.3026	All Positive	11.3026	10.1603	3.54709	-6.97395	11.7234	5.11022	-8.53707	-4.98998	-11.6032	8.17635	8	3.54709	5.11022	-4.98998	Mixed	3.54709	0.781309	2.50362	0.0665089
RO60	18.2766	14.9699	6.07214	21.4028	18.0962	9.1984	0	-3.30661	-12.2044	2	14.9699	18.0962	-3.30661	Mixed	14.9699														Mixed
GSTO1	9.73948	3.96794	16.1723	3.66733	-2.10421	10.1002	3.24649	-2.52505	9.67936	10	9.73948	3.66733	3.24649	All Positive	3.66733	2.40481	1.02204	-4.02806	1.80361	0.420842	-3.42685	-0.841683	-2.22445	-0.781563	12	1.02204	0.420842	-0.841683	Mixed	0.420842	0.776869	2.46757	0.0691267
NAP1L4	9.73948	11.5431	17.0741	-7.33467	-5.53106	0	12.5651	14.3687	19.8998	3	11.5431	-5.53106	14.3687	Mixed	11.5431														Mixed
ACTN4;ACTN1;ACTN2;ACTN3	-2.64529	-9.1984	-1.38277	18.4569	11.9038	19.7194	17.6152	11.0621	18.8778	4	-2.64529	18.4569	17.6152	Mixed	17.6152	-9.67936	-7.57515	-10.4609	-3.00601	-0.901804	-17.1343	-13.8277	-11.7234	-6.31263	4	-9.67936	-3.00601	-11.7234	All Negative	-9.67936	0.793882	2.61114	0.0593486
HMGN2	6.49299	16.8337	16.7735	-10.3407	0	-0.0601202	8.41683	18.7575	18.6974	7	16.7735	-0.0601202	18.6974	Mixed	16.7735	-6.79359	-16.5331	-6.25251	6.55311	-3.18637	-19.5992	-12.9259	-22.6653	-0.12024	6	-6.79359	-3.18637	-12.9259	All Negative	-6.79359	0.827239	2.9447	0.0421913
RPL35A	11.6032	5.0501	15.2104	4.4489	-2.10421	8.05611	11.6032	5.0501	15.2104	3	11.6032	4.4489	11.6032	All Positive	11.6032	-4.68938	5.11022	-2.94589	3.78758	13.5872	-11.4228	-13.9479	-4.1483	6.31263	4	-2.94589	3.78758	-4.1483	Mixed	-2.94589	0.832591	3.00635	0.0396926
NA;TUBA3D;TUBA1B;TUBA3E;TUBA1A;TUBA1C	13.9479	7.69539	11.2425	10.7014	4.4489	7.99599	9.1984	2.94589	6.49299	3	11.2425	7.99599	6.49299	All Positive	7.99599	1.02204	-6.19238	-4.80962	8.65731	1.44289	-12.4449	4.50902	-2.70541	-8.29659	3	-4.80962	1.44289	-2.70541	Mixed	-2.70541	0.916701	4.58839	0.0101191
COPA	-0.0601202	2.46493	-0.420842	6.07214	8.59719	5.71142	8.11623	10.6413	7.75551	9	-0.0601202	6.07214	8.11623	Mixed	6.07214	2.88577	6.61323	-10.1002	-3.8477	-0.12024	-3.36673	-8.11623	-4.38878	0.901804	7	2.88577	-3.36673	-4.38878	Mixed	-3.36673	0.687184	1.89181	0.131476
EIF5B	1.74349	6.19238	1.92385	6.85371	11.3026	7.03407	6.13226	10.5812	6.31263	19	1.92385	7.03407	6.31263	All Positive	6.31263	2.04409	7.81563	-6.97395	-7.87575	-2.10421	2.94589	1.26253	7.03407	-6.19238	21	2.04409	-2.10421	1.26253	Mixed	1.26253	0.754117	2.29655	0.0832547
DKC1	3.30661	4.68938	1.92385	8.47695	9.85972	7.09419	11.6032	12.986	10.2204	3	3.30661	8.47695	11.6032	All Positive	8.47695	-0.180361	-1.26253	-10.8216	-4.38878	-5.47094	-6.61323	2.40481	1.32265	-13.4068	4	-1.26253	-5.47094	1.32265	Mixed	-1.26253	0.837949	3.07083	0.0372629
G6PD	10.3407	-4.62926	10.1002	8.53707	-6.43287	8.29659	17.9158	2.94589	17.6754	4	10.1002	8.29659	17.6754	All Positive	10.1002	1.68337	4.02806	-4.56914	-0.240481	2.10421	-2.64529	-3.72745	-1.38277	0.841683	5	1.68337	-0.240481	-1.38277	Mixed	-0.240481	0.893933	3.98899	0.0162786
CCT2	-2.52505	0.480962	3.54709	5.9519	8.95792	12.024	5.47094	8.47695	11.5431	20	0.480962	8.95792	8.47695	All Positive	8.47695	2.22445	1.38277	-7.09419	1.14228	0.300601	-6.01202	-1.38277	-2.22445	-3.48697	16	1.38277	0.300601	-2.22445	Mixed	0.300601	0.721818	2.08593	0.105315
HSP90AA1	4.32866	2.70541	4.86974	7.93587	6.31263	8.47695	3.54709	1.92385	4.08818	29	4.32866	7.93587	3.54709	All Positive	4.32866	0.420842	1.02204	-6.79359	0.601202	1.2024	-6.97395	-1.26253	-0.661323	-5.11022	25	0.420842	0.601202	-1.26253	Mixed	0.420842	0.87556	3.62469	0.0222643
RAN	2.34469	0.240481	7.51503	7.75551	5.6513	12.9259	7.27455	5.17034	12.4449	9	2.34469	7.75551	7.27455	All Positive	7.27455	5.47094	5.71142	-5.41082	5.3507	5.59118	-5.29058	-1.98397	-1.74349	2.04409	4	5.47094	5.3507	-1.74349	Mixed	5.3507	0.424915	0.938797	0.400987
HNRNPU	4.7495	3.54709	11.2425	3.06613	1.86373	9.55912	6.61323	5.41082	13.1062	11	4.7495	3.06613	6.61323	All Positive	4.7495	-7.33467	-6.07214	-1.92385	1.98397	3.24649	-11.2425	-0.240481	1.02204	-9.01804	13	-6.07214	1.98397	-0.240481	Mixed	-0.240481	0.767477	2.39434	0.0748144
RPLP2	3.06613	6.37275	8.53707	9.67936	12.986	15.1503	11.0621	14.3687	16.5331	11	6.37275	12.986	14.3687	All Positive	12.986	7.21443	3.66733	-18.4569	4.62926	1.08216	-15.8717	-10.8818	-14.4289	-0.360721	12	3.66733	1.08216	-10.8818	Mixed	1.08216	0.792305	2.59719	0.0602263
RUVBL1	13.7074	15.1503	9.55912	2.34469	3.78758	-1.80361	3.96794	5.41082	-0.180361	9	13.7074	2.34469	3.96794	All Positive	3.96794	2.76553	-1.50301	1.02204	5.41082	1.14228	-1.62325	4.26854	0	-0.480962	10	1.02204	1.14228	0	Mixed	1.02204	0.640668	1.6688	0.170481
EHD4	0.300601	6.55311	-1.44289	0.480962	6.73347	-1.26253	14.4289	20.6814	12.6854	4	0.300601	0.480962	14.4289	All Positive	0.480962	-8.23647	-5.47094	-11.1222	-8.71743	-5.9519	-10.6413	-10.0401	-7.27455	-9.31864	3	-8.23647	-8.71743	-9.31864	All Negative	-8.71743	0.827555	2.94826	0.042042
PSME2	6.79359	11.1824	10.8818	10.2204	14.6092	14.3086	-0.601202	3.78758	3.48697	5	10.8818	14.3086	3.48697	All Positive	10.8818	3.42685	2.64529	-17.1343	-5.59118	-6.37275	-8.11623	-6.13226	-6.91383	-7.57515	4	2.64529	-6.37275	-6.91383	Mixed	-6.37275	0.827254	2.94487	0.0421841
TAF15	12.0842	6.19238	-1.44289	11.2425	5.3507	-2.28457	18.0962	12.2044	4.56914	12	6.19238	5.3507	12.2044	All Positive	6.19238	7.09419	-9.55912	7.69539	13.4068	-3.24649	1.38277	11.1222	-5.53106	3.66733	6	7.09419	1.38277	3.66733	All Positive	3.66733	0.57911	1.42069	0.228443
VIM	7.21443	7.87575	11.7234	7.45491	8.11623	11.9639	8.05611	8.71743	12.5651	19	7.87575	8.11623	8.71743	All Positive	8.11623	4.80962	6.25251	-14.0681	4.4489	5.89178	-13.7074	-9.25852	-7.81563	0	21	4.80962	4.4489	-7.81563	Mixed	4.4489	0.682107	1.86559	0.135521
PSMD1	6.13226	4.20842	14.008	4.4489	2.52505	12.3246	4.50902	2.58517	12.3848	10	6.13226	4.4489	4.50902	All Positive	4.50902	-5.83166	-5.53106	-3.8477	-1.2024	-0.901804	-8.47695	2.70541	3.00601	-12.3848	15	-5.53106	-1.2024	2.70541	Mixed	-1.2024	0.793741	2.60989	0.0594268
SLC4A1AP	0.601202	-2.58517	12.6854	4.68938	1.50301	16.7735	3.8477	0.661323	15.9319	2	0.601202	4.68938	3.8477	All Positive	3.8477	-4.50902	-2.70541	7.21443	1.62325	3.42685	1.08216	4.62926	6.43287	-1.92385	2	-2.70541	1.62325	4.62926	Mixed	1.62325	0.353387	0.755523	0.491985
EHD1	0	-6.79359	-8.65731	13.4669	6.67335	4.80962	19.8397	13.0461	11.1824	10	-6.79359	6.67335	13.0461	Mixed	6.67335	-12.3848	-6.25251	5.29058	-10.8818	-4.7495	3.78758	2.70541	8.83768	-9.7996	10	-6.25251	-4.7495	2.70541	Mixed	-4.7495	0.479646	1.09326	0.335705
RRBP1	13.5271	13.5271	-1.44289	17.3146	17.3146	2.34469	11.6032	11.6032	-3.36673	17	13.5271	17.3146	11.6032	All Positive	13.5271	-0.0601202	-2.70541	-13.1663	-1.50301	-4.1483	-11.7234	-5.29058	-7.93587	-7.93587	16	-2.70541	-4.1483	-7.93587	All Negative	-4.1483	0.972356	8.32848	0.00113569
VCL	6.61323	13.1663	4.02806	3.12625	9.67936	0.541082	5.89178	12.4449	3.30661	17	6.61323	3.12625	5.89178	All Positive	5.89178	-1.62325	1.50301	-5.0501	2.70541	5.83166	-9.37876	-3.00601	0.12024	-3.66733	18	-1.62325	2.70541	-3.00601	Mixed	-1.62325	0.822656	2.89393	0.0443875
ACTN4;ACTN1	4.80962	7.45491	14.489	-0.901804	1.74349	8.77756	-3.60721	-0.961924	6.07214	11	7.45491	1.74349	-0.961924	Mixed	1.74349	3.48697	-2.76553	0.360721	6.01202	-0.240481	-2.16433	-0.781563	-7.03407	4.62926	7	0.360721	-0.240481	-0.781563	Mixed	-0.240481	0.509775	1.1851	0.301575
COPZ1	2.16433	9.85972	15.8116	1.62325	9.31864	15.2705	-5.11022	2.58517	8.53707	3	9.85972	9.31864	2.58517	All Positive	9.31864	6.85371	-14.3086	10.9419	14.1884	-6.97395	3.60721	12.986	-8.17635	4.80962	3	6.85371	3.60721	4.80962	All Positive	4.80962	0.393993	0.857332	0.439591
MAP2K2;MAP2K1	-3.42685	13.1062	14.0681	-4.38878	12.1443	13.1062	-5.23046	11.3026	12.2645	2	13.1062	12.1443	11.3026	All Positive	12.1443	0.300601	0.300601	-5.6513	-0.180361	-0.180361	-5.17034	-2.52505	-2.52505	-2.82565	2	0.300601	-0.180361	-2.52505	Mixed	-0.180361	0.987966	12.7748	0.000216369
HSP90B1	4.20842	5.47094	2.28457	9.25852	10.521	7.33467	14.9098	16.1723	12.986	19	4.20842	9.25852	14.9098	All Positive	9.25852	-7.81563	1.86373	-5.3507	-4.08818	5.59118	-9.07816	0.12024	9.7996	-13.2866	17	-5.3507	-4.08818	0.12024	Mixed	-4.08818	0.873258	3.58438	0.0230773
CD2AP	15.8116	17.3747	11.7234	-3.60721	-2.04409	-7.69539	15.1503	16.7134	11.0621	5	15.8116	-3.60721	15.1503	Mixed	15.1503	-5.71142	-4.02806	3.66733	4.86974	6.55311	-6.91383	0.240481	1.92385	-2.28457	3	-4.02806	4.86974	0.240481	Mixed	0.240481	0.537786	1.27576	0.271089
PSMD11	9.07816	6.07214	15.2705	1.68337	-1.32265	7.87575	3.06613	0.0601202	9.25852	12	9.07816	1.68337	3.06613	All Positive	3.06613	4.38878	-0.541082	-4.1483	5.59118	0.661323	-5.3507	-0.661323	-5.59118	0.901804	11	-0.541082	0.661323	-0.661323	Mixed	-0.541082	0.719915	2.0745	0.106685
RPS7	10.0401	6.49299	12.4449	7.15431	3.60721	9.55912	9.25852	5.71142	11.6633	11	10.0401	7.15431	9.25852	All Positive	9.25852	9.7996	0.541082	0.961924	9.43888	0.180361	1.32265	13.8277	4.56914	-3.06613	10	0.961924	1.32265	4.56914	All Positive	1.32265	0.915586	4.55377	0.0103879
DPYSL2	2.82565	0.0601202	2.46493	9.13828	6.37275	8.77756	7.15431	4.38878	6.79359	6	2.46493	8.77756	6.79359	All Positive	6.79359	1.62325	0	-10.1002	-0.360721	-1.98397	-8.11623	-4.4489	-6.07214	-4.02806	5	0	-1.98397	-4.4489	Mixed	-1.98397	0.874234	3.60135	0.0227309
PSMA5	14.5491	-0.781563	8.77756	11.1222	-4.20842	5.3507	13.5271	-1.80361	7.75551	8	8.77756	5.3507	7.75551	All Positive	7.75551	-1.74349	2.94589	-8.23647	-6.13226	-1.44289	-3.8477	-5.59118	-0.901804	-4.38878	7	-1.74349	-3.8477	-4.38878	All Negative	-3.8477	0.971439	8.18783	0.00121193
APEX1	10.8818	5.89178	3.48697	4.20842	-0.781563	-3.18637	11.1222	6.13226	3.72745	10	5.89178	-0.781563	6.13226	Mixed	5.89178	-0.541082	1.44289	-3.24649	1.62325	3.60721	-5.41082	-4.02806	-2.04409	0.240481	6	-0.541082	1.62325	-2.04409	Mixed	-0.541082	0.630639	1.6252	0.179446
PPP1CA	6.25251	4.62926	8.65731	8.41683	6.79359	10.8216	7.39479	5.77154	9.7996	1	6.25251	8.41683	7.39479	All Positive	7.39479														Mixed
PPIH	5.11022	6.19238	7.33467	6.43287	7.51503	8.65731	7.93587	9.01804	10.1603	2	6.19238	7.51503	9.01804	All Positive	7.51503														Mixed
LASP1	10.8216	2.34469	13.0461	11.7234	3.24649	13.9479	12.1443	3.66733	14.3687	12	10.8216	11.7234	12.1443	All Positive	11.7234	-0.601202	0.721443	-11.7836	5.83166	7.15431	-18.2164	-12.3848	-11.0621	0	10	-0.601202	5.83166	-11.0621	Mixed	-0.601202	0.807221	2.73519	0.0521635
PFDN5	7.93587	5.6513	7.39479	8.71743	6.43287	8.17635	2.64529	0.360721	2.10421	4	7.39479	8.17635	2.10421	All Positive	7.39479	4.50902	2.04409	-18.998	-9.25852	-11.7234	-5.23046	-14.489	-16.9539	0	3	2.04409	-9.25852	-14.489	Mixed	-9.25852	0.781576	2.50581	0.0663534
NA;TUBA3D;TUBA1B;TUBA4A;TUBA3E;TUBA1A	2.58517	10.8216	5.71142	-0.721443	7.51503	2.40481	5.3507	13.5872	8.47695	7	5.71142	2.40481	8.47695	All Positive	5.71142	-0.240481	9.25852	-5.41082	-2.64529	6.85371	-3.00601	-6.97395	2.52505	1.32265	8	-0.240481	-2.64529	1.32265	Mixed	-0.240481	0.821478	2.88116	0.0449606
JPT1	12.0842	2.76553	8.53707	21.523	12.2044	17.976	10.8818	1.56313	7.33467	2	8.53707	17.976	7.33467	All Positive	8.53707	1.74349	-7.39479	-9.55912	12.2044	3.06613	-20.02	-5.47094	-14.6092	-2.34469	2	-7.39479	3.06613	-5.47094	Mixed	-5.47094	0.842388	3.12649	0.0353045
HADH	5.9519	0.541082	12.0842	5.9519	0.541082	12.0842	9.25852	3.8477	15.3908	3	5.9519	5.9519	9.25852	All Positive	5.9519	3.96794	0	-9.25852	1.32265	-2.64529	-6.61323	2.16433	-1.80361	-7.45491	1	0	-2.64529	-1.80361	Mixed	-1.80361	0.953423	6.3217	0.00320354
TMSB4X	14.6092	14.9699	11.0621	-0.360721	0	-3.90782	19.2986	19.6593	15.7515	10	14.6092	-0.360721	19.2986	Mixed	14.6092	1.92385	0.961924	-11.4228	5.3507	4.38878	-14.8497	-9.499	-10.4609	0	8	0.961924	4.38878	-9.499	Mixed	0.961924	0.654786	1.73267	0.158189
SEPTIN6;SEPTIN11	-2.22445	8.95792	7.39479	4.02806	15.2104	13.6473	0.0601202	11.2425	9.67936	3	7.39479	13.6473	9.67936	All Positive	9.67936														Mixed
RPL7	14.6693	2.46493	8.41683	13.2265	1.02204	6.97395	13.2866	1.08216	7.03407	8	8.41683	6.97395	7.03407	All Positive	7.03407	-1.14228	7.63527	-15.1503	-2.34469	6.43287	-13.9479	-11.1824	-2.40481	-5.11022	9	-1.14228	-2.34469	-5.11022	All Negative	-2.34469	0.971319	8.16992	0.00122209
PPIA	1.38277	4.62926	2.28457	1.08216	4.32866	1.98397	3.30661	6.55311	4.20842	24	2.28457	1.98397	4.20842	All Positive	2.28457	-2.58517	5.41082	-6.55311	-5.59118	2.40481	-3.54709	-3.60721	4.38878	-5.53106	14	-2.58517	-3.54709	-3.60721	All Negative	-3.54709	0.969199	7.87079	0.00140841
PSMD7	5.59118	5.77154	8.05611	6.61323	6.79359	9.07816	6.61323	6.79359	9.07816	4	5.77154	6.79359	6.79359	All Positive	6.79359	8.53707	7.27455	5.59118	8.8978	7.63527	5.23046	5.83166	4.56914	8.29659	3	7.27455	7.63527	5.83166	All Positive	7.27455	-0.335169	-0.711491	0.516073
MDH2	9.1984	-3.8477	9.1984	9.07816	-3.96794	9.07816	10.4609	-2.58517	10.4609	12	9.1984	9.07816	10.4609	All Positive	9.1984	-4.50902	-1.38277	1.08216	0.841683	3.96794	-4.26854	-0.961924	2.16433	-2.46493	14	-1.38277	0.841683	-0.961924	Mixed	-0.961924	0.987237	12.398	0.000243295
PRPSAP2	12.1443	14.3086		12.7455	14.9098		1.92385	4.08818		4	13.2265	13.8277	3.00601	All Positive	13.2265	6.25251	0	-14.9098	-5.0501	0	-3.60721	5.23046	0	-13.8878	5	0	-3.60721	0	Mixed	0	0.834058	3.02372	0.0390205
STAU1	-8.05611	6.55311	6.55311	-1.62325	12.986	12.986	2.94589	17.5551	17.5551	5	6.55311	12.986	17.5551	All Positive	12.986														Mixed
RPS3A	14.6092	3.06613	10.2806	11.3627	-0.180361	7.03407	15.8717	4.32866	11.5431	11	10.2806	7.03407	11.5431	All Positive	10.2806	-3.24649	-3.48697	-9.91984	4.50902	4.26854	-17.6754	-7.51503	-7.75551	-5.6513	11	-3.48697	4.26854	-7.51503	Mixed	-3.48697	0.847863	3.19818	0.032958
HSPA5	14.4289	0.961924	14.9699	15.2104	1.74349	15.7515	11.6032	-1.86373	12.1443	31	14.4289	15.2104	11.6032	All Positive	14.4289	-1.68337	13.6473	-4.1483	-3.18637	12.1443	-2.64529	-7.21443	8.11623	1.38277	27	-1.68337	-2.64529	1.38277	Mixed	-1.68337	0.976213	9.00503	0.000842024
ACOT7	6.19238	4.92986	10.8216	-0.300601	-1.56313	4.32866	12.8056	11.5431	17.4349	9	6.19238	-0.300601	12.8056	Mixed	6.19238	-1.08216	-9.499	-6.31263	-1.14228	-9.55912	-6.25251	6.25251	-2.16433	-13.6473	7	-6.31263	-6.25251	-2.16433	All Negative	-6.25251	0.810592	2.76836	0.0504155
ANXA5	-5.53106	7.45491	9.1984	-2.94589	10.0401	11.7836	-1.80361	11.1824	12.9259	19	7.45491	10.0401	11.1824	All Positive	10.0401	-0.420842	-3.96794	-2.34469	4.98998	1.44289	-7.75551	-2.22445	-5.77154	-0.541082	27	-2.34469	1.44289	-2.22445	Mixed	-2.22445	0.954219	6.38044	0.00309582
TGM2	2.58517	0.300601	8.83768	4.68938	2.40481	10.9419	6.73347	4.4489	12.986	17	2.58517	4.68938	6.73347	All Positive	4.68938	5.53106	5.0501	-7.81563	2.28457	1.80361	-4.56914	-2.22445	-2.70541	-0.0601202	9	5.0501	1.80361	-2.22445	Mixed	1.80361	0.542426	1.29133	0.266159
EEF1B2	5.3507	8.65731	12.8056	-1.26253	2.04409	6.19238	1.80361	5.11022	9.25852	5	8.65731	2.04409	5.11022	All Positive	5.11022	-4.20842	-0.300601	-2.10421	3.54709	7.45491	-9.85972	-5.59118	-1.68337	-0.721443	5	-2.10421	3.54709	-1.68337	Mixed	-1.68337	0.712162	2.02891	0.112352
COPB1	5.59118	3.60721	5.0501	5.3507	3.36673	4.80962	9.37876	7.39479	8.83768	10	5.0501	4.80962	8.83768	All Positive	5.0501	-6.61323	2.16433	-10.6413	-4.68938	4.08818	-12.5651	-8.23647	0.541082	-9.01804	12	-6.61323	-4.68938	-8.23647	All Negative	-6.61323	0.967742	7.68219	0.00154411
RPL13A	8.83768	16.5331	8.29659	8.23647	15.9319	7.69539	7.27455	14.9699	6.73347	3	8.83768	8.23647	7.27455	All Positive	8.23647	2.34469	2.28457	-14.0681	6.85371	6.79359	-18.5772	-7.27455	-7.33467	-4.4489	4	2.28457	6.79359	-7.27455	Mixed	2.28457	0.669202	1.80116	0.146042
EIF4G1	14.008	4.4489	2.88577	16.8938	7.33467	5.77154	8.41683	-1.14228	-2.70541	13	4.4489	7.33467	-1.14228	Mixed	4.4489	-6.73347	0.721443	-3.48697	-2.10421	5.3507	-8.11623	-5.47094	1.98397	-4.7495	10	-3.48697	-2.10421	-4.7495	All Negative	-3.48697	0.80218	2.687	0.0548284
FLII	3.78758	-4.92986	1.32265	12.8657	4.1483	10.4008	17.7355	9.01804	15.2705	3	1.32265	10.4008	15.2705	All Positive	10.4008	10.521	-3.42685	7.51503	5.83166	-8.11623	12.2044	16.5932	2.64529	1.44289	4	7.51503	5.83166	2.64529	All Positive	5.83166	0.390008	0.847095	0.44465
NME2	1.26253	17.5551	6.97395	-16.2325	0.0601202	-10.521	-7.21443	9.07816	-1.50301	8	6.97395	-10.521	-1.50301	Mixed	-1.50301	-6.43287	-19.9599	-10.0401	-12.1443	-25.6713	-4.32866	-16.4729	-30	0	8	-10.0401	-12.1443	-16.4729	All Negative	-12.1443	0.720274	2.07665	0.106426
XPNPEP1	3.06613	-0.360721	2.88577	7.45491	4.02806	7.27455	4.98998	1.56313	4.80962	4	2.88577	7.27455	4.80962	All Positive	4.80962	2.94589	8.47695	-6.73347	-5.6513	-0.12024	1.86373	-4.68938	0.841683	0.901804	2	2.94589	-0.12024	0.841683	Mixed	0.841683	0.770233	2.41542	0.0731242
PRRC2A	11.4228	10.0401	18.9379	3.66733	2.28457	11.1824	1.08216	-0.300601	8.59719	4	11.4228	3.66733	1.08216	All Positive	3.66733														Mixed
RPL30	7.69539	9.31864	11.4228	1.2024	2.82565	4.92986	7.81563	9.43888	11.5431	5	9.31864	2.82565	9.43888	All Positive	9.31864	1.14228	13.7675	4.26854	-5.53106	7.09419	10.9419	1.74349	14.3687	3.66733	4	4.26854	7.09419	3.66733	All Positive	4.26854	0.410422	0.90015	0.418934
MYH9	11.7836	5.3507	7.75551	9.499	3.06613	5.47094	8.95792	2.52505	4.92986	71	7.75551	5.47094	4.92986	All Positive	5.47094	3.00601	5.6513	-11.4228	1.02204	3.66733	-9.43888	-8.77756	-6.13226	0.360721	76	3.00601	1.02204	-6.13226	Mixed	1.02204	0.757839	2.32309	0.0808623
ALDOA;ALDOC	10.9419	7.03407	11.9639	12.6854	8.77756	13.7074	-1.02204	-4.92986	0	4	10.9419	12.6854	-1.02204	Mixed	10.9419	5.59118	3.96794	-9.67936	-3.06613	-4.68938	-1.02204	-0.480962	-2.10421	-3.60721	3	3.96794	-3.06613	-2.10421	Mixed	-2.10421	0.63414	1.64026	0.176294
CAP1	2.40481	10.521	15.6313	-4.50902	3.60721	8.71743	2.46493	10.5812	15.6914	16	10.521	3.60721	10.5812	All Positive	10.521	-1.68337	0.601202	-3.8477	5.59118	7.87575	-11.1222	-6.31263	-4.02806	0.781563	15	-1.68337	5.59118	-4.02806	Mixed	-1.68337	0.744831	2.23253	0.0893595
FUS	6.07214	12.3848	6.49299	1.32265	7.63527	1.74349	4.50902	10.8216	4.92986	6	6.49299	1.74349	4.92986	All Positive	4.92986	0.961924	2.40481	-10.5812	1.68337	3.12625	-11.3026	-10.0401	-8.59719	0.420842	6	0.961924	1.68337	-8.59719	Mixed	0.961924	0.663208	1.77225	0.151042
YWHAQ	1.98397	0.661323	-2.10421	11.483	10.1603	7.39479	7.57515	6.25251	3.48697	11	0.661323	10.1603	6.25251	All Positive	6.25251	-1.02204	6.37275	-5.77154	-1.98397	5.41082	-4.80962	-7.45491	-0.0601202	0.661323	8	-1.02204	-1.98397	-0.0601202	All Negative	-1.02204	0.766582	2.38756	0.075367
GANAB	3.60721	2.10421	-0.420842	8.71743	7.21443	4.68938	9.73948	8.23647	5.71142	18	2.10421	7.21443	8.23647	All Positive	7.21443	5.47094	7.21443	-2.46493	-1.68337	0.0601202	4.68938	4.50902	6.25251	-1.50301	17	5.47094	0.0601202	4.50902	All Positive	4.50902	0.444379	0.992095	0.377308
NARS1	13.3467	8.59719	2.04409	10.2204	5.47094	-1.08216	17.4349	12.6854	6.13226	5	8.59719	5.47094	12.6854	All Positive	8.59719	4.62926	-6.73347	-12.0842	3.12625	-8.23647	-10.5812	4.26854	-7.09419	-11.7234	5	-6.73347	-8.23647	-7.09419	All Negative	-7.09419	0.967185	7.61343	0.00159757
TRIP10	6.49299	9.31864	9.31864	1.86373	4.68938	4.68938	6.85371	9.67936	9.67936	2	9.31864	4.68938	9.67936	All Positive	9.31864	14.008	3.00601	-6.91383	10.4008	-0.601202	-3.30661	-2.82565	-13.8277	9.91984	2	3.00601	-0.601202	-2.82565	Mixed	-0.601202	0.864286	3.43653	0.0263775
NUTF2	3.60721	4.4489	0.420842	8.83768	9.67936	5.6513	8.95792	9.7996	5.77154	2	3.60721	8.83768	8.95792	All Positive	8.83768	3.66733	0.601202	-9.73948	4.20842	1.14228	-10.2806	-3.36673	-6.43287	-2.70541	1	0.601202	1.14228	-3.36673	Mixed	0.601202	0.861161	3.38819	0.0275761
TMPO	11.3627	-1.38277	11.3627	10.5812	-2.16433	10.5812	12.8056	0.0601202	12.8056	3	11.3627	10.5812	12.8056	All Positive	11.3627														Mixed
PDLIM5	11.6633	3.96794	7.03407	5.23046	-2.46493	0.601202	16.2325	8.53707	11.6032	8	7.03407	0.601202	11.6032	All Positive	7.03407	2.22445	-2.82565	-7.99599	5.11022	0.0601202	-10.8818	-2.04409	-7.09419	-3.72745	6	-2.82565	0.0601202	-3.72745	Mixed	-2.82565	0.784552	2.53055	0.0646267
PSME1	-2.16433	-0.0601202	7.69539	3.78758	5.89178	13.6473	6.31263	8.41683	16.1723	8	-0.0601202	5.89178	8.41683	Mixed	5.89178	7.15431	1.38277	2.94589	8.77756	3.00601	1.32265	6.37275	0.601202	3.72745	8	2.94589	3.00601	3.72745	All Positive	3.00601	0.288708	0.603099	0.57897
PABPC1	2.16433	6.79359	1.68337	8.35671	12.986	7.87575	7.27455	11.9038	6.79359	2	2.16433	8.35671	7.27455	All Positive	7.27455														Mixed
EIF2S2	7.63527	12.2044	3.06613	8.29659	12.8657	3.72745	7.45491	12.024	2.88577	5	7.63527	8.29659	7.45491	All Positive	7.63527	8.77756	1.80361	-13.8277	4.32866	-2.64529	-9.37876	-2.88577	-9.85972	-2.16433	6	1.80361	-2.64529	-2.88577	Mixed	-2.64529	0.946167	5.84631	0.00426905
YWHAQ;YWHAB;YWHAZ	8.77756	1.02204	14.1283	9.07816	1.32265	14.4289	12.9259	5.17034	18.2766	5	8.77756	9.07816	12.9259	All Positive	9.07816	6.61323	-4.92986	-9.25852	9.73948	-1.80361	-12.3848	-1.08216	-12.6253	-1.56313	4	-4.92986	-1.80361	-1.56313	All Negative	-1.80361	0.966842	7.57197	0.00163092
PSMD2	11.002	0	-0.721443	13.7074	2.70541	1.98397	14.9098	3.90782	3.18637	13	0	2.70541	3.90782	Mixed	2.70541	4.4489	5.11022	-0.721443	3.00601	3.66733	0.721443	0.721443	1.38277	3.00601	17	4.4489	3.00601	1.38277	All Positive	3.00601	-0.246771	-0.509292	0.637357
DCTN4	7.21443	5.53106	5.47094	7.57515	5.89178	5.83166	6.85371	5.17034	5.11022	1	5.53106	5.89178	5.17034	All Positive	5.53106	11.4228	-1.38277	1.56313	10.5812	-2.22445	2.40481	10.2806	-2.52505	2.70541	2	1.56313	2.40481	2.70541	All Positive	2.40481	0.971918	8.26033	0.00117186
TLN1	0.541082	0.300601	0.360721	10.2204	9.97996	10.0401	11.6032	11.3627	11.4228	46	0.360721	10.0401	11.4228	All Positive	10.0401	0.541082	-0.0601202	-13.6473	-2.16433	-2.76553	-10.9419	-4.62926	-5.23046	-8.47695	39	-0.0601202	-2.76553	-5.23046	All Negative	-2.76553	0.796016	2.63026	0.0581706
PARP1	-6.43287	1.98397	7.69539	7.81563	16.2325	21.9439	0.601202	9.01804	14.7295	5	1.98397	16.2325	9.01804	All Positive	9.01804	-8.35671	-2.58517	-10.2204	-8.83768	-3.06613	-9.73948	-4.32866	1.44289	-14.2485	7	-8.35671	-8.83768	-4.32866	All Negative	-8.35671	0.881421	3.73222	0.0202577
KHSRP	12.986	9.85972	3.96794	14.4289	11.3026	5.41082	11.7836	8.65731	2.76553	14	9.85972	11.3026	8.65731	All Positive	9.85972	-1.56313	-2.94589	-11.8437	0.360721	-1.02204	-13.7675	-6.85371	-8.23647	-6.55311	13	-2.94589	-1.02204	-6.85371	All Negative	-2.94589	0.963636	7.21233	0.00195948
HYOU1	18.1563	4.1483	18.3968	11.4228	-2.58517	11.6633	11.7836	-2.22445	12.024	16	18.1563	11.4228	11.7836	All Positive	11.7836	6.25251	2.46493	-12.505	6.37275	2.58517	-12.6253	-7.75551	-11.5431	1.50301	18	2.46493	2.58517	-7.75551	Mixed	2.46493	0.874918	3.61334	0.0224898
PGAM1;PGAM4	10.4008	-8.53707	10.4008	14.8497	-4.08818	14.8497	18.8778	-0.0601202	18.8778	4	10.4008	14.8497	18.8778	All Positive	14.8497	15.8116	-1.38277	2.28457	16.7134	-0.480962	1.38277	0	-17.1944	18.0962	3	2.28457	1.38277	0	Mixed	1.38277	0.935972	5.31688	0.00601821
HSP90AA1;HSP90AA2P	10.3407	3.96794	-0.601202	10.4008	4.02806	-0.541082	11.2425	4.86974	0.300601	2	3.96794	4.02806	4.86974	All Positive	4.02806	1.2024	6.55311	-1.74349	0.12024	5.47094	-0.661323	-2.64529	2.70541	2.10421	1	1.2024	0.12024	2.10421	All Positive	1.2024	0.92563	4.89194	0.00809075
ACTB;ACTA2;ACTG1;ACTG2;ACTC1;ACTA1	3.24649	8.59719	2.10421	10.8216	16.1723	9.67936	4.56914	9.91984	3.42685	24	3.24649	10.8216	4.56914	All Positive	4.56914	-0.841683	7.81563	-17.1343	-9.85972	-1.2024	-8.11623	-11.3026	-2.64529	-6.67335	9	-0.841683	-8.11623	-6.67335	All Negative	-6.67335	0.870758	3.54174	0.0239759
XRCC6	2.52505	0.480962	9.85972	3.06613	1.02204	10.4008	4.32866	2.28457	11.6633	14	2.52505	3.06613	4.32866	All Positive	3.06613	-3.96794	5.23046	-13.1062	-7.63527	1.56313	-9.43888	-7.99599	1.2024	-9.07816	15	-3.96794	-7.63527	-7.99599	All Negative	-7.63527	0.962159	7.06201	0.00212082
RPA1	11.1824	12.2645	17.7355	0.781563	1.86373	7.33467	5.9519	7.03407	12.505	4	12.2645	1.86373	7.03407	All Positive	7.03407	5.77154	15.0902	1.62325	2.82565	12.1443	4.56914	-2.04409	7.27455	9.43888	4	5.77154	4.56914	7.27455	All Positive	5.77154	0.187166	0.381066	0.72253
P4HB	5.47094	13.7675	13.1062	4.62926	12.9259	12.2645	3.36673	11.6633	11.002	28	13.1062	12.2645	11.002	All Positive	12.2645	5.53106	7.09419	-18.6974	2.22445	3.78758	-15.3908	-13.1663	-11.6032	0	25	5.53106	2.22445	-11.6032	Mixed	2.22445	0.785384	2.53755	0.0641475
DNAJC7	11.9639	-5.41082	11.9639	14.1283	-3.24649	14.1283	12.8657	-4.50902	12.8657	2	11.9639	14.1283	12.8657	All Positive	12.8657														Mixed
HLA-H;HLA-A;HLA-C	11.8437	4.32866	6.85371	14.8497	7.33467	9.85972	15.2705	7.75551	10.2806	1	6.85371	9.85972	10.2806	All Positive	9.85972	-1.68337	-3.8477	-14.0681	1.68337	-0.480962	-17.4349	-2.82565	-4.98998	-12.9259	2	-3.8477	-0.480962	-4.98998	All Negative	-3.8477	0.961452	6.99306	0.00220029
DARS1	3.96794	2.28457	12.6253	6.31263	4.62926	14.9699	8.17635	6.49299	16.8337	5	3.96794	6.31263	8.17635	All Positive	6.31263	-14.4289	-12.8056	0	5.0501	6.67335	-19.479	-2.22445	-0.601202	-12.2044	4	-12.8056	5.0501	-2.22445	Mixed	-2.22445	0.66485	1.78011	0.149665
ANXA2P2;ANXA2	2.64529	2.88577	7.57515	6.43287	6.67335	11.3627	2.70541	2.94589	7.63527	21	2.88577	6.67335	2.94589	All Positive	2.94589	-3.12625	-2.16433	-13.1062	-3.12625	-2.16433	-13.1062	-9.73948	-8.77756	-6.49299	15	-3.12625	-3.12625	-8.77756	All Negative	-3.12625	0.896943	4.05723	0.0153838
MAP4	16.8337	10.9419	8.29659	6.01202	0.12024	-2.52505	13.9479	8.05611	5.41082	25	10.9419	0.12024	8.05611	All Positive	8.05611	-3.60721	-3.12625	-8.95792	-3.06613	-2.58517	-9.499	0.541082	1.02204	-13.1062	25	-3.60721	-3.06613	0.541082	Mixed	-3.06613	0.769975	2.41343	0.0732818
HSPA8	7.39479	6.61323	13.5872	-1.86373	-2.64529	4.32866	6.43287	5.6513	12.6253	31	7.39479	-1.86373	6.43287	Mixed	6.43287	6.73347	4.98998	-2.28457	5.9519	4.20842	-1.50301	-1.14228	-2.88577	5.59118	30	4.98998	4.20842	-1.14228	Mixed	4.20842	0.182219	0.370643	0.729697
HADHA	10.521	-7.45491	9.91984	16.8337	-1.14228	16.2325	14.008	-3.96794	13.4068	5	9.91984	16.2325	13.4068	All Positive	13.4068	2.88577	1.62325	-8.17635	1.44289	0.180361	-6.73347	-2.94589	-4.20842	-2.34469	7	1.62325	0.180361	-2.94589	Mixed	0.180361	0.948327	5.97759	0.00393614
H1-0	11.0621	8.59719	8.47695	11.6633	9.1984	9.07816	5.71142	3.24649	3.12625	4	8.59719	9.1984	3.24649	All Positive	8.59719	8.65731	-3.90782	7.39479	19.5391	6.97395	-3.48697	6.67335	-5.89178	9.37876	3	7.39479	6.97395	6.67335	All Positive	6.97395	8.81981e-15	1.76396e-14	1
SFN	8.29659	15.2104	6.49299	0.901804	7.81563	-0.901804	5.71142	12.6253	3.90782	5	8.29659	0.901804	5.71142	All Positive	5.71142	8.35671	4.38878	-9.1984	6.49299	2.52505	-7.33467	-8.47695	-12.4449	7.63527	5	4.38878	2.52505	-8.47695	Mixed	2.52505	0.515676	1.20375	0.295051
UAP1	3.66733	11.6032	8.71743	6.61323	14.5491	11.6633	-1.92385	6.01202	3.12625	3	8.71743	11.6633	3.12625	All Positive	8.71743														Mixed
IFI16	6.13226	19.479	19.479	-2.04409	11.3026	11.3026	-8.41683	4.92986	4.92986	3	19.479	11.3026	4.92986	All Positive	11.3026	1.14228	1.38277	-20.8617	-19.7194	-19.479	0	-6.91383	-6.67335	-12.8056	5	1.14228	-19.479	-6.91383	Mixed	-6.91383	0.810977	2.7722	0.0502178
SMAP	3.66733	8.47695	15.0301	1.86373	6.67335	13.2265	5.23046	10.0401	16.5932	3	8.47695	6.67335	10.0401	All Positive	8.47695	-6.55311	-4.1483	-14.489	-3.96794	-1.56313	-17.0741	-13.2265	-10.8216	-7.81563	3	-6.55311	-3.96794	-10.8216	All Negative	-6.55311	0.961307	6.97921	0.0022167
LDHB	9.1984	15.0902	8.65731	-1.56313	4.32866	-2.10421	5.23046	11.1222	4.68938	25	9.1984	-1.56313	5.23046	Mixed	5.23046	-0.180361	6.43287	-13.2866	-7.33467	-0.721443	-6.13226	-10.2204	-3.60721	-3.24649	17	-0.180361	-6.13226	-3.60721	All Negative	-3.60721	0.727233	2.11901	0.101456
IGF2BP2	11.3627	5.41082	4.20842	12.0842	6.13226	4.92986	10.8818	4.92986	3.72745	1	5.41082	6.13226	4.92986	All Positive	5.41082														Mixed
RPS14	4.62926	12.5651	5.83166	6.25251	14.1884	7.45491	3.42685	11.3627	4.62926	4	5.83166	7.45491	4.62926	All Positive	5.83166	12.024	4.92986	4.7495	13.7675	6.67335	3.00601	6.19238	-0.901804	10.5812	3	4.92986	6.67335	6.19238	All Positive	6.19238	0.0206592	0.0413273	0.969016
NCAPH	-0.420842	10.6413	3.12625	6.97395	18.0361	10.521	4.86974	15.9319	8.41683	6	3.12625	10.521	8.41683	All Positive	8.41683	-7.51503	-7.69539	-7.39479	3.36673	3.18637	-18.2766	-2.58517	-2.76553	-12.3246	3	-7.51503	3.18637	-2.76553	Mixed	-2.76553	0.787943	2.5593	0.0626842
RPL10	2.16433	-3.96794	1.92385	10.2204	4.08818	9.97996	19.1182	12.986	18.8778	6	1.92385	9.97996	18.8778	All Positive	9.97996	9.67936	7.81563	-15.1503	0.240481	-1.62325	-5.71142	-7.69539	-9.55912	2.22445	4	7.81563	-1.62325	-7.69539	Mixed	-1.62325	0.628526	1.61619	0.181359
PRKDC	0.420842	14.3086	3.48697	-1.38277	12.505	1.68337	0.781563	14.6693	3.8477	16	3.48697	1.68337	3.8477	All Positive	3.48697	2.46493	-0.541082	-1.08216	5.89178	2.88577	-4.50902	1.26253	-1.74349	0.12024	20	-0.541082	2.88577	0.12024	Mixed	0.12024	0.659493	1.75464	0.154178
PSAP	17.8557	12.505	9.43888	7.51503	2.16433	-0.901804	14.3086	8.95792	5.89178	9	12.505	2.16433	8.95792	All Positive	8.95792	5.6513	10.2204	-11.3026	-8.47695	-3.90782	2.82565	3.18637	7.75551	-8.83768	6	5.6513	-3.90782	3.18637	Mixed	3.18637	0.598341	1.49354	0.209595
SYNCRIP	8.05611	2.22445	9.73948	8.59719	2.76553	10.2806	5.29058	-0.541082	6.97395	15	8.05611	8.59719	5.29058	All Positive	8.05611	-2.28457	0.541082	-8.35671	-3.06613	-0.240481	-7.57515	-0.240481	2.58517	-10.4008	16	-2.28457	-3.06613	-0.240481	All Negative	-2.28457	0.960702	6.92194	0.00228616
IPO5	5.41082	11.1222	0.480962	8.11623	13.8277	3.18637	4.80962	10.521	-0.12024	17	5.41082	8.11623	4.80962	All Positive	5.41082	-2.58517	-4.80962	-4.32866	-1.08216	-3.30661	-5.83166	5.71142	3.48697	-12.6253	15	-4.32866	-3.30661	3.48697	Mixed	-3.30661	0.815956	2.82282	0.0476912
COPG1	-0.901804	12.2645	3.96794	-1.74349	11.4228	3.12625	3.78758	16.9539	8.65731	7	3.96794	3.12625	8.65731	All Positive	3.96794	5.71142	3.90782	-3.90782	2.46493	0.661323	-0.661323	3.72745	1.92385	-1.92385	7	3.90782	0.661323	1.92385	All Positive	1.92385	0.618001	1.57217	0.191014
GDI2	-1.86373	0.661323	4.62926	3.42685	5.9519	9.91984	4.86974	7.39479	11.3627	12	0.661323	5.9519	7.39479	All Positive	5.9519	-5.47094	-6.97395	-3.36673	1.50301	0	-10.3407	0.180361	-1.32265	-9.01804	10	-5.47094	0	-1.32265	Mixed	-1.32265	0.796939	2.63861	0.0576642
RPL23A	6.91383	0.781563	-2.94589	15.0902	8.95792	5.23046	17.7956	11.6633	7.93587	11	0.781563	8.95792	11.6633	All Positive	8.95792	4.26854	10.4609	-5.23046	3.00601	9.1984	-3.96794	-4.20842	1.98397	3.24649	7	4.26854	3.00601	1.98397	All Positive	3.00601	0.518604	1.21309	0.291834
FLNC	12.505	1.38277	5.3507	14.3086	3.18637	7.15431	12.5651	1.44289	5.41082	10	5.3507	7.15431	5.41082	All Positive	5.41082	-11.3627	-3.24649	12.024	-0.180361	7.93587	0.841683	7.69539	15.8116	-7.03407	8	-3.24649	0.841683	7.69539	Mixed	0.841683	0.543903	1.29632	0.264597
RPS15	-0.601202	15.5711	15.5711	-6.19238	9.97996	9.97996	-4.50902	11.6633	11.6633	4	15.5711	9.97996	11.6633	All Positive	11.6633														Mixed
EEF1A1;EEF1A1P5	0.781563	4.32866	12.1443	0.841683	4.38878	12.2044	1.92385	5.47094	13.2866	49	4.32866	4.38878	5.47094	All Positive	4.38878	3.18637	5.47094	-9.91984	1.68337	3.96794	-8.41683	-9.13828	-6.85371	2.40481	49	3.18637	1.68337	-6.85371	Mixed	1.68337	0.650341	1.71223	0.162017
EPHA2	4.50902	7.87575	6.07214	3.30661	6.67335	4.86974	5.0501	8.41683	6.61323	1	6.07214	4.86974	6.61323	All Positive	6.07214	3.78758	5.77154	-9.73948	1.44289	3.42685	-7.39479	-1.98397	0	-3.96794	1	3.78758	1.44289	-1.98397	Mixed	1.44289	0.805693	2.7204	0.052965
FMR1	10.2806	10.3407	8.83768	1.50301	1.56313	0.0601202	10.521	10.5812	9.07816	2	10.2806	1.50301	10.521	All Positive	10.2806														Mixed
SNRPD3	-6.79359	0	-1.92385	14.8497	21.6433	19.7194	2.76553	9.55912	7.63527	3	-1.92385	19.7194	7.63527	Mixed	7.63527	-10.6413	-10.1002	-5.3507	0.961924	1.50301	-16.9539	-6.91383	-6.37275	-9.07816	3	-10.1002	0.961924	-6.91383	Mixed	-6.91383	0.699035	1.95511	0.122239
HNRNPA2B1	3.48697	9.13828	15.3307	3.18637	8.83768	15.0301	-0.721443	4.92986	11.1222	11	9.13828	8.83768	4.92986	All Positive	8.83768	-0.661323	-5.41082	-9.55912	1.98397	-2.76553	-12.2044	2.22445	-2.52505	-12.4449	7	-5.41082	-2.76553	-2.52505	All Negative	-2.76553	0.959675	6.82774	0.00240633
DNMT1	10.7014	11.0621	12.2645	6.67335	7.03407	8.23647	6.85371	7.21443	8.41683	3	11.0621	7.03407	7.21443	All Positive	7.21443	-4.80962	4.80962	-16.4128	-21.2224	-11.6032	0	-0.541082	9.07816	-20.6814	6	-4.80962	-11.6032	-0.541082	All Negative	-4.80962	0.89663	4.05001	0.0154756
DYNC1H1	12.1443	6.79359	10.8216	8.05611	2.70541	6.73347	7.51503	2.16433	6.19238	48	10.8216	6.73347	6.19238	All Positive	6.73347	2.52505	2.70541	-11.7836	4.4489	4.62926	-13.7074	-9.37876	-9.1984	0.12024	37	2.52505	4.4489	-9.1984	Mixed	2.52505	0.692599	1.92036	0.127219
RPL18A	12.1443	5.0501	12.1443	14.3687	7.27455	14.3687	3.18637	-3.90782	3.18637	4	12.1443	14.3687	3.18637	All Positive	12.1443	2.04409	8.83768	-8.35671	-1.50301	5.29058	-4.80962	-3.12625	3.66733	-3.18637	4	2.04409	-1.50301	-3.12625	Mixed	-1.50301	0.820912	2.87507	0.0452369
MDH1	14.4289	15.1503	10.4609	4.02806	4.7495	0.0601202	3.30661	4.02806	-0.661323	8	14.4289	4.02806	3.30661	All Positive	4.02806	-6.25251	-15.2705	-3.54709	-0.360721	-9.37876	-9.43888	5.9519	-3.06613	-15.7515	8	-6.25251	-9.37876	-3.06613	All Negative	-6.25251	0.858457	3.34755	0.0286339
MCM7	16.0521	5.89178	5.53106	12.2645	2.10421	1.74349	13.1062	2.94589	2.58517	3	5.89178	2.10421	2.94589	All Positive	2.94589														Mixed
EIF3B	2.76553	9.499	4.80962	3.96794	10.7014	6.01202	6.55311	13.2866	8.59719	11	4.80962	6.01202	8.59719	All Positive	6.01202	-10.4609	-6.01202	-3.72745	1.80361	6.25251	-15.992	-2.46493	1.98397	-11.7234	12	-6.01202	1.80361	-2.46493	Mixed	-2.46493	0.865174	3.45054	0.0260417
GMPR	5.41082	9.67936	8.29659	3.06613	7.33467	5.9519	5.0501	9.31864	7.93587	1	8.29659	5.9519	7.93587	All Positive	7.93587														Mixed
UAP1L1	2.10421	-11.8437	1.38277	17.8557	3.90782	17.1343	15.3908	1.44289	14.6693	2	1.38277	17.1343	14.6693	All Positive	14.6693														Mixed
SUPT16H	20.02	15.5711	11.6633	0	-4.4489	-8.35671	19.0581	14.6092	10.7014	4	15.5711	-4.4489	14.6092	Mixed	14.6092	2.52505	-4.62926	-9.55912	4.7495	-2.40481	-11.7836	-0.841683	-7.99599	-6.19238	3	-4.62926	-2.40481	-6.19238	All Negative	-4.62926	0.700715	1.96432	0.120954
ILF3	6.19238	-0.180361	12.6253	3.66733	-2.70541	10.1002	8.65731	2.28457	15.0902	15	6.19238	3.66733	8.65731	All Positive	6.19238	1.08216	4.50902	-10.0401	1.68337	5.11022	-10.6413	-12.7455	-9.31864	3.78758	11	1.08216	1.68337	-9.31864	Mixed	1.08216	0.735331	2.17005	0.0958047
UBB;UBC;RPS27A;UBA52	-3.72745	10.8216	13.5872	-2.64529	11.9038	14.6693	1.62325	16.1723	18.9379	5	10.8216	11.9038	16.1723	All Positive	11.9038	3.30661	15.0301	-10.4008	-9.61924	2.10421	2.52505	-3.60721	8.11623	-3.48697	4	3.30661	2.10421	-3.48697	Mixed	2.10421	0.918388	4.64207	0.00971892
HPRT1	16.5331	8.77756	18.7575	-2.22445	-9.97996	0	15.1503	7.39479	17.3747	3	16.5331	-2.22445	15.1503	Mixed	15.1503	0.420842	23.2665	-12.1443	-18.4569	4.38878	6.73347	-20.3808	2.46493	8.65731	4	0.420842	4.38878	2.46493	All Positive	2.46493	0.515683	1.20377	0.295043
ALDOC	2.22445	2.10421	12.505	9.499	9.37876	19.7796	-2.46493	-2.58517	7.81563	3	2.22445	9.499	-2.46493	Mixed	2.22445	0.661323	16.4128	-4.56914	-5.59118	10.1603	1.68337	-15.0301	0.721443	11.1222	2	0.661323	1.68337	0.721443	All Positive	0.721443	0.28312	0.590396	0.586667
TPR	3.78758	-8.53707	6.91383	11.7836	-0.541082	14.9098	14.8497	2.52505	17.976	14	3.78758	11.7836	14.8497	All Positive	11.7836	1.98397	6.01202	-11.2425	-10.7014	-6.67335	1.44289	-1.14228	2.88577	-8.11623	15	1.98397	-6.67335	-1.14228	Mixed	-1.14228	0.823859	2.90708	0.0438061
RPS4X	9.1984	8.71743	17.976	4.08818	3.60721	12.8657	2.34469	1.86373	11.1222	2	9.1984	4.08818	2.34469	All Positive	4.08818	-8.23647	-4.7495	-11.6633	-10.2806	-6.79359	-9.61924	-12.4449	-8.95792	-7.45491	3	-8.23647	-9.61924	-8.95792	All Negative	-8.95792	0.958839	6.75358	0.00250645
KPNA3	19.0581	19.4188	1.02204	-0.360721	0	-18.3968	19.479	19.8397	1.44289	2	19.0581	-0.360721	19.479	Mixed	19.0581														Mixed
PYGB	2.82565	12.5651	4.86974	2.28457	12.024	4.32866	1.2024	10.9419	3.24649	13	4.86974	4.32866	3.24649	All Positive	4.32866	7.57515	-9.01804	5.23046	12.024	-4.56914	0.781563	13.2866	-3.30661	-0.480962	12	5.23046	0.781563	-0.480962	Mixed	0.781563	0.539859	1.2827	0.268882
PSMD8	10.521	6.43287	-4.1483	17.8557	13.7675	3.18637	10.8216	6.73347	-3.8477	2	6.43287	13.7675	6.73347	All Positive	6.73347														Mixed
PFKP	16.6533	-5.71142	14.1884	12.024	-10.3407	9.55912	15.9319	-6.43287	13.4669	11	14.1884	9.55912	13.4669	All Positive	13.4669	4.7495	-0.721443	-14.0681	-0.781563	-6.25251	-8.53707	4.02806	-1.44289	-13.3467	7	-0.721443	-6.25251	-1.44289	All Negative	-1.44289	0.95877	6.74753	0.00251485
EEF1G	7.27455	6.85371	8.29659	7.99599	7.57515	9.01804	7.15431	6.73347	8.17635	18	7.27455	7.99599	7.15431	All Positive	7.27455	2.22445	6.19238	-17.2545	-1.26253	2.70541	-13.7675	-11.5431	-7.57515	-3.48697	17	2.22445	-1.26253	-7.57515	Mixed	-1.26253	0.859364	3.36106	0.028277
UBE2M	-5.6513	-5.47094	-6.91383	11.5431	11.7234	10.2806	13.0461	13.2265	11.7836	3	-5.6513	11.5431	13.0461	Mixed	11.5431	-4.56914	12.8657	4.1483	-3.72745	13.7074	3.30661	-12.6253	4.80962	12.2044	2	4.1483	3.30661	4.80962	All Positive	4.1483	0.181872	0.369914	0.7302
NMT1	10.9419	5.71142	-2.22445	11.6633	6.43287	-1.50301	15.5711	10.3407	2.40481	3	5.71142	6.43287	10.3407	All Positive	6.43287	5.77154	6.43287	-8.29659	0.721443	1.38277	-3.24649	-0.841683	-0.180361	-1.68337	3	5.77154	0.721443	-0.841683	Mixed	0.721443	0.751939	2.28125	0.0846695
CALM3	-2.88577	13.5872	13.5872	-4.08818	12.3848	12.3848	-1.32265	15.1503	15.1503	10	13.5872	12.3848	15.1503	All Positive	13.5872	-10.9419	0	5.71142	8.71743	19.6593	-13.9479	-10.9419	0	5.71142	15	0	8.71743	0	Mixed	0	0.87322	3.58371	0.0230911
NAP1L1	11.9038	2.64529	8.23647	4.98998	-4.26854	1.32265	9.13828	-0.12024	5.47094	9	8.23647	1.32265	5.47094	All Positive	5.47094	6.43287	2.58517	-3.18637	2.58517	-1.26253	0.661323	2.16433	-1.68337	1.08216	12	2.58517	0.661323	1.08216	All Positive	1.08216	0.648737	1.70493	0.163408
SNRNP70	-3.24649	9.37876	10.7615	-8.05611	4.56914	5.9519	4.7495	17.3747	18.7575	4	9.37876	4.56914	17.3747	All Positive	9.37876														Mixed
CCT8	7.87575	7.03407	15.9319	-0.781563	-1.62325	7.27455	4.98998	4.1483	13.0461	21	7.87575	-0.781563	4.98998	Mixed	4.98998	-2.28457	-4.32866	-7.81563	1.44289	-0.601202	-11.5431	-0.781563	-2.82565	-9.31864	14	-4.32866	-0.601202	-2.82565	All Negative	-2.82565	0.767052	2.39112	0.0750767
NAMPT	4.56914	0.180361	10.5812	2.64529	-1.74349	8.65731	8.65731	4.26854	14.6693	17	4.56914	2.64529	8.65731	All Positive	4.56914	-2.52505	-4.98998	-9.25852	1.56313	-0.901804	-13.3467	-4.68938	-7.15431	-7.09419	19	-4.98998	-0.901804	-7.09419	All Negative	-4.98998	0.884333	3.78846	0.0192944
FLNB	1.26253	7.87575	11.483	-1.08216	5.53106	9.13828	0.901804	7.51503	11.1222	45	7.87575	5.53106	7.51503	All Positive	7.51503	2.94589	2.22445	-8.95792	4.02806	3.30661	-10.0401	-5.59118	-6.31263	-0.420842	43	2.22445	3.30661	-5.59118	Mixed	2.22445	0.770157	2.41483	0.0731708
PGK1	1.08216	6.37275	0.781563	4.80962	10.1002	4.50902	3.36673	8.65731	3.06613	20	1.08216	4.80962	3.36673	All Positive	3.36673	0.661323	11.4228	-3.18637	-2.10421	8.65731	-0.420842	-8.53707	2.22445	6.01202	10	0.661323	-0.420842	2.22445	Mixed	0.661323	0.64843	1.70354	0.163675
PSMD6	12.9259	13.7074	-1.92385	8.23647	9.01804	-6.61323	13.4669	14.2485	-1.38277	6	12.9259	8.23647	13.4669	All Positive	12.9259	-8.77756	0.541082	-3.96794	-0.601202	8.71743	-12.1443	-5.77154	3.54709	-6.97395	4	-3.96794	-0.601202	-5.77154	All Negative	-3.96794	0.957845	6.66821	0.00262816
CRYZ	-1.80361	4.32866	14.2485	0.541082	6.67335	16.5932	3.96794	10.1002	20.02	5	4.32866	6.67335	10.1002	All Positive	6.67335	-0.0601202	20.0802	0.541082	0.541082	20.6814	-0.0601202	-20.1403	0	20.6212	5	0.541082	0.541082	0	Mixed	0.541082	0.892582	3.95924	0.0166883
FASN	6.97395	-2.70541	8.17635	7.87575	-1.80361	9.07816	10.9419	1.26253	12.1443	14	6.97395	7.87575	10.9419	All Positive	7.87575	0.12024	6.91383	-7.21443	-10.9419	-4.1483	3.8477	0.961924	7.75551	-8.05611	10	0.12024	-4.1483	0.961924	Mixed	0.12024	0.924295	4.8433	0.00838001
RACK1	0.601202	10.4609	12.0842	2.04409	11.9038	13.5271	3.36673	13.2265	14.8497	10	10.4609	11.9038	13.2265	All Positive	11.9038	-3.54709	3.00601	-12.024	3.00601	9.55912	-18.5772	-10.2204	-3.66733	-5.3507	6	-3.54709	3.00601	-5.3507	Mixed	-3.54709	0.933237	5.19532	0.00653712
WARS1	13.6473	0.300601	0.901804	22.1844	8.83768	9.43888	3.96794	-9.37876	-8.77756	5	0.901804	9.43888	-8.77756	Mixed	0.901804	-11.5431	-12.3246	-10.1002	-17.6754	-18.4569	-3.96794	-2.94589	-3.72745	-18.6974	3	-11.5431	-17.6754	-3.72745	All Negative	-11.5431	0.65519	1.73453	0.157843
VCP	10.1603	2.76553	11.4228	5.0501	-2.34469	6.31263	12.0842	4.68938	13.3467	41	10.1603	5.0501	12.0842	All Positive	10.1603	4.98998	6.37275	-10.9419	3.48697	4.86974	-9.43888	-6.79359	-5.41082	0.841683	36	4.98998	3.48697	-5.41082	Mixed	3.48697	0.722411	2.08951	0.104888
RPL13A;RPL13AP3	-3.12625	16.0521	16.0521	-3.36673	15.8116	15.8116	-11.9639	7.21443	7.21443	3	16.0521	15.8116	7.21443	All Positive	15.8116														Mixed
RPS17	17.3747	12.986	3.72745	10.2204	5.83166	-3.42685	13.5872	9.1984	-0.0601202	9	12.986	5.83166	9.1984	All Positive	9.1984	1.02204	4.08818	-8.17635	0.541082	3.60721	-7.69539	0.180361	3.24649	-7.33467	8	1.02204	0.541082	0.180361	All Positive	0.541082	0.903207	4.20874	0.0135999
HNRNPA1L3;HNRNPA1;HNRNPA1L2	2.70541	-9.55912	6.97395	9.67936	-2.58517	13.9479	15.4509	3.18637	19.7194	5	2.70541	9.67936	15.4509	All Positive	9.67936														Mixed
DDX6	11.5431	13.1062	4.68938	11.3627	12.9259	4.50902	3.8477	5.41082	-3.00601	3	11.5431	11.3627	3.8477	All Positive	11.3627	-11.6633	-3.54709	-8.77756	-8.11623	0	-12.3246	-6.85371	1.26253	-13.5872	4	-8.77756	-8.11623	-6.85371	All Negative	-8.11623	0.955528	6.48035	0.00292264
SERBP1	11.9639	16.4128	1.02204	12.9259	17.3747	1.98397	4.20842	8.65731	-6.73347	7	11.9639	12.9259	4.20842	All Positive	11.9639	17.8557	-0.360721	-9.37876	10.2806	-7.93587	-1.80361	1.2024	-17.014	7.27455	9	-0.360721	-1.80361	1.2024	Mixed	-0.360721	0.866006	3.4638	0.0257286
HMGA1	7.81563	9.67936	-1.98397	18.1563	20.02	8.35671	6.25251	8.11623	-3.54709	7	7.81563	18.1563	6.25251	All Positive	7.81563	-1.44289	8.95792	8.17635	11.1222	21.523	-4.38878	-10.4008	0	17.1343	5	8.17635	11.1222	0	Mixed	8.17635	0.395581	0.861428	0.43758
SRRM2	3.06613	5.83166	-12.7455	14.2485	17.014	-1.56313	15.511	18.2766	-0.300601	2	3.06613	14.2485	15.511	All Positive	14.2485														Mixed
FEN1	-8.65731	12.6253	12.6253	-9.91984	11.3627	11.3627	-5.3507	15.9319	15.9319	4	12.6253	11.3627	15.9319	All Positive	12.6253	3.48697	7.75551	-6.13226	-1.44289	2.82565	-1.2024	-8.47695	-4.20842	5.83166	5	3.48697	-1.2024	-4.20842	Mixed	-1.2024	0.936076	5.32167	0.00599882
SH3KBP1	14.7896	2.10421	17.6152	17.6754	4.98998	20.501	-2.82565	-15.511	0	2	14.7896	17.6754	-2.82565	Mixed	14.7896														Mixed
RPS4Y1;RPS4X	7.69539	3.90782	15.4509	5.23046	1.44289	12.986	5.3507	1.56313	13.1062	2	7.69539	5.23046	5.3507	All Positive	5.3507	11.8437	-2.76553	-5.23046	12.1443	-2.46493	-5.53106	6.61323	-7.99599	0	2	-2.76553	-2.46493	0	Mixed	-2.46493	0.956975	6.59593	0.00273694
NA;CYCS	12.4449	-1.14228	16.6533	11.7234	-1.86373	15.9319	12.6854	-0.901804	16.8938	2	12.4449	11.7234	12.6854	All Positive	12.4449	5.23046	4.80962	-16.1122	1.14228	0.721443	-12.024	-5.41082	-5.83166	-5.47094	1	4.80962	0.721443	-5.47094	Mixed	0.721443	0.898133	4.085	0.0150367
PRDX3	14.7896	5.53106	7.09419	13.1062	3.8477	5.41082	10.2204	0.961924	2.52505	11	7.09419	5.41082	2.52505	All Positive	5.41082	1.32265	3.72745	-6.79359	-2.94589	-0.541082	-2.52505	5.41082	7.81563	-10.8818	7	1.32265	-2.52505	5.41082	Mixed	1.32265	0.562456	1.36052	0.245284
PRMT1	6.31263	0.180361	13.1663	1.50301	-4.62926	8.35671	6.49299	0.360721	13.3467	8	6.31263	1.50301	6.49299	All Positive	6.31263	0.961924	2.10421	-7.45491	0.360721	1.50301	-6.85371	-4.7495	-3.60721	-1.74349	7	0.961924	0.360721	-3.60721	Mixed	0.360721	0.786213	2.54456	0.0636717
PAK2	-4.7495	12.505	12.3246	-3.36673	13.8878	13.7074	-6.13226	11.1222	10.9419	8	12.3246	13.7074	10.9419	All Positive	12.3246	0.420842	8.35671	-2.40481	-0.601202	7.33467	-1.38277	-3.66733	4.26854	1.68337	7	0.420842	-0.601202	1.68337	Mixed	0.420842	0.984982	11.4096	0.000336625
RAB5C	9.25852	15.6313	19.9599	-3.48697	2.88577	7.21443	-2.64529	3.72745	8.05611	4	15.6313	2.88577	3.72745	All Positive	3.72745	6.37275	-3.8477	-14.008	-9.499	-19.7194	1.86373	6.13226	-4.08818	-13.7675	3	-3.8477	-9.499	-4.08818	All Negative	-4.08818	0.826168	2.93267	0.0427001
PSMD5	10.1002	8.53707	10.5812	1.56313	0	2.04409	9.13828	7.57515	9.61924	2	10.1002	1.56313	9.13828	All Positive	9.13828														Mixed
NPEPPSL1;NPEPPS	9.37876	9.55912	-2.82565	9.61924	9.7996	-2.58517	14.1884	14.3687	1.98397	5	9.37876	9.61924	14.1884	All Positive	9.61924	9.31864	2.22445	-7.81563	10.3407	3.24649	-8.83768	-5.41082	-12.505	6.91383	7	2.22445	3.24649	-5.41082	Mixed	2.22445	0.868721	3.50785	0.02472
TALDO1	11.7234	10.4609	8.8978	0.12024	-1.14228	-2.70541	8.59719	7.33467	5.77154	9	10.4609	-1.14228	7.33467	Mixed	7.33467	3.00601	11.483	-4.7495	0.240481	8.71743	-1.98397	-10.2204	-1.74349	8.47695	10	3.00601	0.240481	-1.74349	Mixed	0.240481	0.560604	1.35398	0.247187
CCT4	15.3908	3.96794	12.8657	6.31263	-5.11022	3.78758	10.4008	-1.02204	7.87575	17	12.8657	3.78758	7.87575	All Positive	7.87575	7.93587	2.76553	-8.35671	3.42685	-1.74349	-3.8477	0.0601202	-5.11022	-0.480962	18	2.76553	-1.74349	-0.480962	Mixed	-0.480962	0.8048	2.71184	0.0534355
ACTB;ACTG1;POTEE	3.42685	6.55311	11.9639	-3.18637	-0.0601202	5.3507	0.601202	3.72745	9.13828	36	6.55311	-0.0601202	3.72745	Mixed	3.72745	-2.58517	1.14228	-6.61323	-1.26253	2.46493	-7.93587	-6.19238	-2.46493	-3.00601	50	-2.58517	-1.26253	-3.00601	All Negative	-2.58517	0.819974	2.86504	0.0456967
HSPA8;HSPA2	13.2866	9.67936	13.2866	3.72745	0.12024	3.72745	5.9519	2.34469	5.9519	8	13.2866	3.72745	5.9519	All Positive	5.9519	13.3467	-1.50301	-1.68337	16.2926	1.44289	-4.62926	0	-14.8497	11.6633	6	-1.50301	1.44289	0	Mixed	0	0.786793	2.54948	0.0633401
MCM2	11.1222	-1.56313	8.95792	15.1503	2.46493	12.986	4.80962	-7.87575	2.64529	4	8.95792	12.986	2.64529	All Positive	8.95792	14.6693	-1.14228	-2.76553	10.4609	-5.3507	1.44289	1.74349	-14.0681	10.1603	4	-1.14228	1.44289	1.74349	Mixed	1.44289	0.766781	2.38907	0.0752439
AHCYL1;AHCYL2	6.31263	11.3026	6.37275	9.499	14.489	9.55912	-1.32265	3.66733	-1.26253	3	6.37275	9.55912	-1.26253	Mixed	6.37275														Mixed
RPL11	9.37876	1.74349	4.92986	8.71743	1.08216	4.26854	12.6253	4.98998	8.17635	2	4.92986	4.26854	8.17635	All Positive	4.92986	7.39479	5.41082	-11.002	5.77154	3.78758	-9.37876	-9.67936	-11.6633	6.07214	2	5.41082	3.78758	-9.67936	Mixed	3.78758	0.516584	1.20664	0.294051
MYH10	5.0501	-1.44289	-4.62926	16.7134	10.2204	7.03407	16.8337	10.3407	7.15431	6	-1.44289	10.2204	10.3407	Mixed	10.2204	19.1784	6.37275	-12.0842	4.68938	-8.11623	2.40481	0.300601	-12.505	6.79359	3	6.37275	2.40481	0.300601	All Positive	2.40481	0.363074	0.779328	0.47932
CAPG	-6.07214	8.47695	13.3467	-0.961924	13.5872	18.4569	-3.60721	10.9419	15.8116	7	8.47695	13.5872	10.9419	All Positive	10.9419	3.78758	8.83768	-11.1824	2.28457	7.33467	-9.67936	-13.6473	-8.59719	6.25251	7	3.78758	2.28457	-8.59719	Mixed	2.28457	0.817521	2.83912	0.0469096
FH	10.1603	16.2325	4.98998	-1.14228	4.92986	-6.31263	5.83166	11.9038	0.661323	9	10.1603	-1.14228	5.83166	Mixed	5.83166	-1.92385	-2.46493	-8.05611	3.42685	2.88577	-13.4068	-10.4008	-10.9419	0.420842	10	-2.46493	2.88577	-10.4008	Mixed	-2.46493	0.632095	1.63144	0.178132
RPS20	9.67936	11.1222	8.29659	-1.32265	0.12024	-2.70541	8.53707	9.97996	7.15431	7	9.67936	-1.32265	8.53707	Mixed	8.53707	3.60721	-0.601202	-11.3627	3.42685	-0.781563	-11.1824	-6.79359	-11.002	-0.961924	6	-0.601202	-0.781563	-6.79359	All Negative	-0.781563	0.718734	2.06745	0.10754
SF3A3	10.1002	9.1984	-2.82565	4.68938	3.78758	-8.23647	18.4569	17.5551	5.53106	3	9.1984	3.78758	17.5551	All Positive	9.1984														Mixed
GCN1	20.9218	13.4068	10.7014	10.0401	2.52505	-0.180361	9.499	1.98397	-0.721443	7	13.4068	2.52505	1.98397	All Positive	2.52505	11.8437	2.28457	-9.25852	9.85972	0.300601	-7.27455	-2.16433	-11.7234	4.7495	4	2.28457	0.300601	-2.16433	Mixed	0.300601	0.595172	1.48127	0.212656
MCM5	5.89178	8.05611	8.8978	2.70541	4.86974	5.71142	5.59118	7.75551	8.59719	1	8.05611	4.86974	7.75551	All Positive	7.75551														Mixed
XPO5	7.03407	-5.59118	10.9419	6.67335	-5.9519	10.5812	10.7615	-1.86373	14.6693	3	7.03407	6.67335	10.7615	All Positive	7.03407	1.44289	20.9218	-1.98397	-19.479	0	18.9379	-8.23647	11.2425	7.69539	5	1.44289	0	7.69539	Mixed	1.44289	0.687471	1.89331	0.131248
SH3GL1	13.2265	-2.64529	11.3627	11.483	-4.38878	9.61924	12.3848	-3.48697	10.521	3	11.3627	9.61924	10.521	All Positive	10.521														Mixed
EEF1D	6.37275	4.38878	4.20842	8.17635	6.19238	6.01202	8.8978	6.91383	6.73347	8	4.38878	6.19238	6.91383	All Positive	6.19238	-3.24649	1.98397	-12.986	0.300601	5.53106	-16.5331	-12.6253	-7.39479	-3.60721	8	-3.24649	0.300601	-7.39479	Mixed	-3.24649	0.892306	3.95322	0.0167726
SF3A1	14.4289	-0.0601202	14.5491	15.8717	1.38277	15.992	8.41683	-6.07214	8.53707	4	14.4289	15.8717	8.41683	All Positive	14.4289	2.58517	-2.34469	-16.1122	-5.0501	-9.97996	-8.47695	-3.24649	-8.17635	-10.2806	7	-2.34469	-8.47695	-8.17635	All Negative	-8.17635	0.953735	6.34455	0.0031611
PRMT3	5.29058	6.67335	7.27455	2.64529	4.02806	4.62926	5.53106	6.91383	7.51503	1	6.67335	4.02806	6.91383	All Positive	6.67335	-7.63527	-1.98397	0.661323	2.22445	7.87575	-9.1984	1.2024	6.85371	-8.17635	2	-1.98397	2.22445	1.2024	Mixed	1.2024	0.864291	3.43659	0.0263758
EEF2	11.1824	-2.82565	6.43287	8.77756	-5.23046	4.02806	12.986	-1.02204	8.23647	29	6.43287	4.02806	8.23647	All Positive	6.43287	-0.360721	0.901804	-7.57515	1.86373	3.12625	-9.7996	-9.31864	-8.05611	1.38277	27	-0.360721	1.86373	-8.05611	Mixed	-0.360721	0.792092	2.59531	0.0603451
CALR	5.29058	4.68938	8.17635	5.9519	5.3507	8.83768	4.32866	3.72745	7.21443	37	5.29058	5.9519	4.32866	All Positive	5.29058	1.98397	3.8477	-12.6854	3.18637	5.0501	-13.8878	-13.5872	-11.7234	2.88577	38	1.98397	3.18637	-11.7234	Mixed	1.98397	0.608774	1.53471	0.199646
SF3B3	10.7014	4.20842	16.5331	5.77154	-0.721443	11.6032	9.1984	2.70541	15.0301	6	10.7014	5.77154	9.1984	All Positive	9.1984	-8.65731	-10.1002	-4.62926	-2.82565	-4.26854	-10.4609	8.05611	6.61323	-21.3427	5	-8.65731	-4.26854	6.61323	Mixed	-4.26854	0.745364	2.23612	0.0890039
CS	7.39479	-5.23046	-1.32265	10.2806	-2.34469	1.56313	16.5331	3.90782	7.81563	10	-1.32265	1.56313	7.81563	Mixed	1.56313	2.82565	6.31263	-6.85371	-0.901804	2.58517	-3.12625	-9.25852	-5.77154	5.23046	9	2.82565	-0.901804	-5.77154	Mixed	-0.901804	0.475544	1.08116	0.340454
H4-16	1.26253	5.3507	9.499	2.82565	6.91383	11.0621	5.6513	9.73948	13.8878	4	5.3507	6.91383	9.73948	All Positive	6.91383	-3.54709	1.32265	-12.1443	1.14228	6.01202	-16.8337	-9.07816	-4.20842	-6.61323	5	-3.54709	1.14228	-6.61323	Mixed	-3.54709	0.893735	3.98459	0.0163385
PFDN2	-0.901804	6.13226	8.47695	4.1483	11.1824	13.5271	0.240481	7.27455	9.61924	6	6.13226	11.1824	7.27455	All Positive	7.27455	4.08818	-3.12625	-2.10421	6.07214	-1.14228	-4.08818	3.72745	-3.48697	-1.74349	4	-2.10421	-1.14228	-1.74349	All Negative	-1.74349	0.95371	6.34271	0.00316449
HNRNPK	3.48697	3.42685	-4.68938	12.3848	12.3246	4.20842	12.2645	12.2044	4.08818	13	3.42685	12.3246	12.2044	All Positive	12.2044	7.39479	10.1603	0.721443	5.47094	8.23647	2.64529	0.721443	3.48697	7.39479	14	7.39479	5.47094	3.48697	All Positive	5.47094	0.522629	1.22602	0.287433
PEBP1	8.71743	16.9539	10.7615	2.34469	10.5812	4.38878	4.68938	12.9259	6.73347	5	10.7615	4.38878	6.73347	All Positive	6.73347	-5.0501	2.34469	-11.0621	-4.32866	3.06613	-11.7836	-8.35671	-0.961924	-7.75551	5	-5.0501	-4.32866	-7.75551	All Negative	-5.0501	0.950179	6.09665	0.00366138
CDC37	9.43888	-9.97996	7.69539	14.3687	-5.0501	12.6253	13.8878	-5.53106	12.1443	8	7.69539	12.6253	12.1443	All Positive	12.1443	-4.98998	-1.62325	-13.1062	-2.76553	0.601202	-15.3307	-14.008	-10.6413	-4.08818	11	-4.98998	-2.76553	-10.6413	All Negative	-4.98998	0.948841	6.00998	0.00385895
APEH	15.8116	17.8557	16.8938	-9.1984	-7.15431	-8.11623	15.1503	17.1944	16.2325	2	16.8938	-8.11623	16.2325	Mixed	16.2325	-1.14228	16.4128	-21.7635	-22.9058	-5.3507	0	-17.9158	-0.360721	-4.98998	5	-1.14228	-5.3507	-4.98998	All Negative	-4.98998	0.589316	1.45888	0.218359
ACTB;ACTG1	3.72745	8.71743	1.86373	6.61323	11.6032	4.7495	5.53106	10.521	3.66733	21	3.72745	6.61323	5.53106	All Positive	5.53106	-2.76553	-0.721443	-13.5872	-4.20842	-2.16433	-12.1443	-9.7996	-7.75551	-6.55311	20	-2.76553	-4.20842	-7.75551	All Negative	-4.20842	0.948418	5.98327	0.00392247
RDX	-6.43287	3.18637	5.89178	1.50301	11.1222	13.8277	3.60721	13.2265	15.9319	11	3.18637	11.1222	13.2265	All Positive	11.1222	-6.49299	1.62325	0.541082	2.04409	10.1603	-7.99599	-1.38277	6.73347	-4.56914	11	0.541082	2.04409	-1.38277	Mixed	0.541082	0.806812	2.73121	0.0523775
HSP90AA1;HSP90AB1;HSP90AA2P;HSP90AB2P	-1.26253	7.03407	13.3467	2.64529	10.9419	17.2545	-5.29058	3.00601	9.31864	5	7.03407	10.9419	3.00601	All Positive	7.03407														Mixed
SSB	-2.52505	10.521	3.66733	-1.2024	11.8437	4.98998	-1.2024	11.8437	4.98998	13	3.66733	4.98998	4.98998	All Positive	4.98998	2.04409	0.300601	-7.81563	1.02204	-0.721443	-6.79359	-2.40481	-4.1483	-3.36673	14	0.300601	-0.721443	-3.36673	Mixed	-0.721443	0.926712	4.93229	0.00785998
MAP1B	14.1283	4.32866	11.5431	5.29058	-4.50902	2.70541	16.5932	6.79359	14.008	17	11.5431	2.70541	14.008	All Positive	11.5431	4.56914	11.1222	-5.6513	6.25251	12.8056	-7.33467	-9.25852	-2.70541	8.17635	17	4.56914	6.25251	-2.70541	Mixed	4.56914	0.606843	1.52699	0.201473
BUB3	14.5491	4.62926	11.6633	9.97996	0.0601202	7.09419	10.3407	0.420842	7.45491	3	11.6633	7.09419	7.45491	All Positive	7.45491	0.480962	-14.6092	8.41683	16.9539	1.86373	-8.05611	13.3467	-1.74349	-4.4489	2	0.480962	1.86373	-1.74349	Mixed	0.480962	0.921103	4.73187	0.00909151
HSPA4L	-8.17635	-8.83768	-6.49299	13.3467	12.6854	15.0301	11.6633	11.002	13.3467	4	-8.17635	13.3467	11.6633	Mixed	11.6633	-4.50902	16.0521	0.601202	-3.8477	16.7134	-0.0601202	-20.5611	0	16.6533	2	0.601202	-0.0601202	0	Mixed	0	0.365556	0.785474	0.476091
CLPP	-13.3467	0	0	4.62926	17.976	17.976	0.661323	14.008	14.008	2	0	17.976	14.008	Mixed	14.008	1.62325	-2.58517	-14.7295	0.841683	-3.36673	-13.9479	-13.1062	-17.3146	0	2	-2.58517	-3.36673	-13.1062	All Negative	-3.36673	0.79833	2.65129	0.0569053
NA;TUBA3D;TUBA1B;TUBA4A;TUBA3E;TUBA1A;TUBA1C;TUBA8	7.57515	-9.1984	5.29058	4.1483	-12.6253	1.86373	21.7635	4.98998	19.479	4	5.29058	1.86373	19.479	All Positive	5.29058	-13.8277	-12.505	-5.3507	-15.4509	-14.1283	-3.72745	0.841683	2.16433	-20.02	2	-12.505	-14.1283	0.841683	Mixed	-12.505	0.772559	2.43348	0.0717113
SNRPD2	8.77756	2.22445	10.6413	5.83166	-0.721443	7.69539	8.23647	1.68337	10.1002	5	8.77756	5.83166	8.23647	All Positive	8.23647	-4.02806	3.24649	-3.8477	-12.2044	-4.92986	4.32866	6.13226	13.4068	-14.008	4	-3.8477	-4.92986	6.13226	Mixed	-3.8477	0.759798	2.33727	0.079616
EIF4A1	-1.68337	6.07214	1.68337	-3.66733	4.08818	-0.300601	6.37275	14.1283	9.73948	7	1.68337	-0.300601	9.73948	Mixed	1.68337	-3.24649	-8.17635	3.18637	7.75551	2.82565	-7.81563	1.92385	-3.00601	-1.98397	7	-3.24649	2.82565	-1.98397	Mixed	-1.98397	0.532439	1.25802	0.276813
UBAP2L	2.94589	14.6693	-4.20842	2.70541	14.4289	-4.4489	11.2425	22.9659	4.08818	6	2.94589	2.70541	11.2425	All Positive	2.94589	4.62926	-1.02204	-11.3026	3.8477	-1.80361	-10.521	-3.36673	-9.01804	-3.30661	6	-1.02204	-1.80361	-3.36673	All Negative	-1.80361	0.799591	2.66288	0.0562213
LIMA1	11.2425	-11.9038	11.2425	11.2425	-11.9038	11.2425	17.3747	-5.77154	17.3747	11	11.2425	11.2425	17.3747	All Positive	11.2425	-5.71142	-10.6413	5.23046	8.83768	3.90782	-9.31864	-0.601202	-5.53106	0.12024	10	-5.71142	3.90782	-0.601202	Mixed	-0.601202	0.898096	4.0841	0.0150477
NA;TUBA1B;TUBA1A;TUBA1C	8.41683	17.976	17.2545	4.62926	14.1884	13.4669	-7.51503	2.04409	1.32265	4	17.2545	13.4669	1.32265	All Positive	13.4669	8.65731	7.27455	-4.38878	4.38878	3.00601	-0.12024	4.38878	3.00601	-0.12024	3	7.27455	3.00601	3.00601	All Positive	3.00601	0.529267	1.2476	0.28023
AK2	2.46493	10.4008	12.986	-4.32866	3.60721	6.19238	3.06613	11.002	13.5872	3	10.4008	3.60721	11.002	All Positive	10.4008	10.6413	-6.97395	-6.55311	10.3407	-7.27455	-6.25251	8.53707	-9.07816	-4.4489	4	-6.55311	-6.25251	-4.4489	All Negative	-6.25251	0.944067	5.72586	0.00460534
MVP	8.83768	2.46493	1.62325	11.9038	5.53106	4.68938	11.3627	4.98998	4.1483	8	2.46493	5.53106	4.98998	All Positive	4.98998	10.1603	7.93587	-9.1984	7.45491	5.23046	-6.49299	-8.83768	-11.0621	9.7996	4	7.93587	5.23046	-8.83768	Mixed	5.23046	0.263402	0.54609	0.614034
BTF3	1.80361	3.48697	12.3848	2.22445	3.90782	12.8056	3.78758	5.47094	14.3687	5	3.48697	3.90782	5.47094	All Positive	3.90782	1.62325	7.57515	-17.9158	-4.50902	1.44289	-11.7836	-14.0681	-8.11623	-2.22445	4	1.62325	-4.50902	-8.11623	Mixed	-4.50902	0.807463	2.73754	0.0520371
ANXA1	1.38277	-0.661323	4.1483	2.94589	0.901804	5.71142	3.12625	1.08216	5.89178	14	1.38277	2.94589	3.12625	All Positive	2.94589	2.16433	6.19238	-3.48697	-3.90782	0.12024	2.58517	-0.601202	3.42685	-0.721443	17	2.16433	0.12024	-0.601202	Mixed	0.12024	0.694632	1.93123	0.125637
DDX39A;DDX39B	14.2485	-2.10421	2.40481	8.17635	-8.17635	-3.66733	19.5992	3.24649	7.75551	6	2.40481	-3.66733	7.75551	Mixed	2.40481	-5.89178	-2.88577	-15.8116	-7.87575	-4.86974	-13.8277	-16.0521	-13.0461	-5.6513	4	-5.89178	-7.87575	-13.0461	All Negative	-7.87575	0.81625	2.82587	0.0475439
ATP6V1A	-8.23647	-1.50301	-6.73347	11.5431	18.2766	13.0461	4.32866	11.0621	5.83166	6	-6.73347	13.0461	5.83166	Mixed	5.83166	2.22445	2.22445	-17.2545	-8.23647	-8.23647	-6.79359	-10.7615	-10.7615	-4.26854	4	2.22445	-8.23647	-10.7615	Mixed	-8.23647	0.566315	1.37424	0.24134
RPS8	4.26854	16.4729	10.2806	2.46493	14.6693	8.47695	-3.36673	8.83768	2.64529	9	10.2806	8.47695	2.64529	All Positive	8.47695	1.44289	-4.1483	-6.91383	11.7234	6.13226	-17.1944	-6.13226	-11.7234	0.661323	3	-4.1483	6.13226	-6.13226	Mixed	-4.1483	0.691818	1.9162	0.127829
TPD52	1.74349	-2.82565	5.17034	7.27455	2.70541	10.7014	10.7615	6.19238	14.1884	6	1.74349	7.27455	10.7615	All Positive	7.27455														Mixed
PTBP1	4.32866	3.00601	13.8878	5.59118	4.26854	15.1503	3.72745	2.40481	13.2866	7	4.32866	5.59118	3.72745	All Positive	4.32866	-2.28457	7.63527	-15.2104	-17.495	-7.57515	0	-17.495	-7.57515	0	7	-2.28457	-7.57515	-7.57515	All Negative	-7.57515	0.941918	5.6093	0.00496223
HSPA1B	10.5812	-5.77154	7.99599	14.4289	-1.92385	11.8437	15.8116	-0.541082	13.2265	12	7.99599	11.8437	13.2265	All Positive	11.8437	1.86373	6.31263	-11.3627	-4.1483	0.300601	-5.3507	-2.10421	2.34469	-7.39479	16	1.86373	-4.1483	-2.10421	Mixed	-2.10421	0.935451	5.29317	0.00611534
SRP68	4.68938	-10.1002	7.15431	13.1663	-1.62325	15.6313	15.4509	0.661323	17.9158	5	4.68938	13.1663	15.4509	All Positive	13.1663	-4.50902	-4.98998	-10.8216	2.34469	1.86373	-17.6754	-9.07816	-9.55912	-6.25251	5	-4.98998	1.86373	-9.07816	Mixed	-4.98998	0.856437	3.31791	0.0294359
CAVIN1	18.1563	7.15431	12.986	0.841683	-10.1603	-4.32866	15.992	4.98998	10.8216	7	12.986	-4.32866	10.8216	Mixed	10.8216	11.5431	5.0501	-2.88577	7.99599	1.50301	0.661323	-0.841683	-7.33467	9.499	5	5.0501	1.50301	-0.841683	Mixed	1.50301	0.372892	0.803756	0.466586
FKBP3	14.7295	5.29058	9.31864	15.6914	6.25251	10.2806	8.59719	-0.841683	3.18637	4	9.31864	10.2806	3.18637	All Positive	9.31864	7.03407	12.505	-20.4409	-2.52505	2.94589	-10.8818	-15.8717	-10.4008	2.46493	5	7.03407	-2.52505	-10.4008	Mixed	-2.52505	0.655345	1.73526	0.15771
ACADVL	6.79359	5.53106	9.43888	5.71142	4.4489	8.35671	-0.961924	-2.22445	1.68337	4	6.79359	5.71142	-0.961924	Mixed	5.71142	-7.39479	-7.63527	5.3507	0.841683	0.601202	-2.88577	7.57515	7.33467	-9.61924	4	-7.39479	0.601202	7.33467	Mixed	0.601202	0.350515	0.748518	0.49576
PSMG1	1.32265	-0.601202	8.53707	5.71142	3.78758	12.9259	6.19238	4.26854	13.4068	3	1.32265	5.71142	6.19238	All Positive	5.71142														Mixed
PAICS	5.89178	-5.47094	4.20842	13.6473	2.28457	11.9639	16.1723	4.80962	14.489	9	4.20842	11.9639	14.489	All Positive	11.9639	3.30661	-10.1603	-8.05611	7.39479	-6.07214	-12.1443	5.29058	-8.17635	-10.0401	10	-8.05611	-6.07214	-8.17635	All Negative	-8.05611	0.941243	5.57394	0.00507714
RPL36	18.0361	10.521	17.2545	17.3747	9.85972	16.5932	-0.0601202	-7.57515	-0.841683	4	17.2545	16.5932	-0.841683	Mixed	16.5932	16.4128	5.11022	-5.29058	6.37275	-4.92986	4.7495	11.1824	-0.12024	-0.0601202	4	5.11022	4.7495	-0.0601202	Mixed	4.7495	0.53207	1.25681	0.277209
GOT1	4.68938	17.7956	7.15431	-8.53707	4.56914	-6.07214	4.20842	17.3146	6.67335	10	7.15431	-6.07214	6.67335	Mixed	6.67335	-0.240481	6.01202	7.21443	0.480962	6.73347	6.49299	2.58517	8.83768	4.38878	8	6.01202	6.49299	4.38878	All Positive	6.01202	-0.32861	-0.695865	0.524827
SUB1	18.8176	18.8176	-0.480962	9.13828	9.13828	-10.1603	9.73948	9.73948	-9.55912	5	18.8176	9.13828	9.73948	All Positive	9.73948														Mixed
REXO2	14.6693	-4.56914	14.6693	21.2826	2.04409	21.2826	5.59118	-13.6473	5.59118	4	14.6693	21.2826	5.59118	All Positive	14.6693	-12.8056	-10.4008	-11.3026	-12.505	-10.1002	-11.6032	-18.8176	-16.4128	-5.29058	1	-11.3026	-11.6032	-16.4128	All Negative	-11.6032	0.941142	5.5687	0.00509444
ARF3;ARF1;ARF5	9.7996	-4.38878	10.1002	11.483	-2.70541	11.7836	12.0842	-2.10421	12.3848	2	9.7996	11.483	12.0842	All Positive	11.483	0.300601	15.511	-1.38277	1.14228	16.3527	-2.22445	-15.2104	0	14.1283	3	0.300601	1.14228	0	Mixed	0.300601	0.989836	13.9208	0.00015442
RANGAP1	-4.62926	4.56914	9.37876	-3.72745	5.47094	10.2806	0.901804	10.1002	14.9098	6	4.56914	5.47094	10.1002	All Positive	5.47094	6.19238	-9.91984	7.99599	17.2545	1.14228	-3.06613	7.93587	-8.17635	6.25251	6	6.19238	1.14228	6.25251	All Positive	6.19238	0.412923	0.90676	0.415818
AHCY	1.32265	9.25852	3.54709	2.40481	10.3407	4.62926	7.69539	15.6313	9.91984	12	3.54709	4.62926	9.91984	All Positive	4.62926	8.77756	1.92385	-16.3527	4.62926	-2.22445	-12.2044	-5.3507	-12.2044	-2.22445	8	1.92385	-2.22445	-5.3507	Mixed	-2.22445	0.808238	2.74511	0.0516334
ACTN4	2.58517	9.1984	6.13226	1.08216	7.69539	4.62926	1.56313	8.17635	5.11022	32	6.13226	4.62926	5.11022	All Positive	5.11022	3.36673	5.6513	-11.2425	0.240481	2.52505	-8.11623	-6.43287	-4.1483	-1.44289	22	3.36673	0.240481	-4.1483	Mixed	0.240481	0.775891	2.45976	0.0697095
RPL27	5.53106	8.77756	13.9479	0.721443	3.96794	9.13828	7.33467	10.5812	15.7515	6	8.77756	3.96794	10.5812	All Positive	8.77756	8.05611	8.41683	-16.5932	3.36673	3.72745	-11.9038	-6.61323	-6.25251	-1.92385	5	8.05611	3.36673	-6.25251	Mixed	3.36673	0.545354	1.30124	0.263066
PSMA4	22.4248	13.1062	11.9038	15.6313	6.31263	5.11022	0	-9.31864	-10.521	9	13.1062	6.31263	-9.31864	Mixed	6.31263	-5.53106	-19.4188	-3.36673	11.1222	-2.76553	-20.02	-3.90782	-17.7956	-4.98998	7	-5.53106	-2.76553	-4.98998	All Negative	-4.98998	0.503268	1.1648	0.308832
COTL1	13.7675	-6.61323	13.7675	9.499	-10.8818	9.499	15.3307	-5.0501	15.3307	5	13.7675	9.499	15.3307	All Positive	13.7675														Mixed
DLST	25.01	2.58517	25.01	0	-22.4248	0	0	-22.4248	0	3	25.01	0	0	Mixed	0	11.7234	-9.61924	18.2766	8.17635	-13.1663	21.8236	6.61323	-14.7295	23.3868	4	11.7234	8.17635	6.61323	All Positive	8.17635	-0.029553	-0.0591317	0.955683
HDLBP	12.7455	-0.360721	3.90782	9.1984	-3.90782	0.360721	16.4128	3.30661	7.57515	6	3.90782	0.360721	7.57515	All Positive	3.90782	-5.47094	-5.47094	-9.37876	-0.661323	-0.661323	-14.1884	-5.23046	-5.23046	-9.61924	8	-5.47094	-0.661323	-5.23046	All Negative	-5.23046	0.829419	2.96949	0.0411649
NUDC	4.02806	-6.13226	-8.65731	19.2385	9.07816	6.55311	14.6092	4.4489	1.92385	6	-6.13226	9.07816	4.4489	Mixed	4.4489	3.96794	9.7996	0	0.721443	6.55311	3.24649	-4.98998	0.841683	8.95792	7	3.96794	3.24649	0.841683	All Positive	3.24649	-0.0239558	-0.0479254	0.964073
LGALS1	-4.08818	0.240481	5.89178	1.32265	5.6513	11.3026	7.75551	12.0842	17.7355	3	0.240481	5.6513	12.0842	All Positive	5.6513	8.8978	1.74349	-19.0581	1.02204	-6.13226	-11.1824	-10.1603	-17.3146	0	2	1.74349	-6.13226	-10.1603	Mixed	-6.13226	0.742347	2.21591	0.0910253
OAT	7.03407	-4.80962	4.98998	7.15431	-4.68938	5.11022	15.5711	3.72745	13.5271	3	4.98998	5.11022	13.5271	All Positive	5.11022	-4.86974	6.85371	-7.87575	-8.23647	3.48697	-4.50902	-7.33467	4.38878	-5.41082	4	-4.86974	-4.50902	-5.41082	All Negative	-4.86974	0.914219	4.51221	0.0107219
COPG2	14.008	14.9098	6.13226	12.3848	13.2866	4.50902	-4.92986	-4.02806	-12.8056	3	14.008	12.3848	-4.92986	Mixed	12.3848	-2.34469	7.21443	-7.15431	-3.00601	6.55311	-6.49299	-15.2705	-5.71142	5.77154	2	-2.34469	-3.00601	-5.71142	All Negative	-3.00601	0.66141	1.7637	0.152556
SEPTIN7	5.53106	-0.300601	10.7615	2.82565	-3.00601	8.05611	12.505	6.67335	17.7355	10	5.53106	2.82565	12.505	All Positive	5.53106	2.76553	-1.62325	-12.5651	1.14228	-3.24649	-10.9419	-0.541082	-4.92986	-9.25852	7	-1.62325	-3.24649	-4.92986	All Negative	-3.24649	0.859629	3.36504	0.028173
RPS23	-5.41082	8.05611	-4.32866	5.29058	18.7575	6.37275	4.62926	18.0962	5.71142	4	-4.32866	6.37275	5.71142	Mixed	5.71142	-14.7295	-14.489	-1.68337	-0.480962	-0.240481	-15.9319	0.360721	0.601202	-16.7735	7	-14.489	-0.480962	0.360721	Mixed	-0.480962	0.532102	1.25691	0.277174
TKT	13.0461	1.86373	0.420842	11.6032	0.420842	-1.02204	11.3627	0.180361	-1.26253	22	1.86373	0.420842	0.180361	All Positive	0.420842	-2.04409	-3.18637	-11.6032	-1.68337	-2.82565	-11.9639	-9.07816	-10.2204	-4.56914	18	-3.18637	-2.82565	-9.07816	All Negative	-3.18637	0.813222	2.7948	0.049071
CCT5	0.661323	6.79359	8.71743	0	6.13226	8.05611	2.82565	8.95792	10.8818	23	6.79359	6.13226	8.95792	All Positive	6.79359	9.97996	7.93587	-4.7495	9.55912	7.51503	-4.32866	-5.71142	-7.75551	10.9419	29	7.93587	7.51503	-5.71142	Mixed	7.51503	0.405616	0.88752	0.424943
COX19	-1.92385	10.1002	10.1002	-1.08216	10.9419	10.9419	-2.94589	9.07816	9.07816	2	10.1002	10.9419	9.07816	All Positive	10.1002														Mixed
KHDRBS1	12.024	-1.92385	8.71743	15.1503	1.2024	11.8437	9.7996	-4.1483	6.49299	6	8.71743	11.8437	6.49299	All Positive	8.71743	13.2866	8.23647	-7.09419	6.07214	1.02204	0.12024	0.0601202	-4.98998	6.13226	7	8.23647	1.02204	0.0601202	All Positive	1.02204	0.700562	1.96348	0.12107
TUBB;TUBB3;TUBB2A;TUBB2B	7.21443	16.2325	5.89178	5.29058	14.3086	3.96794	2.10421	11.1222	0.781563	9	7.21443	5.29058	2.10421	All Positive	5.29058	8.05611	3.36673	-17.2545	-1.2024	-5.89178	-7.99599	-0.601202	-5.29058	-8.59719	6	3.36673	-5.89178	-5.29058	Mixed	-5.29058	0.74548	2.2369	0.0889268
HSPD1	-4.56914	0.721443	6.49299	-0.180361	5.11022	10.8818	1.2024	6.49299	12.2645	28	0.721443	5.11022	6.49299	All Positive	5.11022	2.28457	0.480962	-7.45491	-3.24649	-5.0501	-1.92385	1.92385	0.12024	-7.09419	26	0.480962	-3.24649	0.12024	Mixed	0.12024	0.764145	2.36928	0.0768812
NPM1	12.3848	6.97395	2.52505	12.8657	7.45491	3.00601	10.7615	5.3507	0.901804	29	6.97395	7.45491	5.3507	All Positive	6.97395	3.30661	3.00601	-11.6032	4.56914	4.26854	-12.8657	-4.20842	-4.50902	-4.08818	28	3.00601	4.26854	-4.20842	Mixed	3.00601	0.715972	2.05112	0.109551
APP	-8.53707	9.85972	9.85972	-3.18637	15.2104	15.2104	-2.64529	15.7515	15.7515	2	9.85972	15.2104	15.7515	All Positive	15.2104	-0.841683	4.86974	-15.511	-0.180361	5.53106	-16.1723	-16.3527	-10.6413	0	2	-0.841683	-0.180361	-10.6413	All Negative	-0.841683	0.914513	4.52107	0.0106496
RPL21	-12.9259	-9.61924	0	10.3407	13.6473	23.2665	8.05611	11.3627	20.982	3	-9.61924	13.6473	11.3627	Mixed	11.3627	0	-0.360721	-14.4289	-9.07816	-9.43888	-5.3507	-1.86373	-2.22445	-12.5651	2	-0.360721	-9.07816	-2.22445	All Negative	-2.22445	0.497399	1.14671	0.315431
PPA1	-0.360721	3.36673	12.6854	-6.49299	-2.76553	6.55311	0.360721	4.08818	13.4068	8	3.36673	-2.76553	4.08818	Mixed	3.36673	-6.73347	-10.5812	6.25251	0.360721	-3.48697	-0.841683	8.29659	4.4489	-8.77756	9	-6.73347	-0.841683	4.4489	Mixed	-0.841683	0.317285	0.669144	0.540043
EIF2S1	4.86974	10.9419	12.3246	3.24649	9.31864	10.7014	-2.82565	3.24649	4.62926	4	10.9419	9.31864	3.24649	All Positive	9.31864	7.57515	-4.56914	-11.1824	5.41082	-6.73347	-9.01804	1.74349	-10.4008	-5.3507	6	-4.56914	-6.73347	-5.3507	All Negative	-5.3507	0.940155	5.51821	0.00526492
SHMT2	13.4669	13.5271	13.5271	5.0501	5.11022	5.11022	12.3246	12.3848	12.3848	7	13.5271	5.11022	12.3848	All Positive	12.3848	-14.6693	3.48697	-3.48697	-12.8056	5.3507	-5.3507	-4.68938	13.4669	-13.4669	5	-3.48697	-5.3507	-4.68938	All Negative	-4.68938	0.940124	5.51666	0.00527029
MYH9;MYH10;MYH11;MYH14	8.29659	5.53106	-3.18637	13.8878	11.1222	2.40481	3.90782	1.14228	-7.57515	3	5.53106	11.1222	1.14228	All Positive	5.53106	-9.67936	-2.22445	-3.66733	-2.46493	4.98998	-10.8818	-8.47695	-1.02204	-4.86974	2	-3.66733	-2.46493	-4.86974	All Negative	-3.66733	0.850343	3.23184	0.0319197
TCP1	16.1122	9.1984	2.46493	12.1443	5.23046	-1.50301	11.002	4.08818	-2.64529	16	9.1984	5.23046	4.08818	All Positive	5.23046	0.360721	6.91383	-15.3307	-2.04409	4.50902	-12.9259	-15.4509	-8.8978	0.480962	17	0.360721	-2.04409	-8.8978	Mixed	-2.04409	0.836519	3.05334	0.0379043
ERP29	6.37275	11.002	-4.98998	12.4449	17.0741	1.08216	7.93587	12.5651	-3.42685	6	6.37275	12.4449	7.93587	All Positive	7.93587	2.10421	-0.180361	-14.6092	3.60721	1.32265	-16.1122	-11.1222	-13.4068	-1.38277	7	-0.180361	1.32265	-11.1222	Mixed	-0.180361	0.816833	2.83192	0.0472528
PARK7	8.17635	6.07214	6.97395	5.17034	3.06613	3.96794	4.38878	2.28457	3.18637	4	6.97395	3.96794	3.18637	All Positive	3.96794	-22.1242	-13.0461	0	-5.53106	3.54709	-16.5932	-4.86974	4.20842	-17.2545	2	-13.0461	-5.53106	-4.86974	All Negative	-5.53106	0.909352	4.37159	0.0119532
PDCD5	18.0962	12.6253	5.6513	11.1824	5.71142	-1.26253	8.35671	2.88577	-4.08818	6	12.6253	5.71142	2.88577	All Positive	5.71142	3.42685	8.65731	-19.4188	-4.62926	0.601202	-11.3627	-15.992	-10.7615	0	6	3.42685	-4.62926	-10.7615	Mixed	-4.62926	0.740175	2.20155	0.0924932
PSMA6	10.2806	2.64529	11.0621	12.505	4.86974	13.2866	5.41082	-2.22445	6.19238	8	10.2806	12.505	5.41082	All Positive	10.2806	6.19238	11.002	-23.1463	-6.01202	-1.2024	-10.9419	-16.9539	-12.1443	0	4	6.19238	-6.01202	-12.1443	Mixed	-6.01202	0.756745	2.31523	0.0815622
UBE2E3	9.97996	-4.80962	-0.961924	16.4729	1.68337	5.53106	17.0741	2.28457	6.13226	3	-0.961924	5.53106	6.13226	Mixed	5.53106														Mixed
EIF3CL;EIF3C	15.0301	-4.02806	5.6513	12.1443	-6.91383	2.76553	15.8116	-3.24649	6.43287	9	5.6513	2.76553	6.43287	All Positive	5.6513	-14.2485	-10.1002	3.90782	-2.76553	1.38277	-7.57515	2.52505	6.67335	-12.8657	7	-10.1002	-2.76553	2.52505	Mixed	-2.76553	0.739074	2.19432	0.0932416
EIF3L	13.5872	2.52505	14.9699	1.92385	-9.13828	3.30661	9.499	-1.56313	10.8818	4	13.5872	1.92385	9.499	All Positive	9.499	6.49299	9.85972	-9.07816	0.781563	4.1483	-3.36673	-11.3627	-7.99599	8.77756	4	6.49299	0.781563	-7.99599	Mixed	0.781563	0.62016	1.58108	0.189017
PSMB4	16.1723	2.34469	11.002	16.6533	2.82565	11.483	12.3848	-1.44289	7.21443	3	11.002	11.483	7.21443	All Positive	11.002	2.52505	20.2605	-23.507	-12.7455	4.98998	-8.23647	-20.982	-3.24649	0	3	2.52505	-8.23647	-3.24649	Mixed	-3.24649	0.884993	3.80147	0.0190795
PCNP	4.98998	16.3527	6.43287	1.26253	12.6253	2.70541	4.20842	15.5711	5.6513	4	6.43287	2.70541	5.6513	All Positive	5.6513	1.98397	-0.420842	-10.7615	8.8978	6.49299	-17.6754	-5.89178	-8.29659	-2.88577	2	-0.420842	6.49299	-5.89178	Mixed	-0.420842	0.543689	1.2956	0.264823
TOP2A;TOP2B	4.80962	4.92986	5.0501	6.31263	6.43287	6.55311	6.07214	6.19238	6.31263	1	4.92986	6.43287	6.19238	All Positive	6.19238	3.72745	4.32866	-14.9098	-2.10421	-1.50301	-9.07816	-3.54709	-2.94589	-7.63527	1	3.72745	-2.10421	-3.54709	Mixed	-2.10421	0.81929	2.85776	0.0460334
KARS1	7.75551	9.97996	-3.24649	9.43888	11.6633	-1.56313	12.1443	14.3687	1.14228	4	7.75551	9.43888	12.1443	All Positive	9.43888	-1.56313	0.601202	-13.4068	-7.75551	-5.59118	-7.21443	0.601202	2.76553	-15.5711	4	-1.56313	-7.21443	0.601202	Mixed	-1.56313	0.920322	4.70558	0.00926997
CACYBP	19.1182	10.0401	7.21443	8.11623	-0.961924	-3.78758	6.91383	-2.16433	-4.98998	7	10.0401	-0.961924	-2.16433	Mixed	-0.961924	1.98397	3.54709	-6.43287	3.90782	5.47094	-8.35671	-11.8437	-10.2806	7.39479	8	1.98397	3.90782	-10.2806	Mixed	1.98397	0.304092	0.638419	0.557921
EEF1A1;EEF1A2;EEF1A1P5	3.8477	6.49299	9.499	2.40481	5.0501	8.05611	-1.32265	1.32265	4.32866	19	6.49299	5.0501	1.32265	All Positive	5.0501	3.48697	1.44289	-17.0741	-1.62325	-3.66733	-11.9639	-13.1663	-15.2104	-0.420842	23	1.44289	-3.66733	-13.1663	Mixed	-3.66733	0.71925	2.07052	0.107166
AARS1	15.3307	15.3307	-7.45491	15.8116	15.8116	-6.97395	7.57515	7.57515	-15.2104	4	15.3307	15.8116	7.57515	All Positive	15.3307	-2.22445	7.09419	-18.9379	-10.521	-1.2024	-10.6413	-17.9158	-8.59719	-3.24649	7	-2.22445	-10.521	-8.59719	All Negative	-8.59719	0.939133	5.46719	0.00544437
ACTB;ACTG1;ACTBL2	13.6473	14.1283	0.240481	12.4449	12.9259	-0.961924	4.4489	4.92986	-8.95792	2	13.6473	12.4449	4.4489	All Positive	12.4449														Mixed
RARS1	5.17034	-2.22445	9.97996	5.53106	-1.86373	10.3407	7.45491	0.0601202	12.2645	9	5.17034	5.53106	7.45491	All Positive	5.53106	1.56313	10.8818	-10.7615	-7.51503	1.80361	-1.68337	-6.91383	2.40481	-2.28457	8	1.56313	-1.68337	-2.28457	Mixed	-1.68337	0.92671	4.93224	0.00786026
H1-2	4.56914	11.0621	1.08216	11.1222	17.6152	7.63527	3.90782	10.4008	0.420842	6	4.56914	11.1222	3.90782	All Positive	4.56914	10.2806	5.59118	2.64529	17.0741	12.3848	-4.1483	0	-4.68938	12.9259	5	5.59118	12.3848	0	Mixed	5.59118	0.0634214	0.127099	0.904996
ARRB1	9.7996	-1.2024	0.480962	7.09419	-3.90782	-2.22445	20.3808	9.37876	11.0621	3	0.480962	-2.22445	11.0621	Mixed	0.480962	-9.85972	-0.240481	-9.55912	-0.901804	8.71743	-18.517	-17.3146	-7.69539	-2.10421	3	-9.55912	-0.901804	-7.69539	All Negative	-7.69539	0.687809	1.89508	0.130981
TOMM34	4.4489	4.68938	6.31263	4.4489	4.68938	6.31263	6.55311	6.79359	8.41683	2	4.68938	4.68938	6.79359	All Positive	4.68938														Mixed
MAPRE1	8.47695	18.2766	9.85972	5.59118	15.3908	6.97395	-10.4609	-0.661323	-9.07816	7	9.85972	6.97395	-9.07816	Mixed	6.97395	-4.26854	2.22445	-7.81563	-3.72745	2.76553	-8.35671	-9.37876	-2.88577	-2.70541	6	-4.26854	-3.72745	-2.88577	All Negative	-3.72745	0.465575	1.05214	0.352097
USP5	-5.3507	-4.56914	-2.76553	7.75551	8.53707	10.3407	11.4228	12.2044	14.008	6	-4.56914	8.53707	12.2044	Mixed	8.53707	-2.76553	-1.62325	6.01202	12.6854	13.8277	-9.43888	-3.8477	-2.70541	7.09419	5	-1.62325	12.6854	-2.70541	Mixed	-1.62325	0.180264	0.366532	0.732533
API5	7.09419	11.6032	-2.94589	8.8978	13.4068	-1.14228	9.43888	13.9479	-0.601202	8	7.09419	8.8978	9.43888	All Positive	8.8978	0	-17.6754	7.33467	12.986	-4.68938	-5.6513	17.0741	-0.601202	-9.73948	7	0	-4.68938	-0.601202	Mixed	-0.601202	0.952621	6.26393	0.00331402
PSMC6	8.29659	12.9259	6.31263	10.2806	14.9098	8.29659	0.541082	5.17034	-1.44289	6	8.29659	10.2806	0.541082	All Positive	8.29659	6.43287	20.8016	-6.19238	0.480962	14.8497	-0.240481	-14.3687	0	14.6092	5	6.43287	0.480962	0	Mixed	0.480962	0.489783	1.12356	0.324072
RNPEP	6.01202	11.3627	17.9158	4.08818	9.43888	15.992	-9.85972	-4.50902	2.04409	3	11.3627	9.43888	-4.50902	Mixed	9.43888														Mixed
CBX1	4.02806	7.39479	4.20842	-4.26854	-0.901804	-4.08818	3.54709	6.91383	3.72745	6	4.20842	-4.08818	3.72745	Mixed	3.72745	-2.04409	2.22445	0.420842	-2.94589	1.32265	1.32265	0.240481	4.50902	-1.86373	7	0.420842	1.32265	0.240481	All Positive	0.420842	0.113887	0.229265	0.829908
NASP	7.87575	24.7094	26.0922	-18.2164	-1.38277	0	-2.34469	14.489	15.8717	9	24.7094	-1.38277	14.489	Mixed	14.489	1.92385	-1.92385	-16.4729	2.76553	-1.08216	-17.3146	-14.5491	-18.3968	0	6	-1.92385	-1.08216	-14.5491	All Negative	-1.92385	0.725604	2.10897	0.102609
PFDN6	12.6253	16.5331	4.92986	12.8056	16.7134	5.11022	8.05611	11.9639	0.360721	5	12.6253	12.8056	8.05611	All Positive	12.6253	10.4609	10.4609	9.25852	18.5772	18.5772	1.14228	5.89178	5.89178	13.8277	4	10.4609	18.5772	5.89178	All Positive	10.4609	-0.0596889	-0.119591	0.910573
HSPA9	11.5431	10.4609	9.13828	3.54709	2.46493	1.14228	7.45491	6.37275	5.0501	11	10.4609	2.46493	6.37275	All Positive	6.37275	3.48697	4.08818	-18.3968	-2.46493	-1.86373	-12.4449	-8.47695	-7.87575	-6.43287	11	3.48697	-2.46493	-7.87575	Mixed	-2.46493	0.735763	2.17283	0.0955074
BAG6	14.489	15.7515	2.04409	-2.34469	-1.08216	-14.7896	16.4128	17.6754	3.96794	2	14.489	-2.34469	16.4128	Mixed	14.489														Mixed
DLD	16.7735	8.65731	13.0461	10.8216	2.70541	7.09419	-0.180361	-8.29659	-3.90782	9	13.0461	7.09419	-3.90782	Mixed	7.09419	-0.901804	5.41082	-19.7194	-6.97395	-0.661323	-13.6473	-20.6212	-14.3086	0	6	-0.901804	-6.97395	-14.3086	All Negative	-6.97395	0.712832	2.03279	0.111858
MCM3	14.1884	12.3246	24.7094	4.92986	3.06613	15.4509	-10.521	-12.3848	0	4	14.1884	4.92986	-10.521	Mixed	4.92986	-2.34469	-11.7234	0.901804	2.04409	-7.33467	-3.48697	9.37876	0	-10.8216	3	-2.34469	-3.48697	0	Mixed	-2.34469	0.313661	0.660663	0.544937
KPNA2	-1.02204	-4.1483	6.67335	7.63527	4.50902	15.3307	3.00601	-0.12024	10.7014	2	-1.02204	7.63527	3.00601	Mixed	3.00601	7.45491	3.54709	-4.62926	9.25852	5.3507	-6.43287	-7.15431	-11.0621	9.97996	3	3.54709	5.3507	-7.15431	Mixed	3.54709	0.272465	0.566357	0.601416
BAG3	7.81563	-3.36673	-1.68337	12.6253	1.44289	3.12625	17.8557	6.67335	8.35671	4	-1.68337	3.12625	8.35671	Mixed	3.12625	-4.20842	5.0501	-3.18637	5.9519	15.2104	-13.3467	-14.1283	-4.86974	6.73347	4	-3.18637	5.9519	-4.86974	Mixed	-3.18637	0.408012	0.893807	0.421943
ZPR1	-1.44289	-0.841683	1.80361	1.98397	2.58517	5.23046	3.66733	4.26854	6.91383	2	-0.841683	2.58517	4.26854	Mixed	2.58517	3.48697	2.46493	-5.83166	1.56313	0.541082	-3.90782	-3.12625	-4.1483	0.781563	1	2.46493	0.541082	-3.12625	Mixed	0.541082	0.41743	0.918733	0.410223
LGALS3	9.73948	-4.7495	-3.60721	17.3747	2.88577	4.02806	17.3747	2.88577	4.02806	3	-3.60721	4.02806	4.02806	Mixed	4.02806	10.6413	10.4609	-11.5431	1.80361	1.62325	-2.70541	-10.0401	-10.2204	9.13828	3	10.4609	1.62325	-10.0401	Mixed	1.62325	0.0619305	0.124099	0.907223
IGF2R	11.9639	0.300601	6.37275	15.4509	3.78758	9.85972	10.9419	-0.721443	5.3507	5	6.37275	9.85972	5.3507	All Positive	6.37275	1.74349	-1.14228	-9.1984	11.6032	8.71743	-19.0581	-10.1002	-12.986	2.64529	4	-1.14228	8.71743	-10.1002	Mixed	-1.14228	0.58276	1.43423	0.224816
GET3	1.92385	0.841683	10.4008	-5.83166	-6.91383	2.64529	11.9038	10.8216	20.3808	3	1.92385	-5.83166	11.9038	Mixed	1.92385	-5.17034	1.50301	-4.98998	-6.37275	0.300601	-3.78758	-1.38277	5.29058	-8.77756	4	-4.98998	-3.78758	-1.38277	All Negative	-3.78758	0.499978	1.15463	0.312525
PPP2R1A	-8.47695	9.01804	9.01804	-8.11623	9.37876	9.37876	1.62325	19.1182	19.1182	7	9.01804	9.37876	19.1182	All Positive	9.37876	0.240481	3.30661	-3.18637	6.07214	9.13828	-9.01804	-4.86974	-1.80361	1.92385	9	0.240481	6.07214	-1.80361	Mixed	0.240481	0.804348	2.70752	0.0536746
RPS19	14.2485	4.62926	2.64529	15.3307	5.71142	3.72745	6.73347	-2.88577	-4.86974	6	4.62926	5.71142	-2.88577	Mixed	4.62926	-0.180361	2.04409	-7.81563	1.26253	3.48697	-9.25852	-5.3507	-3.12625	-2.64529	5	-0.180361	1.26253	-3.12625	Mixed	-0.180361	0.467194	1.05681	0.350196
RPL7A	12.8056	5.3507	15.8717	9.1984	1.74349	12.2645	10.7615	3.30661	13.8277	9	12.8056	9.1984	10.7615	All Positive	10.7615	2.52505	11.6032	-17.976	3.00601	12.0842	-18.4569	-15.4509	-6.37275	0	8	2.52505	3.00601	-6.37275	Mixed	2.52505	0.866742	3.4756	0.0254535
RPL37A	7.15431	12.0842	3.06613	7.39479	12.3246	3.30661	1.74349	6.67335	-2.34469	2	7.15431	7.39479	1.74349	All Positive	7.15431														Mixed
ACTR2	0.601202	11.4228	13.4068	-4.20842	6.61323	8.59719	-2.88577	7.93587	9.91984	4	11.4228	6.61323	7.93587	All Positive	7.93587														Mixed
SND1	14.008	14.1283	11.4228	4.08818	4.20842	1.50301	7.45491	7.57515	4.86974	9	14.008	4.08818	7.45491	All Positive	7.45491	2.46493	18.9379	-14.5491	-3.36673	13.1062	-8.71743	-18.998	-2.52505	6.91383	10	2.46493	-3.36673	-2.52505	Mixed	-2.52505	0.814966	2.81261	0.0481887
SPR	11.1222	24.8297	13.2265	-13.7074	0	-11.6032	3.8477	17.5551	5.9519	4	13.2265	-11.6032	5.9519	Mixed	5.9519														Mixed
BPNT1	1.74349	11.1824	17.4349	-8.95792	0.480962	6.73347	-5.3507	4.08818	10.3407	4	11.1824	0.480962	4.08818	All Positive	4.08818	-13.5271	8.53707	1.56313	-7.33467	14.7295	-4.62926	-15.2705	6.79359	3.30661	6	1.56313	-4.62926	3.30661	Mixed	1.56313	0.546679	1.30575	0.261671
DNAJC9	7.87575	4.7495	6.25251	3.12625	0	1.50301	10.8216	7.69539	9.1984	4	6.25251	1.50301	9.1984	All Positive	6.25251														Mixed
ANP32E	1.44289	3.12625	15.2705	-5.83166	-4.1483	7.99599	2.28457	3.96794	16.1122	5	3.12625	-4.1483	3.96794	Mixed	3.12625	-9.85972	-9.55912	2.94589	4.62926	4.92986	-11.5431	-0.240481	0.0601202	-6.67335	4	-9.55912	4.62926	-0.240481	Mixed	-0.240481	0.266343	0.552648	0.609933
MESD	-0.541082	10.0401	4.68938	0.420842	11.002	5.6513	1.2024	11.7836	6.43287	3	4.68938	5.6513	6.43287	All Positive	5.6513	0.0601202	0.480962	-21.1022	-0.661323	-0.240481	-20.3808	-21.0421	-20.6212	0	3	0.0601202	-0.661323	-20.6212	Mixed	-0.661323	0.681755	1.86379	0.135804
SF3B1	18.6974	18.6974	-2.46493	18.2766	18.2766	-2.88577	3.00601	3.00601	-18.1563	5	18.6974	18.2766	3.00601	All Positive	18.2766	-2.70541	0.12024	-18.2164	-14.6693	-11.8437	-6.25251	-6.61323	-3.78758	-14.3086	4	-2.70541	-11.8437	-6.61323	All Negative	-6.61323	0.869054	3.51334	0.0245976
NANS	6.13226	-10.6413	7.69539	3.12625	-13.6473	4.68938	20.2605	3.48697	21.8236	7	6.13226	3.12625	20.2605	All Positive	6.13226	-0.480962	-2.76553	-14.3687	-6.73347	-9.01804	-8.11623	-7.27455	-9.55912	-7.57515	9	-2.76553	-8.11623	-7.57515	All Negative	-7.57515	0.821543	2.88186	0.0449289
ADSS2	16.5331	11.1824	16.5331	10.7615	5.41082	10.7615	8.53707	3.18637	8.53707	6	16.5331	10.7615	8.53707	All Positive	10.7615	-9.7996	7.69539	-1.74349	-11.4228	6.07214	-0.12024	-2.76553	14.7295	-8.77756	2	-1.74349	-0.12024	-2.76553	All Negative	-1.74349	0.937452	5.3859	0.00574597
TXLNA	14.7896	-1.44289	6.67335	14.0681	-2.16433	5.9519	9.43888	-6.79359	1.32265	5	6.67335	5.9519	1.32265	All Positive	5.9519	-0.841683	7.09419	15.7515	2.16433	10.1002	12.7455	5.47094	13.4068	9.43888	5	7.09419	10.1002	9.43888	All Positive	9.43888	-0.742328	-2.21578	0.0910385
PRKCSH	12.7455	3.30661	-5.83166	11.7234	2.28457	-6.85371	19.1182	9.67936	0.541082	9	3.30661	2.28457	9.67936	All Positive	3.30661	-9.31864	-8.59719	-7.45491	2.04409	2.76553	-18.8176	-9.25852	-8.53707	-7.51503	10	-8.59719	2.04409	-8.53707	Mixed	-8.53707	0.767494	2.39447	0.074804
RPS9	-4.20842	7.69539	5.11022	6.55311	18.4569	15.8717	-0.841683	11.0621	8.47695	3	5.11022	15.8717	8.47695	All Positive	8.47695	-0.480962	13.4669	-19.9599	-6.73347	7.21443	-13.7074	-20.4409	-6.49299	0	4	-0.480962	-6.73347	-6.49299	All Negative	-6.49299	0.885274	3.80705	0.0189882
MCM4	6.91383	16.3527	2.28457	0.0601202	9.499	-4.56914	5.89178	15.3307	1.26253	6	6.91383	0.0601202	5.89178	All Positive	5.89178	8.77756	3.78758	-0.300601	9.73948	4.7495	-1.26253	3.36673	-1.62325	5.11022	3	3.78758	4.7495	3.36673	All Positive	3.78758	0.0735587	0.147517	0.889861
DYNC1I2	12.1443	3.18637	12.9259	0.601202	-8.35671	1.38277	9.13828	0.180361	9.91984	3	12.1443	0.601202	9.13828	All Positive	9.13828	-14.008	-1.38277	4.7495	-8.53707	4.08818	-0.721443	1.98397	14.6092	-11.2425	5	-1.38277	-0.721443	1.98397	Mixed	-0.721443	0.712899	2.03318	0.111808
NENF	1.56313	2.88577	2.40481	1.32265	2.64529	2.16433	10.0401	11.3627	10.8818	2	2.40481	2.16433	10.8818	All Positive	2.40481	-11.7234	0.480962	-6.01202	-2.16433	10.0401	-15.5711	-12.024	0.180361	-5.71142	3	-6.01202	-2.16433	-5.71142	All Negative	-5.71142	0.842894	3.13297	0.0350845
SERPINB6	18.3968	2.88577	12.5651	8.29659	-7.21443	2.46493	9.61924	-5.89178	3.78758	6	12.5651	2.46493	3.78758	All Positive	3.78758	-6.43287	10.7615	4.32866	1.86373	19.0581	-3.96794	-14.489	2.70541	12.3848	2	4.32866	1.86373	2.70541	All Positive	2.70541	0.453316	1.01714	0.366604
RPL15	4.86974	9.73948	15.8717	3.12625	7.99599	14.1283	-6.07214	-1.2024	4.92986	6	9.73948	7.99599	-1.2024	Mixed	7.99599	-9.73948	3.12625	4.26854	3.54709	16.4128	-9.01804	-5.9519	6.91383	0.480962	10	3.12625	3.54709	0.480962	All Positive	3.12625	0.405152	0.886306	0.425524
COPE	0.961924	-4.92986	9.25852	5.77154	-0.12024	14.0681	5.3507	-0.541082	13.6473	3	0.961924	5.77154	5.3507	All Positive	5.3507	7.69539	-2.22445	-3.18637	4.02806	-5.89178	0.480962	8.41683	-1.50301	-3.90782	4	-2.22445	0.480962	-1.50301	Mixed	-1.50301	0.826907	2.94096	0.0423487
VMP1	4.56914	1.08216	3.8477	8.29659	4.80962	7.57515	8.11623	4.62926	7.39479	2	3.8477	7.57515	7.39479	All Positive	7.39479														Mixed
LTA4H	1.26253	4.02806	14.3687	0.180361	2.94589	13.2866	0.300601	3.06613	13.4068	8	4.02806	2.94589	3.06613	All Positive	3.06613	7.87575	4.62926	-7.15431	8.11623	4.86974	-7.39479	-3.48697	-6.73347	4.20842	7	4.62926	4.86974	-3.48697	Mixed	4.62926	0.235733	0.485138	0.65295
TARS1	6.79359	-5.71142	6.49299	11.1824	-1.32265	10.8818	12.3848	-0.12024	12.0842	14	6.49299	10.8818	12.0842	All Positive	10.8818	0.721443	4.56914	-12.3848	-0.180361	3.66733	-11.483	-8.77756	-4.92986	-2.88577	12	0.721443	-0.180361	-4.92986	Mixed	-0.180361	0.91775	4.62159	0.0098693
YWHAH	15.8116	15.6914	1.86373	0	-0.12024	-13.9479	23.8076	23.6874	9.85972	4	15.6914	-0.12024	23.6874	Mixed	15.6914	-5.41082	-8.8978	12.1443	19.2385	15.7515	-12.505	3.96794	0.480962	2.76553	4	-5.41082	15.7515	2.76553	Mixed	2.76553	0.423573	0.935181	0.402638
C1QBP	-3.42685	3.30661	8.41683	-1.80361	4.92986	10.0401	-0.240481	6.49299	11.6032	6	3.30661	4.92986	6.49299	All Positive	4.92986	-0.781563	-6.19238	-4.1483	-0.781563	-6.19238	-4.1483	4.7495	-0.661323	-9.67936	6	-4.1483	-4.1483	-0.661323	All Negative	-4.1483	0.936187	5.32676	0.0059783
DDB1	9.1984	0.240481	1.08216	5.89178	-3.06613	-2.22445	13.2265	4.26854	5.11022	14	1.08216	-2.22445	5.11022	Mixed	1.08216	2.40481	6.01202	-2.40481	-2.46493	1.14228	2.46493	1.26253	4.86974	-1.26253	12	2.40481	1.14228	1.26253	All Positive	1.26253	-0.064851	-0.129976	0.90286
CTSD	12.5651	3.06613	-1.38277	11.3627	1.86373	-2.58517	12.2044	2.70541	-1.74349	10	3.06613	1.86373	2.70541	All Positive	2.70541	-0.360721	13.0461	-7.63527	-1.98397	11.4228	-6.01202	-7.69539	5.71142	-0.300601	10	-0.360721	-1.98397	-0.300601	All Negative	-0.360721	0.933813	5.22031	0.00642611
SEC31A	14.7295	7.57515	-3.18637	14.0681	6.91383	-3.8477	9.7996	2.64529	-8.11623	3	7.57515	6.91383	2.64529	All Positive	6.91383	6.67335	-2.82565	-0.901804	10.9419	1.44289	-5.17034	0.420842	-9.07816	5.3507	3	-0.901804	1.44289	0.420842	Mixed	0.420842	0.847603	3.19469	0.0330678
SERPINH1	18.6974	14.3086	3.90782	15.8717	11.483	1.08216	7.03407	2.64529	-7.75551	14	14.3086	11.483	2.64529	All Positive	11.483	-2.28457	3.8477	-12.4449	-3.42685	2.70541	-11.3026	-3.8477	2.28457	-10.8818	11	-2.28457	-3.42685	-3.8477	All Negative	-3.42685	0.872655	3.57399	0.0232925
PAFAH1B3	1.74349	13.6473	3.06613	-0.961924	10.9419	0.360721	1.02204	12.9259	2.34469	4	3.06613	0.360721	2.34469	All Positive	2.34469	-1.14228	-0.541082	-12.9259	-0.601202	0	-13.4669	-7.99599	-7.39479	-6.07214	2	-1.14228	-0.601202	-7.39479	All Negative	-1.14228	0.730195	2.13745	0.0993716
GAPDH	16.8337	9.7996	3.66733	2.10421	-4.92986	-11.0621	7.57515	0.541082	-5.59118	47	9.7996	-4.92986	0.541082	Mixed	0.541082	-6.55311	-3.78758	-8.11623	-6.97395	-4.20842	-7.69539	-9.07816	-6.31263	-5.59118	50	-6.55311	-6.97395	-6.31263	All Negative	-6.55311	0.699208	1.95605	0.122107
NRDC	15.0902	11.1824	-9.67936	15.2104	11.3026	-9.55912	14.9699	11.0621	-9.7996	4	11.1824	11.3026	11.0621	All Positive	11.1824														Mixed
SQSTM1	11.1222	4.62926	-8.53707	8.11623	1.62325	-11.5431	18.3367	11.8437	-1.32265	4	4.62926	1.62325	11.8437	All Positive	4.62926	-22.004	0	12.986	-9.13828	12.8657	0.12024	-4.86974	17.1343	-4.1483	5	0	0.12024	-4.1483	Mixed	0	0.741002	2.207	0.0919329
RPS28	7.45491	16.8938	4.1483	2.22445	11.6633	-1.08216	0.721443	10.1603	-2.58517	4	7.45491	2.22445	0.721443	All Positive	2.22445														Mixed
RPL5	8.17635	-3.54709	7.21443	10.2806	-1.44289	9.31864	13.8277	2.10421	12.8657	8	7.21443	9.31864	12.8657	All Positive	9.31864	-2.16433	6.13226	-14.9699	0.300601	8.59719	-17.4349	-17.1343	-8.83768	0	8	-2.16433	0.300601	-8.83768	Mixed	-2.16433	0.902518	4.19141	0.0137909
GLRX3	13.4669	-5.77154	9.31864	10.1603	-9.07816	6.01202	18.6373	-0.601202	14.489	6	9.31864	6.01202	14.489	All Positive	9.31864	1.92385	14.8497	-8.53707	-4.56914	8.35671	-2.04409	-10.8818	2.04409	4.26854	7	1.92385	-2.04409	2.04409	Mixed	1.92385	0.855937	3.31066	0.0296362
MRE11	6.91383	6.19238	7.75551	0.661323	-0.0601202	1.50301	8.23647	7.51503	9.07816	4	6.91383	0.661323	8.23647	All Positive	6.91383	12.8056	5.3507	-3.72745	9.499	2.04409	-0.420842	2.82565	-4.62926	6.25251	3	5.3507	2.04409	2.82565	All Positive	2.82565	0.344404	0.733695	0.503819
PABPC1;PABPC4	6.91383	0.240481	4.68938	7.81563	1.14228	5.59118	10.7014	4.02806	8.47695	2	4.68938	5.59118	8.47695	All Positive	5.59118														Mixed
EIF4A1;EIF4A2	14.9098	15.1503	-5.17034	16.6533	16.8938	-3.42685	6.31263	6.55311	-13.7675	4	14.9098	16.6533	6.31263	All Positive	14.9098	-11.3627	-10.5812	5.6513	5.59118	6.37275	-11.3026	2.82565	3.60721	-8.53707	4	-10.5812	5.59118	2.82565	Mixed	2.82565	0.747552	2.25098	0.0875504
MYH9;MYH11	-0.420842	1.86373	13.1062	0.901804	3.18637	14.4289	4.56914	6.85371	18.0962	4	1.86373	3.18637	6.85371	All Positive	3.18637	4.50902	1.98397	-17.5551	-6.55311	-9.07816	-6.49299	1.02204	-1.50301	-14.0681	2	1.98397	-6.55311	-1.50301	Mixed	-1.50301	0.719372	2.07125	0.107078
CYRIB	4.92986	4.86974	3.54709	6.61323	6.55311	5.23046	6.31263	6.25251	4.92986	1	4.86974	6.55311	6.25251	All Positive	6.25251														Mixed
CAST	4.68938	12.2044	11.4228	1.2024	8.71743	7.93587	11.5431	19.0581	18.2766	28	11.4228	7.93587	18.2766	All Positive	11.4228	-6.49299	5.3507	-13.5271	-2.34469	9.499	-17.6754	-20.02	-8.17635	0	29	-6.49299	-2.34469	-8.17635	All Negative	-6.49299	0.93356	5.20928	0.00647483
IMPDH2	11.6032	4.26854	15.2705	-0.961924	-8.29659	2.70541	7.99599	0.661323	11.6633	11	11.6032	-0.961924	7.99599	Mixed	7.99599	5.29058	18.998	-5.17034	-3.66733	10.0401	3.78758	-13.7074	0	13.8277	8	5.29058	3.78758	0	Mixed	3.78758	0.365811	0.786108	0.475759
FLNA	14.9699	-0.961924	8.23647	11.8437	-4.08818	5.11022	15.6313	-0.300601	8.8978	42	8.23647	5.11022	8.8978	All Positive	8.23647	-2.28457	5.0501	-12.986	-1.26253	6.07214	-14.008	-14.3687	-7.03407	-0.901804	49	-2.28457	-1.26253	-7.03407	All Negative	-2.28457	0.932012	5.14317	0.00677641
TUBB	7.27455	5.23046	3.78758	10.521	8.47695	7.03407	7.27455	5.23046	3.78758	8	5.23046	8.47695	5.23046	All Positive	5.23046	10.521	0.721443	-16.8337	-0.601202	-10.4008	-5.71142	4.08818	-5.71142	-10.4008	3	0.721443	-5.71142	-5.71142	Mixed	-5.71142	0.899328	4.11334	0.0146921
ANXA2	11.7234	7.99599	1.68337	10.7615	7.03407	0.721443	9.25852	5.53106	-0.781563	9	7.99599	7.03407	5.53106	All Positive	7.03407	0.0601202	12.3848	-19.2385	-19.1784	-6.85371	0	-7.39479	4.92986	-11.7836	13	0.0601202	-6.85371	-7.39479	Mixed	-6.85371	0.91784	4.62444	0.00984818
IPO4	0.300601	12.1443	4.32866	0.721443	12.5651	4.7495	1.98397	13.8277	6.01202	3	4.32866	4.7495	6.01202	All Positive	4.7495	2.04409	14.008	-3.24649	4.4489	16.4128	-5.6513	-11.9038	0.0601202	10.7014	4	2.04409	4.4489	0.0601202	All Positive	2.04409	0.721379	2.08329	0.10563
EIF3I	3.54709	1.62325	14.7295	8.11623	6.19238	19.2986	-4.62926	-6.55311	6.55311	7	3.54709	8.11623	-4.62926	Mixed	3.54709														Mixed
PSMC3	-6.67335	-3.00601	8.35671	2.22445	5.89178	17.2545	-0.420842	3.24649	14.6092	18	-3.00601	5.89178	3.24649	Mixed	3.24649	2.82565	-1.86373	1.44289	3.00601	-1.68337	1.26253	8.23647	3.54709	-3.96794	13	1.44289	1.26253	3.54709	All Positive	1.44289	-0.00731899	-0.0146384	0.989022
AK1	-6.73347	-8.77756	4.92986	4.1483	2.10421	15.8116	9.1984	7.15431	20.8617	4	-6.73347	4.1483	9.1984	Mixed	4.1483														Mixed
PSPC1	17.495	13.2265	18.1563	-6.31263	-10.5812	-5.6513	18.0361	13.7675	18.6974	2	17.495	-6.31263	18.0361	Mixed	17.495	5.3507	10.6413	-12.4449	4.98998	10.2806	-12.0842	-12.8657	-7.57515	5.77154	3	5.3507	4.98998	-7.57515	Mixed	4.98998	0.436666	0.970775	0.386632
TNPO1	4.56914	2.88577	11.4228	0.420842	-1.26253	7.27455	2.34469	0.661323	9.1984	7	4.56914	0.420842	2.34469	All Positive	2.34469	-0.781563	7.69539	-5.9519	-0.12024	8.35671	-6.61323	-9.07816	-0.601202	2.34469	8	-0.781563	-0.12024	-0.601202	All Negative	-0.601202	0.771497	2.4252	0.0723551
PREP	-6.91383	-9.55912	-8.29659	16.4729	13.8277	15.0902	10.5812	7.93587	9.1984	3	-8.29659	15.0902	9.1984	Mixed	9.1984														Mixed
ANXA6	4.1483	9.73948	3.54709	1.92385	7.51503	1.32265	3.54709	9.13828	2.94589	23	4.1483	1.92385	3.54709	All Positive	3.54709	-2.10421	-4.08818	-11.0621	2.94589	0.961924	-16.1122	-6.19238	-8.17635	-6.97395	13	-4.08818	0.961924	-6.97395	Mixed	-4.08818	0.806143	2.72474	0.0527284
RPS18	0.240481	17.8557	13.7074	-4.68938	12.9259	8.77756	-10.521	7.09419	2.94589	3	13.7074	8.77756	2.94589	All Positive	8.77756														Mixed
HNRNPF	12.7455	5.9519	4.7495	7.69539	0.901804	-0.300601	10.4609	3.66733	2.46493	4	5.9519	0.901804	3.66733	All Positive	3.66733														Mixed
CUTA	-14.6693	5.0501	5.0501	-7.15431	12.5651	12.5651	-0.721443	18.998	18.998	3	5.0501	12.5651	18.998	All Positive	12.5651	-9.97996	-6.67335	-5.89178	-3.00601	0.300601	-12.8657	-3.42685	-0.12024	-12.4449	4	-6.67335	-3.00601	-3.42685	All Negative	-3.42685	0.892246	3.95192	0.016791
DHX15	9.85972	1.32265	13.8277	2.40481	-6.13226	6.37275	11.9038	3.36673	15.8717	8	9.85972	2.40481	11.9038	All Positive	9.85972	-0.601202	15.2705	-6.07214	-2.22445	13.6473	-4.4489	-11.1824	4.68938	4.50902	6	-0.601202	-2.22445	4.50902	Mixed	-0.601202	0.728084	2.12428	0.100855
DSTN	4.50902	-0.961924	10.4609	6.01202	0.541082	11.9639	8.05611	2.58517	14.008	4	4.50902	6.01202	8.05611	All Positive	6.01202	-13.4068	-14.6693	0.12024	1.14228	-0.12024	-14.4289	6.73347	5.47094	-20.02	6	-13.4068	-0.12024	5.47094	Mixed	-0.12024	0.614955	1.55969	0.193847
ATIC	2.46493	-4.80962	7.75551	16.0521	8.77756	21.3427	2.40481	-4.86974	7.69539	7	2.46493	16.0521	2.40481	All Positive	2.46493	14.6693	2.70541	-0.300601	9.43888	-2.52505	4.92986	9.91984	-2.04409	4.4489	12	2.70541	4.92986	4.4489	All Positive	4.4489	0.305608	0.641928	0.555859
CORO1C	9.91984	15.1503	6.19238	-2.22445	3.00601	-5.9519	8.35671	13.5872	4.62926	11	9.91984	-2.22445	8.35671	Mixed	8.35671	-0.12024	-3.42685	-7.99599	6.73347	3.42685	-14.8497	-3.54709	-6.85371	-4.56914	13	-3.42685	3.42685	-4.56914	Mixed	-3.42685	0.601983	1.50777	0.2061
RAB7A	-1.44289	-9.61924	7.57515	5.6513	-2.52505	14.6693	5.77154	-2.40481	14.7896	6	-1.44289	5.6513	5.77154	Mixed	5.6513	-4.38878	-2.04409	-12.4449	-0.661323	1.68337	-16.1723	-16.8337	-14.489	0	3	-4.38878	-0.661323	-14.489	All Negative	-4.38878	0.717977	2.06295	0.10809
ARPC5	4.56914	16.6533	16.6533	-12.0842	0	0	0.180361	12.2645	12.2645	3	16.6533	0	12.2645	Mixed	12.2645	-4.38878	6.79359	1.98397	1.2024	12.3848	-3.60721	-4.68938	6.49299	2.28457	4	1.98397	1.2024	2.28457	All Positive	1.98397	0.616271	1.56507	0.19262
ABCE1	2.70541	1.80361	13.2866	0.961924	0.0601202	11.5431	-0.721443	-1.62325	9.85972	7	2.70541	0.961924	-0.721443	Mixed	0.961924	2.10421	7.57515	-9.31864	-3.00601	2.46493	-4.20842	-6.67335	-1.2024	-0.541082	8	2.10421	-3.00601	-1.2024	Mixed	-1.2024	0.424785	0.938445	0.401148
PDIA4	9.01804	-9.55912	12.3246	14.6693	-3.90782	17.976	11.3026	-7.27455	14.6092	14	9.01804	14.6693	11.3026	All Positive	11.3026	0.901804	-5.83166	-6.85371	0.601202	-6.13226	-6.55311	6.91383	0.180361	-12.8657	15	-5.83166	-6.13226	0.180361	Mixed	-5.83166	0.947502	5.92651	0.00406174
TUBB4A;TUBB;TUBB4B;TUBB3	5.3507	-1.56313	12.0842	3.42685	-3.48697	10.1603	3.18637	-3.72745	9.91984	6	5.3507	3.42685	3.18637	All Positive	3.42685	-6.49299	2.28457	-1.14228	-0.0601202	8.71743	-7.57515	-2.70541	6.07214	-4.92986	5	-1.14228	-0.0601202	-2.70541	All Negative	-1.14228	0.931984	5.14199	0.00678193
AKR1A1	11.6032	8.71743	4.98998	8.29659	5.41082	1.68337	5.3507	2.46493	-1.26253	3	8.71743	5.41082	2.46493	All Positive	5.41082	4.32866	5.59118	-15.9319	-13.2265	-11.9639	1.62325	1.38277	2.64529	-12.986	4	4.32866	-11.9639	1.38277	Mixed	1.38277	0.581434	1.4293	0.22613
SF3A2	5.29058	-3.00601	-9.37876	8.59719	0.300601	-6.07214	24.9499	16.6533	10.2806	2	-3.00601	0.300601	16.6533	Mixed	0.300601														Mixed
CCT7	6.25251	0.240481	0.300601	11.6633	5.6513	5.71142	10.9419	4.92986	4.98998	14	0.300601	5.71142	4.98998	All Positive	4.98998	6.07214	-1.08216	-14.6693	2.64529	-4.50902	-11.2425	-1.62325	-8.77756	-6.97395	14	-1.08216	-4.50902	-6.97395	All Negative	-4.50902	0.852601	3.26316	0.0309884
EPRS1	14.6693	-2.28457	5.29058	13.1062	-3.8477	3.72745	12.986	-3.96794	3.60721	17	5.29058	3.72745	3.60721	All Positive	3.72745	1.38277	-3.72745	-13.2866	3.72745	-1.38277	-15.6313	-5.41082	-10.521	-6.49299	21	-3.72745	-1.38277	-6.49299	All Negative	-3.72745	0.93178	5.13345	0.00682219
MYH9;MYH10	5.83166	5.6513	2.70541	4.02806	3.8477	0.901804	8.17635	7.99599	5.0501	12	5.6513	3.8477	7.99599	All Positive	5.6513	-0.0601202	1.92385	-2.16433	-2.58517	-0.601202	0.360721	-3.8477	-1.86373	1.62325	8	-0.0601202	-0.601202	-1.86373	All Negative	-0.601202	0.930411	5.07702	0.00709548
EFTUD2	16.7735	5.83166	10.2204	3.60721	-7.33467	-2.94589	15.511	4.56914	8.95792	10	10.2204	-2.94589	8.95792	Mixed	8.95792	6.61323	-7.75551	-4.26854	7.63527	-6.73347	-5.29058	10.7014	-3.66733	-8.35671	10	-4.26854	-5.29058	-3.66733	All Negative	-4.26854	0.758303	2.32643	0.0805664
PA2G4	-2.40481	12.505	0.961924	-2.94589	11.9639	0.420842	1.98397	16.8938	5.3507	10	0.961924	0.420842	5.3507	All Positive	0.961924	3.30661	-5.53106	3.00601	13.1062	4.26854	-6.79359	4.56914	-4.26854	1.74349	7	3.00601	4.26854	1.74349	All Positive	3.00601	-0.215812	-0.44204	0.681308
CAP2	9.37876	17.014	13.1062	-0.360721	7.27455	3.36673	3.12625	10.7615	6.85371	5	13.1062	3.36673	6.85371	All Positive	6.85371	1.2024	5.29058	-13.0461	0.721443	4.80962	-12.5651	-1.68337	2.40481	-10.1603	5	1.2024	0.721443	-1.68337	Mixed	0.721443	0.79005	2.57747	0.0614914
NAA15	15.992	13.3467	-0.12024	8.83768	6.19238	-7.27455	11.9038	9.25852	-4.20842	5	13.3467	6.19238	9.25852	All Positive	9.25852	3.06613	6.25251	-16.7134	-14.6092	-11.4228	0.961924	0.12024	3.30661	-13.7675	5	3.06613	-11.4228	0.12024	Mixed	0.12024	0.784271	2.5282	0.0647885
NUCB1	3.66733	17.495	3.42685	-4.1483	9.67936	-4.38878	1.26253	15.0902	1.02204	5	3.66733	-4.1483	1.26253	Mixed	1.26253	1.44289	-4.08818	-13.7074	5.3507	-0.180361	-17.6152	-12.2645	-17.7956	0	6	-4.08818	-0.180361	-12.2645	All Negative	-4.08818	0.562238	1.35975	0.245508
EIF3M	14.3687	6.07214	0.360721	18.7575	10.4609	4.7495	10.0401	1.74349	-3.96794	6	6.07214	10.4609	1.74349	All Positive	6.07214	-1.38277	1.14228	-10.7014	1.08216	3.60721	-13.1663	-2.22445	0.300601	-9.85972	6	-1.38277	1.08216	-2.22445	Mixed	-1.38277	0.788411	2.56331	0.0624187
DCTN2	4.62926	19.7194	14.7295	-14.6693	0.420842	-4.56914	-3.24649	11.8437	6.85371	7	14.7295	-4.56914	6.85371	Mixed	6.85371	-2.94589	-0.841683	-13.1663	-13.3467	-11.2425	-2.76553	-3.48697	-1.38277	-12.6253	6	-2.94589	-11.2425	-3.48697	All Negative	-3.48697	0.681391	1.86193	0.136096
KIF5B	2.04409	-7.33467	-6.49299	15.6914	6.31263	7.15431	16.8337	7.45491	8.29659	11	-6.49299	7.15431	8.29659	Mixed	7.15431	0.841683	5.17034	-11.002	-3.90782	0.420842	-6.25251	-4.1483	0.180361	-6.01202	9	0.841683	-3.90782	-4.1483	Mixed	-3.90782	0.472975	1.07363	0.34344
HUWE1	-3.48697	5.47094	13.7074	-3.48697	5.47094	13.7074	-3.30661	5.6513	13.8878	16	5.47094	5.47094	5.6513	All Positive	5.47094	12.3246	4.56914	-3.00601	12.7455	4.98998	-3.42685	-3.24649	-11.002	12.5651	16	4.56914	4.98998	-3.24649	Mixed	4.56914	0.538832	1.27926	0.269974
DNAJA1	-3.30661	-8.05611	9.07816	2.34469	-2.40481	14.7295	4.32866	-0.420842	16.7134	6	-3.30661	2.34469	4.32866	Mixed	2.34469	-1.26253	4.68938	-15.6914	-9.07816	-3.12625	-7.87575	-13.2866	-7.33467	-3.66733	6	-1.26253	-7.87575	-7.33467	All Negative	-7.33467	0.72748	2.12053	0.101281
HSP90AB1;HSP90AB3P	1.14228	1.74349	15.0301	3.90782	4.50902	17.7956	-5.0501	-4.4489	8.83768	10	1.74349	4.50902	-4.4489	Mixed	1.74349	-3.12625	-3.72745	-14.489	-3.06613	-3.66733	-14.5491	-7.81563	-8.41683	-9.7996	7	-3.72745	-3.66733	-8.41683	All Negative	-3.72745	0.689931	1.90622	0.129308
VPS35	1.14228	3.72745	14.4289	-2.64529	-0.0601202	10.6413	1.68337	4.26854	14.9699	6	3.72745	-0.0601202	4.26854	Mixed	3.72745	5.47094	-12.3246	4.80962	13.6473	-4.1483	-3.36673	14.6693	-3.12625	-4.38878	10	4.80962	-3.36673	-3.12625	Mixed	-3.12625	0.469898	1.06466	0.347031
ARHGDIB	-2.58517	-3.30661	11.6633	-0.300601	-1.02204	13.9479	-0.0601202	-0.781563	14.1884	8	-2.58517	-0.300601	-0.0601202	All Negative	-0.300601	0.0601202	-1.74349	-9.55912	-1.98397	-3.78758	-7.51503	-3.90782	-5.71142	-5.59118	9	-1.74349	-3.78758	-5.59118	All Negative	-3.78758	0.704673	1.9863	0.117948
PRDX1	12.986	2.52505	7.63527	10.1002	-0.360721	4.7495	8.11623	-2.34469	2.76553	8	7.63527	4.7495	2.76553	All Positive	4.7495	-5.83166	0.360721	-10.4609	0	6.19238	-16.2926	-10.521	-4.32866	-5.77154	13	-5.83166	0	-5.77154	Mixed	-5.77154	0.880912	3.72258	0.0204285
ERP44	7.51503	16.1723	5.59118	1.44289	10.1002	-0.480962	7.57515	16.2325	5.6513	4	7.51503	1.44289	7.57515	All Positive	7.51503	3.54709	-5.59118	-11.8437	5.0501	-4.08818	-13.3467	-1.92385	-11.0621	-6.37275	4	-5.59118	-4.08818	-6.37275	All Negative	-5.59118	0.930272	5.0714	0.00712342
NIBAN2	5.17034	2.34469	15.511	0.601202	-2.22445	10.9419	0.901804	-1.92385	11.2425	7	5.17034	0.601202	0.901804	All Positive	0.901804	0.300601	10.7014	-8.35671	-1.2024	9.1984	-6.85371	-12.8056	-2.40481	4.7495	6	0.300601	-1.2024	-2.40481	Mixed	-1.2024	0.705649	1.99178	0.117212
IDH1	-13.4669	0	-9.01804	5.11022	18.5772	9.55912	6.01202	19.479	10.4609	8	-9.01804	9.55912	10.4609	Mixed	9.55912														Mixed
CCT3	2.76553	8.95792	4.26854	4.50902	10.7014	6.01202	2.16433	8.35671	3.66733	20	4.26854	6.01202	3.66733	All Positive	4.26854	0.240481	-1.56313	-11.3026	-4.38878	-6.19238	-6.67335	-0.480962	-2.28457	-10.5812	22	-1.56313	-6.19238	-2.28457	All Negative	-2.28457	0.928356	4.99531	0.00751533
AASDHPPT	22.9058	2.88577	22.9058	8.35671	-11.6633	8.35671	10.2806	-9.73948	10.2806	2	22.9058	8.35671	10.2806	All Positive	10.2806	-13.5271	-13.2265	4.50902	5.17034	5.47094	-14.1884	5.6513	5.9519	-14.6693	3	-13.2265	5.17034	5.6513	Mixed	5.17034	0.688787	1.9002	0.13021
PGLS	15.3908	15.3908	-0.961924	13.3467	13.3467	-3.00601	4.56914	4.56914	-11.7836	8	15.3908	13.3467	4.56914	All Positive	13.3467	4.4489	-6.13226	5.83166	7.93587	-2.64529	2.34469	14.489	3.90782	-4.20842	8	4.4489	2.34469	3.90782	All Positive	3.90782	0.744468	2.23009	0.089602
PABPC4	9.67936	-5.29058	13.7675	10.4008	-4.56914	14.489	9.91984	-5.0501	14.008	4	9.67936	10.4008	9.91984	All Positive	9.91984	-2.22445	-0.240481	-12.3246	-14.489	-12.505	-0.0601202	6.07214	8.05611	-20.6212	4	-2.22445	-12.505	6.07214	Mixed	-2.22445	0.767749	2.3964	0.0746471
CDK1	10.1002	9.25852	5.29058	11.483	10.6413	6.67335	-0.240481	-1.08216	-5.0501	3	9.25852	10.6413	-1.08216	Mixed	9.25852	-9.01804	0.601202	-6.43287	-2.94589	6.67335	-12.505	-6.13226	3.48697	-9.31864	3	-6.43287	-2.94589	-6.13226	All Negative	-6.13226	0.828744	2.96177	0.0414814
HMGN4	19.6593	9.67936	7.09419	8.47695	-1.50301	-4.08818	9.85972	-0.12024	-2.70541	3	9.67936	-1.50301	-0.12024	Mixed	-0.12024														Mixed
PDIA3	-5.83166	7.45491	13.5872	-3.66733	9.61924	15.7515	-5.17034	8.11623	14.2485	18	7.45491	9.61924	8.11623	All Positive	8.11623	-0.541082	6.25251	-2.64529	5.23046	12.024	-8.41683	-6.19238	0.601202	3.00601	13	-0.541082	5.23046	0.601202	Mixed	0.601202	0.870279	3.5337	0.02415
CALU	14.4289	14.4289	-8.53707	11.1824	11.1824	-11.7836	18.4569	18.4569	-4.50902	10	14.4289	11.1824	18.4569	All Positive	14.4289	17.4349	1.32265	-6.61323	10.8818	-5.23046	-0.0601202	6.19238	-9.91984	4.62926	14	1.32265	-0.0601202	4.62926	Mixed	1.32265	0.929618	5.04509	0.00725608
EIF3H	10.1603	-10.4008	7.75551	19.3587	-1.2024	16.9539	8.35671	-12.2044	5.9519	5	7.75551	16.9539	5.9519	All Positive	7.75551	-10.5812	-15.6313	-5.0501	3.78758	-1.26253	-19.4188	-3.30661	-8.35671	-12.3246	4	-10.5812	-1.26253	-8.35671	All Negative	-8.35671	0.886874	3.83919	0.0184723
S100A6	-2.58517	13.8277	13.8277	4.86974	21.2826	21.2826	-16.4128	0	0	9	13.8277	21.2826	0	Mixed	13.8277	9.55912	11.1222	-17.4349	-7.87575	-6.31263	0	-6.61323	-5.0501	-1.26253	4	9.55912	-6.31263	-5.0501	Mixed	-5.0501	0.607191	1.52838	0.201143
COPB2	2.94589	17.6754	14.9098	4.68938	19.4188	16.6533	-12.0842	2.64529	-0.12024	3	14.9098	16.6533	-0.12024	Mixed	14.9098	-1.98397	9.01804	4.4489	9.55912	20.5611	-7.09419	-6.73347	4.26854	9.1984	4	4.4489	9.55912	4.26854	All Positive	4.4489	0.364858	0.783744	0.476999
CALD1	17.0741	4.08818	2.70541	11.0621	-1.92385	-3.30661	14.4289	1.44289	0.0601202	4	4.08818	-1.92385	1.44289	Mixed	1.44289	-6.49299	0.721443	-7.81563	3.36673	10.5812	-17.6754	-14.3086	-7.09419	0	3	-6.49299	3.36673	-7.09419	Mixed	-6.49299	0.517425	1.20932	0.293127
NPEPPS	16.2926	16.7134	0	-0.420842	0	-16.7134	19.5992	20.02	3.30661	8	16.2926	-0.420842	19.5992	Mixed	16.2926	10.1603	1.74349	-13.0461	-6.97395	-15.3908	4.08818	7.93587	-0.480962	-10.8216	7	1.74349	-6.97395	-0.480962	Mixed	-0.480962	0.714264	2.04111	0.110803
PKM;PKLR	13.0461	3.06613	9.31864	10.2204	0.240481	6.49299	6.19238	-3.78758	2.46493	3	9.31864	6.49299	2.46493	All Positive	6.49299	-1.14228	6.97395	-5.9519	3.24649	11.3627	-10.3407	-9.13828	-1.02204	2.04409	4	-1.14228	3.24649	-1.02204	Mixed	-1.02204	0.759147	2.33254	0.0800293
DDX3X;DDX3Y	-7.21443	12.7455	12.7455	2.58517	22.5451	22.5451	-14.6693	5.29058	5.29058	6	12.7455	22.5451	5.29058	All Positive	12.7455	-0.781563	11.2425	-19.6593	-20.4409	-8.41683	0	-6.31263	5.71142	-14.1283	4	-0.781563	-8.41683	-6.31263	All Negative	-6.31263	0.862281	3.40534	0.0271436
PDCD6IP	12.2645	-7.75551	12.2645	11.3627	-8.65731	11.3627	15.6914	-4.32866	15.6914	5	12.2645	11.3627	15.6914	All Positive	12.2645	-0.601202	-1.56313	-8.95792	1.74349	0.781563	-11.3026	-0.601202	-1.56313	-8.95792	9	-1.56313	0.781563	-1.56313	Mixed	-1.56313	0.976493	9.06057	0.000822356
PSMA3	2.76553	2.76553	-13.4669	12.9259	12.9259	-3.30661	19.4188	19.4188	3.18637	11	2.76553	12.9259	19.4188	All Positive	12.9259	3.12625	10.9419	-7.57515	3.8477	11.6633	-8.29659	-12.7455	-4.92986	8.29659	9	3.12625	3.8477	-4.92986	Mixed	3.12625	0.701198	1.96698	0.120585
PDAP1	6.61323	3.78758	-3.60721	9.37876	6.55311	-0.841683	12.3246	9.499	2.10421	5	3.78758	6.55311	9.499	All Positive	6.55311														Mixed
SRRM1	1.38277	-9.31864	-4.56914	15.7515	5.0501	9.7996	15.8717	5.17034	9.91984	2	-4.56914	9.7996	9.91984	Mixed	9.7996	-2.16433	9.13828	-10.5812	-6.07214	5.23046	-6.67335	-9.07816	2.22445	-3.66733	3	-2.16433	-6.07214	-3.66733	All Negative	-3.66733	0.673964	1.82457	0.142121
FARSA	21.2224	10.9419	10.7014	2.22445	-8.05611	-8.29659	12.5651	2.28457	2.04409	3	10.9419	-8.05611	2.28457	Mixed	2.28457														Mixed
ACAT1	3.00601	2.70541	14.1884	-4.32866	-4.62926	6.85371	2.22445	1.92385	13.4068	3	3.00601	-4.32866	2.22445	Mixed	2.22445	-3.90782	-10.4008	-2.34469	7.27455	0.781563	-13.5271	-0.0601202	-6.55311	-6.19238	6	-3.90782	0.781563	-6.19238	Mixed	-3.90782	0.481341	1.09828	0.333749
USP14	10.0401	4.1483	-10.7014	12.505	6.61323	-8.23647	16.0521	10.1603	-4.68938	5	4.1483	6.61323	10.1603	All Positive	6.61323	-6.73347	-6.49299	1.2024	7.87575	8.11623	-13.4068	-5.6513	-5.41082	0.12024	6	-6.49299	7.87575	-5.41082	Mixed	-5.41082	0.644111	1.6841	0.167448
ANXA3	17.0741	6.19238	8.17635	9.73948	-1.14228	0.841683	9.55912	-1.32265	0.661323	3	8.17635	0.841683	0.661323	All Positive	0.841683	-13.8878	-14.9098	0	0.901804	-0.12024	-14.7896	5.41082	4.38878	-19.2986	4	-13.8878	-0.12024	4.38878	Mixed	-0.12024	0.470716	1.06704	0.346075
CAPN2	2.40481	5.41082	8.05611	0.601202	3.60721	6.25251	-0.12024	2.88577	5.53106	16	5.41082	3.60721	2.88577	All Positive	3.60721	-3.12625	-0.300601	-10.9419	1.14228	3.96794	-15.2104	-11.002	-8.17635	-3.06613	15	-3.12625	1.14228	-8.17635	Mixed	-3.12625	0.796043	2.6305	0.0581555
XPO1	0.0601202	-5.6513	8.47695	14.4289	8.71743	22.8457	-0.841683	-6.55311	7.57515	4	0.0601202	14.4289	-0.841683	Mixed	0.0601202	20.8617	2.76553	-6.85371	0	-18.0962	14.008	14.008	-4.08818	0	5	2.76553	0	0	Mixed	0	0.339074	0.720852	0.51088
TFG	1.86373	-3.66733	-21.1022	27.5952	22.0641	4.62926	14.9098	9.37876	-8.05611	7	-3.66733	22.0641	9.37876	Mixed	9.37876	6.19238	9.67936	-8.17635	-11.7836	-8.29659	9.7996	1.08216	4.56914	-3.06613	4	6.19238	-8.29659	1.08216	Mixed	1.08216	0.489307	1.12212	0.324614
RPL28	13.3467	-0.841683	1.08216	15.1503	0.961924	2.88577	13.0461	-1.14228	0.781563	4	1.08216	2.88577	0.781563	All Positive	1.08216	9.07816	-4.62926	3.06613	20.3206	6.61323	-8.17635	0.601202	-13.1062	11.5431	5	3.06613	6.61323	0.601202	All Positive	3.06613	-0.44321	-0.988847	0.378716
SETSIP;SET	22.6653	10.4008	10.6413	0	-12.2645	-12.024	17.7956	5.53106	5.77154	3	10.6413	-12.024	5.77154	Mixed	5.77154	0.841683	-18.3968	-5.41082	1.32265	-17.9158	-5.89178	13.7074	-5.53106	-18.2766	4	-5.41082	-5.89178	-5.53106	All Negative	-5.53106	0.456701	1.02673	0.362577
RPLP0;RPLP0P6	5.47094	0.0601202	6.91383	10.5812	5.17034	12.024	14.5491	9.13828	15.992	10	5.47094	10.5812	14.5491	All Positive	10.5812	14.3687	7.75551	-15.3307	11.7234	5.11022	-12.6854	-2.28457	-8.8978	1.32265	7	7.75551	5.11022	-2.28457	Mixed	5.11022	0.64138	1.67195	0.169851
SF3B2	15.8717	-2.22445	12.2645	16.4128	-1.68337	12.8056	11.2425	-6.85371	7.63527	6	12.2645	12.8056	7.63527	All Positive	12.2645	-5.77154	-3.78758	-8.77756	-1.14228	0.841683	-13.4068	2.34469	4.32866	-16.8938	7	-5.77154	-1.14228	2.34469	Mixed	-1.14228	0.907994	4.33429	0.0123081
ALKBH5	3.72745	-2.04409	13.1062	8.35671	2.58517	17.7355	0.901804	-4.86974	10.2806	2	3.72745	8.35671	0.901804	All Positive	3.72745	8.77756	0.360721	-2.94589	8.65731	0.240481	-2.82565	6.31263	-2.10421	-0.480962	2	0.360721	0.240481	-0.480962	Mixed	0.240481	0.69981	1.95935	0.121645
DIAPH1	4.7495	10.1002	-7.51503	8.95792	14.3086	-3.30661	7.51503	12.8657	-4.7495	8	4.7495	8.95792	7.51503	All Positive	7.51503	-2.34469	-1.74349	-14.9699	-17.3146	-16.7134	0	3.42685	4.02806	-20.7415	6	-2.34469	-16.7134	3.42685	Mixed	-2.34469	0.708741	2.00927	0.114894
RPL4	8.47695	18.6373	7.45491	-0.12024	10.0401	-1.14228	2.04409	12.2044	1.02204	12	8.47695	-0.12024	2.04409	Mixed	2.04409	-1.02204	9.01804	-14.9098	-7.39479	2.64529	-8.53707	-6.49299	3.54709	-9.43888	13	-1.02204	-7.39479	-6.49299	All Negative	-6.49299	0.791229	2.58775	0.0608283
SEPTIN2	14.3687	2.52505	7.81563	8.71743	-3.12625	2.16433	12.024	0.180361	5.47094	9	7.81563	2.16433	5.47094	All Positive	5.47094	-8.17635	-5.71142	-3.72745	0.961924	3.42685	-12.8657	1.86373	4.32866	-13.7675	8	-5.71142	0.961924	1.86373	Mixed	0.961924	0.725711	2.10963	0.102533
ACAT2	10.4008	2.34469	1.74349	8.71743	0.661323	0.0601202	15.0301	6.97395	6.37275	3	2.34469	0.661323	6.97395	All Positive	2.34469	-2.34469	8.17635	-4.08818	2.40481	12.9259	-8.83768	-6.01202	4.50902	-0.420842	3	-2.34469	2.40481	-0.420842	Mixed	-0.420842	0.593428	1.47456	0.214348
UGP2	-1.68337	4.50902	9.37876	-1.86373	4.32866	9.1984	1.86373	8.05611	12.9259	9	4.50902	4.32866	8.05611	All Positive	4.50902	3.96794	5.6513	-5.89178	9.07816	10.7615	-11.002	-8.95792	-7.27455	7.03407	10	3.96794	9.07816	-7.27455	Mixed	3.96794	0.34884	0.744444	0.497965
TWF2	3.78758	-9.13828	-4.80962	14.5491	1.62325	5.9519	18.0962	5.17034	9.499	5	-4.80962	5.9519	9.499	Mixed	5.9519														Mixed
CNDP2	8.23647	4.20842	0.420842	7.21443	3.18637	-0.601202	9.91984	5.89178	2.10421	12	4.20842	3.18637	5.89178	All Positive	4.20842	6.25251	8.23647	-15.1503	0.480962	2.46493	-9.37876	-12.0842	-10.1002	3.18637	13	6.25251	0.480962	-10.1002	Mixed	0.480962	0.496485	1.14392	0.316463
GART	1.08216	7.21443	14.008	-0.300601	5.83166	12.6253	-0.300601	5.83166	12.6253	11	7.21443	5.83166	5.83166	All Positive	5.83166	1.26253	6.55311	-18.3367	-2.40481	2.88577	-14.6693	-10.521	-5.23046	-6.55311	15	1.26253	-2.40481	-6.55311	Mixed	-2.40481	0.887121	3.84421	0.0183934
GSTP1	-2.16433	6.97395	5.0501	-4.26854	4.86974	2.94589	3.24649	12.3848	10.4609	5	5.0501	2.94589	10.4609	All Positive	5.0501	-4.7495	6.25251	5.9519	3.54709	14.5491	-2.34469	-2.52505	8.47695	3.72745	5	5.9519	3.54709	3.72745	All Positive	3.72745	0.345453	0.736231	0.502433
ILF3;STRBP	7.39479	6.19238	16.9539	8.65731	7.45491	18.2164	-9.55912	-10.7615	0	3	7.39479	8.65731	-9.55912	Mixed	7.39479														Mixed
CTNNA1	1.62325	11.483	-0.480962	4.02806	13.8878	1.92385	1.44289	11.3026	-0.661323	3	1.62325	4.02806	1.44289	All Positive	1.62325														Mixed
XRN2	0.781563	3.18637	14.3086	10.1603	12.5651	23.6874	-12.024	-9.61924	1.50301	3	3.18637	12.5651	-9.61924	Mixed	3.18637														Mixed
PURA	4.86974	4.98998	3.12625	5.17034	5.29058	3.42685	6.37275	6.49299	4.62926	1	4.86974	5.17034	6.37275	All Positive	5.17034														Mixed
STIP1	8.35671	0.420842	15.0902	5.11022	-2.82565	11.8437	4.68938	-3.24649	11.4228	14	8.35671	5.11022	4.68938	All Positive	5.11022	-1.92385	-8.47695	-4.80962	3.72745	-2.82565	-10.4609	7.21443	0.661323	-13.9479	12	-4.80962	-2.82565	0.661323	Mixed	-2.82565	0.904508	4.24196	0.0132428
CD9	4.86974	15.1503	1.2024	-0.300601	9.97996	-3.96794	3.60721	13.8878	-0.0601202	2	4.86974	-0.300601	3.60721	Mixed	3.60721														Mixed
IDE	3.54709	-2.16433	4.92986	7.45491	1.74349	8.83768	8.11623	2.40481	9.499	2	3.54709	7.45491	8.11623	All Positive	7.45491														Mixed
HSP90AA1;HSP90AB1;HSP90AB4P;HSP90AB3P	1.68337	1.50301	2.16433	5.71142	5.53106	6.19238	3.72745	3.54709	4.20842	8	1.68337	5.71142	3.72745	All Positive	3.72745	1.56313	3.54709	-11.5431	1.38277	3.36673	-11.3627	-9.37876	-7.39479	-0.601202	10	1.56313	1.38277	-7.39479	Mixed	1.38277	0.632647	1.63382	0.177636
ARHGDIA	-2.28457	-7.45491	-4.7495	5.71142	0.541082	3.24649	15.8717	10.7014	13.4068	4	-4.7495	3.24649	13.4068	Mixed	3.24649	7.93587	12.6253	-5.0501	1.56313	6.25251	1.32265	-8.8978	-4.20842	11.7836	5	7.93587	1.56313	-4.20842	Mixed	1.56313	0.171892	0.348978	0.744702
RPSA	-5.41082	6.13226	13.3467	-7.15431	4.38878	11.6032	-2.40481	9.13828	16.3527	10	6.13226	4.38878	9.13828	All Positive	6.13226	0.901804	1.74349	-15.0301	-4.02806	-3.18637	-10.1002	-5.59118	-4.7495	-8.53707	5	0.901804	-4.02806	-5.59118	Mixed	-4.02806	0.891875	3.94389	0.0169044
HK1	18.8778	2.88577	11.483	0	-15.992	-7.39479	19.479	3.48697	12.0842	9	11.483	-7.39479	12.0842	Mixed	11.483	6.19238	2.58517	-3.72745	4.62926	1.02204	-2.16433	0.480962	-3.12625	1.98397	8	2.58517	1.02204	0.480962	All Positive	1.02204	0.299066	0.626819	0.564776
HNRNPD	2.16433	-10.2204	1.92385	14.7295	2.34469	14.489	13.2265	0.841683	12.986	16	1.92385	14.489	12.986	All Positive	12.986	2.88577	7.81563	-17.1944	-0.781563	4.1483	-13.5271	-14.3086	-9.37876	0	13	2.88577	-0.781563	-9.37876	Mixed	-0.781563	0.75086	2.27375	0.0853737
GMFB	-0.781563	-5.77154	-17.6754	17.7956	12.8056	0.901804	19.479	14.489	2.58517	4	-5.77154	12.8056	14.489	Mixed	12.8056														Mixed
NSFL1C	10.3407	10.9419	18.998	10.521	11.1222	19.1784	-6.49299	-5.89178	2.16433	5	10.9419	11.1222	-5.89178	Mixed	10.9419	-6.01202	14.5491	-15.3307	-6.73347	13.8277	-14.6092	-17.5551	3.00601	-3.78758	5	-6.01202	-6.73347	-3.78758	All Negative	-6.01202	0.690458	1.909	0.128895
S100A11	16.8938	17.2545	15.3908	-6.61323	-6.25251	-8.11623	2.64529	3.00601	1.14228	3	16.8938	-6.61323	2.64529	Mixed	2.64529	8.83768	-7.99599	0.180361	10.7615	-6.07214	-1.74349	8.05611	-8.77756	0.961924	7	0.180361	-1.74349	0.961924	Mixed	0.180361	0.311244	0.655023	0.54821
CCT6A	5.29058	6.07214	5.59118	4.02806	4.80962	4.32866	7.99599	8.77756	8.29659	14	5.59118	4.32866	8.29659	All Positive	5.59118	-4.26854	-1.44289	-9.55912	-5.41082	-2.58517	-8.41683	-0.480962	2.34469	-13.3467	16	-4.26854	-5.41082	-0.480962	All Negative	-4.26854	0.928285	4.99254	0.00753008
SET	5.6513	-12.3848	5.6513	14.1283	-3.90782	14.1283	14.1884	-3.8477	14.1884	5	5.6513	14.1283	14.1884	All Positive	14.1283	1.56313	7.51503	-15.6313	-4.20842	1.74349	-9.85972	-11.6032	-5.6513	-2.46493	4	1.56313	-4.20842	-5.6513	Mixed	-4.20842	0.890884	3.9226	0.0172099
NA;TPM2;TPM4	-8.17635	-10.2204	0	5.9519	3.90782	14.1283	10.6413	8.59719	18.8176	3	-8.17635	5.9519	10.6413	Mixed	5.9519														Mixed
PSMB8	-4.38878	-4.7495	-4.50902	9.07816	8.71743	8.95792	10.3407	9.97996	10.2204	2	-4.50902	8.95792	10.2204	Mixed	8.95792														Mixed
GPI	12.7455	-3.36673	2.34469	14.3086	-1.80361	3.90782	9.61924	-6.49299	-0.781563	8	2.34469	3.90782	-0.781563	Mixed	2.34469	4.20842	3.90782	-14.9699	-4.1483	-4.4489	-6.61323	-8.77756	-9.07816	-1.98397	5	3.90782	-4.4489	-8.77756	Mixed	-4.4489	0.527484	1.24178	0.282157
TUBB4A;TUBB4B	5.11022	-3.24649	3.60721	18.6974	10.3407	17.1944	4.86974	-3.48697	3.36673	6	3.60721	17.1944	3.36673	All Positive	3.60721	-15.511	-2.52505	-0.601202	-2.82565	10.1603	-13.2866	-1.74349	11.2425	-14.3687	4	-2.52505	-2.82565	-1.74349	All Negative	-2.52505	0.751009	2.27478	0.0852763
SEPTIN9	16.6533	11.6633	2.58517	12.0842	7.09419	-1.98397	7.81563	2.82565	-6.25251	9	11.6633	7.09419	2.82565	All Positive	7.09419	3.36673	16.1723	0.420842	7.15431	19.9599	-3.36673	-12.8056	0	16.5932	7	3.36673	7.15431	0	Mixed	3.36673	0.489597	1.123	0.324284
AKR1B1	-3.12625	0.901804	7.09419	3.66733	7.69539	13.8878	-1.80361	2.22445	8.41683	7	0.901804	7.69539	2.22445	All Positive	2.22445	2.16433	1.38277	-13.4068	-3.90782	-4.68938	-7.33467	-2.22445	-3.00601	-9.01804	13	1.38277	-4.68938	-3.00601	Mixed	-3.00601	0.719456	2.07175	0.107017
ILF2	3.06613	-2.94589	11.483	5.77154	-0.240481	14.1884	1.74349	-4.26854	10.1603	16	3.06613	5.77154	1.74349	All Positive	3.06613	1.56313	1.50301	-1.80361	4.7495	4.68938	-4.98998	1.32265	1.26253	-1.56313	13	1.50301	4.68938	1.26253	All Positive	1.50301	0.306158	0.643202	0.555112
OLA1	-2.88577	-13.5872	0.0601202	9.07816	-1.62325	12.024	11.5431	0.841683	14.489	6	-2.88577	9.07816	11.5431	Mixed	9.07816	-1.62325	2.28457	-7.27455	-3.66733	0.240481	-5.23046	-5.23046	-1.32265	-3.66733	7	-1.62325	-3.66733	-3.66733	All Negative	-3.66733	0.702444	1.97388	0.119637
PSMB3	21.9439	18.0962	1.50301	2.22445	-1.62325	-18.2164	14.5491	10.7014	-5.89178	5	18.0962	-1.62325	10.7014	Mixed	10.7014														Mixed
PXN	1.56313	0.300601	15.3307	-0.240481	-1.50301	13.5271	-8.83768	-10.1002	4.92986	2	1.56313	-0.240481	-8.83768	Mixed	-0.240481	5.53106	12.505	13.1062	3.72745	10.7014	14.9098	-4.1483	2.82565	22.7856	3	12.505	10.7014	2.82565	All Positive	10.7014	-0.787649	-2.55678	0.0628519
MAT2B	-18.0361	0	0	2.58517	20.6212	20.6212	2.34469	20.3808	20.3808	3	0	20.6212	20.3808	Mixed	20.3808	4.38878	4.32866	-15.3307	5.83166	5.77154	-16.7735	-10.9419	-11.002	0	2	4.32866	5.77154	-10.9419	Mixed	4.32866	0.626458	1.60742	0.18324
RPL6	4.4489	13.1663	3.60721	5.71142	14.4289	4.86974	9.43888	18.1563	8.59719	10	4.4489	5.71142	9.43888	All Positive	5.71142	17.0741	8.95792	-13.0461	8.59719	0.480962	-4.56914	8.17635	0.0601202	-4.1483	10	8.95792	0.480962	0.0601202	All Positive	0.480962	0.458531	1.03194	0.360407
CAPN1	1.02204	0.961924	9.55912	10.9419	10.8818	19.479	-3.66733	-3.72745	4.86974	7	1.02204	10.9419	-3.66733	Mixed	1.02204	10.3407	4.02806	-21.7034	1.74349	-4.56914	-13.1062	-11.3627	-17.6754	0	6	4.02806	-4.56914	-11.3627	Mixed	-4.56914	0.477512	1.08695	0.338173
DCTN1	18.4569	22.1242	3.8477	-3.66733	0	-18.2766	11.8437	15.511	-2.76553	5	18.4569	-3.66733	11.8437	Mixed	11.8437	0.180361	-0.961924	-14.6693	-14.489	-15.6313	0	3.66733	2.52505	-18.1563	8	-0.961924	-14.489	2.52505	Mixed	-0.961924	0.619187	1.57706	0.189915
RPL12	19.4188	-0.480962	19.4188	21.1022	1.2024	21.1022	0	-19.8998	0	6	19.4188	21.1022	0	Mixed	19.4188	8.8978	-2.40481	-16.9539	8.95792	-2.34469	-17.014	-8.05611	-19.3587	0	5	-2.40481	-2.34469	-8.05611	All Negative	-2.40481	0.784274	2.52823	0.0647869
PTPN11	-0.12024	1.14228	-3.30661	6.91383	8.17635	3.72745	9.37876	10.6413	6.19238	5	-0.12024	6.91383	9.37876	Mixed	6.91383														Mixed
DDX39B	2.58517	9.01804	18.3367	-5.3507	1.08216	10.4008	-4.92986	1.50301	10.8216	4	9.01804	1.08216	1.50301	All Positive	1.50301	0.240481	3.8477	-17.2545	0.0601202	3.66733	-17.0741	-17.014	-13.4068	0	2	0.240481	0.0601202	-13.4068	Mixed	0.0601202	0.620633	1.58304	0.18858
SCRN1	11.0621	10.6413	-7.45491	6.01202	5.59118	-12.505	20.02	19.5992	1.50301	4	10.6413	5.59118	19.5992	All Positive	10.6413	3.24649	4.38878	-18.0361	-3.42685	-2.28457	-11.3627	-8.17635	-7.03407	-6.61323	5	3.24649	-3.42685	-7.03407	Mixed	-3.42685	0.81592	2.82244	0.0477096
HMGB1P1;HMGB1	13.3467	-4.50902	6.43287	11.9038	-5.9519	4.98998	14.0681	-3.78758	7.15431	4	6.43287	4.98998	7.15431	All Positive	6.43287	-1.86373	-1.98397	-10.8818	6.61323	6.49299	-19.3587	-12.7455	-12.8657	0	5	-1.98397	6.49299	-12.7455	Mixed	-1.98397	0.623552	1.59521	0.185895
H1-4;H1-3;H1-2	8.65731	-11.0621	6.37275	13.4068	-6.31263	11.1222	14.9699	-4.7495	12.6854	3	6.37275	11.1222	12.6854	All Positive	11.1222	7.39479	14.5491	2.70541	4.32866	11.483	5.77154	-3.66733	3.48697	13.7675	2	7.39479	5.77154	3.48697	All Positive	5.77154	0.713998	2.03956	0.110999
WDR1	1.44289	4.32866	1.26253	10.0401	12.9259	9.85972	2.16433	5.0501	1.98397	13	1.44289	10.0401	2.16433	All Positive	2.16433	-2.28457	4.68938	-12.5651	-1.26253	5.71142	-13.5872	-8.17635	-1.2024	-6.67335	17	-2.28457	-1.26253	-6.67335	All Negative	-2.28457	0.777754	2.47469	0.068601
ARPC1B	1.26253	1.32265	-4.86974	8.35671	8.41683	2.22445	10.6413	10.7014	4.50902	3	1.26253	8.35671	10.6413	All Positive	8.35671														Mixed
PPP4R1	-3.48697	9.61924	12.3848	-8.35671	4.7495	7.51503	-2.94589	10.1603	12.9259	2	9.61924	4.7495	10.1603	All Positive	9.61924														Mixed
RPS16	12.3848	0.781563	-7.09419	9.85972	-1.74349	-9.61924	17.5551	5.9519	-1.92385	6	0.781563	-1.74349	5.9519	Mixed	0.781563	-1.14228	-3.48697	-14.3086	-6.01202	-8.35671	-9.43888	-6.61323	-8.95792	-8.83768	5	-3.48697	-8.35671	-8.83768	All Negative	-8.35671	0.833404	3.01595	0.0393193
TXN	0	-5.53106	0	10.4008	4.86974	10.4008	17.2545	11.7234	17.2545	15	0	10.4008	17.2545	Mixed	10.4008	-10.7014	7.63527	-9.01804	-15.7515	2.58517	-3.96794	0	18.3367	-19.7194	28	-9.01804	-3.96794	0	Mixed	-3.96794	0.767692	2.39597	0.0746819
DENR	10.8818	-3.72745	0.961924	10.4008	-4.20842	0.480962	12.8657	-1.74349	2.94589	5	0.961924	0.480962	2.94589	All Positive	0.961924	7.33467	19.6593	-8.65731	-8.29659	4.02806	6.97395	-12.3246	0	11.002	4	7.33467	4.02806	0	Mixed	4.02806	-0.458817	-1.03275	0.360068
RAB11A;RAB11B	0.901804	2.34469	3.90782	7.15431	8.59719	10.1603	1.56313	3.00601	4.56914	3	2.34469	8.59719	3.00601	All Positive	3.00601														Mixed
PPIA;PPIAL4A	7.99599	9.37876	9.61924	-2.64529	-1.26253	-1.02204	6.43287	7.81563	8.05611	2	9.37876	-1.26253	7.81563	Mixed	7.81563	2.40481	8.17635	-14.0681	-1.32265	4.4489	-10.3407	-10.4609	-4.68938	-1.2024	2	2.40481	-1.32265	-4.68938	Mixed	-1.32265	0.641031	1.6704	0.17016
IPO7	-6.97395	-9.61924	3.72745	1.02204	-1.62325	11.7234	11.7234	9.07816	22.4248	7	-6.97395	1.02204	11.7234	Mixed	1.02204	-19.2986	-12.505	0	-2.28457	4.50902	-17.014	-2.22445	4.56914	-17.0741	5	-12.505	-2.28457	-2.22445	All Negative	-2.28457	0.510065	1.18601	0.301254
CAND1	15.3307	6.91383	11.6032	-1.98397	-10.4008	-5.71142	15.992	7.57515	12.2645	10	11.6032	-5.71142	12.2645	Mixed	11.6032	6.01202	17.4349	-5.17034	-0.0601202	11.3627	0.901804	-8.65731	2.76553	9.499	6	6.01202	0.901804	2.76553	All Positive	2.76553	0.226649	0.46541	0.665848
ATP5F1A	6.85371	6.37275	3.60721	0.901804	0.420842	-2.34469	9.91984	9.43888	6.67335	3	6.37275	0.420842	9.43888	All Positive	6.37275														Mixed
SOD2	16.8337	-1.44289	-2.28457	14.489	-3.78758	-4.62926	13.1062	-5.17034	-6.01202	4	-1.44289	-3.78758	-5.17034	All Negative	-3.78758	-18.0962	0	6.43287	2.10421	20.2004	-13.7675	-18.0962	0	6.43287	14	0	2.10421	0	Mixed	0	-0.849496	-3.22026	0.0322725
EZR	11.9639	-1.44289	7.51503	14.1283	0.721443	9.67936	14.7896	1.38277	10.3407	13	7.51503	9.67936	10.3407	All Positive	9.67936	-7.21443	8.71743	-4.7495	-6.31263	9.61924	-5.6513	1.38277	17.3146	-13.3467	10	-4.7495	-5.6513	1.38277	Mixed	-4.7495	0.932024	5.14368	0.00677399
RPS6	20.982	9.1984	10.7014	7.57515	-4.20842	-2.70541	11.5431	-0.240481	1.26253	7	10.7014	-2.70541	1.26253	Mixed	1.26253	6.19238	-9.85972	-12.3848	16.5932	0.541082	-22.7856	-6.43287	-22.485	0.240481	5	-9.85972	0.541082	-6.43287	Mixed	-6.43287	0.639024	1.66156	0.171938
NA;GSN	12.6253	12.8056	-8.8978	11.002	11.1824	-10.521	10.8818	11.0621	-10.6413	6	12.6253	11.002	10.8818	All Positive	11.002	-0.360721	-5.47094	11.9639	9.31864	4.20842	2.28457	11.6032	6.49299	0	2	-0.360721	4.20842	6.49299	Mixed	4.20842	0.887471	3.85135	0.0182816
DRG1	20.1403	8.35671	14.7295	7.81563	-3.96794	2.40481	5.3507	-6.43287	-0.0601202	3	14.7295	2.40481	-0.0601202	Mixed	2.40481	6.01202	12.2645	-12.9259	-1.74349	4.50902	-5.17034	-9.31864	-3.06613	2.40481	2	6.01202	-1.74349	-3.06613	Mixed	-1.74349	0.441232	0.983365	0.381102
CCDC124	17.7355	5.89178	14.489	17.0741	5.23046	13.8277	-1.08216	-12.9259	-4.32866	6	14.489	13.8277	-4.32866	Mixed	13.8277	-4.62926	0.541082	-6.43287	5.0501	10.2204	-16.1122	-7.15431	-1.98397	-3.90782	6	-4.62926	5.0501	-3.90782	Mixed	-3.90782	0.552584	1.326	0.25549
PSME3	-6.55311	0	-14.489	5.47094	12.024	-2.46493	17.7355	24.2886	9.7996	7	-6.55311	5.47094	17.7355	Mixed	5.47094	16.2325	0.300601	-0.901804	18.3968	2.46493	-3.06613	0	-15.9319	15.3307	5	0.300601	2.46493	0	Mixed	0.300601	0.311756	0.656216	0.547517
PRDX2;PRDX1	3.90782	3.66733	4.02806	3.8477	3.60721	3.96794	6.19238	5.9519	6.31263	1	3.90782	3.8477	6.19238	All Positive	3.90782														Mixed
HINT2	11.483	18.517	3.06613	9.97996	17.014	1.56313	-6.91383	0.12024	-15.3307	3	11.483	9.97996	-6.91383	Mixed	9.97996	10.8216	-1.32265	1.56313	9.13828	-3.00601	3.24649	8.83768	-3.30661	3.54709	3	1.56313	3.24649	3.54709	All Positive	3.24649	0.171465	0.348084	0.745324
ACLY	7.81563	10.7014	5.6513	2.22445	5.11022	0.0601202	4.98998	7.87575	2.82565	15	7.81563	2.22445	4.98998	All Positive	4.98998	-3.72745	1.92385	-13.1062	-4.32866	1.32265	-12.505	-7.87575	-2.22445	-8.95792	14	-3.72745	-4.32866	-7.87575	All Negative	-4.32866	0.928181	4.98849	0.00755172
DCPS	19.5992	11.9038	4.4489	3.30661	-4.38878	-11.8437	13.1062	5.41082	-2.04409	4	11.9038	-4.38878	5.41082	Mixed	5.41082	0.661323	2.40481	-7.39479	0.781563	2.52505	-7.51503	-3.96794	-2.22445	-2.76553	3	0.661323	0.781563	-2.76553	Mixed	0.661323	0.43785	0.974031	0.385195
IPO8;IPO7	5.71142	6.91383	6.91383	6.49299	7.69539	7.69539	-1.32265	-0.12024	-0.12024	2	6.91383	7.69539	-0.12024	Mixed	6.91383	1.32265	0.12024	-15.511	0.961924	-0.240481	-15.1503	-8.65731	-9.85972	-5.53106	2	0.12024	-0.240481	-8.65731	Mixed	-0.240481	0.714722	2.04379	0.110467
BTF3L4	15.511	3.96794	4.68938	9.97996	-1.56313	-0.841683	11.5431	0	0.721443	3	4.68938	-0.841683	0.721443	Mixed	0.721443	-9.1984	-1.92385	12.024	2.58517	9.85972	0.240481	9.25852	16.5331	-6.43287	5	-1.92385	2.58517	9.25852	Mixed	2.58517	-0.237865	-0.489788	0.649932
RAB35	11.6633	-3.48697	16.5932	12.505	-2.64529	17.4349	4.32866	-10.8216	9.25852	2	11.6633	12.505	4.32866	All Positive	11.6633	8.59719	17.1343	-1.62325	1.92385	10.4609	5.0501	-2.58517	5.9519	9.55912	2	8.59719	5.0501	5.9519	All Positive	5.9519	0.467223	1.0569	0.350162
PSMD12	10.4008	6.01202	8.29659	-3.66733	-8.05611	-5.77154	11.7836	7.39479	9.67936	10	8.29659	-5.77154	9.67936	Mixed	8.29659	1.62325	-6.37275	-11.5431	1.62325	-6.37275	-11.5431	-0.601202	-8.59719	-9.31864	7	-6.37275	-6.37275	-8.59719	All Negative	-6.37275	0.745987	2.24033	0.0885894
PPIB	-4.38878	-4.38878	6.31263	8.23647	8.23647	18.9379	6.49299	6.49299	17.1944	9	-4.38878	8.23647	6.49299	Mixed	6.49299	0	-18.2766	14.7896	20.02	1.74349	-5.23046	23.2665	4.98998	-8.47695	5	0	1.74349	4.98998	Mixed	1.74349	0.141305	0.285475	0.789453
CCAR2	-9.25852	-4.86974	9.97996	-2.88577	1.50301	16.3527	-3.60721	0.781563	15.6313	3	-4.86974	1.50301	0.781563	Mixed	0.781563	-0.180361	-1.26253	-17.495	-1.38277	-2.46493	-16.2926	-17.6754	-18.7575	0	4	-1.26253	-2.46493	-17.6754	All Negative	-2.46493	0.485124	1.10956	0.329399
CMBL	16.7134	2.76553	3.60721	17.0741	3.12625	3.96794	6.67335	-7.27455	-6.43287	2	3.60721	3.96794	-6.43287	Mixed	3.60721														Mixed
NCL	0.661323	2.46493	6.61323	2.82565	4.62926	8.77756	3.00601	4.80962	8.95792	19	2.46493	4.62926	4.80962	All Positive	4.62926	4.32866	10.1603	-11.3026	0.300601	6.13226	-7.27455	-7.87575	-2.04409	0.901804	22	4.32866	0.300601	-2.04409	Mixed	0.300601	0.611884	1.54722	0.196719
EIF3G	18.3367	3.8477	6.01202	3.54709	-10.9419	-8.77756	15.992	1.50301	3.66733	4	6.01202	-8.77756	3.66733	Mixed	3.66733	0.480962	0.420842	1.80361	4.80962	4.7495	-2.52505	1.44289	1.38277	0.841683	6	0.480962	4.7495	1.38277	All Positive	1.38277	-0.19572	-0.39916	0.710169
TUBA4A	13.0461	-3.72745	7.57515	10.9419	-5.83166	5.47094	10.521	-6.25251	5.0501	5	7.57515	5.47094	5.0501	All Positive	5.47094	4.26854	19.6593	-8.59719	-6.91383	8.47695	2.58517	-13.2866	2.10421	8.95792	2	4.26854	2.58517	2.10421	All Positive	2.58517	0.830862	2.98614	0.0404923
CNPY2	15.9319	9.7996	21.7034	-6.73347	-12.8657	-0.961924	18.7575	12.6253	24.5291	3	15.9319	-6.73347	18.7575	Mixed	15.9319	-2.28457	-3.30661	14.3687	16.9539	15.9319	-4.86974	14.7295	13.7074	-2.64529	4	-2.28457	15.9319	13.7074	Mixed	13.7074	0.0101212	0.0202434	0.984819
NAP1L1;NAP1L4	10.3407	0.781563	-0.781563	6.01202	-3.54709	-5.11022	17.6152	8.05611	6.49299	4	0.781563	-3.54709	8.05611	Mixed	0.781563														Mixed
NA;TUBA3D;TUBA1B;TUBA4A;TUBA3E;TUBA1A;TUBA1C	11.1824	12.3848	14.4289	-10.9419	-9.73948	-7.69539	8.53707	9.73948	11.7836	2	12.3848	-9.73948	9.73948	Mixed	9.73948														Mixed
PDIA6	3.48697	3.8477	15.2705	-2.70541	-2.34469	9.07816	0.240481	0.601202	12.024	12	3.8477	-2.34469	0.601202	Mixed	0.601202	-3.48697	-4.92986	-7.99599	0.240481	-1.2024	-11.7234	0.420842	-1.02204	-11.9038	12	-4.92986	-1.2024	-1.02204	All Negative	-1.2024	0.575027	1.4057	0.232527
SARS1	17.1343	3.8477	6.67335	8.47695	-4.80962	-1.98397	10.4609	-2.82565	0	7	6.67335	-1.98397	0	Mixed	0	-4.08818	-9.13828	-4.98998	0.601202	-4.4489	-9.67936	5.0501	0	-14.1283	9	-4.98998	-4.4489	0	Mixed	-4.4489	0.610011	1.53967	0.19848
CBX3	3.66733	20.2605	5.41082	-1.62325	14.9699	0.12024	-11.3026	5.29058	-9.55912	6	5.41082	0.12024	-9.55912	Mixed	0.12024	6.43287	1.50301	-4.08818	8.83768	3.90782	-6.49299	-7.33467	-12.2645	9.67936	6	1.50301	3.90782	-7.33467	Mixed	1.50301	-0.0629724	-0.126195	0.905666
GOT2	3.78758	-6.31263	1.38277	25.5511	15.4509	23.1463	0	-10.1002	-2.40481	6	1.38277	23.1463	-2.40481	Mixed	1.38277	3.90782	-0.480962	-20.02	5.0501	0.661323	-21.1623	-16.1122	-20.501	0	2	-0.480962	0.661323	-16.1122	Mixed	-0.480962	0.550212	1.31784	0.257965
HSPA8;HSPA6;HSPA2	13.4068	0.841683	0.420842	15.2104	2.64529	2.22445	11.5431	-1.02204	-1.44289	2	0.841683	2.64529	-1.02204	Mixed	0.841683	2.16433	1.92385	-17.8557	1.56313	1.32265	-17.2545	-12.7455	-12.986	-2.94589	2	1.92385	1.32265	-12.7455	Mixed	1.32265	0.376378	0.812502	0.462092
PGM1	12.2645	0.961924	2.64529	9.67936	-1.62325	0.0601202	12.1443	0.841683	2.52505	3	2.64529	0.0601202	2.52505	All Positive	2.52505														Mixed
POTEF;POTEI;POTEJ;ACTB;ACTG1;POTEE;POTEKP	6.61323	3.60721	2.94589	10.521	7.51503	6.85371	2.70541	-0.300601	-0.961924	5	3.60721	7.51503	-0.300601	Mixed	3.60721														Mixed
CUL1	-3.8477	-1.68337	11.3627	-2.88577	-0.721443	12.3246	-3.24649	-1.08216	11.9639	3	-1.68337	-0.721443	-1.08216	All Negative	-1.08216	-7.27455	1.32265	-13.6473	-3.06613	5.53106	-17.8557	-20.9218	-12.3246	0	3	-7.27455	-3.06613	-12.3246	All Negative	-7.27455	0.764988	2.37557	0.076356
TXNRD1	2.88577	8.77756	5.0501	5.9519	11.8437	8.11623	-3.48697	2.40481	-1.32265	6	5.0501	8.11623	-1.32265	Mixed	5.0501	2.16433	-7.99599	-9.91984	3.54709	-6.61323	-11.3026	4.20842	-5.9519	-11.9639	7	-7.99599	-6.61323	-5.9519	All Negative	-6.61323	0.88479	3.79747	0.0191453
RPL9P9	3.78758	-3.72745	11.1222	4.62926	-2.88577	11.9639	10.9419	3.42685	18.2766	5	3.78758	4.62926	10.9419	All Positive	4.62926	6.85371	7.39479	-18.3968	4.7495	5.29058	-16.2926	-12.8657	-12.3246	1.32265	4	6.85371	4.7495	-12.3246	Mixed	4.7495	0.458956	1.03315	0.359904
GNPDA1	14.008	5.9519	-2.46493	11.7836	3.72745	-4.68938	11.0621	3.00601	-5.41082	6	5.9519	3.72745	3.00601	All Positive	3.72745	8.05611	10.2204	0.961924	1.2024	3.36673	7.81563	4.08818	6.25251	4.92986	6	8.05611	3.36673	4.92986	All Positive	4.92986	-0.349417	-0.745846	0.497205
EIF6	12.505	19.479	5.89178	9.91984	16.8938	3.30661	-6.97395	0	-13.5872	5	12.505	9.91984	-6.97395	Mixed	9.91984	-4.56914	3.8477	-9.31864	-7.69539	0.721443	-6.19238	-2.10421	6.31263	-11.7836	6	-4.56914	-6.19238	-2.10421	All Negative	-4.56914	0.604303	1.51691	0.203886
HSP90AB1;HSP90AB2P	-11.1824	-15.2104	-2.58517	10.1002	6.07214	18.6974	9.61924	5.59118	18.2164	2	-11.1824	10.1002	9.61924	Mixed	9.61924														Mixed
LYAR	-1.86373	-1.74349	-7.21443	14.008	14.1283	8.65731	13.8277	13.9479	8.47695	3	-1.86373	14.008	13.8277	Mixed	13.8277	1.44289	19.1784	-13.0461	-18.0361	-0.300601	6.43287	-1.08216	16.6533	-10.521	5	1.44289	-0.300601	-1.08216	Mixed	-0.300601	0.630721	1.62555	0.179372
TAGLN2	-3.72745	-13.5872	3.54709	10.2806	0.420842	17.5551	7.93587	-1.92385	15.2104	9	-3.72745	10.2806	7.93587	Mixed	7.93587	-0.721443	7.27455	-6.73347	-3.12625	4.86974	-4.32866	-6.43287	1.56313	-1.02204	9	-0.721443	-3.12625	-1.02204	All Negative	-1.02204	0.591572	1.46746	0.216154
EEF1B2;EEF1D	4.7495	5.29058	6.49299	-0.360721	0.180361	1.38277	4.38878	4.92986	6.13226	3	5.29058	0.180361	4.92986	All Positive	4.92986	0.901804	-7.39479	-6.43287	4.32866	-3.96794	-9.85972	1.62325	-6.67335	-7.15431	2	-6.43287	-3.96794	-6.67335	All Negative	-6.43287	0.926505	4.92452	0.00790376
NA;APOB	-1.56313	6.67335	-10.4008	5.77154	14.008	-3.06613	9.37876	17.6152	0.541082	3	-1.56313	5.77154	9.37876	Mixed	5.77154	14.7896	-1.32265	-3.36673	17.2545	1.14228	-5.83166	0	-16.1122	11.4228	3	-1.32265	1.14228	0	Mixed	0	0.571236	1.39192	0.236346
MAT2A	5.23046	3.90782	11.6633	3.54709	2.22445	9.97996	3.30661	1.98397	9.73948	5	5.23046	3.54709	3.30661	All Positive	3.54709	-3.66733	-15.6914	0	12.3246	0.300601	-15.992	10.2806	-1.74349	-13.9479	3	-3.66733	0.300601	-1.74349	Mixed	-1.74349	0.911198	4.42362	0.0114786
INF2	5.11022	4.56914	19.5992	4.62926	4.08818	19.1182	-14.489	-15.0301	0	3	5.11022	4.62926	-14.489	Mixed	4.62926	4.50902	1.92385	-5.11022	6.79359	4.20842	-7.39479	-8.65731	-11.2425	8.05611	4	1.92385	4.20842	-8.65731	Mixed	1.92385	-0.0488908	-0.0978987	0.926722
UBA6	16.7735	15.9319	-2.22445	7.81563	6.97395	-11.1824	17.2545	16.4128	-1.74349	3	15.9319	6.97395	16.4128	All Positive	15.9319	5.41082	-2.22445	-11.2425	5.71142	-1.92385	-11.5431	0.721443	-6.91383	-6.55311	4	-2.22445	-1.92385	-6.55311	All Negative	-2.22445	0.9254	4.88348	0.00814015
UBE2L3	2.88577	-2.52505	4.62926	4.62926	-0.781563	6.37275	7.39479	1.98397	9.13828	6	2.88577	4.62926	7.39479	All Positive	4.62926	-12.505	-3.66733	6.19238	-4.80962	4.02806	-1.50301	7.39479	16.2325	-13.7074	5	-3.66733	-1.50301	7.39479	Mixed	-1.50301	0.503242	1.16472	0.308861
NOLC1	23.4469	17.7355	4.50902	1.38277	-4.32866	-17.5551	13.2265	7.51503	-5.71142	6	17.7355	-4.32866	7.51503	Mixed	7.51503	2.16433	4.20842	-10.7615	4.92986	6.97395	-13.5271	-13.5872	-11.5431	4.98998	8	2.16433	4.92986	-11.5431	Mixed	2.16433	0.460102	1.03642	0.358547
BANF1	10.4609	1.68337	0.901804	7.69539	-1.08216	-1.86373	10.0401	1.26253	0.480962	2	1.68337	-1.08216	1.26253	Mixed	1.26253	5.41082	7.15431	-9.01804	4.32866	6.07214	-7.93587	-10.521	-8.77756	6.91383	2	5.41082	4.32866	-8.77756	Mixed	4.32866	0.0323736	0.0647811	0.951457
EIF4A2	3.66733	4.20842	3.00601	4.7495	5.29058	4.08818	4.50902	5.0501	3.8477	2	3.66733	4.7495	4.50902	All Positive	4.50902														Mixed
ALYREF	8.29659	6.49299	4.56914	1.44289	-0.360721	-2.28457	8.53707	6.73347	4.80962	3	6.49299	-0.360721	6.73347	Mixed	6.49299														Mixed
MOB1B;MOB1A	5.83166	-15.3307	5.83166	20.982	-0.180361	20.982	11.1222	-10.0401	11.1222	2	5.83166	20.982	11.1222	All Positive	11.1222	16.4729	1.02204	-3.90782	18.6373	3.18637	-6.07214	0	-15.4509	12.5651	4	1.02204	3.18637	0	Mixed	1.02204	0.778119	2.47762	0.0683851
NME1	3.66733	-9.85972	-6.67335	13.5271	0	3.18637	12.5651	-0.961924	2.22445	7	-6.67335	3.18637	2.22445	Mixed	2.22445	-6.55311	-5.6513	-9.43888	3.42685	4.32866	-19.4188	-15.7515	-14.8497	-0.240481	3	-6.55311	3.42685	-14.8497	Mixed	-6.55311	0.412848	0.906562	0.415911
PRDX5	-0.180361	-12.9259	7.69539	6.13226	-6.61323	14.008	1.98397	-10.7615	9.85972	6	-0.180361	6.13226	1.98397	Mixed	1.98397	-10.521	-6.49299	-8.77756	-10.3407	-6.31263	-8.95792	-6.85371	-2.82565	-12.4449	5	-8.77756	-8.95792	-6.85371	All Negative	-8.77756	0.939824	5.50154	0.00532276
AIFM1	13.4669	13.4068	-2.40481	13.1062	13.0461	-2.76553	1.98397	1.92385	-13.8878	2	13.4068	13.0461	1.92385	All Positive	13.0461														Mixed
OGDH	7.69539	11.7836	-1.2024	4.56914	8.65731	-4.32866	10.7615	14.8497	1.86373	3	7.69539	4.56914	10.7615	All Positive	7.69539	-1.92385	0	-1.92385	-0.541082	1.38277	-3.30661	-1.2024	0.721443	-2.64529	3	-1.92385	-0.541082	-1.2024	All Negative	-1.2024	0.924695	4.85776	0.00829274
RPLP0	-4.98998	8.17635	-1.98397	-2.28457	10.8818	0.721443	1.26253	14.4289	4.26854	2	-1.98397	0.721443	4.26854	Mixed	0.721443	7.87575	-5.89178	3.00601	11.8437	-1.92385	-0.961924	9.85972	-3.90782	1.02204	3	3.00601	-0.961924	1.02204	Mixed	1.02204	-0.00467714	-0.00935438	0.992984
NME2P1;NME2	13.0461	-2.04409	5.3507	13.4669	-1.62325	5.77154	10.4008	-4.68938	2.70541	6	5.3507	5.77154	2.70541	All Positive	5.3507	2.16433	-15.4509	-2.16433	8.05611	-9.55912	-8.05611	14.6092	-3.00601	-14.6092	5	-2.16433	-8.05611	-3.00601	All Negative	-3.00601	0.908426	4.34605	0.0121948
TPM4	9.01804	-3.00601	9.01804	9.7996	-2.22445	9.7996	16.8337	4.80962	16.8337	10	9.01804	9.7996	16.8337	All Positive	9.7996	0	-15.6914	10.5812	21.9439	6.25251	-11.3627	19.8998	4.20842	-9.31864	10	0	6.25251	4.20842	Mixed	4.20842	0.805143	2.71512	0.0532548
SERPINB1	-1.80361	0.961924	0.601202	12.6854	15.4509	15.0902	-6.67335	-3.90782	-4.26854	3	0.601202	15.0902	-4.26854	Mixed	0.601202	-8.11623	8.8978	5.23046	1.2024	18.2164	-4.08818	-10.8818	6.13226	7.99599	4	5.23046	1.2024	6.13226	All Positive	5.23046	-0.0316715	-0.0633749	0.952509
PPM1G	-0.240481	17.1944	3.00601	1.86373	19.2986	5.11022	-8.35671	9.07816	-5.11022	5	3.00601	5.11022	-5.11022	Mixed	3.00601	-0.661323	9.7996	-17.014	-20.02	-9.55912	2.34469	-1.98397	8.47695	-15.6914	4	-0.661323	-9.55912	-1.98397	All Negative	-1.98397	0.519433	1.21574	0.290925
HGS	13.8277	18.2164	-1.02204	-4.38878	0	-19.2385	13.5271	17.9158	-1.32265	2	13.8277	-4.38878	13.5271	Mixed	13.5271														Mixed
SNX6	14.7295	-2.10421	3.48697	4.56914	-12.2645	-6.67335	15.992	-0.841683	4.7495	3	3.48697	-6.67335	4.7495	Mixed	3.48697	-16.0521	-1.68337	-3.48697	-7.87575	6.49299	-11.6633	-10.1002	4.26854	-9.43888	4	-3.48697	-7.87575	-9.43888	All Negative	-7.87575	0.67895	1.84953	0.138064
GLO1	13.5872	-4.20842	-7.21443	15.0902	-2.70541	-5.71142	15.3908	-2.40481	-5.41082	5	-4.20842	-2.70541	-2.40481	All Negative	-2.70541	1.2024	-0.0601202	-21.1623	-3.90782	-5.17034	-16.0521	-19.9599	-21.2224	0	6	-0.0601202	-5.17034	-19.9599	All Negative	-5.17034	0.403819	0.88282	0.427197
TUBB8B;NA;TUBB4A;TUBB;TUBB4B;TUBB3;TUBB2A;TUBB8;TUBB6;TUBB2B;TUBB1	6.55311	17.976	3.8477	-11.4228	0	-14.1283	11.9038	23.3267	9.1984	3	6.55311	-11.4228	11.9038	Mixed	6.55311	13.5872	17.0741	-11.3627	-1.56313	1.92385	3.78758	-6.07214	-2.58517	8.29659	2	13.5872	1.92385	-2.58517	Mixed	1.92385	-0.114187	-0.229877	0.829464
ANXA7	-0.781563	10.2204	-7.57515	7.45491	18.4569	0.661323	1.44289	12.4449	-5.3507	4	-0.781563	7.45491	1.44289	Mixed	1.44289														Mixed
SEC23A;SEC23B	-4.08818	-6.13226	8.11623	1.02204	-1.02204	13.2265	0.541082	-1.50301	12.7455	2	-4.08818	1.02204	0.541082	Mixed	0.541082	-3.8477	7.99599	-0.180361	-3.90782	7.93587	-0.12024	-5.3507	6.49299	1.32265	2	-0.180361	-0.12024	1.32265	Mixed	-0.12024	-0.328178	-0.694839	0.525405
SMS	13.7675	3.48697	5.9519	5.23046	-5.0501	-2.58517	11.1222	0.841683	3.30661	6	5.9519	-2.58517	3.30661	Mixed	3.30661	-0.12024	3.48697	-5.77154	3.18637	6.79359	-9.07816	-4.56914	-0.961924	-1.32265	9	-0.12024	3.18637	-1.32265	Mixed	-0.12024	0.276058	0.574439	0.596432
TPI1	-4.7495	-3.96794	1.80361	6.49299	7.27455	13.0461	7.81563	8.59719	14.3687	15	-3.96794	7.27455	8.59719	Mixed	7.27455	0.240481	3.00601	-7.39479	-0.601202	2.16433	-6.55311	3.18637	5.9519	-10.3407	16	0.240481	-0.601202	3.18637	Mixed	0.240481	0.34265	0.72946	0.50614
PLIN3	-6.43287	13.5872	13.5872	-14.0681	5.9519	5.9519	-4.38878	15.6313	15.6313	6	13.5872	5.9519	15.6313	All Positive	13.5872	0.901804	-1.74349	-8.59719	3.06613	0.420842	-10.7615	-0.360721	-3.00601	-7.33467	7	-1.74349	0.420842	-3.00601	Mixed	-1.74349	0.904138	4.23246	0.0133438
TUBAL3;NA;TUBA3D;TUBA1B;TUBA4A;TUBA1A;TUBA1C;TUBA8	11.2425	-2.82565	5.9519	4.50902	-9.55912	-0.781563	17.4349	3.36673	12.1443	9	5.9519	-0.781563	12.1443	Mixed	5.9519	6.79359	3.96794	-5.3507	3.30661	0.480962	-1.86373	3.36673	0.541082	-1.92385	13	3.96794	0.480962	0.541082	All Positive	0.541082	0.465418	1.05168	0.352281
ZYX	11.7234	-1.38277	3.18637	17.0741	3.96794	8.53707	15.2705	2.16433	6.73347	3	3.18637	8.53707	6.73347	All Positive	6.73347	-5.23046	10.7615	-4.20842	-0.961924	15.0301	-8.47695	-6.73347	9.25852	-2.70541	9	-4.20842	-0.961924	-2.70541	All Negative	-2.70541	0.92295	4.79556	0.00867626
CYFIP1;CYFIP2	-1.32265	9.85972	-1.62325	9.61924	20.8016	9.31864	-7.15431	4.02806	-7.45491	3	-1.32265	9.61924	-7.15431	Mixed	-1.32265														Mixed
TOP2A	10.3407	10.6413	22.7856	-12.4449	-12.1443	0	9.55912	9.85972	22.004	3	10.6413	-12.1443	9.85972	Mixed	9.85972	4.86974	3.18637	-7.75551	4.50902	2.82565	-7.39479	2.64529	0.961924	-5.53106	2	3.18637	2.82565	0.961924	All Positive	2.82565	0.0307133	0.0614556	0.953945
RPS24	3.96794	20.3206	4.38878	-7.03407	9.31864	-6.61323	0.541082	16.8938	0.961924	3	4.38878	-6.61323	0.961924	Mixed	0.961924	14.6092	-0.601202	-1.62325	9.7996	-5.41082	3.18637	11.6032	-3.60721	1.38277	3	-0.601202	3.18637	1.38277	Mixed	1.38277	-0.246356	-0.508381	0.637942
RUVBL2	16.8938	2.46493	4.56914	11.7836	-2.64529	-0.541082	8.95792	-5.47094	-3.36673	4	4.56914	-0.541082	-3.36673	Mixed	-0.541082	0.961924	6.37275	-15.992	-10.4609	-5.0501	-4.56914	-6.07214	-0.661323	-8.95792	1	0.961924	-5.0501	-6.07214	Mixed	-5.0501	0.49159	1.12902	0.322013
GLUD1	-6.79359	10.0401	10.0401	-8.41683	8.41683	8.41683	-15.992	0.841683	0.841683	2	10.0401	8.41683	0.841683	All Positive	8.41683	10.521	-2.52505	4.80962	10.1002	-2.94589	5.23046	3.66733	-9.37876	11.6633	3	4.80962	5.23046	3.66733	All Positive	4.80962	0.308548	0.648749	0.551865
NA;TMSB4Y;TMSB4X;TMSB10	5.59118	-4.56914	9.25852	10.1603	0	13.8277	2.64529	-7.51503	6.31263	3	5.59118	10.1603	2.64529	All Positive	5.59118														Mixed
ARPC3	6.79359	4.02806	13.8277	-6.55311	-9.31864	0.480962	10.8216	8.05611	17.8557	3	6.79359	-6.55311	10.8216	Mixed	6.79359	-0.901804	1.74349	-11.3627	-0.360721	2.28457	-11.9038	-4.02806	-1.38277	-8.23647	2	-0.901804	-0.360721	-4.02806	All Negative	-0.901804	0.452339	1.01439	0.367768
PSMB5	-14.3086	9.07816	-0.360721	-7.81563	15.5711	6.13226	-7.09419	16.2926	6.85371	3	-0.360721	6.13226	6.85371	Mixed	6.13226	-9.31864	-11.1824	-2.58517	2.64529	0.781563	-14.5491	-2.40481	-4.26854	-9.499	2	-9.31864	0.781563	-4.26854	Mixed	-4.26854	0.752463	2.28492	0.084328
HSPH1	-3.36673	1.08216	14.7896	-5.41082	-0.961924	12.7455	-3.60721	0.841683	14.5491	14	1.08216	-0.961924	0.841683	Mixed	0.841683	0.601202	0.0601202	-7.81563	-0.360721	-0.901804	-6.85371	-1.38277	-1.92385	-5.83166	9	0.0601202	-0.901804	-1.92385	Mixed	-0.901804	0.584386	1.4403	0.223207
FKBP4	15.9319	-6.67335	12.024	15.3908	-7.21443	11.483	9.61924	-12.986	5.71142	6	12.024	11.483	5.71142	All Positive	11.483	-6.55311	6.31263	9.1984	-0.480962	12.3848	3.12625	4.1483	17.014	-1.50301	3	6.31263	3.12625	4.1483	All Positive	4.1483	0.760013	2.33883	0.0794797
EGFR	17.6152	-0.420842	17.6152	7.75551	-10.2806	7.75551	8.95792	-9.07816	8.95792	6	17.6152	7.75551	8.95792	All Positive	8.95792	11.8437	16.7735	-1.50301	7.15431	12.0842	3.18637	-4.56914	0.360721	14.9098	4	11.8437	7.15431	0.360721	All Positive	7.15431	0.480329	1.09528	0.334916
TJAP1	12.6253	-2.88577	-3.24649	16.5331	1.02204	0.661323	16.1122	0.601202	0.240481	2	-2.88577	1.02204	0.601202	Mixed	0.601202	-14.9098	-10.7014	0	2.40481	6.61323	-17.3146	0.480962	4.68938	-15.3908	2	-10.7014	2.40481	0.480962	Mixed	0.480962	0.247826	0.511613	0.635871
HSPA1B;HSPA1L	-2.46493	7.75551	15.2104	-7.39479	2.82565	10.2806	-7.39479	2.82565	10.2806	4	7.75551	2.82565	2.82565	All Positive	2.82565	6.73347	6.67335	-11.3627	-0.0601202	-0.12024	-4.56914	-5.6513	-5.71142	1.02204	4	6.67335	-0.12024	-5.6513	Mixed	-0.12024	0.469016	1.0621	0.348062
PRMT5	16.5932	0	5.9519	6.37275	-10.2204	-4.26854	14.4289	-2.16433	3.78758	6	5.9519	-4.26854	3.78758	Mixed	3.78758	1.74349	4.86974	4.02806	9.43888	12.5651	-3.66733	-3.96794	-0.841683	9.73948	6	4.02806	9.43888	-0.841683	Mixed	4.02806	-0.267251	-0.554678	0.608667
TUBB4A;TUBB;TUBB4B;TUBB6;TUBB2B	-1.14228	13.5271	15.4509	-5.6513	9.01804	10.9419	-12.7455	1.92385	3.8477	4	13.5271	9.01804	1.92385	All Positive	9.01804														Mixed
VAT1	3.54709	2.88577	16.7134	1.14228	0.480962	14.3086	-4.56914	-5.23046	8.59719	2	3.54709	1.14228	-4.56914	Mixed	1.14228	7.09419	4.38878	-3.00601	6.91383	4.20842	-2.82565	1.2024	-1.50301	2.88577	2	4.38878	4.20842	1.2024	All Positive	4.20842	-0.524408	-1.23177	0.285495
PAFAH1B1	5.59118	17.6754	2.40481	-1.68337	10.4008	-4.86974	-1.08216	11.002	-4.26854	3	5.59118	-1.68337	-1.08216	Mixed	-1.08216														Mixed
ENO1;ENO2;ENO3	-15.0301	0	-8.35671	-7.15431	7.87575	-0.480962	5.53106	20.5611	12.2044	8	-8.35671	-0.480962	12.2044	Mixed	-0.480962	2.76553	5.53106	-16.5932	-15.8116	-13.0461	1.98397	-6.07214	-3.30661	-7.75551	7	2.76553	-13.0461	-6.07214	Mixed	-6.07214	0.39972	0.872143	0.432353
RPS15A	22.0641	8.77756	10.2204	20.1403	6.85371	8.29659	0	-13.2866	-11.8437	4	10.2204	8.29659	-11.8437	Mixed	8.29659	4.86974	0.12024	-17.2545	-0.661323	-5.41082	-11.7234	-2.22445	-6.97395	-10.1603	4	0.12024	-5.41082	-6.97395	Mixed	-5.41082	0.393372	0.855735	0.440377
RAD23B	-8.65731	9.499	-4.02806	-0.781563	17.3747	3.8477	-4.02806	14.1283	0.601202	4	-4.02806	3.8477	0.601202	Mixed	0.601202	0	-11.8437	1.98397	0	-11.8437	1.98397	16.5331	4.68938	-14.5491	6	0	0	4.68938	Mixed	0	-0.248872	-0.513913	0.6344
STAT1	17.4349	-2.94589	5.77154	7.51503	-12.8657	-4.1483	18.6974	-1.68337	7.03407	2	5.77154	-4.1483	7.03407	Mixed	5.77154														Mixed
PRDX6	6.67335	-6.43287	-4.50902	10.3407	-2.76553	-0.841683	15.4509	2.34469	4.26854	12	-4.50902	-0.841683	4.26854	Mixed	-0.841683	4.1483	0.12024	-10.7014	-1.74349	-5.77154	-4.80962	-1.2024	-5.23046	-5.3507	10	0.12024	-4.80962	-5.23046	Mixed	-4.80962	0.432501	0.959371	0.3917
ATL3	-5.77154	15.9319	-5.0501	-3.8477	17.8557	-3.12625	-12.8657	8.83768	-12.1443	5	-5.0501	-3.12625	-12.1443	All Negative	-5.0501	-10.1002	3.54709	-12.6854	-16.4729	-2.82565	-6.31263	-17.495	-3.8477	-5.29058	4	-10.1002	-6.31263	-5.29058	All Negative	-6.31263	0.0739473	0.148301	0.889281
RPL10A	-9.499	10.8216	10.8216	-8.41683	11.9038	11.9038	-9.91984	10.4008	10.4008	15	10.8216	11.9038	10.4008	All Positive	10.8216	11.8437	5.17034	-19.3587	3.18637	-3.48697	-10.7014	-10.4008	-17.0741	2.88577	9	5.17034	-3.48697	-10.4008	Mixed	-3.48697	0.8388	3.08134	0.0368836
RPL3	2.22445	16.5932	22.6052	-1.68337	12.6854	18.6974	-20.3808	-6.01202	0	6	16.5932	12.6854	-6.01202	Mixed	12.6854	-15.6914	-9.01804	0	4.50902	11.1824	-20.2004	-4.7495	1.92385	-10.9419	6	-9.01804	4.50902	-4.7495	Mixed	-4.7495	0.559163	1.34891	0.24867
SLC9A3R1	17.1343	3.00601	0.841683	15.1503	1.02204	-1.14228	9.499	-4.62926	-6.79359	5	3.00601	1.02204	-4.62926	Mixed	1.02204														Mixed
STMN1;STMN2	8.23647	6.49299	18.8176	-7.57515	-9.31864	3.00601	7.75551	6.01202	18.3367	2	8.23647	-7.57515	7.75551	Mixed	7.75551	5.0501	12.8657	1.32265	5.47094	13.2866	0.901804	-0.240481	7.57515	6.61323	3	5.0501	5.47094	6.61323	All Positive	5.47094	-0.268467	-0.557396	0.606975
ALDH7A1	6.07214	2.58517	2.22445	0.420842	-3.06613	-3.42685	12.0842	8.59719	8.23647	3	2.58517	-3.06613	8.59719	Mixed	2.58517														Mixed
PCBP1	-7.09419	-0.961924	9.61924	-1.98397	4.1483	14.7295	-2.52505	3.60721	14.1884	3	-0.961924	4.1483	3.60721	Mixed	3.60721														Mixed
HNRNPA1;HNRNPA1L2	12.0842	16.2325	15.1503	1.26253	5.41082	4.32866	-9.31864	-5.17034	-6.25251	3	15.1503	4.32866	-6.25251	Mixed	4.32866														Mixed
QARS1	-1.74349	-5.59118	12.4449	4.08818	0.240481	18.2766	-1.98397	-5.83166	12.2044	2	-1.74349	4.08818	-1.98397	Mixed	-1.74349	4.56914	17.976	-3.48697	-13.4068	0	14.489	0.721443	14.1283	0.360721	5	4.56914	0	0.721443	Mixed	0.721443	-0.319165	-0.673558	0.537508
KPNB1	7.81563	13.4068	0	5.11022	10.7014	-2.70541	2.34469	7.93587	-5.47094	11	7.81563	5.11022	2.34469	All Positive	5.11022	14.1884	6.73347	0.961924	6.31263	-1.14228	8.83768	10.6413	3.18637	4.50902	13	6.73347	6.31263	4.50902	All Positive	6.31263	-0.216091	-0.442639	0.680909
AIMP1	12.505	-1.02204	2.34469	16.8337	3.30661	6.67335	1.56313	-11.9639	-8.59719	2	2.34469	6.67335	-8.59719	Mixed	2.34469	-16.1122	-9.67936	3.60721	-1.32265	5.11022	-11.1824	-0.360721	6.07214	-12.1443	3	-9.67936	-1.32265	-0.360721	All Negative	-1.32265	0.340539	0.724373	0.508938
ACTN1	0.961924	-2.16433	10.7014	-0.480962	-3.60721	9.25852	4.26854	1.14228	14.008	21	0.961924	-0.480962	4.26854	Mixed	0.961924	2.28457	2.16433	-12.986	-2.28457	-2.40481	-8.41683	-3.18637	-3.30661	-7.51503	21	2.16433	-2.40481	-3.30661	Mixed	-2.40481	0.531983	1.25652	0.277303
DPP3	-7.09419	-6.01202	-0.721443	8.65731	9.73948	15.0301	6.25251	7.33467	12.6253	6	-6.01202	9.73948	7.33467	Mixed	7.33467	4.98998	-1.44289	-14.2485	10.4609	4.02806	-19.7194	-9.25852	-15.6914	0	7	-1.44289	4.02806	-9.25852	Mixed	-1.44289	0.428426	0.948288	0.39668
PDHB	9.85972	-9.7996	4.38878	13.0461	-6.61323	7.57515	13.3467	-6.31263	7.87575	3	4.38878	7.57515	7.87575	All Positive	7.57515														Mixed
CRK	-12.986	-3.96794	-11.7836	6.07214	15.0902	7.27455	3.36673	12.3848	4.56914	2	-11.7836	7.27455	4.56914	Mixed	4.56914	-3.42685	1.92385	7.99599	3.18637	8.53707	1.38277	1.08216	6.43287	3.48697	3	1.92385	3.18637	3.48697	All Positive	3.18637	-0.231748	-0.476467	0.658601
RPL32	20.5611	15.992	5.77154	0	-4.56914	-14.7896	16.7735	12.2044	1.98397	4	15.992	-4.56914	12.2044	Mixed	12.2044	2.16433	7.15431	-4.92986	5.89178	10.8818	-8.65731	-3.42685	1.56313	0.661323	4	2.16433	5.89178	0.661323	All Positive	2.16433	0.356796	0.763869	0.487516
ADSL	6.31263	-2.94589	-7.09419	11.4228	2.16433	-1.98397	12.5651	3.30661	-0.841683	8	-2.94589	2.16433	3.30661	Mixed	2.16433	4.62926	-6.13226	-7.21443	6.43287	-4.32866	-9.01804	0.661323	-10.1002	-3.24649	4	-6.13226	-4.32866	-3.24649	All Negative	-4.32866	0.790163	2.57845	0.0614276
RPS2	-5.23046	3.18637	12.3848	-9.43888	-1.02204	8.17635	0.240481	8.65731	17.8557	5	3.18637	-1.02204	8.65731	Mixed	3.18637	-5.23046	-2.52505	-4.02806	11.1222	13.8277	-20.3808	-12.3246	-9.61924	3.06613	5	-4.02806	11.1222	-9.61924	Mixed	-4.02806	0.31091	0.654244	0.548662
CLTCL1;CLTC	8.23647	-6.31263	1.74349	13.5872	-0.961924	7.09419	14.1283	-0.420842	7.63527	11	1.74349	7.09419	7.63527	All Positive	7.09419	2.40481	4.20842	-14.8497	0.300601	2.10421	-12.7455	-6.25251	-4.4489	-6.19238	8	2.40481	0.300601	-6.19238	Mixed	0.300601	0.720868	2.08021	0.105998
SERPINB9	10.2806	4.50902	-7.87575	12.024	6.25251	-6.13226	12.9259	7.15431	-5.23046	4	4.50902	6.25251	7.15431	All Positive	6.25251	-4.7495	-9.37876	-2.16433	5.6513	1.02204	-12.5651	3.60721	-1.02204	-10.521	5	-4.7495	1.02204	-1.02204	Mixed	-1.02204	0.8972	4.06317	0.0153087
FLNB;FLNA	2.58517	1.80361	9.61924	-0.601202	-1.38277	6.43287	3.36673	2.58517	10.4008	4	2.58517	-0.601202	3.36673	Mixed	2.58517	3.54709	-11.6032	7.21443	11.3026	-3.8477	-0.541082	18.3968	3.24649	-7.63527	4	3.54709	-0.541082	3.24649	Mixed	3.24649	-0.083684	-0.167957	0.874767
ARF4;ARF3;ARF1;ARF5	3.66733	18.6373	7.45491	2.94589	17.9158	6.73347	-14.9699	0	-11.1824	5	7.45491	6.73347	-11.1824	Mixed	6.73347	-2.10421	-1.92385	-13.5872	-2.82565	-2.64529	-12.8657	-6.31263	-6.13226	-9.37876	6	-2.10421	-2.82565	-6.31263	All Negative	-2.82565	0.356047	0.76203	0.488498
SMC1A	0	0	-16.8938	11.3026	11.3026	-5.59118	22.7856	22.7856	5.89178	3	0	11.3026	22.7856	Mixed	11.3026	5.11022	6.85371	-16.9539	3.60721	5.3507	-15.4509	-11.8437	-10.1002	0	2	5.11022	3.60721	-10.1002	Mixed	3.60721	0.586414	1.44791	0.221208
SKP1	6.79359	-4.7495	-1.74349	17.9158	6.37275	9.37876	11.9038	0.360721	3.36673	7	-1.74349	9.37876	3.36673	Mixed	3.36673	-0.0601202	9.25852	-1.56313	10.1603	19.479	-11.7836	-9.31864	0	7.69539	3	-0.0601202	10.1603	0	Mixed	0	0.0321229	0.0642789	0.951832
GLOD4	10.9419	0.480962	-2.52505	5.3507	-5.11022	-8.11623	15.6914	5.23046	2.22445	5	0.480962	-5.11022	5.23046	Mixed	0.480962	1.44289	-2.28457	-7.57515	-0.300601	-4.02806	-5.83166	0.961924	-2.76553	-7.09419	5	-2.28457	-4.02806	-2.76553	All Negative	-2.76553	0.469563	1.06369	0.347422
EIF5A;EIF5AL1;EIF5A2	-5.23046	11.3627	10.8216	-2.40481	14.1884	13.6473	-9.31864	7.27455	6.73347	4	10.8216	13.6473	6.73347	All Positive	10.8216	2.28457	1.44289	-4.92986	8.29659	7.45491	-10.9419	-0.601202	-1.44289	-2.04409	2	1.44289	7.45491	-1.44289	Mixed	1.44289	0.767958	2.39799	0.0745183
KIF5C;KIF5B;KIF5A	8.47695	2.40481	7.39479	9.85972	3.78758	8.77756	0	-6.07214	-1.08216	6	7.39479	8.77756	-1.08216	Mixed	7.39479	5.41082	-3.48697	-15.3307	3.66733	-5.23046	-13.5872	-3.12625	-12.024	-6.79359	5	-3.48697	-5.23046	-6.79359	All Negative	-5.23046	0.84508	3.16131	0.0341412
RBBP7	13.8878	-3.12625	1.14228	8.29659	-8.71743	-4.4489	11.3026	-5.71142	-1.44289	6	1.14228	-4.4489	-1.44289	Mixed	-1.44289	-9.91984	-3.06613	-9.499	-9.7996	-2.94589	-9.61924	-7.39479	-0.541082	-12.024	4	-9.499	-9.61924	-7.39479	All Negative	-9.499	0.898742	4.09937	0.0148607
UNC13D	-15.2104	-15.2705	0	5.29058	5.23046	20.501	5.47094	5.41082	20.6814	5	-15.2104	5.29058	5.47094	Mixed	5.29058	-15.8116	0	16.7735	2.94589	18.7575	-1.98397	1.92385	17.7355	-0.961924	3	0	2.94589	1.92385	Mixed	1.92385	-0.219049	-0.449002	0.676682
RBBP4	17.495	1.02204	1.08216	22.1242	5.6513	5.71142	0	-16.4729	-16.4128	5	1.08216	5.71142	-16.4128	Mixed	1.08216	5.0501	3.12625	-5.29058	-6.31263	-8.23647	6.07214	4.26854	2.34469	-4.50902	3	3.12625	-6.31263	2.34469	Mixed	2.34469	-0.194323	-0.396198	0.712185
RSL1D1	3.8477	17.7355	20.982	-3.48697	10.4008	13.6473	-11.9639	1.92385	5.17034	4	17.7355	10.4008	1.92385	All Positive	10.4008	2.04409	6.49299	-13.8878	2.58517	7.03407	-14.4289	-6.19238	-1.74349	-5.6513	5	2.04409	2.58517	-5.6513	Mixed	2.04409	0.699912	1.95991	0.121567
CDV3	4.26854	17.1343	10.2204	-12.8657	0	-6.91383	3.78758	16.6533	9.73948	7	10.2204	-6.91383	9.73948	Mixed	9.73948	2.28457	3.78758	-14.6092	4.86974	6.37275	-17.1944	-12.3246	-10.8216	0	8	2.28457	4.86974	-10.8216	Mixed	2.28457	0.350718	0.749013	0.495492
CYCS	8.29659	18.4569	9.91984	-9.01804	1.14228	-7.39479	4.38878	14.5491	6.01202	4	9.91984	-7.39479	6.01202	Mixed	6.01202	5.53106	0.841683	-15.0902	9.31864	4.62926	-18.8778	-9.55912	-14.2485	0	5	0.841683	4.62926	-9.55912	Mixed	0.841683	0.297855	0.624033	0.56643
CST3	-0.240481	13.9479	-0.541082	-2.16433	12.024	-2.46493	-1.32265	12.8657	-1.62325	3	-0.240481	-2.16433	-1.32265	All Negative	-1.32265														Mixed
PSMA7	5.41082	-0.841683	12.2645	1.14228	-5.11022	7.99599	11.3026	5.0501	18.1563	7	5.41082	1.14228	11.3026	All Positive	5.41082	14.0681	17.5551	3.30661	10.7014	14.1884	6.67335	2.70541	6.19238	14.6693	4	14.0681	10.7014	6.19238	All Positive	10.7014	-0.505775	-1.17259	0.306029
POTEF;POTEI;ACTB;ACTA2;ACTG1;ACTG2;ACTC1;ACTA1;POTEE	10.4609	8.71743	15.1503	10.1603	8.41683	14.8497	-4.68938	-6.43287	0	2	10.4609	10.1603	-4.68938	Mixed	10.1603	5.11022	7.99599	-17.5551	5.9519	8.83768	-18.3968	-12.4449	-9.55912	0	2	5.11022	5.9519	-9.55912	Mixed	5.11022	0.320923	0.677693	0.535141
HNRNPC	8.23647	-7.45491	15.5711	5.6513	-10.0401	12.986	12.7455	-2.94589	20.0802	4	8.23647	5.6513	12.7455	All Positive	8.23647	5.11022	8.53707	-18.6373	7.63527	11.0621	-21.1623	-17.6152	-14.1884	4.08818	5	5.11022	7.63527	-14.1884	Mixed	5.11022	0.545079	1.30031	0.263356
THBS1	11.7234	-0.360721	-0.240481	8.53707	-3.54709	-3.42685	13.8277	1.74349	1.86373	2	-0.240481	-3.42685	1.86373	Mixed	-0.240481														Mixed
NMT2;NMT1	5.6513	-9.37876	-7.39479	14.3086	-0.721443	1.26253	17.0741	2.04409	4.02806	2	-7.39479	1.26253	4.02806	Mixed	1.26253	2.46493	3.18637	-4.98998	2.04409	2.76553	-4.56914	-2.04409	-1.32265	-0.480962	1	2.46493	2.04409	-1.32265	Mixed	2.04409	-0.235227	-0.484036	0.653667
IARS1	5.71142	4.50902	-16.1122	18.2766	17.0741	-3.54709	14.6092	13.4068	-7.21443	8	4.50902	17.0741	13.4068	All Positive	13.4068	8.95792	-0.240481	-8.95792	4.86974	-4.32866	-4.86974	6.37275	-2.82565	-6.37275	7	-0.240481	-4.32866	-2.82565	All Negative	-2.82565	0.874557	3.607	0.0226169
LARS1	0.961924	-9.61924	-9.61924	16.3527	5.77154	5.77154	12.3246	1.74349	1.74349	8	-9.61924	5.77154	1.74349	Mixed	1.74349	1.92385	4.86974	-5.6513	2.64529	5.59118	-6.37275	-6.13226	-3.18637	2.40481	8	1.92385	2.64529	-3.18637	Mixed	1.92385	-0.11637	-0.234332	0.826233
TPM3	19.0581	4.98998	6.67335	15.9319	1.86373	3.54709	7.45491	-6.61323	-4.92986	9	6.67335	3.54709	-4.92986	Mixed	3.54709	-0.480962	5.47094	-11.3026	3.96794	9.91984	-15.7515	-9.13828	-3.18637	-2.64529	10	-0.480962	3.96794	-3.18637	Mixed	-0.480962	0.201375	0.411173	0.70202
TUBA1C	0.180361	12.6854	1.14228	0.480962	12.986	1.44289	-1.56313	10.9419	-0.601202	3	1.14228	1.44289	-0.601202	Mixed	1.14228	-3.90782	14.3687	-8.05611	-4.80962	13.4669	-7.15431	-12.6854	5.59118	0.721443	4	-3.90782	-4.80962	0.721443	Mixed	-3.90782	0.67302	1.8199	0.142894
SLC43A3	10.3407	-6.07214	-6.67335	13.2265	-3.18637	-3.78758	19.5992	3.18637	2.58517	3	-6.07214	-3.18637	3.18637	Mixed	-3.18637														Mixed
GRPEL1	-13.8277	-12.0842	0	0.721443	2.46493	14.5491	6.91383	8.65731	20.7415	4	-12.0842	2.46493	8.65731	Mixed	2.46493	-2.46493	6.07214	-14.7896	-1.98397	6.55311	-15.2705	-17.1944	-8.65731	-0.0601202	3	-2.46493	-1.98397	-8.65731	All Negative	-2.46493	0.296806	0.621624	0.567864
ACTB;ACTA2;ACTG1;ACTC1;ACTBL2	5.23046	-0.420842	-11.7234	5.83166	0.180361	-11.1222	13.7074	8.05611	-3.24649	3	-0.420842	0.180361	8.05611	Mixed	0.180361	-11.5431	6.43287	10.4008	3.78758	21.7635	-4.92986	-14.1884	3.78758	13.0461	2	6.43287	3.78758	3.78758	All Positive	3.78758	-0.338411	-0.71926	0.511761
ANP32B	0	18.8778	9.1984	-11.9639	6.91383	-2.76553	-7.63527	11.2425	1.56313	7	9.1984	-2.76553	1.56313	Mixed	1.56313	1.92385	3.48697	-0.901804	6.91383	8.47695	-5.89178	-4.56914	-3.00601	5.59118	5	1.92385	6.91383	-3.00601	Mixed	1.92385	0.0795495	0.159605	0.880927
RTRAF	-3.8477	-4.92986	10.2204	-0.721443	-1.80361	13.3467	4.80962	3.72745	18.8778	5	-3.8477	-0.721443	4.80962	Mixed	-0.721443	-8.29659	-6.37275	0.360721	1.32265	3.24649	-9.25852	6.73347	8.65731	-14.6693	6	-6.37275	1.32265	6.73347	Mixed	1.32265	-0.052573	-0.105292	0.921213
GDI1;GDI2	11.6032	-7.51503	6.07214	16.5331	-2.58517	11.002	1.38277	-17.7355	-4.1483	6	6.07214	11.002	-4.1483	Mixed	6.07214	-11.7234	2.52505	-1.92385	-4.98998	9.25852	-8.65731	-10.4609	3.78758	-3.18637	5	-1.92385	-4.98998	-3.18637	All Negative	-3.18637	0.644788	1.68713	0.166854
YWHAE	14.489	2.28457	6.73347	5.3507	-6.85371	-2.40481	7.27455	-4.92986	-0.480962	27	6.73347	-2.40481	-0.480962	Mixed	-0.480962	-1.44289	8.05611	-14.0681	-7.39479	2.10421	-8.11623	-12.3246	-2.82565	-3.18637	15	-1.44289	-7.39479	-3.18637	All Negative	-3.18637	0.626028	1.60561	0.183631
STK4	13.1062	4.92986	7.39479	15.3908	7.21443	9.67936	-5.23046	-13.4068	-10.9419	2	7.39479	9.67936	-10.9419	Mixed	7.39479														Mixed
ARPC2	-3.72745	-11.7836	4.1483	6.97395	-1.08216	14.8497	6.13226	-1.92385	14.008	5	-3.72745	6.97395	6.13226	Mixed	6.13226	-4.02806	-4.80962	-3.60721	0.841683	0.0601202	-8.47695	2.46493	1.68337	-10.1002	7	-4.02806	0.0601202	1.68337	Mixed	0.0601202	0.452334	1.01437	0.367775
RPS5	-6.31263	-9.91984	-6.49299	11.6633	8.05611	11.483	14.008	10.4008	13.8277	3	-6.49299	11.483	13.8277	Mixed	11.483	19.7194	7.63527	-10.7014	12.6253	0.541082	-3.60721	0	-12.0842	9.01804	6	7.63527	0.541082	0	Mixed	0.541082	0.249834	0.516033	0.633045
S100A13	6.97395	-9.85972	2.46493	5.77154	-11.0621	1.26253	21.523	4.68938	17.014	3	2.46493	1.26253	17.014	All Positive	2.46493	7.15431	-6.49299	-11.3627	1.86373	-11.7836	-6.07214	9.13828	-4.50902	-13.3467	3	-6.49299	-6.07214	-4.50902	All Negative	-6.07214	0.777501	2.47264	0.0687514
CALB1;CALB2	3.54709	2.46493	2.88577	0.300601	-0.781563	-0.360721	7.03407	5.9519	6.37275	2	2.88577	-0.360721	6.37275	Mixed	2.88577														Mixed
ADH5	0	-17.2545	-15.0301	19.5391	2.28457	4.50902	20.2004	2.94589	5.17034	7	-15.0301	4.50902	5.17034	Mixed	4.50902	-3.36673	-8.29659	-7.81563	-2.70541	-7.63527	-8.47695	2.88577	-2.04409	-14.0681	7	-7.81563	-7.63527	-2.04409	All Negative	-7.63527	0.281799	0.587403	0.588491
SEPTIN10	-3.12625	9.85972	-1.74349	-1.50301	11.483	-0.12024	0.180361	13.1663	1.56313	2	-1.74349	-0.12024	1.56313	Mixed	-0.12024	-0.0601202	2.46493	-7.45491	-0.661323	1.86373	-6.85371	-1.32265	1.2024	-6.19238	1	-0.0601202	-0.661323	-1.32265	All Negative	-0.661323	0.273524	0.568737	0.599946
PSAT1	9.67936	-5.6513	-0.0601202	5.41082	-9.91984	-4.32866	16.8337	1.50301	7.09419	4	-0.0601202	-4.32866	7.09419	Mixed	-0.0601202	1.62325	12.2044	4.50902	-7.21443	3.36673	13.3467	4.92986	15.511	1.2024	5	4.50902	3.36673	4.92986	All Positive	4.50902	-0.447404	-1.00053	0.373673
H2BC12;H2BC11;H2BC17;H2BC3;H2BC12L;H2BC5;H2BC10;H2BC21;H2BC18;H2BU1;H2BC9;H2BC15;H2BC14;H2BC13	-3.54709	14.4289	8.41683	-10.2806	7.69539	1.68337	-8.41683	9.55912	3.54709	3	8.41683	1.68337	3.54709	All Positive	3.54709	1.80361	2.52505	-14.6092	1.80361	2.52505	-14.6092	-12.5651	-11.8437	-0.240481	2	1.80361	1.80361	-11.8437	Mixed	1.80361	0.591464	1.46705	0.21626
RPS10;RPS10P5	16.7735	3.42685	-1.92385	18.4569	5.11022	-0.240481	3.54709	-9.7996	-15.1503	4	3.42685	5.11022	-9.7996	Mixed	3.42685	-1.14228	-1.32265	-13.7074	0.961924	0.781563	-15.8116	-11.1824	-11.3627	-3.66733	4	-1.32265	0.781563	-11.1824	Mixed	-1.32265	0.279666	0.582579	0.591438
FLNB;FLNA;FLNC	10.4609	8.11623	23.2665	-10.9419	-13.2866	1.86373	-2.70541	-5.0501	10.1002	2	10.4609	-10.9419	-2.70541	Mixed	-2.70541	-3.54709	-0.420842	-2.76553	0.781563	3.90782	-7.09419	-2.22445	0.901804	-4.08818	2	-2.76553	0.781563	-2.22445	Mixed	-2.22445	0.0269014	0.0538223	0.959658
PGM2	-1.38277	12.505	-1.14228	1.02204	14.9098	1.26253	-4.1483	9.73948	-3.90782	5	-1.14228	1.26253	-3.90782	Mixed	-1.14228	-0.661323	14.9699	-17.7355	-8.47695	7.15431	-9.91984	-18.3968	-2.76553	0	4	-0.661323	-8.47695	-2.76553	All Negative	-2.76553	0.438578	0.976034	0.384314
FAHD2B;FAHD2A	2.64529	5.29058	15.2705	3.48697	6.13226	16.1122	-12.6253	-9.97996	0	3	5.29058	6.13226	-9.97996	Mixed	5.29058														Mixed
CSE1L	8.77756	8.47695	10.1002	7.45491	7.15431	8.77756	-9.37876	-9.67936	-8.05611	7	8.77756	7.45491	-9.37876	Mixed	7.45491	7.69539	-1.2024	-12.1443	6.79359	-2.10421	-11.2425	-4.80962	-13.7074	0.360721	7	-1.2024	-2.10421	-4.80962	All Negative	-2.10421	0.387047	0.839527	0.44842
SRP72	4.26854	-2.28457	-16.7735	8.71743	2.16433	-12.3246	23.3267	16.7735	2.28457	2	-2.28457	2.16433	16.7735	Mixed	2.16433														Mixed
PLS3	8.29659	-8.11623	-5.53106	14.008	-2.40481	0.180361	18.4569	2.04409	4.62926	6	-5.53106	0.180361	4.62926	Mixed	0.180361	15.0902	2.88577	-5.89178	7.39479	-4.80962	1.80361	7.03407	-5.17034	2.16433	8	2.88577	1.80361	2.16433	All Positive	2.16433	-0.392586	-0.853713	0.441374
LUC7L;LUC7L2	-5.23046	4.26854	9.91984	-4.68938	4.80962	10.4609	-6.25251	3.24649	8.8978	2	4.26854	4.80962	3.24649	All Positive	4.26854														Mixed
INPP1	-1.44289	10.5812	-2.58517	-0.601202	11.4228	-1.74349	-0.360721	11.6633	-1.50301	2	-1.44289	-0.601202	-0.360721	All Negative	-0.601202														Mixed
CKAP5	0.781563	14.9098	19.1784	-14.008	0.12024	4.38878	-5.53106	8.59719	12.8657	7	14.9098	0.12024	8.59719	All Positive	8.59719	7.57515	-4.7495	-12.3848	15.1503	2.82565	-19.9599	-4.80962	-17.1343	0	4	-4.7495	2.82565	-4.80962	Mixed	-4.7495	0.712838	2.03282	0.111853
YWHAG	-6.79359	10.521	13.2265	-10.5812	6.73347	9.43888	-7.33467	9.97996	12.6854	6	10.521	6.73347	9.97996	All Positive	9.97996	9.43888	4.98998	-18.2164	5.47094	1.02204	-14.2485	-9.499	-13.9479	0.721443	5	4.98998	1.02204	-9.499	Mixed	1.02204	0.752466	2.28494	0.0843258
UBR4	7.15431	-13.2265	-3.78758	14.2485	-6.13226	3.30661	16.2325	-4.1483	5.29058	4	-3.78758	3.30661	5.29058	Mixed	3.30661	-6.25251	-23.2064	-0.300601	4.56914	-12.3848	-11.1222	15.2104	-1.74349	-21.7635	4	-6.25251	-11.1222	-1.74349	All Negative	-6.25251	0.718224	2.06442	0.10791
MAGED2	-9.25852	-10.7615	7.75551	2.28457	0.781563	19.2986	-3.72745	-5.23046	13.2866	6	-9.25852	2.28457	-3.72745	Mixed	-3.72745	2.04409	-3.48697	-15.3908	-0.420842	-5.9519	-12.9259	-7.21443	-12.7455	-6.13226	5	-3.48697	-5.9519	-7.21443	All Negative	-5.9519	0.272088	0.565511	0.60194
CAPZA1	-6.37275	6.67335	-6.67335	-3.30661	9.73948	-3.60721	3.30661	16.3527	3.00601	3	-6.37275	-3.30661	3.30661	Mixed	-3.30661	-7.27455	-1.32265	4.32866	0.841683	6.79359	-3.78758	2.16433	8.11623	-5.11022	4	-1.32265	0.841683	2.16433	Mixed	0.841683	-0.404969	-0.885826	0.425754
MYO6	-14.5491	6.31263	-3.72745	-4.20842	16.6533	6.61323	-4.68938	16.1723	6.13226	4	-3.72745	6.61323	6.13226	Mixed	6.13226														Mixed
RPL24	-1.2024	10.8818	-1.26253	3.24649	15.3307	3.18637	4.02806	16.1122	3.96794	9	-1.2024	3.24649	4.02806	Mixed	3.24649	12.8056	18.2164	-4.98998	10.8818	16.2926	-3.06613	-5.41082	0	13.2265	7	12.8056	10.8818	0	Mixed	10.8818	-0.563269	-1.3634	0.244451
UBA1	-3.42685	-13.0461	-10.2806	11.8437	2.22445	4.98998	15.6313	6.01202	8.77756	12	-10.2806	4.98998	8.77756	Mixed	4.98998	-1.86373	13.9479	-0.240481	1.08216	16.8938	-3.18637	-11.9038	3.90782	9.7996	9	-0.240481	1.08216	3.90782	Mixed	1.08216	-0.0353305	-0.0707051	0.947026
GRHPR	14.9098	0.12024	1.14228	12.4449	-2.34469	-1.32265	10.1603	-4.62926	-3.60721	2	1.14228	-1.32265	-3.60721	Mixed	-1.32265	-2.28457	4.92986	-5.23046	-1.2024	6.01202	-6.31263	-3.72745	3.48697	-3.78758	4	-2.28457	-1.2024	-3.72745	All Negative	-2.28457	0.344923	0.734949	0.503134
SPTBN2;SPTBN1	11.9639	-5.0501	-4.7495	19.2385	2.22445	2.52505	5.59118	-11.4228	-11.1222	3	-4.7495	2.52505	-11.1222	Mixed	-4.7495	-4.1483	-0.0601202	-14.008	-6.13226	-2.04409	-12.024	-11.1222	-7.03407	-7.03407	4	-4.1483	-6.13226	-7.03407	All Negative	-6.13226	0.161794	0.327908	0.759427
RGS10	-11.002	1.50301	-9.07816	2.40481	14.9098	4.32866	-0.420842	12.0842	1.50301	3	-9.07816	4.32866	1.50301	Mixed	1.50301	7.87575	-1.92385	-7.33467	3.12625	-6.67335	-2.58517	3.12625	-6.67335	-2.58517	3	-1.92385	-2.58517	-2.58517	All Negative	-2.58517	0.155037	0.313869	0.769308
DDX21	-1.50301	15.3307	-0.601202	-2.16433	14.6693	-1.26253	-5.83166	11.002	-4.92986	6	-0.601202	-1.26253	-4.92986	All Negative	-1.26253	2.34469	6.13226	-19.0581	-0.180361	3.60721	-16.5331	-16.7134	-12.9259	0	6	2.34469	-0.180361	-12.9259	Mixed	-0.180361	0.133379	0.269164	0.801117
ATP1B1	-6.07214	0	-18.6974	12.505	18.5772	-0.12024	8.11623	14.1884	-4.50902	3	-6.07214	12.505	8.11623	Mixed	8.11623	7.81563	-0.180361	-12.0842	7.15431	-0.841683	-11.4228	-5.47094	-13.4669	1.2024	3	-0.180361	-0.841683	-5.47094	All Negative	-0.841683	0.514317	1.19943	0.296549
ATP5IF1	-18.8176	3.12625	3.12625	-6.97395	14.9699	14.9699	-3.8477	18.0962	18.0962	5	3.12625	14.9699	18.0962	All Positive	14.9699	-13.5872	-14.3687	-10.9419	-9.37876	-10.1603	-15.1503	-22.2445	-23.0261	-2.28457	3	-13.5872	-10.1603	-22.2445	All Negative	-13.5872	0.920692	4.718	0.00918514
ITGB1	3.66733	14.008	20.8016	-4.86974	5.47094	12.2645	-17.1343	-6.79359	0	7	14.008	5.47094	-6.79359	Mixed	5.47094	11.4228	7.75551	-2.58517	11.9038	8.23647	-3.06613	-3.72745	-7.39479	12.5651	10	7.75551	8.23647	-3.72745	Mixed	7.75551	0.00975111	0.0195031	0.985374
ARPC5L	-9.37876	-8.35671	5.77154	-6.97395	-5.9519	8.17635	7.21443	8.23647	22.3647	3	-8.35671	-5.9519	8.23647	Mixed	-5.9519	-5.17034	-9.01804	-6.37275	5.59118	1.74349	-17.1343	-2.94589	-6.79359	-8.59719	3	-6.37275	1.74349	-6.79359	Mixed	-6.37275	0.150065	0.303567	0.776593
CFL1;CFL2	-1.44289	-4.38878	4.68938	-0.12024	-3.06613	6.01202	3.60721	0.661323	9.73948	10	-1.44289	-0.12024	3.60721	Mixed	-0.12024	2.22445	3.8477	-1.44289	6.91383	8.53707	-6.13226	-5.6513	-4.02806	6.43287	12	2.22445	6.91383	-4.02806	Mixed	2.22445	-0.14401	-0.291053	0.785479
FAU	-2.28457	-1.02204	14.9098	-3.66733	-2.40481	13.5271	-4.7495	-3.48697	12.4449	2	-1.02204	-2.40481	-3.48697	All Negative	-2.40481														Mixed
CNP	-12.9259	0	-14.7896	4.50902	17.4349	2.64529	5.83166	18.7575	3.96794	3	-12.9259	4.50902	5.83166	Mixed	4.50902	-21.7635	-3.96794	0	-7.63527	10.1603	-14.1283	-3.72745	14.0681	-18.0361	3	-3.96794	-7.63527	-3.72745	All Negative	-3.96794	0.325299	0.688018	0.529263
NONO	0	-23.0261	0	22.9659	-0.0601202	22.9659	21.5832	-1.44289	21.5832	5	0	22.9659	21.5832	Mixed	21.5832	24.1683	8.53707	-15.5711	19.1784	3.54709	-10.5812	0	-15.6313	8.59719	4	8.53707	3.54709	0	Mixed	3.54709	0.568158	1.38083	0.239465
ATP5F1B	0	-4.56914	-17.0741	5.77154	1.2024	-11.3026	23.3868	18.8176	6.31263	4	-4.56914	1.2024	18.8176	Mixed	1.2024	9.7996	11.9639	-18.7575	-6.19238	-4.02806	-2.76553	-9.07816	-6.91383	0.12024	6	9.7996	-4.02806	-6.91383	Mixed	-4.02806	0.302236	0.634128	0.56045
SBDS	12.6854	-6.97395	-3.66733	16.2325	-3.42685	-0.12024	14.0681	-5.59118	-2.28457	5	-3.66733	-0.12024	-2.28457	All Negative	-2.28457	4.50902	11.6633	-9.13828	-3.72745	3.42685	-0.901804	-6.85371	0.300601	2.22445	8	4.50902	-0.901804	0.300601	Mixed	0.300601	-0.651266	-1.71646	0.161217
GMDS	-6.49299	-8.59719	7.09419	-0.360721	-2.46493	13.2265	0.961924	-1.14228	14.5491	3	-6.49299	-0.360721	0.961924	Mixed	-0.360721	-0.240481	-1.80361	-7.63527	4.1483	2.58517	-12.024	-5.71142	-7.27455	-2.16433	3	-1.80361	2.58517	-5.71142	Mixed	-1.80361	-0.0482462	-0.0966049	0.927687
PGAM2;PGAM1	-1.08216	13.2265	3.12625	-3.12625	11.1824	1.08216	1.68337	15.992	5.89178	4	3.12625	1.08216	5.89178	All Positive	3.12625	7.69539	0.721443	-9.499	15.3307	8.35671	-17.1343	-3.00601	-9.97996	1.2024	2	0.721443	8.35671	-3.00601	Mixed	0.721443	0.182202	0.370607	0.729722
EXOSC9	0	-15.511	-17.7355	18.2766	2.76553	0.541082	18.2766	2.76553	0.541082	2	-15.511	2.76553	2.76553	Mixed	2.76553	6.43287	7.69539	-9.7996	-11.1824	-9.91984	7.81563	1.92385	3.18637	-5.29058	3	6.43287	-9.91984	1.92385	Mixed	1.92385	-0.176932	-0.359536	0.737372
CARS1	1.08216	11.1222	-10.521	2.40481	12.4449	-9.1984	5.3507	15.3908	-6.25251	5	1.08216	2.40481	5.3507	All Positive	2.40481														Mixed
DBI	8.23647	-3.24649	-1.08216	10.4008	-1.08216	1.08216	8.41683	-3.06613	-0.901804	2	-1.08216	1.08216	-0.901804	Mixed	-0.901804	-0.0601202	4.20842	-6.73347	-0.12024	4.1483	-6.67335	-5.29058	-1.02204	-1.50301	2	-0.0601202	-0.12024	-1.50301	All Negative	-0.12024	0.153537	0.310759	0.771504
LSM3	6.07214	6.07214	3.00601	4.26854	4.26854	1.2024	0	0	-3.06613	2	6.07214	4.26854	0	Mixed	4.26854														Mixed
CD44	-1.38277	12.9259	0	-1.08216	13.2265	0.300601	2.64529	16.9539	4.02806	4	0	0.300601	4.02806	Mixed	0.300601	-3.12625	12.7455	-17.4349	1.68337	17.5551	-22.2445	-20.5611	-4.68938	0	3	-3.12625	1.68337	-4.68938	Mixed	-3.12625	0.601734	1.50679	0.206338
TRIM28	9.61924	6.01202	21.7034	1.68337	-1.92385	13.7675	-7.15431	-10.7615	4.92986	10	9.61924	1.68337	-7.15431	Mixed	1.68337	8.53707	6.43287	-19.9599	4.80962	2.70541	-16.2325	-11.4228	-13.5271	0	9	6.43287	2.70541	-11.4228	Mixed	2.70541	0.145642	0.294423	0.783082
CDC42	-8.95792	-7.87575	-6.79359	6.85371	7.93587	9.01804	9.67936	10.7615	11.8437	11	-7.87575	7.93587	10.7615	Mixed	7.93587	-3.66733	-5.53106	-6.61323	4.02806	2.16433	-14.3086	1.08216	-0.781563	-11.3627	9	-5.53106	2.16433	-0.781563	Mixed	-0.781563	0.372427	0.802591	0.467188
PABPC1;PABPC3	-3.72745	16.1723	18.6974	-21.8236	-1.92385	0.601202	-4.32866	15.5711	18.0962	3	16.1723	-1.92385	15.5711	Mixed	15.5711	15.511	5.23046	-14.4289	-6.85371	-17.1343	7.93587	13.5872	3.30661	-12.505	3	5.23046	-6.85371	3.30661	Mixed	3.30661	0.555508	1.33614	0.25245
CTTN	-1.26253	6.25251	15.511	-4.38878	3.12625	12.3848	-0.360721	7.15431	16.4128	6	6.25251	3.12625	7.15431	All Positive	6.25251	-8.11623	-5.71142	12.0842	9.55912	11.9639	-5.59118	17.3747	19.7796	-13.4068	5	-5.71142	9.55912	17.3747	Mixed	9.55912	-0.11274	-0.226927	0.831606
RPL23	16.7134	16.2325	16.9539	1.74349	1.26253	1.98397	-0.781563	-1.26253	-0.541082	3	16.7134	1.74349	-0.781563	Mixed	1.74349	5.59118	5.23046	-13.3467	1.44289	1.08216	-9.1984	2.40481	2.04409	-10.1603	3	5.23046	1.08216	2.04409	All Positive	2.04409	0.267174	0.554506	0.608774
EZR;MSN;RDX	14.7896	2.58517	-3.18637	19.1784	6.97395	1.2024	5.9519	-6.25251	-12.024	6	2.58517	6.97395	-6.25251	Mixed	2.58517	-0.180361	-4.20842	-0.300601	7.69539	3.66733	-8.17635	5.17034	1.14228	-5.6513	7	-0.300601	3.66733	1.14228	Mixed	1.14228	-0.0493162	-0.0987525	0.926086
BOLA2B	3.00601	2.40481	3.8477	-2.58517	-3.18637	-1.74349	6.19238	5.59118	7.03407	2	3.00601	-2.58517	6.19238	Mixed	3.00601														Mixed
S100A10	-5.9519	14.1884	14.1884	-12.3848	7.75551	7.75551	-6.43287	13.7074	13.7074	7	14.1884	7.75551	13.7074	All Positive	13.7074	2.94589	5.11022	-14.3086	9.55912	11.7234	-20.9218	-11.3627	-9.1984	0	3	2.94589	9.55912	-9.1984	Mixed	2.94589	0.676439	1.83691	0.1401
RNH1	0.240481	9.67936	-9.07816	1.38277	10.8216	-7.93587	9.37876	18.8176	0.0601202	6	0.240481	1.38277	9.37876	All Positive	1.38277	11.483	10.9419	-12.505	7.27455	6.73347	-8.29659	-8.77756	-9.31864	7.75551	10	10.9419	6.73347	-8.77756	Mixed	6.73347	0.0526671	0.105481	0.921072
PTRHD1	0	-17.1343	0	16.1723	-0.961924	16.1723	14.4289	-2.70541	14.4289	4	0	16.1723	14.4289	Mixed	14.4289	-3.24649	-9.25852	2.52505	12.4449	6.43287	-13.1663	9.01804	3.00601	-9.73948	5	-3.24649	6.43287	3.00601	Mixed	3.00601	0.570524	1.38935	0.237066
DHPS	10.5812	-4.50902	-5.0501	20.1403	5.0501	4.50902	10.4008	-4.68938	-5.23046	4	-4.50902	5.0501	-4.68938	Mixed	-4.50902	11.8437	18.0361	1.32265	11.1824	17.3747	1.98397	-6.19238	0	19.3587	4	11.8437	11.1824	0	Mixed	11.1824	-0.670514	-1.80757	0.144957
ALDH2	2.82565	3.90782	16.5932	-7.21443	-6.13226	6.55311	-3.8477	-2.76553	9.91984	3	3.90782	-6.13226	-2.76553	Mixed	-2.76553														Mixed
CUL4A;CUL4B	-5.11022	-5.0501	12.2645	-3.72745	-3.66733	13.6473	-2.04409	-1.98397	15.3307	1	-5.0501	-3.66733	-1.98397	All Negative	-3.66733														Mixed
RPL18	-2.70541	2.28457	2.10421	-1.2024	3.78758	3.60721	-2.22445	2.76553	2.58517	5	2.10421	3.60721	2.58517	All Positive	2.58517	1.62325	2.46493	1.38277	12.5651	13.4068	-9.55912	-8.65731	-7.81563	11.6633	4	1.62325	12.5651	-7.81563	Mixed	1.62325	0.0542164	0.108593	0.918755
TFRC	18.2164	-0.0601202	9.31864	0.180361	-18.0962	-8.71743	20.6212	2.34469	11.7234	5	9.31864	-8.71743	11.7234	Mixed	9.31864	6.37275	10.4008	3.24649	17.976	22.004	-8.35671	-7.03407	-3.00601	16.6533	4	6.37275	17.976	-3.00601	Mixed	6.37275	-0.167322	-0.339428	0.75136
HSP90AA1;HSP90AB1;HSP90AB3P	2.70541	18.0361	2.28457	5.17034	20.501	4.7495	-16.3527	-1.02204	-16.7735	2	2.70541	5.17034	-16.3527	Mixed	2.70541	15.9319	11.3026	-2.76553	14.3086	9.67936	-1.14228	-6.13226	-10.7615	19.2986	2	11.3026	9.67936	-6.13226	Mixed	9.67936	-0.404692	-0.885102	0.426101
CFL1	5.0501	-4.7495	-0.661323	9.7996	0	4.08818	4.86974	-4.92986	-0.841683	19	-0.661323	4.08818	-0.841683	Mixed	-0.661323	0.240481	5.77154	-14.7295	-3.30661	2.22445	-11.1824	-12.8056	-7.27455	-1.68337	22	0.240481	-3.30661	-7.27455	Mixed	-3.30661	0.623	1.5929	0.186402
RHOC;RHOA	1.92385	14.7896	-1.32265	-0.961924	11.9038	-4.20842	-0.240481	12.6253	-3.48697	5	1.92385	-0.961924	-0.240481	Mixed	-0.240481	4.1483	1.32265	-5.17034	7.27455	4.4489	-8.29659	0.721443	-2.10421	-1.74349	6	1.32265	4.4489	-1.74349	Mixed	1.32265	-0.26729	-0.554764	0.608614
ARCN1	4.02806	15.3307	-2.04409	2.58517	13.8878	-3.48697	-3.24649	8.05611	-9.31864	9	4.02806	2.58517	-3.24649	Mixed	2.58517	0.180361	-0.360721	-13.8878	0.721443	0.180361	-14.4289	-5.47094	-6.01202	-8.23647	15	-0.360721	0.180361	-6.01202	Mixed	-0.360721	0.471777	1.07013	0.344837
ACTR3	-1.02204	0.480962	11.483	-0.721443	0.781563	11.7836	-2.28457	-0.781563	10.2204	7	0.480962	0.781563	-0.781563	Mixed	0.480962	3.72745	9.97996	-16.2325	0.841683	7.09419	-13.3467	-13.2866	-7.03407	0.781563	8	3.72745	0.841683	-7.03407	Mixed	0.841683	0.149312	0.302009	0.777697
YBX1	17.2545	0.901804	-1.38277	2.58517	-13.7675	-16.0521	15.3307	-1.02204	-3.30661	21	0.901804	-13.7675	-1.02204	Mixed	-1.02204	-13.4068	-6.97395	-1.68337	-3.36673	3.06613	-11.7234	-4.32866	2.10421	-10.7615	9	-6.97395	-3.36673	-4.32866	All Negative	-4.32866	0.0275438	0.0551085	0.958695
SCFD1	-2.34469	13.0461	-1.74349	-4.08818	11.3026	-3.48697	-3.66733	11.7234	-3.06613	2	-1.74349	-3.48697	-3.06613	All Negative	-3.06613														Mixed
LRPPRC	7.87575	-13.5271	-9.61924	18.2164	-3.18637	0.721443	17.9158	-3.48697	0.420842	7	-9.61924	0.721443	0.420842	Mixed	0.420842	-3.54709	-3.18637	-1.2024	4.20842	4.56914	-8.95792	-0.360721	0	-4.38878	7	-3.18637	4.20842	-0.360721	Mixed	-0.360721	-0.354036	-0.75711	0.491133
SLC1A5	-2.34469	-6.55311	-4.86974	9.7996	5.59118	7.27455	10.521	6.31263	7.99599	2	-4.86974	7.27455	7.99599	Mixed	7.27455	11.002	13.4669	8.11623	9.43888	11.9038	9.67936	7.87575	10.3407	11.2425	2	11.002	9.67936	10.3407	All Positive	10.3407	-0.634111	-1.64013	0.176321
H2AC8;H2AC17;H2AC7;H2AC20;H2AC19;H2AW;H2AC6;H2AC12;H2AC14;H2AJ	5.17034	1.14228	4.86974	4.4489	0.420842	4.1483	0.420842	-3.60721	0.12024	2	4.86974	4.1483	0.12024	All Positive	4.1483														Mixed
PSMC2	-0.180361	9.73948	0.961924	4.62926	14.5491	5.77154	3.24649	13.1663	4.38878	11	0.961924	5.77154	4.38878	All Positive	4.38878	-3.72745	-1.74349	-10.7615	-2.46493	-0.480962	-12.024	-3.48697	-1.50301	-11.002	11	-3.72745	-2.46493	-3.48697	All Negative	-3.48697	0.919602	4.68166	0.00943603
DNM2	-4.50902	-3.00601	5.17034	3.18637	4.68938	12.8657	-4.32866	-2.82565	5.3507	4	-3.00601	4.68938	-2.82565	Mixed	-2.82565														Mixed
PNP	17.8557	3.30661	1.26253	11.0621	-3.48697	-5.53106	7.39479	-7.15431	-9.1984	4	3.30661	-3.48697	-7.15431	Mixed	-3.48697	-13.6473	8.53707	2.28457	-8.59719	13.5872	-2.76553	-5.6513	16.5331	-5.71142	4	2.28457	-2.76553	-5.6513	Mixed	-2.76553	-0.0520756	-0.104293	0.921957
RTN4	-8.35671	13.7675	6.73347	-7.27455	14.8497	7.81563	-10.9419	11.1824	4.1483	8	6.73347	7.81563	4.1483	All Positive	6.73347	-2.88577	-2.82565	-8.41683	4.4489	4.50902	-15.7515	-1.80361	-1.74349	-9.499	13	-2.88577	4.4489	-1.80361	Mixed	-1.80361	0.780073	2.49349	0.0672329
PGD	22.0641	3.30661	9.01804	0	-18.7575	-13.0461	13.6473	-5.11022	0.601202	9	9.01804	-13.0461	0.601202	Mixed	0.601202	14.2485	6.73347	-11.2425	4.86974	-2.64529	-1.86373	-3.8477	-11.3627	6.85371	7	6.73347	-1.86373	-3.8477	Mixed	-1.86373	-0.102409	-0.205901	0.846923
ILK	-4.86974	15.2104	15.2104	-6.13226	13.9479	13.9479	-7.69539	12.3848	12.3848	2	15.2104	13.9479	12.3848	All Positive	13.9479	0	-1.2024	23.3267	24.3487	23.1463	-1.02204	23.0261	21.8236	0.300601	2	0	23.1463	21.8236	Mixed	21.8236	-0.0754417	-0.151315	0.887052
DDX1	13.8878	-3.30661	-3.90782	14.4289	-2.76553	-3.36673	12.7455	-4.4489	-5.0501	3	-3.30661	-2.76553	-4.4489	All Negative	-3.30661	-3.72745	2.64529	-11.002	-3.90782	2.46493	-10.8216	-6.49299	-0.12024	-8.23647	3	-3.72745	-3.90782	-6.49299	All Negative	-3.90782	0.507093	1.1767	0.304559
RPL17	-3.54709	-3.06613	3.18637	-2.46493	-1.98397	4.26854	7.63527	8.11623	14.3687	8	-3.06613	-1.98397	8.11623	Mixed	-1.98397	-2.82565	-6.19238	-5.41082	11.5431	8.17635	-19.7796	-3.66733	-7.03407	-4.56914	6	-5.41082	8.17635	-4.56914	Mixed	-4.56914	0.142022	0.286953	0.788399
RPL8	-6.73347	-3.8477	-3.54709	8.47695	11.3627	11.6633	13.5872	16.4729	16.7735	7	-3.8477	11.3627	16.4729	Mixed	11.3627	16.3527	13.8277	-19.2385	8.8978	6.37275	-11.7836	-2.88577	-5.41082	0	8	13.8277	6.37275	-2.88577	Mixed	6.37275	0.141424	0.285719	0.789279
TBCD	17.3747	9.61924	1.32265	-0.420842	-8.17635	-16.4729	20.2004	12.4449	4.1483	3	9.61924	-8.17635	12.4449	Mixed	9.61924	-12.4449	0	19.2385	11.6633	24.1082	-4.86974	10.7014	23.1463	-3.90782	3	0	11.6633	10.7014	Mixed	10.7014	-0.18611	-0.378839	0.724058
RPS3	-4.4489	-4.7495	10.2204	0.721443	0.420842	15.3908	2.88577	2.58517	17.5551	10	-4.4489	0.721443	2.88577	Mixed	0.721443	7.57515	5.0501	1.08216	18.5772	16.0521	-9.91984	0	-2.52505	8.65731	5	5.0501	16.0521	0	Mixed	5.0501	-0.57422	-1.40276	0.233339
DDX5	6.19238	-12.986	-15.7515	19.9599	0.781563	-1.98397	14.4289	-4.7495	-7.51503	4	-12.986	0.781563	-4.7495	Mixed	-4.7495	-3.06613	-3.30661	-13.2265	-5.59118	-5.83166	-10.7014	-5.77154	-6.01202	-10.521	5	-3.30661	-5.83166	-6.01202	All Negative	-5.83166	-0.0732265	-0.146847	0.890357
CUL4B	17.7355	3.78758	4.4489	14.3086	0.360721	1.02204	0.12024	-13.8277	-13.1663	3	4.4489	1.02204	-13.1663	Mixed	1.02204	7.93587	1.50301	-2.52505	8.05611	1.62325	-2.64529	2.64529	-3.78758	2.76553	4	1.50301	1.62325	2.64529	All Positive	1.62325	-0.383553	-0.830633	0.452884
NAA10	16.7735	2.10421	0.420842	14.9098	0.240481	-1.44289	4.20842	-10.4609	-12.1443	4	2.10421	0.240481	-10.4609	Mixed	0.240481	-2.94589	-3.60721	2.04409	2.04409	1.38277	-2.94589	7.39479	6.73347	-8.29659	4	-2.94589	1.38277	6.73347	Mixed	1.38277	-0.41799	-0.920226	0.409529
CALB2	0.0601202	-0.360721	14.9098	-14.8497	-15.2705	0	2.58517	2.16433	17.4349	3	0.0601202	-14.8497	2.58517	Mixed	0.0601202	2.40481	5.6513	-9.37876	-1.68337	1.56313	-5.29058	-6.31263	-3.06613	-0.661323	3	2.40481	-1.68337	-3.06613	Mixed	-1.68337	-0.277807	-0.57838	0.59401
PGAM2;PGAM1;PGAM4	7.09419	-6.43287	-0.180361	22.2445	8.71743	14.9699	6.37275	-7.15431	-0.901804	6	-0.180361	14.9699	-0.901804	Mixed	-0.180361	7.39479	18.517	-21.7635	-0.480962	10.6413	-13.8878	-14.3687	-3.24649	0	4	7.39479	-0.480962	-3.24649	Mixed	-0.480962	0.269875	0.56055	0.605015
YWHAQ;YWHAB;SFN;YWHAG;YWHAE;YWHAZ;YWHAH	7.57515	5.53106	-5.89178	13.0461	11.002	-0.420842	8.35671	6.31263	-5.11022	2	5.53106	11.002	6.31263	All Positive	6.31263	4.08818	-3.72745	0.661323	12.8056	4.98998	-8.05611	10.9419	3.12625	-6.19238	2	0.661323	4.98998	3.12625	All Positive	3.12625	0.741919	2.21307	0.0913136
LSM2	-2.28457	-3.12625	12.986	-5.89178	-6.73347	9.37876	-4.56914	-5.41082	10.7014	4	-2.28457	-5.89178	-4.56914	All Negative	-4.56914	11.002	7.21443	7.87575	8.11623	4.32866	10.7615	7.81563	4.02806	11.0621	4	7.87575	8.11623	7.81563	All Positive	7.87575	-0.985264	-11.521	0.000324103
ICAM1	7.99599	7.63527	9.37876	-2.58517	-2.94589	-1.2024	8.53707	8.17635	9.91984	2	7.99599	-2.58517	8.53707	Mixed	7.99599	6.01202	0.360721	-13.4068	7.15431	1.50301	-14.5491	1.92385	-3.72745	-9.31864	2	0.360721	1.50301	-3.72745	Mixed	0.360721	0.554649	1.33315	0.253342
STRAP	10.1603	-4.7495	-3.42685	6.91383	-7.99599	-6.67335	15.3307	0.420842	1.74349	5	-3.42685	-6.67335	1.74349	Mixed	-3.42685														Mixed
PFKL	1.62325	-4.56914	15.1503	-9.25852	-15.4509	4.26854	4.1483	-2.04409	17.6754	3	1.62325	-9.25852	4.1483	Mixed	1.62325														Mixed
PSMB6	2.76553	3.42685	18.2766	2.58517	3.24649	18.0962	-13.1062	-12.4449	2.40481	6	3.42685	3.24649	-12.4449	Mixed	3.24649	15.3307	-4.02806	-15.3307	16.3527	-3.00601	-16.3527	0	-19.3587	0	7	-4.02806	-3.00601	0	Mixed	-3.00601	0.0389525	0.0779641	0.941601
SRSF1	-11.6633	15.8717	11.1222	-17.1343	10.4008	5.6513	-11.0621	16.4729	11.7234	4	11.1222	5.6513	11.7234	All Positive	11.1222	16.0521	16.7134	4.80962	19.8397	20.501	1.02204	-0.661323	0	21.523	2	16.0521	19.8397	0	Mixed	16.0521	-0.189656	-0.386323	0.718927
HSP90AA1;HSP90AA4P	-3.42685	-6.07214	11.0621	-4.56914	-7.21443	9.91984	-0.300601	-2.94589	14.1884	4	-3.42685	-4.56914	-0.300601	All Negative	-3.42685														Mixed
HNRNPM	0	-16.2926	-18.4569	20.2605	3.96794	1.80361	22.6653	6.37275	4.20842	5	-16.2926	3.96794	6.37275	Mixed	3.96794	2.76553	-9.7996	-2.88577	9.73948	-2.82565	-9.85972	12.5651	0	-12.6854	7	-2.88577	-2.82565	0	Mixed	-2.82565	-0.00552769	-0.0110555	0.991709
PSMD14	3.18637	3.96794	5.29058	6.85371	7.63527	8.95792	-8.23647	-7.45491	-6.13226	3	3.96794	7.63527	-7.45491	Mixed	3.96794	-24.4689	-9.61924	0	-1.86373	12.986	-22.6052	-3.48697	11.3627	-20.982	3	-9.61924	-1.86373	-3.48697	All Negative	-3.48697	0.528303	1.24445	0.281271
DLAT	14.7896	-2.52505	-0.0601202	6.07214	-11.2425	-8.77756	14.5491	-2.76553	-0.300601	5	-0.0601202	-8.77756	-0.300601	All Negative	-0.300601	12.3848	5.9519	-22.4248	1.86373	-4.56914	-11.9038	-10.0401	-16.4729	0	3	5.9519	-4.56914	-10.0401	Mixed	-4.56914	-0.014576	-0.0291552	0.978137
TOP1	21.9439	4.08818	1.86373	0	-17.8557	-20.0802	17.014	-0.841683	-3.06613	5	4.08818	-17.8557	-0.841683	Mixed	-0.841683	0.901804	17.495	-18.998	-7.63527	8.95792	-10.4609	-21.2224	-4.62926	3.12625	4	0.901804	-7.63527	-4.62926	Mixed	-4.62926	-0.0759699	-0.15238	0.886264
RPL35	15.4509	-1.14228	-4.32866	17.1944	0.601202	-2.58517	9.499	-7.09419	-10.2806	6	-1.14228	0.601202	-7.09419	Mixed	-1.14228	17.7355	12.1443	0.0601202	16.1723	10.5812	1.62325	0	-5.59118	17.7956	3	12.1443	10.5812	0	Mixed	10.5812	-0.749495	-2.2643	0.0862692
NPLOC4	17.6754	-3.06613	-0.661323	12.5651	-8.17635	-5.77154	14.008	-6.73347	-4.32866	6	-0.661323	-5.77154	-4.32866	All Negative	-4.32866	16.4128	2.70541	-4.4489	9.499	-4.20842	2.46493	8.8978	-4.80962	3.06613	4	2.70541	2.46493	3.06613	All Positive	2.70541	-0.900274	-4.13611	0.014422
LCP1;PLS3	-3.42685	11.9639	-2.52505	-2.22445	13.1663	-1.32265	-4.20842	11.1824	-3.30661	2	-2.52505	-1.32265	-3.30661	All Negative	-2.52505	0.961924	3.60721	-4.92986	3.12625	5.77154	-7.09419	-1.62325	1.02204	-2.34469	1	0.961924	3.12625	-1.62325	Mixed	0.961924	-0.732682	-2.15314	0.0976374
RNF20	1.14228	1.26253	19.2986	0.420842	0.541082	18.5772	-18.1563	-18.0361	0	2	1.26253	0.541082	-18.0361	Mixed	0.541082	-5.41082	-4.80962	0.480962	2.52505	3.12625	-7.45491	4.4489	5.0501	-9.37876	2	-4.80962	2.52505	4.4489	Mixed	2.52505	-0.40523	-0.88651	0.425427
CSTB	10.4609	-10.2806	-11.002	14.2485	-6.49299	-7.21443	12.3848	-8.35671	-9.07816	2	-10.2806	-6.49299	-8.35671	All Negative	-8.35671	-1.86373	10.8216	8.83768	-2.34469	10.3407	9.31864	-1.26253	11.4228	8.23647	4	8.83768	9.31864	8.23647	All Positive	8.83768	-0.991343	-15.1003	0.000112103
HMGB1	-14.0681	4.20842	-6.49299	-6.01202	12.2645	1.56313	-0.601202	17.6754	6.97395	5	-6.49299	1.56313	6.97395	Mixed	1.56313	8.17635	3.66733	-17.2545	-0.661323	-5.17034	-8.41683	-1.02204	-5.53106	-8.05611	3	3.66733	-5.17034	-5.53106	Mixed	-5.17034	0.293122	0.613178	0.572909
ACTN4;ACTN1;ACTN2	-4.62926	16.8337	6.37275	-20.1403	1.32265	-9.13828	-4.80962	16.6533	6.19238	5	6.37275	-9.13828	6.19238	Mixed	6.19238	5.6513	3.24649	-15.0301	5.77154	3.36673	-15.1503	-8.17635	-10.5812	-1.2024	5	3.24649	3.36673	-8.17635	Mixed	3.24649	0.128683	0.259523	0.808041
ELOB	-0.841683	-2.22445	11.7836	-0.240481	-1.62325	12.3848	-7.99599	-9.37876	4.62926	2	-0.841683	-0.240481	-7.99599	All Negative	-0.841683	-1.86373	-0.901804	-8.35671	5.6513	6.61323	-15.8717	-7.27455	-6.31263	-2.94589	2	-1.86373	5.6513	-6.31263	Mixed	-1.86373	-0.24678	-0.509312	0.637344
ARF4	14.6693	-3.60721	-5.9519	5.17034	-13.1062	-15.4509	16.7134	-1.56313	-3.90782	2	-3.60721	-13.1062	-1.56313	All Negative	-3.60721	-13.4669	-13.1663	9.13828	7.57515	7.87575	-11.9038	6.97395	7.27455	-11.3026	2	-13.1663	7.57515	6.97395	Mixed	6.97395	-0.392075	-0.852398	0.442023
SOD1	-12.6253	15.511	15.511	-19.7796	8.35671	8.35671	-22.0641	6.07214	6.07214	7	15.511	8.35671	6.07214	All Positive	8.35671														Mixed
RPLP1	-0.661323	11.3627	-1.26253	-2.58517	9.43888	-3.18637	-4.86974	7.15431	-5.47094	4	-0.661323	-2.58517	-4.86974	All Negative	-2.58517	5.17034	5.17034	2.94589	5.3507	5.3507	2.76553	4.98998	4.98998	3.12625	6	5.17034	5.3507	4.98998	All Positive	5.17034	-0.955153	-6.4513	0.00297175
EPB41L2	14.3687	-7.27455	-6.37275	17.4349	-4.20842	-3.30661	9.85972	-11.7836	-10.8818	2	-6.37275	-3.30661	-10.8818	All Negative	-6.37275	3.18637	12.1443	6.67335	4.92986	13.8878	4.92986	-0.360721	8.59719	10.2204	4	6.67335	4.92986	8.59719	All Positive	6.67335	-0.941068	-5.56486	0.00510717
MYL6	3.00601	4.4489	4.92986	2.76553	4.20842	4.68938	2.10421	3.54709	4.02806	2	4.4489	4.20842	3.54709	All Positive	4.20842	1.44289	1.62325	-12.6253	2.70541	2.88577	-13.8878	-1.02204	-0.841683	-10.1603	4	1.44289	2.70541	-1.02204	Mixed	1.44289	0.801911	2.68447	0.0549727
PSMA2	-1.38277	-6.73347	12.986	-7.33467	-12.6854	7.03407	2.34469	-3.00601	16.7134	10	-1.38277	-7.33467	2.34469	Mixed	-1.38277	3.78758	3.36673	-12.2645	4.32866	3.90782	-12.8056	-6.67335	-7.09419	-1.80361	13	3.36673	3.90782	-6.67335	Mixed	3.36673	-0.252844	-0.522671	0.628816
ANXA4	0	-18.9379	-17.1343	20.7415	1.80361	3.60721	15.8116	-3.12625	-1.32265	5	-17.1343	3.60721	-1.32265	Mixed	-1.32265														Mixed
TMOD3	-10.1603	1.74349	10.521	-9.55912	2.34469	11.1222	-3.24649	8.65731	17.4349	4	1.74349	2.34469	8.65731	All Positive	2.34469	3.30661	10.7615	-5.23046	3.96794	11.4228	-5.89178	-0.961924	6.49299	-0.961924	3	3.30661	3.96794	-0.961924	Mixed	3.30661	0.369359	0.79493	0.471157
RPL22	15.0902	-6.37275	2.76553	6.67335	-14.7896	-5.6513	14.8497	-6.61323	2.52505	7	2.76553	-5.6513	2.52505	Mixed	2.52505	12.4449	-4.62926	-7.93587	10.0401	-7.03407	-5.53106	9.7996	-7.27455	-5.29058	8	-4.62926	-5.53106	-5.29058	All Negative	-5.29058	0.670948	1.80969	0.144599
GATD3B;GATD3	7.81563	-10.521	-12.1443	19.6593	1.32265	-0.300601	8.59719	-9.73948	-11.3627	5	-10.521	1.32265	-9.73948	Mixed	-9.73948	2.10421	2.70541	-11.6633	3.42685	4.02806	-12.986	-9.07816	-8.47695	-0.480962	4	2.10421	3.42685	-8.47695	Mixed	2.10421	-0.444724	-0.993056	0.376893
ADK	0	-20.2605	-20.982	27.1743	6.91383	6.19238	13.8277	-6.43287	-7.15431	2	-20.2605	6.91383	-6.43287	Mixed	-6.43287														Mixed
P4HA1	-3.96794	17.495	-5.29058	-7.57515	13.8878	-8.8978	-9.07816	12.3848	-10.4008	4	-3.96794	-7.57515	-9.07816	All Negative	-7.57515														Mixed
EEA1	4.7495	16.7735	-8.17635	0.0601202	12.0842	-12.8657	-2.94589	9.07816	-15.8717	8	4.7495	0.0601202	-2.94589	Mixed	0.0601202	-4.38878	-0.420842	-9.91984	-1.32265	2.64529	-12.986	-2.64529	1.32265	-11.6633	16	-4.38878	-1.32265	-2.64529	All Negative	-2.64529	0.57739	1.41436	0.23016
ATP1A1	-3.24649	18.9379	-3.72745	-15.6313	6.55311	-16.1122	-5.41082	16.7735	-5.89178	7	-3.24649	-15.6313	-5.41082	All Negative	-5.41082	25.3707	6.79359	-18.4569	10.521	-8.05611	-3.60721	0	-18.5772	6.91383	5	6.79359	-3.60721	0	Mixed	0	-0.68376	-1.87407	0.134198
TJP2	0	21.1623	0.300601	-10.2204	10.9419	-9.91984	-12.8657	8.29659	-12.5651	3	0.300601	-9.91984	-12.5651	Mixed	-9.91984	5.11022	4.26854	-19.3587	7.99599	7.15431	-22.2445	-14.2485	-15.0902	0	3	4.26854	7.15431	-14.2485	Mixed	4.26854	-0.383563	-0.830659	0.452871
CAPNS1	-9.25852	-0.0601202	15.0902	-22.3046	-13.1062	2.04409	-14.3086	-5.11022	10.0401	4	-0.0601202	-13.1062	-5.11022	All Negative	-5.11022	11.7234	-6.37275	3.30661	10.4008	-7.69539	4.62926	10.8216	-7.27455	4.20842	4	3.30661	4.62926	4.20842	All Positive	4.20842	-0.798839	-2.65596	0.0566286
EIF5	-17.1944	2.88577	-17.495	-4.1483	15.9319	-4.4489	0.541082	20.6212	0.240481	5	-17.1944	-4.1483	0.541082	Mixed	-4.1483														Mixed
ABCF1	-2.94589	13.3467	-4.7495	-3.18637	13.1062	-4.98998	-2.34469	13.9479	-4.1483	9	-2.94589	-3.18637	-2.34469	All Negative	-2.94589	12.9259	12.9259	2.82565	4.98998	4.98998	10.7615	14.1884	14.1884	1.56313	12	12.9259	4.98998	14.1884	All Positive	12.9259	-0.919584	-4.68107	0.00944019
SFPQ	-0.721443	19.2986	-0.901804	-15.9319	4.08818	-16.1122	-4.1483	15.8717	-4.32866	4	-0.721443	-15.9319	-4.1483	All Negative	-4.1483	4.92986	6.13226	-5.0501	-2.34469	-1.14228	2.22445	5.83166	7.03407	-5.9519	6	4.92986	-1.14228	5.83166	Mixed	4.92986	-0.704993	-1.98809	0.117707
NT5E	-4.38878	-3.8477	15.2104	-19.5992	-19.0581	0	-4.56914	-4.02806	15.0301	2	-3.8477	-19.0581	-4.02806	All Negative	-4.02806	8.71743	-3.96794	-18.5772	12.3848	-0.300601	-22.2445	-9.85972	-22.5451	0	4	-3.96794	-0.300601	-9.85972	All Negative	-3.96794	-0.347542	-0.741292	0.499676
NA;TUBA1B;TUBA4A	-2.64529	14.9098	-1.74349	-12.8056	4.7495	-11.9038	-5.47094	12.0842	-4.56914	4	-1.74349	-11.9038	-4.56914	All Negative	-4.56914	8.47695	7.15431	-10.4008	4.7495	3.42685	-6.67335	-3.54709	-4.86974	1.62325	2	7.15431	3.42685	-3.54709	Mixed	3.42685	-0.694546	-1.93077	0.125703
HMBS	-6.25251	-6.01202	14.6693	-17.1343	-16.8938	3.78758	-5.77154	-5.53106	15.1503	3	-6.01202	-16.8938	-5.53106	All Negative	-6.01202	7.21443	17.1944	-9.13828	-10.2806	-0.300601	8.35671	0.12024	10.1002	-2.04409	4	7.21443	-0.300601	0.12024	Mixed	0.12024	-0.799646	-2.66339	0.0561913
SNRPD1	-10.8818	10.1603	14.3086	-15.7515	5.29058	9.43888	-22.1242	-1.08216	3.06613	4	10.1603	5.29058	-1.08216	Mixed	5.29058														Mixed
SWAP70	-9.73948	3.78758	5.29058	-9.1984	4.32866	5.83166	-12.1443	1.38277	2.88577	3	3.78758	4.32866	1.38277	All Positive	3.78758														Mixed
NA;TUBA3D;TUBA1B;TUBA4A;TUBA1A;TUBA1C;TUBA8	-0.180361	3.06613	9.1984	-2.34469	0.901804	7.03407	-1.92385	1.32265	7.45491	4	3.06613	0.901804	1.32265	All Positive	1.32265	14.3086	11.9038	-13.3467	10.2204	7.81563	-9.25852	-2.58517	-4.98998	3.54709	5	11.9038	7.81563	-2.58517	Mixed	7.81563	-0.412165	-0.904756	0.416761
ENO2	12.4449	-9.01804	-4.38878	12.0842	-9.37876	-4.7495	10.9419	-10.521	-5.89178	4	-4.38878	-4.7495	-5.89178	All Negative	-4.7495														Mixed
FSCN1	13.1663	-2.28457	4.50902	0	-15.4509	-8.65731	20.02	4.56914	11.3627	5	4.50902	-8.65731	11.3627	Mixed	4.50902	19.1182	12.4449	-18.1563	0	-6.67335	0.961924	17.3747	10.7014	-16.4128	5	12.4449	0	10.7014	Mixed	10.7014	-0.352655	-0.753736	0.492946
LDHA;LDHB	5.3507	5.3507	-11.2425	3.24649	3.24649	-13.3467	2.88577	2.88577	-13.7074	4	5.3507	3.24649	2.88577	All Positive	3.24649														Mixed
SAE1	1.98397	21.5832	0.480962	-13.0461	6.55311	-14.5491	-13.7074	5.89178	-15.2104	2	1.98397	-13.0461	-13.7074	Mixed	-13.0461														Mixed
DNAJA2	-5.59118	-5.17034	-7.87575	2.58517	3.00601	0.300601	3.66733	4.08818	1.38277	4	-5.59118	2.58517	3.66733	Mixed	2.58517	6.73347	7.57515	-15.8116	2.04409	2.88577	-11.1222	-7.69539	-6.85371	-1.38277	4	6.73347	2.04409	-6.85371	Mixed	2.04409	-0.0425446	-0.0851662	0.936222
CNN3	-4.98998	-15.3908	-4.56914	-6.25251	-16.6533	-5.83166	-4.38878	-14.7896	-3.96794	5	-4.98998	-6.25251	-4.38878	All Negative	-4.98998	3.30661	-1.62325	-16.7134	-13.4068	-18.3367	0	6.55311	1.62325	-19.9599	3	-1.62325	-13.4068	1.62325	Mixed	-1.62325	-0.0803519	-0.161225	0.879732
PTMS	-13.5271	2.16433	16.4729	-30	-14.3086	0	-12.024	3.66733	17.976	3	2.16433	-14.3086	3.66733	Mixed	2.16433														Mixed
RTCB	0.901804	-2.40481	-10.5812	-13.8277	-17.1343	-25.3106	-0.180361	-3.48697	-11.6633	7	-2.40481	-17.1343	-3.48697	All Negative	-3.48697	-2.34469	7.39479	-15.3307	-17.6754	-7.93587	0	1.38277	11.1222	-19.0581	5	-2.34469	-7.93587	1.38277	Mixed	-2.34469	-0.396083	-0.862724	0.436945
NUMA1	-14.6693	-10.2806	-22.004	0.12024	4.50902	-7.21443	-9.25852	-4.86974	-16.5932	4	-14.6693	0.12024	-9.25852	Mixed	-9.25852	-13.3467	-10.2204	0	3.54709	6.67335	-16.8938	0	3.12625	-13.3467	3	-10.2204	3.54709	0	Mixed	0	-0.431238	-0.955929	0.393241
NME1;NME2	15.2104	4.62926	1.74349	0	-10.5812	-13.4669	14.1283	3.54709	0.661323	2	4.62926	-10.5812	3.54709	Mixed	3.54709	19.2986	0.841683	-19.2986	17.495	-0.961924	-17.495	30	11.5431	-30	3	0.841683	-0.961924	11.5431	Mixed	0.841683	-0.345285	-0.735824	0.502656
CSRP1	-13.8277	-3.36673	-4.38878	-24.9499	-14.489	-15.511	-12.9259	-2.46493	-3.48697	8	-4.38878	-15.511	-3.48697	All Negative	-4.38878	0.0601202	11.2425	-17.976	-1.68337	9.499	-16.2325	-17.9158	-6.73347	0	6	0.0601202	-1.68337	-6.73347	Mixed	-1.68337	-0.49729	-1.14638	0.315554
HSPE1	-10.1002	-10.3407	-19.7194	-2.40481	-2.64529	-12.024	-8.8978	-9.13828	-18.517	5	-10.3407	-2.64529	-9.13828	All Negative	-9.13828	-9.1984	12.3246	-8.65731	-12.986	8.53707	-4.86974	-13.0461	8.47695	-4.80962	6	-8.65731	-4.86974	-4.80962	All Negative	-4.86974	-0.227041	-0.466258	0.665291
NUCKS1	5.53106	-2.82565	-5.77154	2.10421	-6.25251	-9.1984	11.3026	2.94589	0	5	-2.82565	-6.25251	2.94589	Mixed	-2.82565	17.495	17.495	6.19238	20.7415	20.7415	2.94589	30	30	-6.31263	4	17.495	20.7415	30	All Positive	20.7415	-0.937307	-5.37902	0.0057724
SRP9	-16.8337	-8.29659	-8.17635	-17.7355	-9.1984	-9.07816	-17.3747	-8.83768	-8.71743	3	-8.29659	-9.1984	-8.83768	All Negative	-8.83768	-4.68938	-2.52505	-6.49299	10.2204	12.3848	-21.4028	-13.5872	-11.4228	2.40481	2	-4.68938	10.2204	-11.4228	Mixed	-4.68938	-0.46988	-1.06461	0.347051
APLP2	-5.9519	2.16433	6.61323	-23.0862	-14.9699	-10.521	-22.8457	-14.7295	-10.2806	6	2.16433	-14.9699	-14.7295	Mixed	-14.7295	-0.180361	-5.3507	-9.97996	1.2024	-3.96794	-11.3627	2.70541	-2.46493	-12.8657	4	-5.3507	-3.96794	-2.46493	All Negative	-3.96794	-0.416364	-0.915894	0.411544
RPL29	2.58517	-0.0601202	-10.7615	-1.74349	-4.38878	-15.0902	-2.16433	-4.80962	-15.511	4	-0.0601202	-4.38878	-4.80962	All Negative	-4.38878	3.66733	14.1283	-14.1283	5.83166	16.2926	-16.2926	-10.4609	0	0	4	3.66733	5.83166	0	Mixed	3.66733	-0.807889	-2.7417	0.0518149
HNRNPDL	-10.6413	-18.4569	-9.61924	-6.85371	-14.6693	-5.83166	-6.97395	-14.7896	-5.9519	3	-10.6413	-6.85371	-6.97395	All Negative	-6.97395	-5.53106	9.97996	-2.52505	-1.32265	14.1884	-6.73347	-10.1603	5.3507	2.10421	3	-2.52505	-1.32265	2.10421	Mixed	-1.32265	-0.897389	-4.06757	0.0152533
CANX	-6.91383	-1.2024	-1.68337	-25.8517	-20.1403	-20.6212	-14.1283	-8.41683	-8.8978	4	-1.68337	-20.6212	-8.8978	All Negative	-8.8978														Mixed
KIF2A	-30	-25.6112	-20.501	-16.3527	-11.9639	-6.85371	-5.89178	-1.50301	3.60721	3	-25.6112	-11.9639	-1.50301	All Negative	-11.9639														Mixed
BCAP31		-30								4	-30			All Negative	-30														Mixed

## Sheet: Sheet1
Supplementary Table 3 - Summary of CETSA MDA-MB-231 SU056
Gene Name = Protein Gene Name Identified
Average of MTT = Average melting temperature of treatments (SU056)
Average of MTC = Average melting temperature of controls (DMSO)
From column D to L = Melting temperatures of each comparison on the header.
Np = Number of identified peptides of each protein.
AVE_DT = Average temperature shift.
Consistent = If temperatures shift signs are the same in all sames is 1 if not 0.
EIFs, RPS and RPL = If a proteins is a Eukaryotic initiation factors (EIFs), Ribosomal protein Small (RPS), or Ribosomal protein Large (RPL) is tagged here.
p-value = p-value of the distribution of temperature shifts.
AVE_37_SU056 to AVE_66.7_SU056 = Average Percentage of protein amount in soluble fraction in the treated condition.
AVE_37_Veh to AVE_66.7_Veh = Average Percentage of protein amount in soluble fraction in the control condition.
RSQ_SU056 = Coefficient of determination of the experimental melting curves vs. the theoretical in SU056 conditions.
RSQ_Veh = Coefficient of determination of the experimental melting curves vs. the theoretical in DMSO conditions.
RSQ_Criteria = If both RSQ are greater than 0.7 is 1 if not 0.
